# Supplementary material for: Hippocampal transcriptome profiling in a 22q11.2 deletion syndrome mouse model: comparison with human schizophrenia
Source: Mol Brain. 2026 Apr 5;19:41. doi: 10.1186/s13041-026-01300-7 (PMC13188264; doi:10.1186/s13041-026-01300-7)
Supplement: Supplementary file 2 — Supplementary Material 2 (Table S1-1 Fear conditioning test. Table S1-2 Open field test. Table S1-3 Acule psychostimulant response). [file 13041_2026_1300_MOESM2_ESM.xlsx]

## Sheet: Sheet1
Additional file 2
Table	Content
S1-1	Fear conditioning test
S1-2	Open field test
S1-3	Acute psychostimulant response

## Sheet: S1-1_Fear_conditioning
			Day1 Conditioning							Day2 Contextual test						Day2 Cue test
			Pct Component Time Freezing (%)							Pct Component Time Freezing (%)						Pct Component Time Freezing (%)
			Baseline	ITI1	ITI2	ITI3	CS1	CS2	CS3	T1	T2	T3	T4	T5	Total	ITI1	ITI2	ITI3	ITI4	CS1	CS2	CS3	CS4
Genotype	Mouse ID	Sex	120sec	90sec	150sec	60sec	18sec	18sec	18sec	60sec	60sec	60sec	60sec	60sec	300sec	120sec	150sec	90sec	120sec	20sec	20sec	20sec	20sec
WT	Df10322	male	0	7.78	23.53	15.67	0	24.63	50.74	35.61	77.22	87.56	46	56.61	60.86	34.06	25.18	43.41	40.83	13.33	98.17	99.17	96.5
WT	Df10323	male	0	40.15	47.91	65.5	0	57.78	39.26	45.17	74.89	80.06	70.22	42.06	62.48	7.86	55.24	55.04	56.36	75.17	32.67	79	93.5
WT	Df10329	male	0	8.41	33.93	44.83	0	19.26	48.15	21.22	70.56	80.94	60.22	37.94	54.31	34.36	58.73	76.7	75.19	100	98.67	88	100
WT	Df10333	male	0	29.67	54.6	65.56	0	40.74	59.07	54.56	51.83	65.33	80.5	82.89	67.21	35.06	58.89	20	55.5	76.5	97.83	92.5	95.5
WT	Df10334	male	0	3.7	21.8	35.22	0	0	9.44	13.89	32.67	46.17	48.83	50.56	38.77	2.36	50.47	35.22	75.33	56.17	66.33	89	97.17
WT	Df10326	female	0	35.85	63.02	27.39	0	74.07	87.04	35.11	72.61	87.89	84.78	55.28	67.64	41	67.73	66.44	57.47	59.83	85.67	44.17	44.33
WT	Df10328	female	0	7.78	28.82	17.28	0	37.22	22.41	26.39	54.44	22.28	40.33	27.72	34.5	1.19	33.36	36.44	18.75	85.83	62.17	74.83	65.33
WT	Df10335	female	0	19.59	48.02	8.83	0	16.11	48.7	42	75.83	48.39	49.11	84.28	60	2.22	47.76	43.41	30.53	16.67	43.83	89.17	73
Df1/+	Df10320	male	0	0	21.91	25.44	12.22	6.11	0	19.61	63.28	29.28	39.22	17.17	33.71	9.53	47.2	29.78	26.75	66	24.67	91.5	66.5
Df1/+	Df10321	male	0	18.19	26.31	48.78	0	36.11	25.19	19.94	26.61	16.11	2.44	8.39	14.7	18.69	24.78	33.04	25.42	76.67	65	70.33	59.33
Df1/+	Df10330	male	0	3.37	18.44	46.72	0	23.15	84.44	45.22	30.44	42.17	28.5	21.06	33.48	18.89	39.42	13.85	10.36	92.17	33.5	100	62
Df1/+	Df10331	male	0.92	0	24.8	7.22	5.93	0	11.85	33.39	60	18.44	46.89	56.33	43.12	25.69	46.89	32.07	44.67	84	43.67	78	89.17
Df1/+	Df10332	male	0	3.93	30.18	24.5	0	15.56	7.59	38.11	32.44	18.56	29.56	44.94	32.74	6.33	25.33	40.85	29.64	44.33	59.17	67.83	54
Df1/+	Df10325	female	0	5.37	49.96	16.94	0	15.37	16.85	31.06	53.67	38.44	28.44	18.28	34.19	6.86	30.04	51.04	23.25	83.5	79.67	91.83	77.5
Df1/+	Df10327	female	0	9.3	22.73	31.94	0	43.7	7.22	49.17	35.44	34.61	63.22	45.89	46.34	0	20.82	27.78	28.03	49.83	52.5	57.83	57.5
Df1/+	Df10337	female	0	11.41	60.24	46.28	0	21.67	24.07	27.89	68.78	69.22	65.72	33.72	53.48	15.11	32.87	48.81	40.94	75.17	40.83	60	84

## Sheet: S1-2_Open_field_test
			Distance moved (cm)						Time in center (sec)
			0-5	5-10	10-15	15-20	20-25	25-30	0-5	5-10	10-15	15-20	20-25	25-30
Genotype	Mouse ID	Sex	min	min	min	min	min	min	min	min	min	min	min	min
WT	Df10213	male	1651.29	1501.23	1207.66	1054.58	1202.03	1285.04	30.5	69.9	64.35	95.2	84.7	110.8
WT	Df10214	male	1446.6	1311.32	1127.27	1210.66	1433.88	1425.68	47.4	67	78.85	61.15	69.55	73.15
WT	Df10216	male	1742.69	900.56	1129.76	1037.27	870.22	1155.76	51.4	99	40.2	89.3	100.5	114.85
WT	Df10219	female	1755.57	1270.33	1289	1049.17	1143.55	972.5	28.3	21.75	94.5	50.1	104.15	96.25
WT	Df10222	female	3103.28	2464.69	1946.44	1721.67	1309.34	1671.46	25.55	25.75	58.85	77.9	64.35	77.7
WT	Df10223	female	1260.17	581.81	545.93	841.73	767.7	576.9	110.25	82.4	175.25	110.75	105.05	49.05
WT	Df10229	female	1743.84	859.22	493.4	602.74	258.87	783.54	113.05	130.55	186.45	162.9	104.95	137.75
WT	Df10230	female	1619.67	1315.53	1151.31	1011.31	1076.74	649.9	73.9	117.4	78.55	84.55	76.3	40.15
Df1/+	Df10211	male	2291.01	1588.59	1313.34	1255.25	1450.02	1628.98	22.7	59.2	105.45	58.5	55.6	48.1
Df1/+	Df10212	male	1559.11	1218.98	1257.97	1196.19	1587.84	1133.6	62.35	127.9	84.2	108.45	70.1	68.95
Df1/+	Df10224	male	1775.16	1017.7	1031.66	1099.3	777.18	1087.27	98.7	76.05	126.6	98.25	74.55	60.1
Df1/+	Df10225	male	1960.97	1070.59	1020.23	846.74	954.58	1229.68	55.8	94	92.35	143.4	104.75	109.75
Df1/+	Df10217	female	1937.2	2110.02	1600.82	1394.2	1050	1007.02	44.25	110.45	105.35	86.45	115.55	166.95
Df1/+	Df10218	female	2259.79	1659.15	1300.19	1349.06	1253.99	1096.04	43.5	56.1	115.65	92.45	137.55	162.65
Df1/+	Df10220	female	1946.92	1588.06	1205.83	1210.81	1035.09	1249.44	48.15	59.75	98.1	121.15	65.4	86.6

## Sheet: S1-3_Acute_psychostimulant
			Distance moved (cm)
			0-5	5-10	10-15	15-20	20-25	25-30
Genotype	Mouse ID	Sex	min	min	min	min	min	min
WT	Df10213	male	903.055	1914.91	3234.88	3977.39	4890.4	4842.26
WT	Df10214	male	935.155	1443.03	2721.82	4449.38	5235.9	5736.23
WT	Df10216	male	1759.97	1628.25	2564.32	3702.83	3996.28	3966.17
WT	Df10219	female	931.755	1786.48	3183.7	4102.13	3986.19	4018.54
WT	Df10222	female	1498.75	1439.85	3090.25	4529.31	4883.35	5450.77
WT	Df10223	female	682.321	829.882	1272.46	1724.98	2449.64	3144.4
WT	Df10229	female	1450.46	1322.5	1620.78	2171.66	2645.24	3161.54
WT	Df10230	female	765.563	1072.79	1910.79	1970.14	1976.29	1910.83
Df1/+	Df10211	male	1716.63	4459.03	4320.67	4112.77	3448.69	3125.74
Df1/+	Df10212	male	898.13	1642.96	5056.21	5060.82	5364.36	4982.66
Df1/+	Df10224	male	1065.52	2339.52	3281.55	4640	5403.63	5106.35
Df1/+	Df10225	male	1021.35	1454.13	2933.34	4021.26	4137.55	3946.51
Df1/+	Df10217	female	759.242	866.999	1885.74	4564.01	5128.1	5166
Df1/+	Df10218	female	1290.56	1387.27	3966.34	6269.35	5354.51	5807.46
Df1/+	Df10220	female	1482.88	1328.49	2537.56	4666.15	5560.13	5519.52
