# Supplementary material for: Hippocampal transcriptome profiling in a 22q11.2 deletion syndrome mouse model: comparison with human schizophrenia
Source: Mol Brain. 2026 Apr 5;19:41. doi: 10.1186/s13041-026-01300-7 (PMC13188264; doi:10.1186/s13041-026-01300-7)
Supplement: Supplementary file 3 — Supplementary Material 3 (Table S2-1 Behavioral test statistics. Table S2-2 DE score validation statistics. Table S2-3 Cross-species statistics). [file 13041_2026_1300_MOESM3_ESM.xlsx]

## Sheet: Sheet1
Additional file 3
Table	Content
S2-1	Bhavioral test statistics
S2-2	DEscore validation statistics
S2-3	Cross-species statistics

## Sheet: S2-1_Behavior
Behavioral test	Figure	Panel	Variance	n and sex (M:male; F: female)	Statistic method	t/F, df	P value	Post-hoc	Comparison		Adjusted P value	Summary	Symbol
Fear conditioning	1	b	Cue: BL, CS1, CS2, CS3 Genotype: WT, Het	WT 8 (M 5, F 3) Het 8 (M 5, F 3)	Two-way repeated measures ANOVA	Cue: F (1.864, 26.09) = 21.40 Genotype: F (1, 14) = 3.466 Cue x Genotype: F (1.864, 26.09) = 2.568	P<0.0001 P=0.0838 P=0.0991	Bonferroni	BL vs. CS1 BL vs. CS2 BL vs. CS3 CS1 vs. CS2 CS1 vs. CS3 CS2 vs. CS3		P>0.9999 P=0.0006 P=0.0010 P=0.0017 P=0.0021 P>0.9999	P>0.05 P<0.001 P<0.01 P<0.01 P<0.01 P>0.05	ns *** ** ** ** ns
	1	c	Genotype: WT, Het		Unpaired t test	t (14) = 3.186	P=0.0066		WT vs. Het			P<0.01	**
	1	d	Cue: BL, CS1, CS2, CS3, CS4 Genotype: WT, Het		Two-way repeated measures ANOVA	Cue: F (2.899, 40.59) = 32.59 Genotype: F (1, 14) = 1.969 Cue x Genotype: F (2.899, 40.59) = 2.033	P<0.0001 P=0.1823 P=0.1262	Bonferroni	BL vs. CS1 BL vs. CS2 BL vs. CS3 BL vs. CS4 CS1 vs. CS2 CS1 vs. CS3 CS1 vs. CS4 CS2 vs. CS3 CS2 vs. CS4 CS3 vs. CS4		P<0.0001 P<0.0001 P<0.0001 P<0.0001 P>0.9999 P=0.8627 P>0.9999 P=0.2322 P=0.4521 P>0.9999	P<0.0001 P<0.0001 P<0.0001 P<0.0001 P>0.05 P>0.05 P>0.05 P>0.05 P>0.05 P>0.05	**** **** **** **** ns ns ns ns ns ns
Open field test (distance moved)	1	f	Genotype: WT, Het	WT 8 (M 3, F 5) Het 7 (M 4, F 3)	Unpaired t test	t (13) = 0.9399	P=0.3644		WT vs. Het			P>0.05	ns
Open field test (time in center)	1	g	Genotype: WT, Het	WT 8 (M 3, F 5) Het 7 (M 4, F 3)	Unpaired t test	t (13) = 0.4294	P=0.6747					P>0.05	ns
Acute psychostimulant response	S1	g	Time: 0-5, 5-10, 10-15, 15-20, 20-25, 25-30 Genotype: WT, Het	WT 8 (M 3, F 5) Het 7 (M 4, F 3)	Two-way repeated measures ANOVA	Time: F (1.789, 23.25) = 53.90 Genotype: F (1, 13) = 6.227 TimexGenotype: F (1.789, 23.25) = 1.609	P<0.0001 P=0.0268 P=0.2223	Bonferroni	WT vs. Het	0-5 5-10 10-15 15-20 20-25 25-30	P>0.9999 P>0.9999 P=0.4456 P=0.0870 P=0.3124 P>0.9999	P>0.05 P>0.05 P>0.05 P>0.05 P>0.05 P>0.05	ns ns ns ns ns ns

## Sheet: S2-2_DEscore_validation
	Figure	Panel
Mouse dataset
Bootstrap (n = 500)	S2	d,e	gene_set	mean_Jaccard	sd_Jaccard	success_rate	median_Jaccard
			Top300	0.438	0.2	0.828	0.379
			Bottom300	0.393	0.212	0.828	0.339
Subsampling (n = 100)			gene_set	mean_Jaccard	sd_Jaccard	success_rate
			Top300	0.416	0.071	1
			Bottom300	0.403	0.067	1
Permutation (n = 1000)			gene_set	mean_Jaccard	sd_Jaccard	success_rate	empirical_p
			Top300	0.067	0.228	1	0.056
			Bottom300	0.077	0.228	1	0.056
MANOVA	S2	e	Wilks' Lambda	p.value
			0.0554	0.013
PERMANOVA			distance	n perm	F	R2	p.value
			euclidean	999	10.17	0.7177	0.1
ANOSIM			distance	n perm	R statistic	p.value
			euclidean	999	1	0.1
Human dataset
Bootstrap (n = 500)	S5	b, c	gene_set	mean_Jaccard	sd_Jaccard	success_rate	median_Jaccard
			Top300	0.269	0.102	1	0.272311
			Bottom300	0.181	0.083	1	0.161504
Subsampling (n = 100)			gene_set	mean_Jaccard	sd_Jaccard	success_rate
			Top300	0.857	0.05	1
			Bottom300	0.838	0.051	1
Permutation (n = 1000)			gene_set	mean_Jaccard	sd_Jaccard	success_rate	empirical_p
			Top300	0.054	0.053177	1	0.001
			Bottom300	0.017	0.0205683	1	0

## Sheet: S2-3_CrossSpecies
	Figure	Panel
Gene-level analysis
Orthologous genes correlation	4	a	genes	Spearman's correlation		Pearson's correlation
			13965	ρ = 0.199	p = 3.61E-124	r = 0.173	p = 2.65E-94
DEG overlap			mouse	human	overlap	Fisher's exact test
			531	423	23	OR = 1.48	p = 0.0911
Pathway-level analysis
Upregulated pathway correlation	4	f	pathways	Spearman's correlation		Pearson's correlation
			158	ρ = 0.508	p = 9.47E-12	r = 0.616	p = 6.88E-18
Downregulated pathway correlation	4	g	pathways	Spearman's correlation		Pearson's correlation
			40	ρ = 0.336	p = 0.034	r = 0.319	p = 0.045
