# Supplementary material for: Hippocampal transcriptome profiling in a 22q11.2 deletion syndrome mouse model: comparison with human schizophrenia
Source: Mol Brain. 2026 Apr 5;19:41. doi: 10.1186/s13041-026-01300-7 (PMC13188264; doi:10.1186/s13041-026-01300-7)
Supplement: Supplementary file 4 — Supplementary Material 4 (Table S3-1 Df1 dHipp TMM normalized count data. Table S3-2 Df1 dHipp DEG list. Table S3-3 Df1 dHipp ORA GO:BP GOSemSim clustered result: top 300 DEGs. Table S3-4 Df1 dHipp ORA GO:BP GOSemSim clustered result: bottom 300 DEGs. Table S3-5 Df1 dHipp GSEA GO:BP top 300 positively and negatively enriched terms. Table S3-6 Df1 dHipp common pathway identified by both ORA and GSEA: upregulated. Table S3-7 Df1 dHipp common pathway identified by both ORA and GSEA: downregulated. Table S3-8 Df1 dHipp priority score list: upregulated genes. Table S3-9 Df1 dHipp priority score list: downregulated genes). [file 13041_2026_1300_MOESM4_ESM.xlsx]

## Sheet: Sheet1
Additional file 4
Table	Content
S3-1	Df1/+ mice dHipp TMM normalized countdata
S3-2	Df1/+ mice dHipp DEG list
S3-3	Df1/+ mice dHipp ORA GO:BP GOSemSim clustered result: top 300 DEGs
S3-4	Df1/+ mice dHipp ORA GO:BP GOSemSim clustered result: bottom 300 DEGs
S3-5	Df1/+ mice dHipp GSEA GO:BP top 300 positively and negatively enriched terms
S3-6	Df1/+ mice dHipp common pathway identified by both ORA and GSEA: upregulated
S3-7	Df1/+ mice dHipp common pathway identified by both ORA and GSEA: downregulated
S3-8	Df1/+ mice dHipp priority score list: upregulated genes
S3-9	Df1/+ mice dHipp priority score list: downregulated genes

## Sheet: S3-1_TMM_genecounts
gene_id	Df10582	Df10583	Df10584	Df10585	Df10586	Df10587
0610005C13Rik	0	0	0	0	0.891576	0
0610006L08Rik	0	0	0	0	0	0
0610009E02Rik	2.75277	9.95682	13.4035	10.5509	5.34946	10.5607
0610009L18Rik	34.8685	35.402	34.6257	52.7543	42.7957	31.682
0610010K14Rik	334.921	297.598	310.514	318.636	263.907	232.335
0610025J13Rik	0	0	1.11696	3.16526	0	0.960062
0610030E20Rik	241.327	207.987	203.286	231.064	191.689	227.535
0610031O16Rik	0	0	0	0	0	0
0610038B21Rik	1.83518	2.21263	2.23392	1.05509	1.78315	0.960062
0610039H22Rik	0	1.10631	0	0	0	0.960062
0610039K10Rik	0	0	0	0	0	0
0610040B10Rik	17.4342	9.95682	17.8713	17.9365	16.0484	14.4009
0610040F04Rik	5.50555	1.10631	2.23392	1.05509	3.5663	9.60062
0610040J01Rik	84.4184	80.7609	117.281	97.068	69.5429	101.767
0610042G04Rik	11.0111	7.74419	11.1696	4.22035	3.5663	7.6805
0610043K17Rik	1.83518	5.53157	3.35087	5.27543	0	0.960062
1100001I12Rik	0	0	0	0	0	0
1110002E22Rik	43.1268	65.2725	33.5087	45.3687	52.603	38.4025
1110002J07Rik	2.75277	6.63788	4.46783	2.11017	3.5663	3.84025
1110002L01Rik	189.941	201.349	245.731	177.255	213.978	260.177
1110002O04Rik	0	0	1.11696	0	3.5663	0
1110004F10Rik	1714.06	1689.34	1638.58	1598.46	1811.68	1669.55
1110006O24Rik	8.25832	8.8505	7.8187	5.27543	7.13261	6.72043
1110015O18Rik	0.917592	2.21263	2.23392	2.11017	2.67473	0.960062
1110018N20Rik	48.6324	35.402	31.2748	62.2501	47.2535	30.722
1110019D14Rik	23.8574	18.8073	29.0409	28.4873	13.3736	18.2412
1110020A21Rik	11.9287	12.1694	11.1696	2.11017	0.891576	10.5607
1110025L11Rik	0	0	0	0	0	0
1110025M09Rik	14.6815	25.4452	18.9883	10.5509	18.7231	14.4009
1110028F11Rik	0	0	0	1.05509	0	0
1110028F18Rik	0	0	0	0	0	0
1110032F04Rik	122.957	151.565	144.088	156.153	168.508	121.928
1110036E04Rik	0	0	0	0	0	0
1110038B12Rik	107.358	98.4619	88.2397	103.398	78.4587	96.0062
1110038F14Rik	243.162	262.196	205.52	238.45	262.123	244.816
1110046J04Rik	42.2092	30.9768	25.69	21.1017	26.7473	28.8019
1110057P08Rik	0	0	0	0	0	0
1110058D11Rik	0	0	0	0	0	0
1110059E24Rik	353.658	357.859	337.388	294.295	377.217	316.878
1110059G10Rik	244.997	194.711	212.222	214.183	249.641	273.618
1110065P20Rik	631.303	619.535	702.566	654.154	635.694	669.163
1190005I06Rik	126.472	112.302	105.62	102.407	80.0368	82.6709
1190028D05Rik	0	0	0	0	0	0
1300002E11Rik	97.2647	67.4851	81.5379	79.1315	87.3745	75.8449
1500002C15Rik	6.42314	5.53157	7.8187	10.5509	11.5905	6.72043
1500002F19Rik	15.5991	5.53157	7.8187	5.27543	6.24103	10.5607
1500004A13Rik	1384.78	1417.04	1328.48	1463.5	1469.8	1394.69
1500009L16Rik	167.919	198.03	265.836	180.42	241.617	261.137
1500011B03Rik	1529.63	1461.44	1462.1	1508.79	1519.25	1599.46
1500012K07Rik	5.50555	4.42525	1.11696	5.27543	2.67473	9.60062
1500015A07Rik	53.2203	44.2525	44.6783	44.3136	41.0125	32.6421
1500015L24Rik	7.34073	15.4884	10.0526	11.606	3.5663	5.76037
1500026H17Rik	36.7037	37.6146	40.2105	31.6526	45.4704	31.682
1500035N22Rik	2.75277	2.21263	2.23392	0	1.78315	0
1600002D24Rik	0	0	0	0	0	0.960062
1600010M07Rik	1.83518	0	2.23392	3.16526	1.78315	0
1600012H06Rik	244.079	274.366	251.315	270.102	279.063	332.181
1600012P17Rik	0	0	0	0	0	0
1600014C10Rik	634.056	573.07	605.391	579.243	624.103	635.561
1600014C23Rik	0.917592	2.21263	0	0	0.891576	0.960062
1600015H23Rik	0	1.10631	3.35087	0	0.891576	1.92012
1600019K03Rik	0	0	0	0	0	0
1600020E01Rik	50.4675	48.6778	35.7426	42.2035	46.362	59.5239
1600023N17Rik	4.58796	7.74419	4.46783	2.11017	5.34946	4.80031
1600025M17Rik	0	0	0	0	0	0
1600027J07Rik	0	0	0	0	0	0
1600029I14Rik	9.17592	6.04047	14.7438	4.22035	3.5663	7.6805
1600029O15Rik	43.1268	42.0399	56.9648	48.534	62.4103	33.6022
1700001D01Rik	0	0	0	0	0	0
1700001F09Rik	0	0	0	0	0	0
1700001G01Rik	0	0	0	0	0	0
1700001G11Rik	2.75277	1.10631	5.58479	7.38561	2.67473	2.88019
1700001G17Rik	2.75277	5.53157	5.58479	0	2.67473	4.80031
1700001J03Rik	0.917592	0	1.11696	0	2.67473	0.960062
1700001J04Rik	0	0	0	0	0	0
1700001J11Rik	0	3.31894	1.11696	0	4.45788	0.960062
1700001K19Rik	0	0	0	0	0	0
1700001K23Rik	0	0	0	0	0	0
1700001L05Rik	68.8194	96.2492	54.7309	103.398	143.544	104.647
1700001O22Rik	48.6324	49.7841	61.4327	63.3052	32.9883	40.3226
1700003C15Rik	0	0	0	0	0	0
1700003D09Rik	0.917592	0	0	0	0	0
1700003E16Rik	376.213	344.063	347.374	330.242	354.847	299.539
1700003E24Rik	0	0	0	0	0	0
1700003F12Rik	1.83518	2.21263	1.11696	5.27543	0	1.92012
1700003G18Rik	0	0	0	0	0	0
1700003H04Rik	0	0	0	0	0	0
1700003I22Rik	0	0	0	0	0	0
1700003L19Rik	0	0	1.11696	0	0	0
1700003M07Rik	402.823	265.515	340.672	328.132	317.401	266.897
1700003P14Rik	0	0	0	0	0	0
1700006A11Rik	0	0	0	0	0	0
1700006F04Rik	0	0	0	0	0	0
1700006H20Rik	0	0	0	0	0	0
1700006H21Rik	0	0	0	0	0	0
1700006J14Rik	0	0	0	0	0	0
1700007E05Rik	0	0	0	1.05509	0.891576	0
1700007F19Rik	0.917592	0	0	0	0	0
1700007J10Rik	0	0	0	0	0	0
1700007L15Rik	7.34073	3.31894	10.0526	2.11017	7.13261	2.88019
1700007P06Rik	0	1.10631	6.70175	1.05509	5.34946	4.80031
1700008C04Rik	0	0	0	0	0	0
1700008J07Rik	52.3027	42.0399	63.6666	29.5424	47.2535	43.2028
1700008K24Rik	0	0	0	0	0	0
1700008O03Rik	11.9287	18.8073	14.5204	10.5509	12.4821	12.4808
1700008P02Rik	0	0	0	0	0	0
1700009C05Rik	0	0	2.23392	4.22035	2.67473	0
1700009J07Rik	0.917592	0	2.23392	0	0	0
1700009N14Rik	0	0	0	0	0	0
1700010B08Rik	0	1.10631	0	0	0	0
1700010D01Rik	0	0	0	0	0	0
1700010G06Rik	0	0	4.46783	0	0	0
1700010H22Rik	0	0	0	0	0	0
1700010I02Rik	0	0	0	0	0	0
1700010I14Rik	18.3518	12.1694	14.5204	27.4322	22.2894	24.0016
1700010J16Rik	0	0	0	0	0	0
1700010K23Rik	0	0	0	0	0	0
1700010L04Rik	0	1.10631	0	0	0	0
1700010N08Rik	0	0	0	0	0	0.960062
1700011B04Rik	0.917592	0	0	0	0	0
1700011C11Rik	0	0	0	0	0	0
1700011L22Rik	0	0	0	0	0	0
1700012A03Rik	0	0	0	0	0	0
1700012B07Rik	0	0	0	0	0	0
1700012B09Rik	12.8463	9.95682	29.0409	7.38561	3.5663	14.4009
1700012C14Rik	0	1.10631	4.46783	1.05509	0	0
1700012D01Rik	14.6815	8.8505	7.8187	7.38561	8.02418	6.72043
1700012D16Rik	0	0	0	0	0	0
1700012H19Rik	0	0	0	0	0	0
1700012I11Rik	0	0	0	0	0	0
1700012J15Rik	0	0	0	0	0	0
1700013D24Rik	0	0	0	0	0	0
1700013G24Rik	0	0	0	0	0	0
1700013H16Rik	0	0	0	0	0	0
1700013N06Rik	0	0	0	0	0	0
1700014L14Rik	0	0	0	0	0	0
1700015C15Rik	0	0	0	1.05509	0	0
1700015I17Rik	0	1.10631	0	0	0	0
1700016A09Rik	13.7639	14.3821	15.6374	17.9365	8.91576	20.1613
1700016B01Rik	0	0	0	0	0	0
1700016C19Rik	0	0	0	0	0	0
1700016G22Rik	0	0	0	0	0	0
1700016H13Rik	0	0	0	0	0	0
1700016J18Rik	5.50555	5.53157	0	0	0	0
1700016K05Rik	0	0	0	0	0	0
1700016L04Rik	0	0	0	0	0	0
1700016L21Rik	0	0	0	0	0	0
1700016P04Rik	0	0	0	0	0	0
1700017B05Rik	441.362	531.03	513.801	465.293	566.151	527.074
1700017G19Rik	0	0	0	0	0	0
1700017J07Rik	0	0	0	0	0	0
1700017L05Rik	0	0	0	0	0	0
1700017M07Rik	3.67037	2.21263	0	1.05509	0	0
1700017N19Rik	0	0	0	0	0	0
1700018A04Rik	0	0	0	1.05509	0	0
1700018A23Rik	0	0	0	0	0	0
1700018B08Rik	0	0	0	0	0	0
1700018B24Rik	0	0	0	0	0	0
1700018F24Rik	0	0	0	0	0	0
1700018L02Rik	3.67037	13.2758	11.1696	6.33052	6.24103	3.84025
1700019A02Rik	0	0	0	0	0	0
1700019C18Rik	0	0	0	0	0	0
1700019D03Rik	194.529	164.841	170.895	142.437	200.605	170.891
1700019E08Rik	0	0	0	0	0	0
1700019F05Rik	0	0	0	0	0	0
1700019G24Rik	3.67037	2.21263	1.11696	2.11017	0.891576	0.960062
1700019J19Rik	0	0	0	0	0	0
1700019M22Rik	0	0	0	0	0	0
1700019P21Rik	0	0	0	0	0	0
1700020A23Rik	0	0	0	0	0	0
1700020D12Rik	0	0	0	0	0	0
1700020D14Rik	0	0	0	0	0	0
1700020G03Rik	0	1.10631	0	0	1.78315	0
1700020G17Rik	0	0	0	0	0	0
1700020L13Rik	0	0	0	0	0.891576	0
1700020L24Rik	4.58796	2.21263	3.35087	2.11017	1.78315	3.84025
1700020M21Rik	0	0	0	0	0	0
1700020N01Rik	0.917592	0	1.11696	0	0.891576	0
1700020N15Rik	0	0	0	0	0	0
1700020N18Rik	0	0	0	0	0	0.960062
1700021F02Rik	0	0	0	0	0	0
1700021G15Rik	0	0	0	0	0	0
1700021L23Rik	0	0	0	0	0	0
1700021N21Rik	0	0	0	1.05509	1.78315	0
1700022A21Rik	0	0	0	0	0	0
1700022A22Rik	0	0	0	0	0	0
1700022E09Rik	0	0	0	0	0	0
1700022H01Rik	0	1.10631	0	1.05509	0	0.960062
1700022H16Rik	0	0	0	0	0	0
1700022N22Rik	3.67037	4.42525	1.11696	1.05509	3.5663	0.960062
1700023A20Rik	0	0	0	0	0	0
1700023C21Rik	0	0	0	0	0	0
1700023D09Rik	2.75277	1.10631	2.23392	1.05509	0.891576	6.72043
1700023F02Rik	0	0	0	0	0	0
1700023G09Rik	0	0	0	0	0	0
1700024B05Rik	0	0	0	0	0	0
1700024B18Rik	0	0	0	0	0	0
1700024G13Rik	8.25832	6.63788	15.6374	4.22035	2.67473	7.6805
1700024I08Rik	0	0	0	0	0	0
1700024J04Rik	0	0	0	0	0	0
1700024N05Rik	0	0	0	0	0	0
1700025B11Rik	0	0	0	0	0	0
1700025C18Rik	0	0	0	0	0	0
1700025D23Rik	0	0	0	0	0	0
1700025F24Rik	0	0	1.11696	2.11017	0	0
1700025G04Rik	2404.09	2338.75	2410.39	2241	2474.12	2367.88
1700025H01Rik	0	0	0	0	0	0.960062
1700025J12Rik	0	0	0	0	0	0
1700025K04Rik	0	0	0	0	0	0
1700025K24Rik	0	0	0	0	0	0
1700025M24Rik	0	0	0	0	0	0
1700025N21Rik	0	0	0	0	0	0
1700025N23Rik	0	0	0	0	0	0
1700025O08Rik	0	0	0	0	0	0
1700026D11Rik	0	0	0	0	0	0
1700026F02Rik	0	0	0	0	0	0
1700026J12Rik	0	0	0	0	0	0
1700026J14Rik	0.917592	0	0	0	0.891576	1.92012
1700027F06Rik	0	0	0	0	0	0
1700027F09Rik	0	0	0	0	0	0
1700027H10Rik	0	0	0	0	0	0
1700027I24Rik	0	0	0	0	0	0
1700027J07Rik	0	0	0	0	0	0
1700028B04Rik	0	0	0	0	0	0
1700028D13Rik	0	0	0	0	0	0
1700028E10Rik	1.83518	1.10631	3.35087	2.11017	0	2.88019
1700028I16Rik	0	2.21263	0	0	0	0
1700028J19Rik	21.1046	7.74419	12.2865	21.1017	12.4821	22.0814
1700028K03Rik	3.67037	6.63788	2.23392	1.05509	5.34946	5.76037
1700028M03Rik	0	0	0	0	0	0
1700028P15Rik	0	0	0	0	0	0
1700029B22Rik	0	0	0	0	0	0
1700029F12Rik	0	0	0	0	0	0
1700029H14Rik	0	0	0	0	0	0
1700029J03Rik	0	0	0	0	0	0
1700029M03Rik	0	0	0	0	0	0
1700029M20Rik	0	0	0	0	0	0
1700029N11Rik	0	0	0	0	0	0
1700030A11Rik	0	2.21263	0	0	0	0
1700030C10Rik	19.2694	12.1694	6.70175	15.8263	15.1568	14.4009
1700030C12Rik	0	1.10631	2.23392	0	0.891576	0
1700030C14Rik	0.917592	3.31894	2.23392	5.27543	1.78315	1.92012
1700030F04Rik	0	0	0	0	0	0
1700030I03Rik	0	0	0	0	0	0
1700030J22Rik	122.957	123.907	149.672	121.335	117.688	121.928
1700030K09Rik	133.968	133.864	138.503	132.941	145.327	139.209
1700030L20Rik	0	0	0	0	0	0
1700030L22Rik	0.917592	0	0	0	0	0
1700030M09Rik	0	0	0	0	0	0
1700030N03Rik	0	0	0	0	0	0
1700030O20Rik	0	0	0	0	0	0
1700031A10Rik	0	0	0	0	0	0
1700031F05Rik	0	0	0	0	0	0
1700031L13Rik	0	0	0	0	0	0
1700031M16Rik	0	0	0	0	0	0
1700031P21Rik	0	0	0	0	0	0
1700034B16Rik	0	0	0	0	0	0
1700034E13Rik	0	0	1.11696	1.05509	0	0
1700034G24Rik	0	0	0	0	0	0
1700034H15Rik	7.34073	15.4884	5.58479	17.9365	26.7473	11.5207
1700034J05Rik	0	0	0	0	0	0
1700034K08Rik	0	0	0	0	0	0
1700034P13Rik	0	0	0	0	0.891576	0
1700036A12Rik	0.917592	0	0	1.05509	0	0
1700036G14Rik	0	0	0	0	0	0
1700037C18Rik	51.1741	43.1462	59.1988	57.7238	36.5546	43.2028
1700037F03Rik	0	0	0	0	0	0
1700039E22Rik	0	0	0	0	0	0
1700039I01Rik	0	0	0	0	0	0
1700039M10Rik	0	0	0	0	0	0
1700039O17Rik	0	0	0	0	0	0
1700040D17Rik	5.50555	5.53157	8.93566	5.27543	12.4821	9.60062
1700040F15Rik	0	0	0	0	0	0
1700040G22Rik	0	0	0	0	0	0
1700040K01Rik	0	1.10631	0	0	0	0.960062
1700040P09Rik	0	0	0	0	0	0
1700041A01Rik	0	0	0	0	0	0
1700041B01Rik	0	0	0	0	0	0
1700041C23Rik	0	0	0	0	0	0
1700041G16Rik	2.75277	4.42525	1.11696	1.05509	2.67473	0.960062
1700041I07Rik	0	0	0	0	0	0
1700041M19Rik	0	0	0	0	0	0
1700042G15Rik	0	0	0	0	0	0
1700042O10Rik	0	0	0	2.11017	0	0.960062
1700044C05Rik	0	0	0	0	0	0
1700044K03Rik	0	0	0	0	0	0
1700045H11Rik	0	0	0	0	0	0
1700046C09Rik	0	0	0	0	0	0
1700047A11Rik	0	0	0	0	0	0
1700047E10Rik	0	0	0	0	0	0
1700047F07Rik	0.917592	0	0	0	0	0
1700047G03Rik	0	0	0	0	0.891576	0
1700047L14Rik	0	0	0	0	0	0
1700047M11Rik	31.1981	40.9336	39.0935	32.7077	18.7231	25.9217
1700048B10Rik	0	0	0	0	0	0
1700048F04Rik	1.83518	3.31894	0	1.05509	6.24103	0
1700048M11Rik	0	0	0	0	0	0
1700048O14Rik	0	0	0	0	0	0
1700048O20Rik	50.4675	80.7609	70.3683	53.8094	63.3019	70.0845
1700049E15Rik	0	0	0	0	0	0
1700049E17Rik1	0	0	0	1.05509	0	0
1700049E17Rik2	0	0	0	0	0	0
1700049E22Rik	0	0	0	0	0	0
1700049J03Rik	0	0	0	0	0	0.960062
1700049L16Rik	0	0	0	0	0	0
1700051A21Rik	0	0	3.35087	0	0	0
1700051K13Rik	0	0	0	0	0	0
1700052H01Rik	0	0	0	0	0	0
1700052I22Rik	0	0	0	0	0	0
1700052K11Rik	122.957	126.12	115.047	136.106	123.037	135.369
1700054A03Rik	0.917592	0	0	0	0	0
1700054K19Rik	0	0	0	0	0	0
1700054M17Rik	0	1.10631	0	0	0	0.960062
1700054O19Rik	0	0	0	0	0	0.960062
1700055C04Rik	0	0	0	0	0	0
1700055D16Rik	4.58796	3.31894	0	1.05509	0.891576	4.80031
1700055D18Rik	6.42314	3.31894	3.35087	7.38561	6.24103	8.64056
1700055K11Rik	0	0	0	0	0	0
1700055L01Rik	0	0	0	0	0	0
1700056E22Rik	1.83518	0	4.46783	0	1.78315	0.960062
1700057H15Rik	0	0	0	0	0	0
1700057H21Rik	0	0	0	0	0	0
1700060C16Rik	0	0	0	0	0	0
1700060C20Rik	0	0	0	0	0	0
1700060J05Rik	0	0	0	0	0	0
1700061F12Rik	0	0	0	0	0	0
1700061I17Rik	0	0	0	0	0	0
1700061J23Rik	0	0	0	0	0	0
1700061N14Rik	0	0	0	0	0	0
1700062C10Rik	0	0	0	0	0	0
1700063A18Rik	0	0	0	0	0	0
1700063D05Rik	6.42314	15.4884	11.1696	8.44069	9.80734	8.64056
1700063H04Rik	0	0	0	0	0	0
1700063H06Rik	0	0	0	0	0	0
1700063K16Rik	0	0	0	0	0	0
1700063O14Rik	0	0	3.35087	1.05509	0.891576	0
1700064F23Rik	0	0	0	0	0	0
1700064J06Rik	0	0	0	0	0	0
1700064M15Rik	2.75277	1.10631	1.11696	1.05509	0	0.960062
1700065D16Rik	0.917592	0	2.23392	0	3.5663	0.960062
1700065I16Rik	0	0	0	0	0	0
1700065J11Rik	0	0	0	0	0	0
1700065J18Rik	0	0	0	0	0.891576	0
1700065L07Rik	0	0	0	0	0	0
1700065O20Rik	0	0	0	0	0	0
1700066B17Rik	0	0	0	0	0	0
1700066C05Rik	0	0	0	0	0	0
1700066J03Rik	0	0	0	0	0	0
1700066M21Rik	389.976	446.95	415.508	461.073	462.728	456.03
1700066N21Rik	0	0	0	0	0	0
1700066O22Rik	0	0	0	0	0	0
1700067G17Rik	0	0	0	0	0	0
1700067K01Rik	0	0	0	0	0	0
1700067P10Rik	0	0	0	0	0	0
1700069L16Rik	0	0	0	0	3.5663	0
1700069P05Rik	0	0	0	0	0	0
1700071G01Rik	0	0	0	0	0	0
1700071K01Rik	0	0	0	0	0	0
1700071M16Rik	0	0	0	0	0	0
1700072B07Rik	0	0	0	0	0	0
1700072F12Rik	0	0	0	0	0	0
1700072I22Rik	0	0	0	0	0	1.92012
1700072O05Rik	0	0	0	0	0	0
1700073E17Rik	0.917592	0	0	1.05509	0.891576	0
1700074H08Rik	0	0	0	0	0	0
1700080F18Rik	0	0	0	0	0	0
1700080G11Rik	0	0	0	0	0	0
1700080N15Rik	0	0	0	0	0	0
1700081B01Rik	0	1.10631	0	1.05509	0	0.960062
1700081H04Rik	0	0	0	0	0	0
1700082M22Rik	1.83518	2.21263	8.93566	1.05509	3.5663	2.88019
1700083H02Rik	0	0	0	0	0	0
1700084D21Rik	0	0	0	0	0	0
1700084E18Rik	0.917592	3.31894	0	5.27543	5.34946	3.84025
1700084F23Rik	0	0	0	0	0	0
1700084J12Rik	0	0	0	0	0	0
1700084M14Rik	0	0	0	0	0	0
1700085C21Rik	0	0	0	0	0.891576	0
1700086D15Rik	1.83518	0	0	0	0	0
1700086L19Rik	203.705	232.326	161.959	179.365	170.291	169.931
1700086O06Rik	40.374	51.9967	51.3801	64.3603	55.2777	36.4824
1700086P04Rik	2.75277	0	3.35087	4.22035	1.78315	4.80031
1700087M22Rik	0	0	0	0	0	0
1700088E04Rik	77.9953	59.7409	84.8888	46.4238	64.1935	89.2858
1700091H14Rik	0	0	0	0	0	0
1700091J24Rik	0	0	0	0	0	0
1700092C02Rik	0	0	0	0	0	0
1700092C10Rik	0	0	0	0	0	0
1700092E19Rik	0	0	0	0	0	0
1700092K14Rik	0	0	0	0	0	0
1700093K21Rik	0	0	0	0	0.891576	0
1700094J05Rik	0	0	0	0	0	0
1700094M23Rik	0	3.31894	0	5.27543	0	3.84025
1700094M24Rik	0	0	0	0	0	0
1700095A13Rik	0	0	0	0	0	0
1700095A21Rik	0	0	0	0	0	0
1700095B10Rik	0	0	0	0	0	0
1700095J03Rik	2.75277	6.63788	2.23392	7.38561	8.91576	11.5207
1700095J07Rik	0	0	0	0	0	0
1700095J12Rik	0	0	0	0	0	0
1700095K22Rik	0	0	0	0	0	0
1700096J18Rik	0	0	0	0	0	0.960062
1700096K18Rik	23.8574	23.2326	27.9239	21.1017	30.3136	23.0415
1700096P03Rik	0	0	0	0	0	0
1700097N02Rik	0	0	0	0	0	0
1700099I09Rik	0	0	0	0	0	0
1700100I10Rik	0	0	0	1.05509	0	0
1700100L14Rik	0	0	0	0	0	0
1700101I11Rik	17.4342	14.3821	11.1696	22.1568	17.8315	18.2412
1700101O22Rik	0	0	0	0	0	0
1700102H20Rik	0.917592	2.21263	0	0	0	0.960062
1700102J08Rik	0.917592	2.21263	1.11696	0	0	0
1700102P08Rik	16.5166	9.95682	18.9883	18.9916	13.3736	24.0016
1700104B16Rik	0	0	0	1.05509	0	0
1700104L18Rik	0	0	0	0	0	0
1700105F02Rik	0	0	0	0	0	0
1700105P06Rik	0	1.10631	3.35087	1.05509	4.45788	1.92012
1700108F19Rik	0	0	0	0	0	0
1700108I11Rik	0	0	0	0	0	0
1700108J01Rik	0.917592	0	0	0	0	0
1700108N06Rik	0	0	0	0	0	0
1700109G14Rik	2.75277	0	0	0	0.891576	0
1700109G15Rik	0	0	0	0	0	0
1700109H08Rik	0	0	0	0	0	0
1700109I08Rik	0	0	0	0	0	0
1700109K24Rik	0	0	0	0	0	0
1700110C19Rik	0.917592	1.10631	2.23392	0	1.78315	0.960062
1700110I01Rik	0	0	0	0	0	3.41782
1700110I07Rik	0	0	0	0	0	0
1700110K17Rik	0	0	0	0	0	0
1700111N16Rik	0	0	0	0	0	0
1700112D23Rik	1.83518	7.74419	5.58479	4.22035	10.6989	10.5607
1700112H15Rik	0	0	0	0	0	0
1700112J05Rik	0	0	0	0	0	0
1700112J16Rik	12.8463	7.74419	12.2865	16.8814	12.4821	10.5607
1700112M02Rik	0	0	0	0	0	0
1700112N08Rik	0	0	0	0	0	0
1700113A16Rik	10.0935	19.9136	21.2222	24.267	17.8315	19.2012
1700113B09Rik	0	0	0	0	0	0.960062
1700113H08Rik	1.83518	0	0	0	0	0
1700116B05Rik	0	0	1.11696	0	1.78315	0
1700116H05Rik	0	0	0	0	0.891576	0
1700119H24Rik	0	0	0	0	0	0.960062
1700120B22Rik	0	0	0	0	0	0
1700120C14Rik	0	1.10631	0	1.05509	0.891576	0.960062
1700120E14Rik	0	0	0	0	0	0
1700120G07Rik	0	0	0	0	0	0
1700120K04Rik	0	0	0	0	0	0
1700121C08Rik	0.917592	0	0	0	0	0
1700121C10Rik	0	0	0	0	0	0
1700121L16Rik	0	0	0	0	0	0
1700121M21Rik	0	0	0	0	0	0
1700121N20Rik	0	0	0	0	0	0
1700122C19Rik	0	0	0	0	0	0
1700122E12Rik	0	0	0	0	0	0
1700122H20Rik	0	0	0	0	0	0
1700122O11Rik	0	0	0	0	0	0
1700123J17Rik	0	0	0	0	0	0
1700123K08Rik	0	0	0	0	0	0
1700123M08Rik	22.9398	18.8073	11.1696	9.49578	15.1568	11.5207
1700123O12Rik	0	0	0	0	0	0
1700123O20Rik	285.371	325.256	348.491	292.259	306.702	330.261
1700123O21Rik	0	0	0	0	0	0.960062
1700124L16Rik	3.67037	13.2758	7.8187	11.606	5.34946	18.2412
1700124M09Rik	0	0	0	0	0	0
1700125G02Rik	0	0	0	0	0	0
1700125G22Rik	0	0	0	0	0	0
1700125H03Rik	0	0	0	0	0	0
1700126A01Rik	0	0	0	0	0	0
1700126G02Rik	0	0	0	0	0	0
1700126H18Rik	0	0	0	0	0	0
1700127F24Rik	0	0	0	0	0	0
1700128A07Rik	0	0	0	0	0	0
1700128E19Rik	0	0	0	0	0	0
1700128F08Rik	0	0	0	0	0	0
1700129C05Rik	0	0	0	0	0	0
1810006J02Rik	0	0	0	0	0	0
1810007C17Rik	0	0	0	0	0	0
1810007D17Rik	0	0	0	0	0	0.960062
1810008I18Rik	0	0	0	0	0	0
1810009A15Rik	222.975	243.389	301.579	196.246	215.761	227.535
1810009J06Rik	0	0	0	0	0	0
1810010H24Rik	64.2314	86.2924	69.2514	60.1399	53.4946	62.404
1810010K12Rik	6.42314	15.4884	21.2222	7.38561	6.24103	6.72043
1810012K16Rik	0.917592	0	0	0	0	0
1810013A23Rik	0	0	0	0	0	0
1810013D15Rik	0.917592	1.10631	2.23392	4.22035	0.891576	0
1810014B01Rik	56.8907	55.3157	60.3157	53.8094	57.9524	47.043
1810018F18Rik	0	0	0	0	0	0
1810019D21Rik	0	0	1.11696	0	0	0.960062
1810019N24Rik	0	1.10631	1.11696	0	2.67473	0.960062
1810021B22Rik	0	7.74419	5.58479	5.27543	15.1568	3.84025
1810021M19Rik	0	0	2.23392	0	0	0
1810024B03Rik	5.50555	2.21263	3.35087	6.33052	8.02418	0.960062
1810030O07Rik	467.054	445.844	414.391	413.594	404.776	442.589
1810034E14Rik	1.83518	2.21263	3.35087	3.16526	0.891576	4.80031
1810035K13Rik	0	0	0	0	0	0
1810037I17Rik	818.923	681.467	854.473	703.732	700.77	696.986
1810041H14Rik	6.42314	2.21263	8.93566	3.16526	7.13261	7.6805
1810044D09Rik	2.75277	7.74419	12.2865	9.49578	14.2652	5.76037
1810049I09Rik	0	0	0	0	0	0
1810053B23Rik	0	0	0	0	0	0
1810055G02Rik	343.179	348.489	345.14	345.013	331.666	348.503
1810062G17Rik	0.917592	3.31894	1.11696	4.22035	0	1.92012
1810062O18Rik	3.67037	7.74419	3.35087	10.5509	10.6989	10.5607
1810063I02Rik	0	0	0	0	0	0
1810064F22Rik	2.75277	0	0	0	0	0
1810065E05Rik	0	0	0	0	0	0
1810073O08Rik	0	1.10631	2.23392	2.11017	0	0
2010001A14Rik	49.5499	48.6778	54.7309	36.928	38.3378	43.2028
2010001M07Rik	0	0	0	0	0	0
2010003K11Rik	0	0	0	0	0	0
2010004M13Rik	33.9509	26.5515	40.2105	36.928	35.663	18.2412
2010009K17Rik	0	0	0	0	0	0
2010010A06Rik	0	0	0	0	0	0
2010016I18Rik	0	0	0	0	0	0
2010103J01Rik	0	0	0	0	0	0
2010106C02Rik	0	0	0	0	0	0
2010106E10Rik	1.83518	0	0	0	0	0
2010109A12Rik	0.917592	0	1.11696	1.05509	0	0
2010109P13Rik	0	0	0	0	0	0
2010110K18Rik	0	0	0	0	0	0
2010203P06Rik	0	0	0	0	0	0
2010204K13Rik	272.525	248.92	256.9	222.623	241.617	243.856
2010308F09Rik	0	0	4.46783	2.11017	0.891576	0.960062
2010310C07Rik	0	0	0	0	0	0
2010315B03Rik	128.399	138.931	158.608	121.472	178.315	170.872
2010320M18Rik	100.935	76.3356	106.111	67.5255	70.4345	55.6836
2010320O07Rik	13.7639	1.10631	5.58479	6.33052	7.13261	7.6805
2200002D01Rik	0	2.21263	0	0	0	1.92012
2200002J24Rik	1.83518	0	0	0	0	0
2210011K15Rik	0	0	0	0	0	0
2210016L21Rik	1929.7	2077.66	1878.72	1941.36	2115.71	1934.53
2210039B01Rik	1.83518	0	0	0	0	0
2210404E10Rik	0	0	0	0	0	0
2210406O10Rik	41.2916	42.0399	27.9239	40.0933	41.9041	25.9217
2210408F21Rik	91.7592	113.95	123.982	119.225	106.098	121.928
2210408I21Rik	161.496	142.714	180.947	158.263	212.195	187.212
2210409D07Rik	0	0	0	1.05509	0	0.960062
2210409E12Rik	0	0	0	0	0	0
2210414B05Rik	0	0	0	0	0	0
2210416O15Rik	0.917592	2.21263	3.35087	3.20746	0	0.960062
2210417A02Rik	0	0	0	0	0	0
2210418O10Rik	173.232	192.565	158.753	184.587	208.308	879.484
2210420H20Rik	0	0	0	0	0	0
2300002M23Rik	0	0	0	0	0	0
2300003K06Rik	0	0	0	0	0	0
2300009A05Rik	89.924	58.6346	80.421	73.8561	82.9166	54.7235
2310001H17Rik	1.83518	0	3.35087	2.11017	0.891576	0.960062
2310001K24Rik	0	0	0	0	0	0
2310002D06Rik	0	0	0	0	0	0
2310002F09Rik	56.8907	51.9967	56.9648	67.5255	58.844	60.4839
2310002L09Rik	0.917592	0	0	0	0	0
2310003N18Rik	0	0	0	0	0	0
2310005A03Rik	0	0	0	0	0	0
2310005E17Rik	0	0	0	0	0	0
2310008N11Rik	0	0	0	0	0	0
2310009B15Rik	106.441	107.312	118.398	102.343	125.712	86.4056
2310010J17Rik	14.6815	21.0199	22.3392	16.8814	11.5905	12.4808
2310011J03Rik	594.599	565.326	607.625	557.086	570.609	552.036
2310015A10Rik	187.189	169.266	191	166.704	129.279	159.37
2310015A16Rik	0	1.10631	0	0	0	0
2310015D24Rik	0	0	0	0	0	0
2310015K22Rik	0	0	0	1.05509	0	0
2310016D03Rik	0	0	0	0	0	0
2310016D23Rik	0	0	0	0	0	0
2310016G11Rik	0.917592	1.10631	2.23392	2.11017	0	2.88019
2310020H05Rik	0	0	0	0	0	0
2310022A10Rik	332.168	421.505	320.567	372.446	315.618	364.824
2310022B05Rik	1520.45	1491.31	1649.75	1506.66	1439.9	1180.88
2310026I22Rik	0	2.21263	0	1.05509	0.891576	0
2310030A07Rik	0	0	0	0	0	0
2310030G06Rik	17.4342	24.3389	20.1052	15.8263	24.9641	24.0016
2310033P09Rik	253.255	284.322	275.889	280.653	237.159	283.218
2310034C09Rik	0	0	0	0	0	0
2310034G01Rik	9.17592	13.2758	8.93566	7.38561	11.5905	11.5207
2310034O05Rik	0	0	0	0	0	0
2310039H08Rik	61.4786	49.7841	68.1344	34.8179	40.1209	35.5223
2310039L15Rik	0	0	0	0	0	0
2310040G24Rik	13.7639	1.10631	10.0526	21.1017	10.6989	8.64056
2310043L19Rik	0	0	1.11696	0	0	0
2310043M15Rik	0	0	0	0	0	0
2310043O21Rik	0	0	0	0	0	0
2310047D07Rik	11.0111	12.1694	7.8187	13.7161	6.24103	14.4009
2310047K21Rik	81.6656	80.7609	98.2923	73.8561	96.2902	104.647
2310057J18Rik	0	0	0	0	0	0
2310057M21Rik	378.965	391.635	395.403	380.886	434.198	399.386
2310057N15Rik	0	0	0	0	0	0
2310058D17Rik	19.2694	23.2326	44.6783	28.4873	41.0125	29.7619
2310058N22Rik	445.95	422.612	471.222	536.965	560.801	581.894
2310061I04Rik	554.225	580.814	585.286	522.268	596.464	558.756
2310061N02Rik	0	0	0	0	0	0
2310065F04Rik	0	0	0	0	0	0
2310067E19Rik	0	0	0	0	0.891576	0.960062
2310068J16Rik	3.67037	0	1.11696	5.27543	8.02418	2.88019
2310069B03Rik	0	0	0	0	0	0
2310069G16Rik	60.561	32.0831	56.9648	50.6442	45.4704	51.8434
2310075C17Rik	0	0	1.11696	0	0.891576	0
2310075K07Rik	10.0935	11.0631	21.2222	7.38561	3.5663	9.60062
2310079G19Rik	0	0	0	0	0	0
2310081J21Rik	0.917592	1.10631	1.11696	1.05509	0	0
2400006E01Rik	0	0	0	0	0	0
2410002F23Rik	880.888	910.496	822.081	882.052	958.444	796.852
2410003I16Rik	2.75277	0	1.11696	4.22035	8.91576	0.960062
2410003L11Rik	0	0	2.23392	0	0	1.92012
2410004B18Rik	397.317	421.505	408.807	431.53	471.644	432.028
2410004I01Rik	7.34073	4.42525	11.1696	4.22035	2.67473	10.5607
2410004P03Rik	122.957	103.993	148.555	65.4154	88.266	89.2858
2410006H16Rik	276.195	244.495	349.608	217.348	247.858	254.416
2410012E07Rik	0	0	0	0	0	0
2410017I17Rik	0	0	0	0	0	0
2410018L13Rik	23.3344	20.6106	38.1664	44.3769	29.003	26.0177
2410021H03Rik	0	0	0	0	0	0
2410022M11Rik	56.8907	60.8472	55.8479	52.7543	58.844	46.083
2410080I02Rik	33.0333	46.4651	34.6257	48.534	41.0125	31.682
2410124H12Rik	1.83518	0	2.23392	0	0	4.80031
2410137M14Rik	0.917592	1.10631	0	0	0	0
2500002B13Rik	7.34073	15.4884	14.5204	4.22035	16.0484	10.5607
2500004C02Rik	119.287	82.9735	111.696	70.6908	106.989	96.0062
2510002D24Rik	173.425	188.14	207.754	201.522	220.219	208.333
2510003B16Rik	3.67037	7.74419	0	6.33052	5.34946	4.80031
2510009E07Rik	1124.05	1069.8	1138.18	1073.02	1102.88	1009.03
2510022D24Rik	102.77	77.4419	80.421	86.5171	106.098	68.1644
2510039O18Rik	479.9	535.456	447.9	495.891	476.102	456.03
2600006K01Rik	1.83518	1.10631	2.23392	5.27543	0	2.88019
2600014E21Rik	21.1046	19.9136	26.807	10.5509	43.6872	36.4824
2610005L07Rik	641.993	722.622	675.179	634.687	667.755	653.197
2610008E11Rik	503.758	514.436	480.292	457.908	520.68	502.112
2610016A17Rik	0	0	0	0	0	0
2610017A05Rik	0	0	0	0	0	0.960062
2610020C07Rik	5.50555	1.10631	4.46783	2.11017	3.5663	1.92012
2610024D14Rik	0	0	0	0	0	0
2610027F03Rik	0	0	0	0	0	0
2610027K06Rik	0	0	0	0	0.891576	0
2610028E06Rik	2.75277	2.21263	7.8187	1.05509	10.6989	11.5207
2610028H24Rik	0.917592	0	1.11696	3.16526	0.891576	2.88019
2610029K11Rik	62.3962	46.4651	43.5613	63.3052	67.7598	35.5223
2610035D17Rik	346.85	344.063	320.567	386.162	346.823	364.824
2610035F20Rik	4.58796	7.74419	4.46783	1.05509	0.891576	0.960062
2610037D02Rik	1.83518	2.21263	1.11696	2.11017	2.67473	4.80031
2610042L04Rik	1.99117	8.96114	9.56116	4.28365	6.49067	8.19893
2610203C22Rik	0.917592	4.42525	10.0526	7.38561	2.67473	4.80031
2610206C17Rik	0	0	1.11696	1.05509	0	0
2610300M13Rik	1.83518	1.10631	0	0	2.67473	0.960062
2610306M01Rik	96.3471	123.907	94.9414	100.233	118.58	86.4056
2610307P16Rik	2.75277	4.42525	0	0	0.891576	0.960062
2610316D01Rik	16.5166	6.63788	15.6374	8.44069	26.7473	28.8019
2610318M16Rik	0	0	1.11696	0	0	0
2610318N02Rik	9.17592	4.42525	5.58479	4.22035	7.13261	28.8019
2610507I01Rik	362.449	328.575	309.397	302.81	327.208	290.899
2610524H06Rik	194.529	143.821	174.245	110.784	172.966	137.289
2610528J11Rik	0	0	0	0	0	0
2700003A03Rik	1.83518	3.31894	3.35087	6.33052	2.67473	1.92012
2700012I20Rik	2.75277	5.53157	6.70175	7.38561	3.5663	0
2700038G22Rik	3.67037	2.21263	3.35087	4.22035	2.67473	0.960062
2700046A07Rik	12.8463	12.1694	16.7544	9.49578	16.0484	3.84025
2700049A03Rik	127.545	126.12	119.514	120.28	118.58	120.008
2700054A10Rik	66.9842	50.8904	50.2631	59.0848	53.4946	57.6037
2700062C07Rik	200.953	216.837	175.318	211.007	182.773	192.012
2700068H02Rik	0	0	2.23392	2.11017	0	0
2700069I18Rik	6.42314	12.1694	6.70175	14.7712	7.13261	1.92012
2700070H01Rik	7.34073	3.31894	6.70175	7.38561	8.91576	7.6805
2700089I24Rik	0	0	0	0	0	0.960062
2700097O09Rik	78.3898	50.8904	50.2631	51.6992	57.9524	61.444
2700099C18Rik	6.42314	2.21263	2.23392	2.11017	3.5663	3.84025
2810001A02Rik	53.2203	57.5283	52.497	30.5975	49.0367	38.4025
2810001G20Rik	156.908	144.927	121.748	138.216	120.363	118.088
2810002D19Rik	89.924	74.123	81.5379	74.9111	89.1576	91.2059
2810004N23Rik	211.964	198.03	237.912	253.221	222.002	278.418
2810013P06Rik	343.179	290.96	360.777	297.534	370.004	297.619
2810021J22Rik	188.042	164.453	158.999	171.663	188.577	211.943
2810025M15Rik	308.311	277.685	246.848	304.92	263.015	241.936
2810029C07Rik	92.6767	118.375	97.1753	94.9578	104.314	90.2458
2810030D12Rik	0	0	0	0	0.891576	0
2810032G03Rik	145.897	143.821	113.93	167.759	143.544	166.091
2810039B14Rik	4.75312	9.77981	9.25958	11.5532	7.45358	3.93625
2810047C21Rik1	0	0	20.4627	16.0901	0	15.745
2810048H02Rik	0	1.10631	2.23392	0	0	0
2810049E08Rik	13.7639	19.9136	24.5731	16.8814	19.6147	26.8817
2810403D21Rik	2.75277	6.63788	2.23392	1.05509	0	2.88019
2810404M03Rik	1.83518	1.10631	4.46783	0	0	0.960062
2810405F15Rik	0.917592	1.10631	0	0	0	0
2810405F17Rik	1.83518	2.21263	1.11696	3.16526	7.13261	4.80031
2810407A14Rik	31.1981	27.6578	40.2105	35.8729	27.6389	42.2427
2810408A11Rik	2.75277	3.31894	5.58479	5.27543	8.91576	0.960062
2810408B13Rik	5.53308	4.42525	11.2589	5.27543	4.45788	5.88518
2810408I11Rik	1.83518	2.21263	1.11696	4.22035	0	1.92012
2810414N06Rik	38.5388	23.2326	43.5613	42.2035	39.2293	47.043
2810425M01Rik	0	0	0	0	0	0
2810429I04Rik	4.58796	7.74419	6.70175	9.49578	6.24103	4.80031
2810433D01Rik	1.83518	2.21263	4.46783	3.16526	0.891576	3.84025
2810442N19Rik	0	0	0	0	0	0
2810449D17Rik	36.7037	32.0831	27.9239	35.8729	22.2894	27.8418
2810454H06Rik	11.0111	6.63788	7.8187	3.16526	4.45788	2.88019
2810459M11Rik	321.148	314.193	360.777	337.628	216.653	258.257
2810471M01Rik	0	0	0	0	0	0
2900005J15Rik	16.5166	6.63788	4.46783	10.5509	16.0484	18.2412
2900009J06Rik	20.187	24.3389	13.4035	13.7161	6.24103	20.1613
2900024J01Rik	0.917592	3.31894	2.23392	6.33052	3.5663	1.92012
2900026A02Rik	3283.14	3229.33	3006.85	3587.29	3420.98	2856.18
2900040C04Rik	24.775	38.721	44.6783	17.9365	3.5663	59.5239
2900041M22Rik	19.2694	22.1263	17.8713	14.7712	24.9641	28.8019
2900052L18Rik	74.3249	69.6977	62.5496	63.3052	46.362	51.8434
2900052N01Rik	698.287	699.19	832.133	569.747	597.356	687.404
2900057B20Rik	0	0	0	0	0	0
2900060B14Rik	1.83518	0	1.11696	0	0	0
2900060L22Rik	162.414	128.332	110.579	130.831	139.086	97.9263
2900060N12Rik	89.924	69.6977	83.7718	70.6908	65.0851	86.4056
2900076A07Rik	23.8574	16.5947	10.0526	20.0466	12.4821	14.4009
2900079G21Rik	133.051	134.97	119.514	116.06	125.712	126.728
2900089D17Rik	2.75277	2.21263	2.23392	10.5509	6.24103	1.92012
2900092C05Rik	0	0	0	0	0	0
2900092D14Rik	303.723	302.023	317.261	303.865	296.895	281.289
2900093K20Rik	21.1046	13.2758	11.1696	14.7712	13.3736	5.76037
3000002C10Rik	33.281	37.15	36.4798	42.3195	49.4825	29.7235
3010001F23Rik	10.4238	7.21316	6.54537	5.08552	11.5905	9.3222
3010003L21Rik	1.83518	0	0	2.11017	1.78315	0
3100003L05Rik	0	0	0	2.11017	0.891576	0
3110004A20Rik	0	0	0	0	0	0
3110006O06Rik	5.50555	3.31894	0	2.11017	6.24103	5.76037
3110009E18Rik	12.8463	26.5515	10.0526	22.1568	26.7473	18.2412
3110009F21Rik	1.83518	0	0	0	0	0
3110015C05Rik	0	0	0	0	0	0
3110021A11Rik	0	1.10631	1.11696	0	0	1.92012
3110039M20Rik	40.374	46.4651	35.7426	34.8179	62.4103	56.6437
3110040M04Rik	0	0	0	0	0	0
3110040N11Rik	127.545	141.608	146.321	126.61	135.52	129.608
3110045C21Rik	13.7639	13.2758	6.70175	7.38561	6.24103	10.5607
3110053B16Rik	166.084	140.502	141.574	180.42	185.635	145.929
3110056K07Rik	45.8796	43.1462	62.5496	36.928	51.7114	60.4839
3110067G11Rik	3.67037	3.31894	1.11696	0	5.34946	0.960062
3110070M22Rik	37.6213	33.1894	24.5731	32.7077	20.5062	61.444
3110082I17Rik	162.414	142.714	130.684	163.538	164.942	120.008
3110082J24Rik	26.6102	16.5947	15.6374	10.5509	8.02418	13.4409
3110083C13Rik	3.67037	4.42525	5.58479	4.22035	3.5663	5.76037
3110099E03Rik	0	0	0	0	0	0
3200001D21Rik	0	0	0	0	0	0
3222401L13Rik	20.187	15.4884	41.3274	28.4873	20.5062	17.2811
3300002A11Rik	10.0935	4.42525	16.7544	1.05509	1.78315	5.76037
3300002I08Rik	277.122	290.418	297.591	319.364	244.39	279.455
3300002P09Rik	32.1157	33.1894	27.9239	23.2119	28.5304	24.9616
3300002P13Rik	8.25832	5.53157	7.8187	7.38561	6.24103	8.64056
3300005D01Rik	0	0	0	0	0	0
3425401B19Rik	2.75277	1.10631	3.35087	2.11017	1.78315	1.92012
3632454L22Rik	6.42314	11.0631	12.2865	7.38561	8.02418	13.4409
3830403N18Rik	0	0	1.11696	0	1.78315	0.960062
3830408C21Rik	28.4453	29.8705	20.1052	43.2585	29.422	18.2412
3830432H09Rik	0	0	0	0	0	0
3930402G23Rik	5.50555	4.42525	4.46783	7.38561	5.34946	8.64056
4122401K19Rik	75.2425	82.9735	79.304	49.5891	92.7239	84.4855
4631405J19Rik	0.917592	1.10631	0	0	0	0.960062
4632404H12Rik	140.392	120.588	166.427	132.941	148.893	131.529
4632415L05Rik	485.406	442.525	504.865	474.789	493.042	453.149
4632427E13Rik	11.9287	8.8505	5.58479	4.22035	0.891576	0
4632428C04Rik	6.42314	8.8505	8.93566	11.606	8.02418	6.72043
4732414G09Rik	3.67037	4.42525	8.93566	7.38561	6.24103	2.88019
4732416N19Rik	0	1.10631	0	0	0.891576	0.960062
4732419C18Rik	1.83518	1.10631	0	2.11017	2.67473	5.76037
4732440D04Rik	7.34073	7.74419	4.46783	13.7161	8.02418	8.64056
4732465J04Rik	0	0	2.23392	0	0	0
4732471J01Rik	32.1157	27.6578	34.6257	34.8179	30.3136	40.3226
4732490B19Rik	0.917592	1.10631	0	0	0	0
4732491K20Rik	49.5499	40.9336	43.5613	43.2585	47.2535	44.1629
4732496C06Rik	12.8463	22.1263	17.8713	24.267	23.181	26.8817
4831407H17Rik	0	0	1.11696	0	0	0
4831440D22Rik	0	0	0	0	0	0
4831440E17Rik	30.2805	22.1263	25.69	27.4322	24.9641	25.9217
4833407H14Rik	0	0	4.46783	0	0	1.92012
4833411C07Rik	4.58796	2.21263	6.70175	6.33052	6.24103	3.84025
4833412C05Rik	0.917592	4.42525	3.35087	1.05509	2.67473	2.88019
4833413N01Rik	3.67037	0	0	0	0	0
4833415N18Rik	0	0	1.11696	0	0	1.92012
4833417C18Rik	1.83518	0	2.23392	2.11017	4.45788	5.76037
4833418N02Rik	0.917592	2.21263	3.35087	3.16526	0.891576	5.76037
4833419F23Rik	0.917592	3.31894	3.35087	0	0	2.88019
4833420G17Rik	445.032	397.166	367.479	469.514	377.137	455.069
4833422C13Rik	118.369	109.525	90.4736	116.06	121.254	75.8449
4833422M21Rik	0	0	0	2.11017	0	0
4833427F10Rik	0	0	0	0	0	0
4833428L15Rik	0	0	0	2.11017	0	0
4833438C02Rik	25.6926	22.1263	10.0526	27.4322	18.7231	15.361
4833439F03Rik	16.5166	19.9136	12.2865	12.661	18.7231	9.60062
4833439L19Rik	3169.72	3107.84	3290.78	3321.3	3149.18	3296.3
4833447I15Rik	7.34073	3.31894	2.23392	2.11017	1.78315	6.72043
4921504A21Rik	46.7972	27.6578	39.0935	52.7543	40.1209	33.6022
4921504E06Rik	0	0	0	0	0	0
4921507G05Rik	0	0	0	1.05509	1.78315	2.88019
4921508D12Rik	0	0	0	0	0	0
4921509C19Rik	0	0	0	0	0	0
4921509O07Rik	0	0	0	0	0	0
4921511C10Rik	0	0	0	0	0	0
4921511C20Rik	0	0	0	0	0	0
4921511I17Rik	0	0	0	0	0	0
4921513H07Rik	0	0	0	0	0	0
4921513I03Rik	0	0	0	0	0	0
4921515E04Rik	0	0	1.11696	0	0	1.92012
4921515G04Rik	0	2.21263	0	0	0	3.84025
4921517D16Rik	0	0	0	0	0	0
4921517D22Rik	0	0	0	0	0	0
4921518K17Rik	0	0	0	0	0	0
4921522P10Rik	0	0	0	0	0	0
4921524J17Rik	235.821	191.392	230.093	213.127	189.014	260.177
4921524L21Rik	0	0	0	0	0	0
4921525D07Rik	0	0	0	0	0	0
4921525O09Rik	0.917592	0	4.46783	0	0	0
4921528I07Rik	0	0	0	0	0	0
4921529L05Rik	0	1.10631	0	0	0	0.960062
4921531C22Rik	37.6213	38.721	37.9766	21.1017	19.6147	34.5622
4921531P14Rik	0	0	0	0	0	0
4921533I20Rik	0	0	0	0	0	0
4921534H16Rik	0	0	0	2.11017	0	0
4921536K21Rik	9.17592	13.2758	12.2865	9.49578	2.67473	10.5607
4921539E11Rik	0	0	0	0	0	0
4922502B01Rik	23.8574	28.7641	32.3918	36.928	65.9766	43.2028
4922502H24Rik	0	0	0	0	0	0
4922502N22Rik	0	0	0	0	0	0
4930401C15Rik	0	0	0	0	0	0
4930401G09Rik	0	0	0	0	0	0
4930401O10Rik	0	0	0	0	0	0
4930401O12Rik	0	0	0	0	0	0
4930402D18Rik	0	0	1.11696	0	0	0
4930402F06Rik	0	0	0	0	0	0
4930402F11Rik	0	0	0	0	0	0
4930402K13Rik	0	0	0	0	0	0
4930403D09Rik	0	0	0	0	0	0
4930404A05Rik	0	0	0	0	0	0
4930404H11Rik	0	2.21263	0	0	0	0.960062
4930404H24Rik	0	2.21263	2.23392	0	0	1.92012
4930404I05Rik	0	0	0	0	0	0
4930404I20Rik	0	0	0	0	0	0
4930404K13Rik	0	0	0	0	0	0
4930405A10Rik	0	0	0	0	0	0
4930405A21Rik	1.83518	1.10631	1.11696	3.16526	0	0.960062
4930405D01Rik	0	0	0	0	0	0
4930405D11Rik	0.917592	0	0	0	0	0
4930405H06Rik	0	0	0	0	0	0
4930405J17Rik	0	0	0	0	0	0
4930405L22Rik	0	0	0	0	0	0
4930405O22Rik	0	1.10631	0	0	0	0
4930406D18Rik	0	0	0	0	0	0
4930407G08Rik	0	0	0	0	0	0
4930407I02Rik	3.67037	3.31894	1.11696	1.05509	0.891576	1.92012
4930407I10Rik	0	0	0	0	0	0
4930407I19Rik	0	0	0	0	0	0
4930412B13Rik	0	0	0	0	0	0
4930412C18Rik	77.0777	27.6578	36.8596	50.6442	41.9041	35.5223
4930412E21Rik	0	0	0	0	0	0
4930412F09Rik	0	0	0	0	0	0
4930412M03Rik	0.917592	0	0	0	0	0
4930413E15Rik	0	0	0	0	0	0
4930413E20Rik	0	0	0	0	0	0
4930413F20Rik	4.58796	0	0	0	0.891576	0
4930413G21Rik	0.917592	0	0	0	0	0
4930413M19Rik	0	0	0	0	0	0
4930414F18Rik	0	0	0	0	0	0
4930414N06Rik	0	0	0	0	0	0
4930417H01Rik	0	1.10631	0	0	0	0.960062
4930417O13Rik	0	0	0	0	0.891576	0
4930417O22Rik	0	0	0	0	0	0
4930419G24Rik	0	0	0	0	0	0
4930420G21Rik	0	1.10631	0	0	0	0
4930422I22Rik	0	0	0	0	0	0
4930422M22Rik	0	0	0	0	0	0
4930423B08Rik	0	0	0	0	0	0
4930423D24Rik	0	0	0	0	0	0
4930423M02Rik	0	0	0	0	0	0
4930424E08Rik	0	0	0	0	0	0
4930425K10Rik	0	0	0	1.05509	0	0
4930425L21Rik	0	0	0	0	0.891576	0
4930425O10Rik	0.917592	0	0	0	0	0
4930426D05Rik	0	3.31894	1.11696	0	1.78315	1.92012
4930426I24Rik	5.50555	11.0631	7.8187	10.5509	8.02418	1.92012
4930426L09Rik	8.25832	5.53157	16.7544	12.661	7.13261	12.4808
4930428D20Rik	0	0	0	0	0	0
4930428E07Rik	0	0	0	0	0	0.960062
4930428G15Rik	0	1.10631	0	0	0	0
4930428O21Rik	0	0	0	0	0	0
4930429B21Rik	155.073	141.608	118.398	184.64	156.026	107.527
4930429C20Rik	0	0	0	0	0	0
4930429D17Rik	0	0	0	0	0	0
4930429F11Rik	0	0	0	0	0	0
4930429F24Rik	0	0	0	0	0.891576	0.960062
4930429H19Rik	0	0	0	0	0	0
4930429P21Rik	0	0	0	0	0	0
4930430E12Rik	0.917592	0	0	0	0	0.960062
4930430F21Rik	0	0	0	1.05509	0	0
4930430J02Rik	0	0	0	0	0	0
4930431F10Rik	0	0	0	0	0	0
4930431F12Rik	0	0	0	0	0	0
4930431P03Rik	0	0	0	1.05509	0	0
4930431P19Rik	27.5277	22.1263	14.5204	15.8263	27.6389	17.2811
4930431P22Rik	0	0	0	2.11017	0	4.80031
4930432E11Rik	0	0	0	0	0	0
4930432J09Rik	0	0	2.23392	0	0	0.960062
4930432L08Rik	0	0	0	0	0	0
4930432M17Rik	0	0	0	0	0	0
4930432O09Rik	0.917592	0	0	0	0	0
4930433B08Rik	0	0	0	0	0	0
4930433I11Rik	0	0	0	0	0	0
4930433N12Rik	0	0	0	0	0	0
4930434B07Rik	0	0	0	0	0	0
4930434J06Rik	0	0	0	0	0	0
4930434J08Rik	40.374	61.9535	32.3918	56.9747	49.9283	53.7635
4930435F18Rik	0	0	0	0	0	0
4930437M23Rik	0	0	0	0	0	0
4930438A08Rik	0	0	0	0	0	0
4930438E09Rik	0	0	0	0	0	0
4930439A04Rik	0	0	0	0	0	0
4930439D14Rik	0	0	2.23392	3.16526	0.891576	0
4930440C22Rik	0	0	0	0	0	0
4930440I19Rik	0	0	0	0	0	0
4930441H08Rik	0	0	0	0	0	0
4930441J16Rik	0	0	0	0	0	0
4930442E04Rik	0	0	0	1.05509	0	1.92012
4930442J19Rik	0	0	0	0	0	0
4930442L01Rik	0	0	0	0	0	0
4930443O20Rik	0	0	0	0	0	0
4930444A19Rik	0	0	0	0	0	0
4930444F02Rik	0	0	0	0	0	0
4930444M15Rik	0.917592	0	1.11696	0	0	1.92012
4930444P10Rik	4.58796	4.42525	7.8187	3.16526	9.80734	5.76037
4930445E18Rik	0.917592	3.31894	6.70175	4.22035	5.34946	5.76037
4930445K14Rik	21.1046	16.5947	17.8713	24.267	20.5062	19.2012
4930445N06Rik	0	0	0	0	0	0
4930445N08Rik	0	0	0	0	0	0
4930445N18Rik	0	0	0	0	0	0
4930447A16Rik	0	0	0	0	0	0
4930447C04Rik	6.42314	3.31894	5.58479	3.16526	5.34946	4.80031
4930447F24Rik	0.917592	1.10631	4.46783	4.22035	5.34946	3.84025
4930447J18Rik	0	0	0	0	0	0
4930447K03Rik	1.83518	3.31894	7.8187	2.11017	2.67473	1.92012
4930447M23Rik	131.216	118.375	140.737	147.712	136.411	143.049
4930447N08Rik	4.58796	0	1.11696	2.11017	2.67473	0.960062
4930448C13Rik	0	0	0	0	0	0
4930448E22Rik	0	2.21263	3.35087	2.11017	0.891576	0.960062
4930448F12Rik	0	0	0	0	0	0
4930448H16Rik	0	0	0	0	0	0
4930448I06Rik	0	0	0	0	0	0
4930448I18Rik	0	0	0	0	0	0
4930448K20Rik	0	0	0	0	1.78315	0.960062
4930449C09Rik	0	0	0	0	0	0
4930449E01Rik	0	0	0	0	0	0
4930449E18Rik	0	0	0	0	0	0
4930449I24Rik	0	0	0	0	0	0
4930451E10Rik	0	0	0	0	0	0
4930451I11Rik	0	0	0	0	0.891576	0
4930452A19Rik	0	0	0	0	0	0
4930452G13Rik	20.187	19.9136	7.8187	7.38561	8.02418	12.4808
4930452N14Rik	0	1.10631	0	0	0	0
4930453H23Rik	0	0	0	0	0	0
4930453L07Rik	0	0	0	0	0	0
4930453N24Rik	385.388	382.784	411.04	416.759	412.8	523.234
4930455B14Rik	0	0	0	0	0	0
4930455C13Rik	0	0	0	0	0	0
4930455D15Rik	0	0	0	0	0	0
4930455F16Rik	0	0	0	0	0	0
4930455G09Rik	0	0	1.11696	0	0	0
4930455H04Rik	0	0	0	0	0	0
4930455J16Rik	0	0	0	0	0	0
4930456A14Rik	0	1.10631	0	0	0	0
4930456L15Rik	0	0	0	1.05509	0	0
4930458A03Rik	0	0	0	0	0	0
4930458D05Rik	11.9287	15.4884	14.5204	6.33052	8.02418	20.1613
4930459C07Rik	0	0	0	0	0	0
4930459L07Rik	0	0	0	0	0	0
4930461C15Rik	0	2.21263	1.11696	1.05509	1.78315	0.960062
4930461G14Rik	0	1.10631	0	1.05509	0.891576	1.92012
4930463O16Rik	0	0	0	0	0	0
4930465K10Rik	0	0	0	0	0	0
4930465M20Rik	0	0	0	0	0	0
4930467D21Rik	0	2.21263	2.23392	1.05509	0	0.960062
4930467J12Rik	0	0	0	0	0	0
4930467K11Rik	0	0	0	0	0	0
4930469K13Rik	0	0	0	0	0	0
4930470B04Rik	0	0	0	0	0	0
4930470G03Rik	0	0	0	5.27543	0.891576	4.80031
4930470H14Rik	0	0	0	0	1.78315	0
4930470O06Rik	0	0	0	0	0	0
4930470P17Rik	0	0	0	0	0	0
4930471C04Rik	0	1.10631	0	1.68814	0	0
4930471E19Rik	0	0	0	0	0	0
4930471G03Rik	0	0	0	0	0	0
4930471G24Rik	0	0	0	2.11017	0	0
4930471L23Rik	0	0	0	0	0	0
4930471M09Rik	0	0	0	0	0	0
4930473A02Rik	0.917592	0	0	1.05509	0.891576	0
4930473H19Rik	0	0	0	0	0	0
4930473O22Rik	0	0	0	0	0	0
4930474G06Rik	0.917592	2.21263	1.11696	2.11017	0	2.88019
4930474H20Rik	0	0	0	0	0	0
4930474M22Rik	0	0	0	0	0	0
4930474N05Rik	0	0	0	0	0	0
4930474N09Rik	0	0	0	0	0	0
4930477N07Rik	0	0	0	0	0	0
4930478L05Rik	0	0	0	0	0	0
4930478P22Rik	0	0	0	0	0	0
4930479D17Rik	12.8463	9.95682	10.0526	6.33052	11.5905	12.4808
4930479H17Rik	0	0	0	0	0	0
4930480E11Rik	0	0	0	0	0	0
4930480G23Rik	0	0	0	0	0	0
4930480K15Rik	0	0	0	0	0	0
4930480K23Rik	34.8685	36.5083	31.2748	37.9831	34.7715	33.6022
4930480M12Rik	0	0	0	0	0	0
4930481A15Rik	27.5277	27.6578	32.3918	22.1568	25.8557	17.2811
4930481B07Rik	11.0111	12.1694	32.3918	15.8263	16.9399	14.4009
4930482G09Rik	0	0	1.11696	0	0.891576	0
4930483J18Rik	0.917592	0	0	0	0	0
4930483K19Rik	0	0	0	0	0	0
4930483O08Rik	0	0	0	0	0	0
4930484H19Rik	0.917592	0	0	0	0	0
4930486F22Rik	0	0	0	0	0	0
4930486I03Rik	0	0	0	0	0	0
4930486L24Rik	2.75277	6.63788	4.46783	4.22035	6.24103	2.88019
4930487D11Rik	0	0	0	0	0	0
4930487H11Rik	0	0	0	0	0	0
4930488B22Rik	0	0	0	0	0	0
4930488L21Rik	4.58796	3.31894	6.70175	2.11017	6.24103	0
4930488N24Rik	0	0	0	0	0	0
4930500A05Rik	1.83518	0	0	0	0	0.960062
4930500F04Rik	0	0	0	0	0	0
4930500F10Rik	10.0935	8.8505	15.6374	18.9916	9.80734	12.4808
4930500G05Rik	0	0	4.46783	1.05509	0	0
4930500H12Rik	0	0	0	0	0	0
4930500L23Rik	0.917592	1.10631	3.35087	0	0	0.960062
4930502A04Rik	0	0	0	0	0	0
4930502C15Rik	0.917592	0	1.11696	0	0	0
4930502E09Rik	0	0	0	0	0	0
4930503E14Rik	0	0	0	0	0	0
4930503E24Rik	0	0	0	0	0	0
4930503F20Rik	0	0	0	0	0	0
4930503H13Rik	0	0	0	0	0	0
4930503L19Rik	108.276	111.738	125.099	79.1315	99.8565	147.85
4930503O07Rik	0	0	0	0	0	0
4930504C09Rik	0	0	0	0	0	0
4930504D19Rik	0	0	0	0	0	0
4930505A04Rik	4.58796	3.31894	1.11696	2.11017	3.5663	0
4930505G20Rik	0	0	0	0	0	0
4930505K13Rik	0	0	0	0	0	0
4930505K14Rik	0	0	0	0	0	0
4930505M18Rik	0	0	0	0	0	0
4930505N22Rik	1.83518	0	0	0	0	0
4930505O20Rik	0	0	0	0	0	0
4930506A18Rik	11.9287	11.0631	7.8187	8.44069	10.6989	10.5607
4930506C21Rik	24.775	17.701	37.9766	14.7712	21.3978	11.5207
4930507D05Rik	12.8463	23.2326	16.7544	8.44069	18.7231	17.2811
4930507D10Rik	1.83518	0	0	0	0	0.960062
4930509E16Rik	0	2.21263	1.11696	2.11017	0.891576	0
4930509G22Rik	2.75277	2.21263	3.35087	4.22035	2.67473	0.960062
4930509J09Rik	0	0	0	0	0	0
4930509K18Rik	0	0	0	0	0	0
4930511A02Rik	0	0	0	0	2.67473	0
4930511A08Rik	0	0	0	0	0	0
4930511E03Rik	0	0	0	0	0	0
4930511M06Rik	0.917592	3.31894	5.58479	4.22035	0.891576	7.6805
4930512B01Rik	0	0	1.11696	0	0.891576	0
4930512H18Rik	0	0	0	0	0	0
4930512J16Rik	0	0	0	0	0	0
4930512M02Rik	0	0	0	0	0	0
4930513D17Rik	0	0	0	0	0	0
4930513L16Rik	0	0	0	0	0	0
4930513N10Rik	7.34073	17.701	5.58479	5.27543	15.1568	13.4409
4930513O06Rik	0	0	0	0	0	0
4930515B02Rik	0	0	0	0	0.891576	0
4930515G01Rik	0	0	1.31801	0	0	0
4930515G16Rik	0	0	0	0	0	0
4930515L03Rik	0	0	0	0	0	0
4930515L19Rik	0	0	0	0	0	0
4930517E11Rik	0	0	0	0	0	0
4930517G24Rik	8.25832	8.8505	11.1696	9.49578	13.3736	8.64056
4930517M08Rik	0	0	0	0	0	0
4930517O19Rik	1.83518	1.10631	1.11696	3.16526	0	0.960062
4930518C04Rik	0	0	2.23392	0	0	0.960062
4930518J21Rik	0	0	0	0	0	0
4930518P08Rik	0	0	0	0	0	0
4930519D14Rik	0	0	0	0	0	0
4930519F09Rik	0	0	0	0	0	0
4930519F16Rik	13.7639	15.4884	18.9883	2.11017	8.02418	9.60062
4930519F24Rik	0	0	0	0	0	0
4930519G04Rik	0	0	2.23392	0	0	0
4930519H02Rik	0.917592	0	0	0	0	0
4930519K11Rik	0.917592	0	3.35087	2.11017	0	0
4930519L02Rik	0	0	0	0	0	1.92012
4930520E11Rik	15.5991	12.1694	11.1696	16.8814	10.6989	10.5607
4930520O04Rik	1.83518	6.63788	4.46783	5.27543	8.91576	13.4409
4930520P13Rik	0	0	0	0	0	0
4930521E06Rik	0	0	0	0	0	0
4930521O11Rik	0	0	0	0	0	0
4930521O17Rik	0	0	0	0	0	0
4930522H14Rik	0	0	0	0	0	0
4930522L14Rik	43.347	34.7161	57.3446	26.7464	29.5379	33.343
4930522O17Rik	0	1.10631	0	0	0	0
4930522P08Rik	0.917592	1.10631	0	0	0	0
4930523C07Rik	42.2092	46.4651	53.614	27.4322	53.4946	45.1229
4930523O13Rik	0	0	0	0	0	0
4930524B15Rik	3.67037	0	10.0526	0	3.5663	1.92012
4930524B17Rik	0	0	0	0	0	0
4930524C18Rik	0	0	0	0	0	0
4930524J08Rik	1.83518	2.21263	1.11696	2.11017	1.78315	0.960062
4930524O05Rik	0	0	0	0	0	0
4930524O08Rik	0	0	0	0	0	0
4930525C09Rik	0	0	0	0	0	0
4930525D18Rik	0	0	0	0	0	0
4930525G20Rik	20.187	23.4206	16.7544	24.267	21.3978	22.4655
4930526F13Rik	0	0	0	0	0	0
4930526H09Rik	0	0	0	0	0	0
4930526I15Rik	53.2203	49.7841	54.7309	67.5255	56.1693	40.3226
4930526L06Rik	0	1.10631	1.11696	2.11017	0	0.960062
4930527A07Rik	0	0	0	0	0	0
4930527F14Rik	0	0	0	0	0	0
4930527G23Rik	0	0	0	0	0	0
4930527J03Rik	0.917592	0	0	1.05509	0	0
4930528A17Rik	8.25832	3.31894	7.8187	11.606	5.34946	0
4930528D03Rik	0	0	0	0	0	0
4930528G23Rik	0	0	0	0	0	0
4930528H21Rik	0	0	0	0	0	0
4930528P14Rik	0	0	0	0	0	0
4930529C04Rik	0	0	0	0	0	0
4930529I22Rik	0	0	0	0	0	0
4930529K09Rik	0	0	0	0	0	0
4930529L06Rik	0	0	0	0	0	0
4930529N20Rik	0	0	0	0	0	0
4930532I03Rik	0	0	0	0	0	0
4930532M18Rik	0	0	0	0	0	0
4930533B01Rik	0	0	0	0	0	0
4930533I22Rik	0	0	0	0	0	0
4930533K18Rik	0	0	0	0	0.891576	0
4930533N22Rik	0	0	0	0	0	0
4930533P14Rik	0	0	0	0	0	0
4930534D22Rik	0	0	2.23392	2.11017	0.891576	3.84025
4930534H03Rik	0	0	0	0	0	0
4930535L15Rik	0	0	0	1.05509	0	0
4930535O05Rik	0	0	0	0	0	0
4930538E20Rik	0	0	0	0	0	0
4930538L07Rik	0	0	0	0	0	0
4930539C22Rik	0	0	0	0	0	0
4930539J05Rik	5.50555	4.42525	5.58479	3.16526	2.67473	1.92012
4930539M17Rik	0.917592	0	0	0	0	0
4930539N22Rik	0	0	0	0	0	0
4930540E01Rik	0	0	0	0	0	0
4930540M03Rik	0	0	0	0	0	0
4930541O19Rik	0	0	0	0	0	0
4930542C21Rik	0	0	0	0	0	0
4930542D17Rik	0	0	0	0	0	0
4930542M03Rik	0	0	0	0	0	0
4930542N06Rik	0	0	0	0	0	0
4930543D07Rik	0	0	0	0	0	0.960062
4930543E12Rik	0.917592	0	0	0	0	0
4930543I03Rik	0	0	0	0	0	0.960062
4930543I11Rik	0	0	0	0	0	0
4930543N07Rik	0	0	0	0	0	0
4930544D05Rik	0	0	0	0	0	0
4930544F09Rik	0.917592	2.21263	0	2.11017	0.891576	0.960062
4930544G11Rik	0	0	0	0	0	0
4930544M13Rik	0	0	0	0	0	0
4930545E07Rik	0	0	0	0	0	0
4930545H06Rik	0	0	0	0	0	0
4930545L08Rik	0	0	0	1.05509	0	0
4930545L23Rik	0	1.10631	0	0	0	0
4930546C10Rik	0	0	0	0	1.78315	0
4930546K05Rik	0	0	0	0	0	0
4930547E08Rik	0	0	0	0	0	0
4930547E14Rik	0	0	0	0	0	0
4930547H16Rik	0	0	0	0	0	0
4930548G05Rik	0	0	0	0	0	0
4930548G14Rik	0	0	0	0	0	0
4930548J01Rik	0	0	0	0	0	0
4930548K13Rik	0	0	0	0	0	0
4930549C15Rik	0	0	0	0	0	0
4930549G23Rik	0	0	0	0	0	0
4930549P19Rik	0	0	0	0	0	0
4930550C14Rik	5.50555	6.63788	7.8187	4.22035	7.13261	2.88019
4930550C17Rik	0	0	0	0	0	0
4930551E15Rik	0	0	0	0	0	0
4930552N02Rik	0	0	0	0	0	0
4930552P06Rik	0	0	0	0	0	0
4930552P12Rik	0	0	0	0	1.78315	0.960062
4930553C11Rik	0	0	0	0	0	0
4930553E22Rik	0	0	0	0	0	0
4930553J12Rik	0	0	0	0	0	0
4930553P18Rik	16.5166	19.9136	8.93566	14.7712	13.3736	8.64056
4930554C24Rik	0	0	0	0	0	0
4930554G24Rik	0	0	0	0	0	0
4930554H23Rik	0	0	0	0	0	0
4930554I06Rik	0	0	0	0	0	0
4930554P06Rik	0	0	0	0	0	0
4930555A03Rik	2.75277	1.10631	0	1.05509	0	0
4930555B11Rik	0	0	0	0	0	0
4930555B12Rik	0	0	0	0	0	0
4930555F03Rik	2.75277	0	0	3.16526	0	0
4930555G01Rik	0	0	0	0	0	0
4930555G07Rik	0	0	0	0	0	0
4930555G21Rik	0	0	0	0	0	0
4930555K05Rik	0	0	0	0	0	0
4930555K19Rik	0	0	0	0	0	0
4930555M17Rik	0	0	0	0	0	0
4930556A17Rik	0	0	0	0	0	0
4930556C24Rik	0	0	0	0	0	0
4930556G01Rik	0	0	0	0	0	0
4930556I23Rik	0	0	0	0	0	0
4930556J02Rik	0	0	0	0	0	0
4930556L07Rik	0	0	0	0	0	0
4930556M19Rik	6.42314	5.53157	6.70175	6.33052	1.78315	2.88019
4930556N09Rik	0	0	0	0	0	0
4930556N13Rik	0	0	0	0	0	0
4930557B15Rik	0	0	0	0	0	0
4930557F08Rik	0	0	0	0	0	0
4930557F10Rik	0	0	0	0	0	0
4930557J02Rik	0	0	0	0	0	0
4930557K07Rik	0	0	0	0	0	0
4930558F17Rik	0	0	0	0	0	0
4930558G05Rik	0	0	0	0	0	0
4930558J18Rik	0	0	1.11696	0	0.891576	0
4930558K02Rik	1.83518	1.10631	2.23392	0	0	0
4930559C10Rik	0	0	0	0	0	0
4930562C15Rik	0	0	0	0	0	0
4930562F07Rik	0	0	0	0	0	0
4930562F17Rik	0	1.10631	0	0	0	0
4930563E18Rik	0	0	0	0	0	0
4930563E22Rik	28.4453	25.4452	23.4561	12.661	8.91576	17.2811
4930563F08Rik	0	0	0	0	0	0
4930563H07Rik	0	0	0	0	0	0
4930563I02Rik	0	0	0	0	0	0
4930563J15Rik	0	0	0	0	0	0
4930563M20Rik	0	0	0	0	0	0
4930563M21Rik	0	0	0	0	0	0
4930564C03Rik	0	0	0	0	0	0
4930564D02Rik	0	0	0	0	0	0
4930565D16Rik	0	0	0	0	0	0
4930565N06Rik	0	0	0	0	0	0
4930566D17Rik	0	0	0	0	0	0
4930567H12Rik	1.83518	1.10631	0	1.05509	0.891576	0
4930567H17Rik	0	0	0	0	0	0
4930567J20Rik	0	0	0	0	0	0
4930567K12Rik	0	0	0	0	0	0
4930567K20Rik	0	0	0	0	0	0
4930568A12Rik	0	0	1.11696	0	0.891576	0
4930568A13Rik	0	0	0	0	0	0
4930568D16Rik	0	0	0	0	0	0
4930568E12Rik	0	0	0	0	0	0
4930568G15Rik	0	1.10631	0	0	0	0
4930570E01Rik	0	0	0	0	0	0
4930570E03Rik	0	0	0	0	0	0
4930570G19Rik	46.7972	42.0399	27.9239	43.2585	42.7957	39.3625
4930571K23Rik	0	0	0	0	0	0
4930571O06Rik	0	0	0	0	0	0
4930572G02Rik	0.917592	1.10631	0	1.05509	0	0
4930572K03Rik	0	0	0	0	0	0
4930572O13Rik	0	0	0	0	0	0
4930573C08Rik	0	0	0	0	0	0
4930573C15Rik	0	0	0	0	0	0
4930573H18Rik	0	0	0	0	0	0
4930573O16Rik	0	0	0	0	0	0
4930577N17Rik	8.25832	3.31894	4.46783	7.38561	6.24103	6.72043
4930578E11Rik	0	0	0	0	0	0
4930578G10Rik	31.455	17.7231	17.916	25.5014	17.8226	25.5281
4930578I06Rik	0	0	0	0	0	0
4930578L24Rik	8.25832	7.74419	7.8187	6.33052	11.5905	2.88019
4930578M01Rik	14.6815	13.2758	22.3392	12.661	8.02418	4.88672
4930578N18Rik	0	0	0	0	0	0
4930579C12Rik	0	0	0	0	0	0.960062
4930579D09Rik	0	0	0	0	0	0
4930579F01Rik	0	0	0	1.05509	0	0
4930579G18Rik	0	2.21263	0	1.05509	0.891576	1.92012
4930579G24Rik	22.0222	27.6578	26.807	29.5424	28.5304	21.1214
4930579H20Rik	0	0	0	0	0	0
4930579J19Rik	0	0	0	0	0	0
4930579K19Rik	1.83518	3.31894	8.93566	2.11017	3.5663	0.960062
4930579P08Rik	0	0	0	0	0	0
4930581F22Rik	10.0935	7.74419	11.1696	14.7712	16.0484	13.4409
4930583I09Rik	0	0	0	0	0	0
4930583K01Rik	0	0	0	0	0	0
4930583P06Rik	0	0	0	0	0	0
4930584F24Rik	0	0	0	0	0	0
4930586N03Rik	0	0	0	1.05509	0	0
4930587E11Rik	0	0	0	0	0	0
4930588J15Rik	0	0	0	1.05509	0	0
4930588K23Rik	0	0	0	0	0	0
4930589L23Rik	0	0	0	0	0	0
4930590A17Rik	0	0	0	0	0	0
4930590J08Rik	25.6926	25.4452	22.3392	27.4322	22.2894	37.4424
4930590L14Rik	0	0	0	0	0	0
4930590L20Rik	0	0	0	0	0	0
4930591A17Rik	0	0	0	0	0	0
4930591E09Rik	0	0	0	0	0	0
4930592A05Rik	0	0	0	0	0	0
4930592C13Rik	0	1.10631	0	1.05509	0	1.92012
4930592I03Rik	0	0	0	0	0	0
4930593A02Rik	0	0	0	0	0	0
4930593C16Rik	0.917592	0	1.11696	1.05509	0.891576	0
4930594C11Rik	0	0	0	0	0	0.960062
4930594M22Rik	9.17592	7.74419	8.93566	9.49578	6.24103	5.76037
4930594O21Rik	0	0	0	0	0	0
4930595D18Rik	0.917592	0	1.11696	0	0	0
4930595L18Rik	0	0	0	0	0	0
4930595M18Rik	0	0	0	0	0	0
4930596D02Rik	0	0	0	0	0	0
4930596I21Rik	0	0	0	0	0	0
4930597A21Rik	0	0	0	0	0	0
4930597G03Rik	0	0	0	0	0	0
4930597O21Rik	0	2.21263	6.70175	4.22035	0.891576	0.960062
4930598A11Rik	0	0	0	0	1.78315	0
4930598F16Rik	0	0	0	0	0	0
4930598N05Rik	0	0	0	0	0	0
4930599A14Rik	0	0	0	0	0	0
4930599N23Rik	0.917592	4.42525	0	1.05509	3.5663	0.960062
4931400O07Rik	0	0	0	0	0	0
4931402G19Rik	0	1.10631	0	0	0	0
4931403E22Rik	0	0	0	0	0	0
4931403G20Rik	0	0	0	0	0	0
4931406B18Rik	0	0	0	0	0	0
4931406C07Rik	443.197	449.163	436.73	368.225	350.389	425.308
4931406H21Rik	0	0	0	0	0	0
4931408D14Rik	3.67037	4.42525	3.35087	1.05509	2.67473	1.92012
4931413K12Rik	0	0	0	0	0	0
4931414P19Rik	87.1712	82.9735	84.8888	79.1315	67.7598	69.1245
4931415C17Rik	16.5166	13.2758	10.0526	17.9365	25.8557	24.0016
4931419H13Rik	0	0	0	0	0	0
4931420L22Rik	0	0	0	0	0	0
4931422A03Rik	0	0	0	0	0	0
4931428L18Rik	0.917592	0	0	0	0	0
4931429L15Rik	0.917592	1.10631	0	0	0	2.88019
4931429P17Rik	0	0	0	1.05509	2.67473	0
4931430N09Rik	0	0	0	0	0	0
4931431B13Rik	0	0	1.11696	0	0	0.960062
4931431C16Rik	0	0	0	0	0	0
4931439C15Rik	0.917592	0	2.23392	0	0	0
4931440J10Rik	3.67037	0	1.11696	1.05509	0	3.84025
4931440P22Rik	8.25832	8.8505	22.3392	9.49578	13.3736	3.84025
4932412D23Rik	0	0	0	0	0	0
4932413F04Rik	0	0	0	0	0	0
4932414J04Rik	0	0	0	0	0	0
4932414N04Rik	0	0	0	0	0	0
4932415M13Rik	0	0	0	0	0	0
4932416K20Rik	0	0	0	0	0	0
4932431L22Rik	0	0	0	0	0	0
4932431P20Rik	0	0	1.11696	0	0	0
4932435O22Rik	1.83518	2.21263	6.70175	2.11017	0	0.960062
4932437C15Rik	0	0	0	0	0	0
4932441J04Rik	1.83518	0	0	1.05509	2.67473	0.960062
4932443L11Rik	0	0	0	0	0	0
4932702P03Rik	0	0	0	0	0	0
4933400B14Rik	0	0	0	0	0	0
4933400C23Rik	0	0	0	1.05509	0.891576	0
4933400F21Rik	0	0	0	0	0	0
4933400L20Rik	0	0	0	0	0	0
4933401B06Rik	0	0	0	0	0	0
4933401D09Rik	0	0	0	0	0	0
4933401H06Rik	0	0	0	0	0	0
4933402C05Rik	0	0	0	0	0	0
4933402C06Rik	0	0	0	0	0	0
4933402D24Rik	1.83518	0	1.11696	0	0	0.960062
4933402J07Rik	0	0	0	0	0	0
4933402J10Rik	0	0	0	0	0	0
4933402J15Rik	0	0	2.23392	0	0	0
4933402N03Rik	0	0	0	0	0	0
4933404G15Rik	0	0	0	0	0	0
4933404K08Rik	0	0	0	0	0	0
4933404K13Rik	0	0	0	0	0	0
4933404O12Rik	252.338	268.834	265.836	266.937	277.28	278.418
4933405D12Rik	0	0	0	0	0	0
4933405E24Rik	0	0	0	0	0	0
4933405L10Rik	1.83518	1.10631	1.11696	3.16526	3.5663	0.960062
4933405O20Rik	0	0	0	0	0	0
4933406B17Rik	1.83518	15.4884	10.0526	8.44069	25.8557	16.3211
4933406C10Rik	2.75277	8.8505	1.11696	3.16526	1.78315	2.88019
4933406D12Rik	0	0	0	0	0	0
4933406F09Rik	0	0	0	0	0	0
4933406G16Rik	0	0	0	0	0	0
4933406I18Rik	2.75277	2.21263	1.11696	2.11017	3.5663	0.960062
4933406J09Rik	0	0	1.11696	0	0	0
4933406J10Rik	0	0	0	0	0	0
4933406K04Rik	0	0	0	0	0	0
4933407E24Rik	1.83518	0	0	0	0.891576	0
4933407G14Rik	0	0	0	0	0	0
4933407I05Rik	0	0	0	0	0	0
4933407K13Rik	21.1046	28.7641	25.69	25.3221	36.5546	29.7619
4933407L21Rik	31.1981	19.9136	26.807	20.0466	25.8557	24.9616
4933407O12Rik	29.3629	17.701	22.3392	31.6526	17.8315	22.0814
4933408J17Rik	0	1.10631	0	1.05509	0	0
4933408N05Rik	0	0	0	0	0	0
4933409F18Rik	0	0	0	0	0	0
4933409G03Rik	0	0	0	0	0	0
4933409K07Rik	452.942	548.067	667.628	464.333	524.336	627.314
4933411E08Rik	0	0	0	0	0	0
4933411G06Rik	0	0	0	0	0	0
4933411K16Rik	1.83518	2.21263	0	2.11017	1.78315	0
4933412E12Rik	58.7259	89.6114	65.9005	93.9027	96.2902	95.0461
4933412E24Rik	0	0	0	0	0	0
4933412O06Rik	29.3629	32.0831	26.807	35.8729	38.3378	49.9232
4933413J09Rik	0	0	0	0	0	0
4933413L06Rik	0	0	0	0	0	0
4933414I15Rik	0	0	0	0	0	0
4933416E03Rik	0	0	0	0	0	0
4933416E14Rik	7.34073	9.95682	14.5204	10.5509	6.24103	6.72043
4933416I08Rik	0	0	0	0	0	0
4933416M06Rik	0	0	0	0	0	0
4933416M07Rik	0	0	0	0	0	0
4933416O17Rik	0	0	0	0	0	0
4933417C20Rik	0	0	1.11696	1.05509	0	0
4933417D19Rik	9.17592	8.8505	6.70175	3.16526	9.80734	2.88019
4933417E11Rik	0.917592	2.21263	2.23392	1.05509	0	0
4933417G07Rik	0	0	0	0	0	0
4933417O13Rik	0	1.10631	0	0	0	0.960062
4933421I07Rik	0	0	0	0	0	0
4933421O10Rik	138.556	110.631	104.994	108.674	114.122	94.0861
4933422A05Rik	0	0	0	0	0	0
4933423K11Rik	0	0	0	0	1.78315	0
4933424G05Rik	0	0	0	1.05509	0	0
4933424G06Rik	1.83518	1.10631	3.35087	6.33052	3.5663	0.960062
4933424L21Rik	0	0	0	0	0	0
4933424M12Rik	0.917592	1.10631	6.70175	5.27543	2.67473	1.92012
4933424N20Rik	0	0	0	0	0	0
4933425B07Rik	0	0	0	0	0	0
4933425D22Rik	1.83518	0	0	0	0	0.960062
4933426B08Rik	0.917592	0	0	0	1.78315	0
4933427D06Rik	0	0	0	0	0.891576	0.960062
4933427D14Rik	373.46	397.166	310.514	346.068	352.173	417.627
4933427E11Rik	0	0	0	2.11017	0	0
4933427E13Rik	0	0	0	0	0	0
4933427I04Rik	0	0	0	0	0	0
4933427I22Rik	3.67037	13.2758	8.93566	12.661	11.5905	4.80031
4933428C19Rik	0	0	0	0	0	0
4933428G20Rik	0	1.10631	1.11696	3.16526	0	1.92012
4933428M09Rik	0	0	0	0	0	0
4933429K18Rik	0	1.10631	0	0	0	0
4933429O19Rik	0	7.74419	0	1.05509	0.891576	3.84025
4933430H16Rik	0	0	0	0	0	0
4933430I17Rik	11.0111	8.8505	6.70175	11.606	9.80734	12.4808
4933430M04Rik	0	1.10631	1.11696	1.05509	0	0
4933430N04Rik	0	0	0	0	0	0
4933431E20Rik	2579.35	2323.26	2619.27	2440.42	2338.6	2445.28
4933431G14Rik	0	0	0	0	0	0
4933431J24Rik	0	0	0	0	0	0
4933431K14Rik	52.3027	35.402	40.2105	34.8179	29.422	29.7619
4933431K23Rik	0	0	0	0	0	0
4933432G23Rik	0	0	0	0	0	0
4933432I03Rik	0	0	0	0	0	0
4933432I09Rik	8.25832	7.74419	7.8187	5.27543	0.891576	2.88019
4933432K03Rik	2.75277	0	0	0	0.891576	0
4933433F19Rik	0	0	0	0	0	0
4933433G08Rik	0	0	0	0	0	0
4933433G15Rik	0.917592	0	0	0	0	0
4933433G19Rik	0	0	0	0	0	0
4933433H22Rik	0	0	0	0	0	0
4933433N18Rik	0	0	0	0	0	0
4933434E20Rik	896.469	852.967	861.621	801.834	796.9	849.645
4933434P08Rik	0	0	0	0	0	0
4933435C09Rik	0	0	0	0	0	0
4933436E23Rik	0	0	0	0	0	0
4933436H12Rik	0	0	0	0	0	0
4933436I01Rik	0	0	0	0	0	0
4933438B17Rik	0	0	0	0	0	0
4933438K21Rik	0	0	0	0	0	0
4933439C10Rik	74.3249	70.804	83.7718	53.8094	53.4946	73.9248
4933439K11Rik	1.83518	1.10631	0	1.05509	0.891576	0
4933440J02Rik	0	0	0	0	0	0
4933440M02Rik	0	0	0	0	0	0
4933440N22Rik	10.0935	6.63788	14.5204	5.27543	2.67473	9.60062
5031410I06Rik	2.75277	0	0	1.11839	5.5456	0.960062
5031425E22Rik	144.062	149.352	159.725	107.619	131.062	121.928
5031425F14Rik	2.75277	2.21263	0	3.16526	0.891576	1.92012
5031426D15Rik	3.67037	3.31894	2.23392	6.33052	1.78315	2.88019
5031434C07Rik	0	0	0	0	2.67473	0.960062
5031434O11Rik	39.4564	45.3588	48.0292	24.267	33.8799	21.1214
5031439G07Rik	3678.62	3181.76	3431.29	3592.57	2941.31	2709.3
5033403F01Rik	0	1.10631	2.23392	4.22035	0.891576	5.76037
5033403H07Rik	0	0	0	0	0	0
5033404E19Rik	1.83518	8.8505	5.58479	4.22035	3.5663	4.80031
5033406O09Rik	1.83518	8.8505	12.2865	3.16526	6.24103	17.2811
5033417F24Rik	32.1157	25.4452	34.6257	30.5975	26.7473	20.1613
5033421B08Rik	68.5624	67.4298	60.3157	69.6146	43.6872	41.2827
5033426O07Rik	3.67037	7.74419	4.46783	5.27543	0.891576	3.84025
5033430I15Rik	44.0444	29.8705	32.3918	29.5424	20.5062	17.2811
5330411J11Rik	0	0	0	0	0	0.960062
5330413P13Rik	28.4453	21.0199	32.3918	18.9916	27.6389	49.9232
5330416C01Rik	41.2916	23.2326	27.9239	25.3221	27.6389	24.9616
5330425B07Rik	0	0	1.11696	0	0	1.92012
5330429C05Rik	1.83518	2.21263	4.46783	3.16526	9.80734	8.64056
5330434G04Rik	97.2647	97.3555	102.76	97.068	139.086	119.048
5330438D12Rik	35.7861	37.6146	50.2631	36.928	51.7114	27.8418
5330439A09Rik	0	4.42525	1.11696	0	1.78315	0
5330439B14Rik	0	0	0	0	0	0
5330439K02Rik	0.917592	0	2.23392	0	0	0
5430400D12Rik	8.25832	5.53157	10.0526	6.33052	5.34946	3.84025
5430401F13Rik	0	0	0	0	0	0
5430401H09Rik	0	0	0	0	0	0.960062
5430402E10Rik	0	0	0	0	0	0
5430402O13Rik	10.0935	6.63788	5.58479	7.38561	5.34946	5.76037
5430403N17Rik	0	0	0	0	0	0
5430405H02Rik	68.8194	70.804	62.5496	66.4705	78.4587	54.7235
5430416N02Rik	57.8083	45.3588	58.0818	34.8179	57.0609	61.444
5430421F17Rik	0	1.10631	0	0	1.78315	0
5430425K12Rik	0	1.10631	1.11696	0	0	0
5430427M07Rik	0	0	0	0	0	0
5430428K19Rik	0	0	0	0	0	0
5430431A17Rik	0.917592	0	0	0	0	0
5430434I15Rik	0	0	0	0	0	0
5430435K18Rik	0	0	0	0	0	0
5430437J10Rik	0	0	0	0	0	0
5430440P10Rik	0	0	1.11696	0	0	0.960062
5530400C23Rik	0	0	0	0	0	0
5530401A14Rik	0	0	0	0	0	0
5530601H04Rik	86.2536	64.1662	64.7835	55.9196	54.3861	60.4839
5730403I07Rik	0.917592	0	0	1.05509	0	0
5730405A17Rik	3.67037	0	7.8187	5.27543	5.34946	5.76037
5730405O15Rik	2.75277	1.10631	10.0526	5.27543	1.78315	1.92012
5730408K05Rik	1.83518	0	4.46783	2.11017	2.67473	5.76037
5730409E04Rik	1926.02	2021.23	1879.84	2037.37	2125.52	1991.17
5730409K12Rik	0	0	0	0	0.891576	0
5730412P04Rik	0.917592	0	0	0	2.67473	0
5730416F02Rik	0	0	0	0	0	0
5730419F03Rik	0	0	0	0	0	0
5730420D15Rik	1.83518	0	0	0	1.78315	0
5730435O14Rik	0	0	1.11696	0	0	0
5730455P16Rik	1959.98	1871.88	1891.01	1936.08	2110.36	1935.49
5730460C07Rik	0	0	0	0	0	0
5730480H06Rik	2.75277	0	1.11696	2.11017	4.45788	1.92012
5730488B01Rik	0	0	0	0	0	0
5730507C01Rik	1.85353	1.51565	2.8259	3.16526	1.89014	3.1586
5730522E02Rik	11.0111	15.4884	17.8713	17.9365	30.3136	29.7619
5730552O08Rik	0	0	1.11696	0	0	2.88019
5730596B20Rik	0	0	0	0	0	0
5830408C22Rik	1.83518	1.10631	3.35087	2.11017	0	0.960062
5830416I19Rik	0.917592	0	0	1.05509	0.891576	0.960062
5830417I10Rik	293.611	237.514	268.215	280.336	258.744	322.888
5830418P13Rik	1.83518	0	2.23392	0	0	1.92012
5830428M24Rik	0	0	0	0	0	0
5830432E09Rik	0.917592	0	0	0	1.78315	2.88019
5830433I10Rik	11.9287	11.0631	6.70175	4.22035	4.45788	7.6805
5830444B04Rik	8.25832	4.42525	4.46783	8.44069	5.34946	2.88019
5830448L01Rik	34.8685	47.5715	34.6257	28.4873	41.0125	46.083
5830454E08Rik	14.6815	12.1694	11.1696	6.33052	7.13261	3.84025
5930403L14Rik	948.79	962.492	1223.07	999.167	756.056	856.375
5930403N24Rik	9.17592	9.95682	8.93566	4.22035	3.5663	1.92012
5930430L01Rik	44.962	32.0831	37.9766	37.9831	47.2535	37.4424
5930438M14Rik	2.75277	2.21263	0	1.05509	5.34946	3.84025
6030407O03Rik	1.83518	0	3.35087	5.27543	0.891576	1.92012
6030426L16Rik	12.8463	13.2758	15.9166	21.3338	20.5419	11.876
6030440G07Rik	0	0	0	0	0	0
6030442E23Rik	0	1.10631	0	0	0	0
6030442K20Rik	0	7.74419	1.11696	2.11017	7.13261	2.88019
6030443J06Rik	3.67037	5.53157	11.1696	6.33052	0.891576	2.88019
6030458C11Rik	843.267	857.393	798.625	850.4	935.263	866.936
6030466F02Rik	0.917592	0	2.23392	1.05509	0	0
6030468B19Rik	0.917592	1.10631	1.11696	0	4.45788	1.92012
6030469F06Rik	0	0	0	0	0	0
6030471H07Rik	0	0	0	0	0	0
6030498E09Rik	0.917592	4.42525	2.23392	3.16526	0	0.960062
6230400D17Rik	0.917592	1.10631	1.11696	1.05509	0	2.88019
6330403K07Rik	2866.56	3243.71	3067.17	2942.64	3383.53	3341.98
6330403L08Rik	585.423	691.446	732.724	639.382	661.549	593.318
6330407A03Rik	0	0	0	0	0	0
6330409D20Rik	9.17592	23.2326	27.9239	23.2119	26.7473	17.2811
6330410L21Rik	1.83518	5.53157	4.46783	0	3.5663	2.88019
6330415B21Rik	0	0	2.23392	1.05509	0	0.960062
6330415G19Rik	14.6815	13.2758	11.1696	11.606	15.1568	5.76037
6330418K02Rik	33.0333	38.721	27.9239	34.8179	28.5304	24.9616
6330420H09Rik	136.721	116.163	120.631	189.916	168.508	143.049
6330525I24Rik	0	2.21263	2.23392	1.05509	0	0
6330537M06Rik	0	1.10631	2.23392	0	1.78315	0
6330549D23Rik	25.0686	17.2806	21.1775	18.8755	13.7748	24.856
6430411K18Rik	2.75277	2.24582	1.11696	2.11017	2.67473	3.84025
6430503K07Rik	1.83518	3.31894	0	1.05509	6.24103	1.92012
6430548M08Rik	4340.21	4595.62	4556.07	4311.08	4551.5	4439.33
6430550D23Rik	2.75277	2.21263	2.23392	1.05509	7.13261	3.84025
6430553K19Rik	0	0	0	2.11017	0	0
6430562O15Rik	0	0	0	0	0	0
6430571L13Rik	45.8796	35.402	54.7309	55.9196	49.9283	43.2028
6430573P05Rik	7.34073	7.74419	12.2865	2.11017	8.91576	10.5607
6430584L05Rik	32.1157	25.4452	27.9239	21.1017	27.6389	27.8418
6430590A07Rik	2.75277	1.10631	4.46783	5.27543	4.52921	4.80031
6430590A10Rik	3.67037	2.21263	4.46783	2.11017	0	0
6430710C18Rik	0	0	0	0	0	0.960062
6530402F18Rik	395.84	357.251	398.274	379.04	397.072	358.871
6530403H02Rik	1.83518	8.8505	12.2865	10.5509	10.6989	6.72043
6530409C15Rik	1.83518	4.42525	1.11696	3.16526	8.02418	2.88019
6530411M01Rik	12.8463	4.42525	6.70175	8.44069	10.6989	2.88019
6720468P15Rik	0	1.10631	1.11696	0	3.5663	1.92012
6720473M11Rik	4.58796	0	0	0	0	0
6720483E21Rik	2.75277	1.10631	1.11696	1.05509	0	1.92012
6820408C15Rik	37.6213	30.9768	42.4444	30.5975	30.3136	56.6437
6820426E19Rik	0	0	0	0	0	0
6820431F20Rik	1677.47	1612.45	1546.09	1462.53	1789.07	1643.83
7330404K18Rik	0	0	0	0	0	0
7420700N18Rik	0	0	0	0	0	0
7420701I03Rik	0	0	0	0	0	0
7530416G11Rik	0	0	0	0	0	0
7530428D23Rik	3.67037	0	2.23392	8.44069	1.78315	3.84025
7630403G23Rik	1.83518	2.21263	1.11696	3.16526	1.78315	4.80031
8030423F21Rik	1.83518	3.31894	1.11696	0	0.891576	0
8030423J24Rik	0	0	1.11696	0	0	0
8030431J09Rik	0.917592	0	2.23392	0	0.891576	0.960062
8030442B05Rik	2.75277	0	0	0	0	0
8030443G20Rik	0	0	0	0	0	0
8030451A03Rik	0	1.10631	0	0	0	0
8030451O07Rik	0	0	0	0	0	0
8030453O22Rik	40.374	46.4651	44.6783	51.6992	58.844	47.043
8030455M16Rik	0	0	0	0	0	0.960062
8030474K03Rik	1.04605	0	1.11696	0	0.811334	1.92012
8430415O14Rik	0.917592	1.10631	0	1.05509	0	0.960062
8430419K02Rik	0	0	0	0	0	0
8430422H06Rik	0	0	0	0	0	0
8430423G03Rik	0.917592	0	0	0	0	0
8430426J06Rik	5.50555	7.74419	3.35087	3.16526	3.5663	2.88019
8430429K09Rik	87.1712	126.12	94.9414	103.398	110.555	75.8449
8430430B14Rik	0	0	0	0	0	0
8430431K14Rik	0	0	0	0	0	0
8430432A02Rik	3.67037	2.21263	3.35087	2.11017	5.34946	1.92012
8430436N08Rik	0	0	0	0	0	0.960062
8430437L04Rik	0	0	0	0	0	0
9030204H09Rik	0	1.10631	0	0	0	0
9030404E10Rik	0	0	0	0	0	0
9030607J07Rik	0	0	0	0	0	0
9030607L20Rik	0.917592	2.21263	2.23392	2.11017	3.5663	0.960062
9030612E09Rik	11.0111	7.74419	7.8187	11.606	9.80734	13.4409
9030616G12Rik	0	0	0	0	0	0
9030619P08Rik	0	0	0	0	0	0
9030622O22Rik	0	0	0	0	0	0
9030624G23Rik	35.7218	29.9479	36.9825	28.3291	25.2138	33.0453
9030625G05Rik	0.917592	0	0	0	0	0
9130001E16Rik	0	0	0	0	0	0
9130002K18Rik	0	2.21263	3.35087	2.11017	0	0.960062
9130004C02Rik	28.4453	24.3389	23.4561	32.7077	29.422	13.4409
9130008F23Rik	0	0	2.23392	3.16526	0.891576	1.92012
9130015A21Rik	0	0	0	0	0.891576	0
9130015G15Rik	0	0	0	0	0	0.960062
9130015L21Rik	0.917592	0	0	2.11017	0	0.960062
9130019P16Rik	10.0935	4.42525	6.70175	12.661	4.45788	1.92012
9130023H24Rik	56.8907	55.3157	62.5496	60.1399	45.4704	62.404
9130024F11Rik	51.3851	60.8472	44.6783	46.4238	44.5788	48.9632
9130204K15Rik	0	0	0	0	0	0
9130209A04Rik	0	0	0	0	0	0
9130213A22Rik	11.9287	27.6578	12.2865	12.661	23.181	18.2412
9130214F15Rik	0	0	0	0	0	0
9130221F21Rik	0	0	0	0	0	0
9130221H12Rik	67.3145	61.0021	66.3026	44.0077	74.8478	88.2777
9130227L01Rik	2.75277	0	1.11696	0	1.78315	0
9130230L23Rik	0	0	0	0	0	0
9130401M01Rik	480.818	493.416	565.181	483.23	534.946	555.876
9130410C08Rik	0	0	0	0	0	0
9130604C24Rik	8.25832	7.74419	11.1696	7.38561	8.91576	12.4808
9230009I02Rik	6.42314	2.21263	5.58479	4.22035	9.80734	5.76037
9230020A06Rik	0	0	0	0	0	0
9230102K24Rik	2.75277	1.10631	3.35087	0	0	0.960062
9230104M06Rik	0	0	0	0	0	0
9230105E05Rik	0	0	0	0	0	0
9230110K08Rik	0	0	2.23392	1.05509	0.891576	0
9230112D13Rik	0	0	0	0	0	0
9230112J17Rik	1.83518	3.31894	2.23392	0	3.5663	0
9230114K14Rik	37.6213	29.8705	35.7426	54.8645	41.0125	39.3625
9230116L04Rik	0	0	0	0	0	2.12174
9230116N13Rik	0	3.31894	0	1.05509	3.5663	2.88019
9230117E06Rik	0	0	0	0	0	0.960062
9330020H09Rik	8.25832	15.4884	16.7544	12.661	24.0726	16.3211
9330102E08Rik	515.686	500.054	500.397	565.526	556.343	572.197
9330104G04Rik	68.8194	60.8472	49.1461	46.4238	52.603	55.6836
9330111N05Rik	0.917592	2.21263	0	1.05509	2.67473	2.88019
9330117O12Rik	70.6546	69.6977	60.3157	53.8094	46.362	51.8434
9330133O14Rik	100.935	92.9303	122.865	130.831	100.748	97.9263
9330136K24Rik	1.83518	4.42525	2.23392	3.16526	1.78315	1.92012
9330151L19Rik	252.338	261.09	208.871	200.466	270.148	201.613
9330154J02Rik	0	3.31894	1.11696	1.05509	3.5663	1.92012
9330158H04Rik	1.83518	0	1.11696	2.11017	1.78315	2.88019
9330159F19Rik	1545.9	1519.79	1403.37	1605.87	1570.93	1613.08
9330159H11Rik	1.83518	0	0	1.05509	1.78315	2.88019
9330159M07Rik	14.553	31.6074	35.5416	11.606	35.2797	19.8925
9330162012Rik	49.5499	37.6146	44.6783	47.4789	30.3136	39.3625
9330162B11Rik	0	0	0	0	0	0
9330175E14Rik	0	0	0	0	0	0
9330175M20Rik	1.83518	2.21263	0	1.05509	0	0.960062
9330178D15Rik	0.917592	0	0	0	0	0
9330179D12Rik	23.8574	21.0199	18.9883	18.9916	28.5304	25.9217
9330182O14Rik	0	0	0	0	0	0
9330188P03Rik	16.5166	15.4884	11.1696	15.8263	10.6989	9.60062
9330198I05Rik	0	0	0	0	0	0.960062
9330198N18Rik	0.917592	1.10631	0	0	0	0.960062
9330199G10Rik	2.75277	0	5.58479	4.22035	5.34946	0
9430014N10Rik	0	0	0	0	0	0
9430015G10Rik	185.353	194.711	155.257	186.75	170.291	160.33
9430018G01Rik	0	0	0	0	0	0
9430019J16Rik	0	0	0	0	0	0
9430021M05Rik	44.962	54.2093	53.614	31.6526	48.1451	50.8833
9430024E24Rik	0.917592	1.10631	0	3.16526	0	0.960062
9430037G07Rik	16.5166	25.4452	16.7544	17.9365	21.5405	27.1218
9430038I01Rik	33.0333	18.8073	34.6257	22.1568	24.0726	23.0415
9430041J12Rik	28.4453	15.4884	21.2222	29.5424	24.9641	20.1613
9430053O09Rik	92.6767	90.7177	71.4853	60.1399	87.3745	72.9647
9430060I03Rik	1.83518	1.10631	4.46783	0	0.891576	0.960062
9430062P05Rik	0.917592	2.21263	0	0	0	0
9430065F17Rik	11.0111	8.8505	14.5204	10.5509	8.91576	9.60062
9430069I07Rik	0	0	0	0	0	0
9430078G10Rik	1.83518	0	0	0	1.78315	1.92012
9430078K24Rik	2.75277	0	3.35087	1.05509	1.78315	0
9430083A17Rik	43.1268	28.7641	27.9239	47.4789	44.5788	26.8817
9430083M05Rik	0	1.10631	1.11696	2.11017	0	0
9430085M18Rik	14.6815	29.8705	17.8713	25.3221	31.2052	40.3226
9430091E24Rik	30.2805	26.5515	12.2865	18.9916	11.5905	13.4409
9430097D07Rik	2.75277	1.10631	1.11696	4.22035	4.45788	1.92012
9530002B09Rik	0	0	0	0	0	0
9530014B07Rik	0	0	0	0	0	0
9530018F02Rik	13.7639	25.4452	16.7544	16.8814	28.5304	10.5607
9530020I12Rik	0	0	0	0	0.891576	0
9530026F06Rik	0	0	0	0	0	0.960062
9530026P05Rik	10.0935	14.3821	13.4035	10.5509	12.4821	15.361
9530027J09Rik	0	0	0	0	0	0
9530034E10Rik	0	0	0	1.05509	0	0
9530036M11Rik	0.917592	0	1.11696	3.16526	0	0
9530036O11Rik	6.42314	3.31894	12.2865	8.44069	2.67473	1.92012
9530047P18Rik	0	0	0	0	0	0
9530051G07Rik	18.3518	6.63788	4.46783	6.33052	5.34946	11.5207
9530052C20Rik	7.34073	4.42525	3.35087	5.27543	5.34946	4.80031
9530052E02Rik	4.58796	0	5.58479	0	2.67473	1.92012
9530057J20Rik	3.56943	9.70237	1.69778	2.37394	2.90654	3.62903
9530059O14Rik	1.83518	5.53157	1.11696	0	2.67473	6.72043
9530062K07Rik	15.5991	7.74419	15.6374	10.5509	13.3736	8.64056
9530068E07Rik	1803.99	1833.16	1928.99	1904.43	1811.68	1862.52
9530080O11Rik	33.9509	40.9336	50.2631	47.4789	51.7114	39.3625
9530082P21Rik	18.3518	16.5947	12.2865	21.1017	23.181	17.2811
9530091C08Rik	0	0	0	0	0	0
9630001P10Rik	11.0111	12.1694	15.6374	6.33052	7.13261	5.76037
9630002D21Rik	0	0	2.23392	1.05509	1.78315	0.960062
9630009A06Rik	11.0111	11.0631	14.5204	13.7161	8.91576	6.72043
9630013A20Rik	31.1981	26.5515	61.4327	47.4789	48.1451	28.8019
9630013D21Rik	2.75277	1.10631	0	2.11017	1.78315	0.960062
9630013K17Rik	0	0	0	0	0	0
9630015K15Rik	0	0	0	0	0	0
9630025H16Rik	0	0	0	0	0	0
9630028B13Rik	11.9287	17.701	6.70175	12.661	8.91576	3.84025
9630028H03Rik	0	0	0	0	0	0
9630028I04Rik	0	2.21263	2.23392	0	0	1.92012
9830107B12Rik	0	0	0	0	0	0
9830132P13Rik	0	0	0	0	0	0.960062
9830166K06Rik	28.4453	13.2758	22.3392	26.3772	15.1568	27.8418
9930012K11Rik	10.0935	18.8073	11.1696	15.8263	4.45788	12.4808
9930014A18Rik	145.897	120.588	93.8244	117.115	93.6155	87.3657
9930038B18Rik	0	0	0	0	0	0
9930111H07Rik	0	0	0	0	0	0
9930111J21Rik1	53.7158	61.7101	53.1113	52.4378	41.6009	50.4033
9930111J21Rik2	5.26698	9.44791	8.958	20.9224	0	4.18587
A030001D20Rik	144.062	140.502	134.035	145.602	167.616	180.492
A030010E16Rik	2.75277	5.53157	3.35087	9.49578	0.891576	12.4808
A130010J15Rik	144.979	155.99	134.035	160.373	151.568	142.089
A130014A01Rik	26.6102	38.721	17.8713	23.2119	38.3378	30.722
A130030D18Rik	0	0	0	0	0	0
A130051J06Rik	2.75277	1.10631	1.11696	1.05509	0.891576	1.92012
A130071D04Rik	0	0	0	0	0	0
A1bg	0	0	0	0	0	0
A1cf	0	0	0	0	0	0
A230001M10Rik	80.7481	63.0598	83.7718	64.3603	52.603	44.1629
A230004M16Rik	0	0	0	0	0	0
A230006K03Rik	7.34073	9.95682	10.0526	9.49578	8.91576	5.76037
A230009B12Rik	33.0333	17.701	26.807	29.5424	15.1568	30.722
A230020J21Rik	0	0	1.11696	0	0	0
A230028O05Rik	7.34073	11.0631	6.70175	8.44069	14.2652	5.76037
A230045G11Rik	118.369	128.332	121.748	127.665	101.64	140.169
A230051N06Rik	19.2694	17.701	27.9239	32.7077	13.3736	25.9217
A230054N11Rik	0.917592	0	0	0	0	0
A230056J06Rik	15.5991	22.1263	30.1579	29.5424	33.8799	37.4424
A230056P14Rik	44.962	58.6346	55.8479	46.4238	46.362	51.8434
A230057D06Rik	8.25832	2.21263	4.46783	13.7161	13.3736	9.60062
A230070E04Rik	262.431	231.219	201.052	234.229	271.931	231.375
A230072C01Rik	118.369	105.1	121.748	81.2417	103.423	114.247
A230072E10Rik	4.58796	6.63788	6.70175	9.49578	8.02418	7.6805
A230072I06Rik	0	0	0	0	0	0
A230077H06Rik	37.6213	34.2957	35.7426	13.7161	34.7715	72.9647
A230083G16Rik	3.67037	6.63788	1.11696	4.22035	2.67473	8.64056
A230087F16Rik	5.50555	1.10631	1.11696	1.05509	1.78315	6.72043
A230098N10Rik	0	0.53103	0	0	0	0
A230103J11Rik	32.1157	24.3389	25.69	23.2119	23.181	17.2811
A230103O09Rik	0	1.10631	0	0	0.891576	0
A230107N01Rik	7.34073	4.42525	2.23392	8.44069	2.67473	5.76037
A230108P19Rik	0	0	0	0	0	0
A2m	173.425	152.671	228.976	82.2967	35.672	140.169
A2ml1	109.193	117.269	115.047	91.7925	139.086	92.166
A330001L22Rik	1.83518	1.10631	1.11696	2.11017	0.891576	2.88019
A330008L17Rik	0	2.21263	0	1.05509	4.45788	0
A330009N23Rik	172.507	214.603	169.778	207.852	202.388	169.931
A330015K06Rik	25.6926	24.3389	16.7544	28.4873	17.8315	10.5607
A330023F24Rik	125.71	113.95	136.269	183.585	208.629	292.819
A330032B11Rik	1.83518	1.10631	3.35087	3.16526	0	2.88019
A330032P22Rik	0	1.10631	1.11696	3.16526	4.45788	0
A330033J07Rik	7.34073	13.2758	2.23392	8.44069	4.45788	10.5607
A330035P11Rik	5.50555	8.8505	12.2865	7.38561	3.5663	15.361
A330040F15Rik	0	1.10631	2.23392	3.16526	3.5663	2.88019
A330041J22Rik	15.5991	19.9136	18.9883	22.1568	19.6147	23.0415
A330048O09Rik	36.7037	32.0831	49.1461	42.2035	34.7715	27.8418
A330049N07Rik	2.75277	5.53157	5.58479	5.27543	4.45788	2.88019
A330069E16Rik	9.17592	15.4884	11.1696	8.44069	5.34946	4.80031
A330069K06Rik	11.0111	3.31894	7.8187	7.38561	5.34946	5.76037
A330070K13Rik	19.2694	28.7641	23.4561	14.7712	24.9641	10.5607
A330074K22Rik	44.962	46.4651	59.1988	58.0298	52.603	45.1229
A330076C08Rik	14.6815	5.53157	7.8187	11.606	6.24103	6.72043
A330076H08Rik	3.67037	7.74419	7.8187	10.5509	7.13261	8.64056
A330093E20Rik	3.67037	2.21263	6.70175	2.11017	10.6989	1.92012
A330094K24Rik	0	1.10631	5.58479	0	0	1.92012
A330102I10Rik	44.0444	49.7841	35.7426	25.3221	29.422	22.0814
A3galt2	0.917592	3.31894	1.11696	1.05509	1.78315	3.84025
A430005L14Rik	291.794	293.173	261.368	252.166	329.883	266.897
A430010J10Rik	0	2.21263	0	2.11017	0	2.88019
A430018G15Rik	26.6102	29.8705	23.4561	16.8814	20.5062	15.361
A430027H14Rik	5.50555	6.63788	5.58479	4.22035	5.34946	5.76037
A430033K04Rik	374.423	326.042	313.117	340.54	357.923	344.336
A430035B10Rik	23.8574	27.6578	34.6257	25.3221	25.8557	25.9217
A430046D13Rik	150.485	171.479	175.362	182.53	165.833	169.931
A430048G15Rik	0	0	0	0	0	0
A430057M04Rik	1.83518	2.21263	5.58479	1.05509	4.45788	5.76037
A430060F13Rik	0	0	1.11696	0	0	0
A430078I02Rik	2.75277	3.31894	1.11696	0	2.67473	0
A430085M09Rik	0	0	0	0	0	0
A430088P11Rik	0	0	0	0	0	0
A430090L17Rik	0	0	0	0	0	0
A430093F15Rik	0	1.10631	2.23392	0	0	0.960062
A430102A20Rik	0	0	0	0	0	0
A430105J06Rik	1.83518	0	4.46783	0	0	0
A430108G06Rik	12.8463	18.8073	20.1052	13.7161	24.0726	21.1214
A4galt	18.3518	15.4884	36.8596	25.3221	22.2894	30.722
A4gnt	1.83518	3.31894	1.11696	0	2.67473	2.88019
A530001N23Rik	0	0	0	0	0	0
A530006G24Rik	0	0	0	0	0	0
A530010L16Rik	0	0	0	0	0	0.960062
A530013C23Rik	7.34073	2.21263	3.35087	3.16526	5.34946	2.88019
A530016L24Rik	0.917592	0	0	0	0	0
A530020G20Rik	0	1.10631	0	1.05509	0	0
A530021J07Rik	0	1.10631	1.11696	0	0.891576	3.84025
A530040E14Rik	0	0	0	1.05509	0	0
A530046M15Rik	0	0	0	0	0	0
A530053G22Rik	0	0	0	0	0	0
A530064D06Rik	0	0	0	0	0	0
A530065N20Rik	1.83518	1.10631	3.35087	1.05509	0	0.960062
A530072M11Rik	5.50555	8.8505	7.8187	3.16526	3.5663	5.76037
A530076I17Rik	1.83518	0	3.35087	1.05509	0.891576	0
A530088E08Rik	0.917592	0	0	0	0	0
A530095I07Rik	0	0	0	0	3.5663	0
A630001G21Rik	6.42314	3.31894	2.23392	1.05509	0.891576	0.960062
A630001O12Rik	0	0	2.23392	3.16526	0	0.960062
A630010A05Rik	0	0	0	0	0	0
A630012P03Rik	0	0	0	0	0	0
A630019I02Rik	0	2.21263	1.11696	4.22035	0.891576	2.88019
A630023A22Rik	0	0	0	0	0	0
A630023P12Rik	0	1.10631	2.23392	4.22035	2.67473	0.960062
A630026N12Rik	35.7861	25.4452	25.69	28.4873	25.8557	24.0016
A630034I12Rik	50.4675	29.8705	13.4035	23.2119	19.6147	25.9217
A630039O03Rik	0.917592	6.63788	0	8.44069	6.24103	4.80031
A630052C17Rik	64.2314	58.6346	42.4444	36.928	49.0367	37.4424
A630066F11Rik	16.5166	21.0199	7.8187	13.7161	19.6147	10.5607
A630072L19Rik	0.917592	0	0	0	0	0
A630072M18Rik	119.287	122.801	128.45	147.712	166.725	125.768
A630073D07Rik	0	0	0	0	0	0
A630075F10Rik	0	0	0	0	0	0
A630076J17Rik	0	0	0	0	0	0
A630077J23Rik	0.917592	0	0	0	0	0
A630089N07Rik	33.9509	21.0199	42.4444	23.2119	21.3978	26.8817
A630095N17Rik	0	0	0	0	0	0
A730004F24Rik	0	0	0	0	0	0
A730006G06Rik	0	0	0	0	0	1.92012
A730008H23Rik	76.6372	99.6456	98.6162	73.0225	95.996	81.2501
A730009L09Rik	13.7639	21.0199	17.8713	20.0466	16.9399	12.4808
A730013G03Rik	1.83518	0	0	1.05509	0	1.92012
A730017L22Rik	111.946	74.123	99.4092	99.1781	106.989	121.928
A730018C14Rik	0	0	0	0	0	0
A730020E08Rik	22.0222	32.0831	15.6374	26.3772	17.8315	34.5622
A730020M07Rik	11.9287	7.74419	11.1696	18.9916	23.181	15.361
A730032A03Rik	0.917592	0	0	0	0	0
A730035I17Rik	2.75277	2.21263	4.46783	6.33052	1.78315	6.72043
A730036I17Rik	34.8685	21.0199	23.4561	26.3772	20.5062	12.4808
A730043L09Rik	0	1.10631	1.11696	1.05509	0	0
A730049H05Rik	1.83518	4.42525	1.11696	4.22035	2.67473	0
A730049N16Rik	0	0	0	1.05509	0	0
A730056A06Rik	59.6435	42.0399	64.7835	41.1484	43.6872	42.2427
A730060N03Rik	79.8305	75.2293	68.1344	73.8561	74.0008	65.2842
A730063M14Rik	7.34073	17.701	12.2865	18.9916	12.4821	11.5207
A730081D07Rik	41.2916	43.1462	37.9766	35.8729	39.2293	45.1229
A730082K24Rik	0	0	0	0	0	0
A730085K08Rik	0	0	0	0	0	0
A730090N16Rik	1.83518	3.31894	1.11696	0	0	0
A730094K22Rik	10.0935	4.42525	11.1696	3.16526	5.34946	0.960062
A730098A19Rik	3.67037	11.0631	15.6374	10.5509	8.91576	10.5607
A730099G02Rik	0.917592	0	0	0	0	0
A830005F24Rik	3.67037	18.8073	15.6374	8.44069	9.80734	15.361
A830008E24Rik	15.5991	11.0631	22.3392	21.1017	28.5304	9.60062
A830009L08Rik	4.58796	3.31894	6.70175	0	2.67473	1.92012
A830011K09Rik	27.5277	34.2957	22.3392	33.7628	38.3378	44.1629
A830012C17Rik	0	0	0	0	0	0
A830018L16Rik	1367.21	1607.47	1411.83	1332.57	1868.74	1732.91
A830019L24Rik	5.50555	2.21263	1.11696	2.11017	5.34946	3.84025
A830019P07Rik	21.1046	11.0631	10.0526	20.0466	17.8315	10.5607
A830021F12Rik	19.2694	13.2758	12.2865	8.44069	6.24103	12.4808
A830021M18Rik	22.9398	28.7641	27.9239	23.2119	23.181	33.6022
A830029E22Rik	0.917592	0	1.11696	1.05509	0	0.960062
A830031A19Rik	96.3471	125.013	100.526	118.17	104.314	89.2858
A830035A12Rik	0.917592	1.10631	0	0	0	0.960062
A830035O19Rik	11.9287	8.8505	12.2865	14.7712	8.91576	6.72043
A830036E02Rik	50.4675	38.721	48.0292	45.3687	49.9283	54.7235
A830049F12Rik	18.3518	24.3389	16.7544	20.0466	10.6989	25.9217
A830052D11Rik	11.0111	9.95682	10.0526	12.661	11.5905	7.6805
A830082K12Rik	107.358	91.824	129.567	83.3518	99.8565	130.568
A830082N09Rik	421.175	379.465	375.298	354.509	409.233	436.828
A830092H15Rik	42.2092	38.721	39.0935	53.8094	54.3861	56.6437
A930001A20Rik	0	0	4.46783	2.11017	0	0.960062
A930001C03Rik	0	0	0	0	0	0.960062
A930002C04Rik	2.75277	1.10631	1.11696	0	0.891576	0
A930003A15Rik	21.1046	2.21263	13.4035	17.9365	10.6989	4.80031
A930003O13Rik	5.50555	2.21263	1.11696	0	2.67473	0.960062
A930004D18Rik	80.7481	101.781	72.6022	116.06	104.314	92.166
A930005G22Rik	7.34073	14.3821	10.0526	2.11017	4.45788	5.76037
A930005H10Rik	100.017	102.887	87.1227	66.4705	88.266	73.9248
A930006I01Rik	0	0	1.11696	0	0.891576	0
A930006K02Rik	4.58796	5.53157	7.8187	6.33052	2.67473	6.72043
A930007A09Rik	44.962	38.721	34.6257	23.2119	24.0726	46.083
A930007I19Rik	0	0	2.23392	2.11017	0.891576	0
A930009A15Rik	10.0935	7.74419	6.70175	8.44069	5.34946	8.64056
A930011G23Rik	5.50555	3.31894	2.23392	3.16526	2.67473	0.960062
A930012L18Rik	22.0222	23.2326	33.5087	29.5424	19.6147	28.8019
A930013F10Rik	31.1981	22.1263	24.5731	34.8179	22.2894	23.0415
A930015D03Rik	7.34073	11.0631	14.5204	10.5509	13.3736	11.5207
A930016O22Rik	0	3.31894	3.35087	2.11017	1.78315	0
A930017M01Rik	149.567	162.628	120.631	165.649	148.893	130.568
A930018O16Rik	0	0	0	0	0	0
A930018P22Rik	0	3.31894	0	0	0.891576	0
A930019D19Rik	0	0	0	0	0	0
A930024E05Rik	80.7481	89.6114	80.421	81.2417	90.9408	103.687
A930027H12Rik	0	0	0	0	0	0
A930028N01Rik	0	0	1.11696	0	0	0.960062
A930031H19Rik	0	0	0	0	0	0
A930033C23Rik	0	0	0	0	0	0
A930033H14Rik	35.7861	39.8273	26.807	40.0933	27.6389	18.2412
A930035F09Rik	0.917592	1.10631	4.46783	1.05509	0.891576	3.84025
A930037H05Rik	20.187	12.1694	20.1052	16.8814	31.2052	23.0415
A930038B10Rik	0	2.21263	0	1.05509	3.5663	0
A930041C12Rik	0.917592	1.10631	0	1.05509	0	0
AA386476	5.50555	0	3.35087	2.11017	7.13261	5.76037
AA387200	5.50555	5.53157	4.46783	3.16526	6.24103	7.6805
AA387883	30.2805	33.1894	33.5087	35.8729	34.7715	35.5223
AA388235	178.013	123.907	116.164	113.949	126.604	159.37
AA413626	0.917592	0	0	0	0	0
AA414768	173.425	134.97	156.374	152.988	176.532	154.57
AA465934	2.75277	5.32137	7.8187	5.27543	6.24103	5.53956
AA467197	5.50555	0	0	2.11017	4.45788	0.960062
AA536875	0	0	0	0	0	0
AA543186	6.42314	5.53157	4.46783	0	0.891576	2.88019
AA543401	0	0	0	0	0	0
AA545190	0	0	0	0	0	0
AA619741	0	0	0	0	0	0
AA623943	0	0	0	0	0	0
AA684185	0	0	0	0	0	0
AA914427	0.917592	2.21263	4.46783	0	0	0
AA986860	59.6435	42.0399	46.9122	50.6442	47.2535	65.2842
AAdacl4fm3	0	0	0	0	0	0
AB010352	178.93	147.14	154.14	136.106	177.424	166.091
AB041806	35.7861	37.6146	22.3392	21.1017	27.6389	30.722
AB124611	0.917592	5.53157	2.23392	5.27543	2.67473	1.92012
AF357341	0	0	0	0	0	0
AF357359	0	0	0	0	0	0
AF357399	0	0	0	0	0	0
AF357425	0	0	0	0	0	0
AF357426	0	0	0	0	0	0
AF357428	0	0	0	0	0	0
AI115009	58.7259	46.4651	60.3157	53.8094	77.5671	48.9632
AI182371	5.50555	2.21263	3.35087	4.22035	2.67473	1.92012
AI197445	17.4342	15.4884	26.807	16.8814	36.5546	38.4025
AI225912	2.75277	1.10631	2.23392	4.22035	0.891576	1.92012
AI314278	0	0	0	0	0	0
AI429214	58.7259	69.6977	41.3274	59.0848	51.7114	44.1629
AI450353	14.6815	20.1238	4.46783	9.49578	7.13261	7.90131
AI463170	0	0	2.23392	1.05509	1.78315	0
AI463229	1.83518	0	0	0	0	0
AI467606	23.8574	29.8705	35.7426	20.0466	22.2894	14.4009
AI480526	10.0935	15.4884	20.1052	9.49578	8.02418	16.3211
AI504432	220.222	238.964	193.234	174.089	271.931	276.498
AI506816	0	0	0	0	0	0.960062
AI507597	0	1.10631	1.11696	0	0	0.960062
AI593442	2753.69	2633.03	2337.79	2941.58	2699.69	2368.47
AI597479	654.243	675.957	745.011	687.916	703.454	713.326
AI606473	0	0	0	0	0	0.960062
AI661453	4.58796	14.3821	11.1696	6.33052	8.91576	5.76037
AI662270	0	2.21263	2.23392	0	4.45788	0.960062
AI837181	893.734	880.625	846.654	851.455	924.564	770.93
AI839979	1.83518	6.63788	7.8187	1.05509	0	3.84025
AI847159	1.83518	1.10631	2.23392	2.11017	0.891576	1.92012
AI849053	7.34073	6.63788	15.6374	12.661	8.02418	11.5207
AI854703	370.707	320.831	426.678	335.518	391.402	418.587
AI987944	172.627	160.084	159.658	183.764	197.974	185.042
ATP6	188305	148378	204785	150485	185187	144863
ATP8	7875.69	4706.26	8020.87	4916.95	9547.89	4890.56
AU015228	0.532203	0	0	0	0	0
AU015336	0	0	0	0	0	0
AU015791	0	0	0	0	0	0
AU015836	0.917592	0	0	0	0	0
AU016765	0	0	0	0	0	0
AU018091	0	0	0	0	0	0
AU019990	0	0	0	0	0	0
AU020206	14.6815	30.9768	15.6374	13.7161	8.91576	6.72043
AU021063	0	0	0	0	0.891576	0
AU021092	44.962	58.6346	60.3157	51.6992	44.5788	38.4025
AU022252	761.601	783.27	793.04	796.59	778.346	787.251
AU022754	8.25832	16.5947	15.6374	11.606	22.2894	22.0814
AU022793	0	0	0	1.05509	0	4.80031
AU023762	1.83518	3.31894	8.93566	3.16526	5.34946	6.72043
AU040320	1614.04	1538.88	1349.28	1750.39	1666.36	1562.02
[truncated: 39,080 more rows]

## Sheet: S3-2_DEGlist
gene	direction	a.value	m.value	p.value	q.value	DE_score	in_22q11_deletion
Mir9-2hg	Up	10.0261	0.78673	9.1705e-08	0.000411737	3.57435	FALSE
Slc8a1	Up	12.417	0.408405	5.65886e-05	0.0894078	2.69867	FALSE
Emc10	Up	12.1345	0.440933	8.53893e-05	0.109616	2.52386	FALSE
Grin2b	Up	13.5935	0.40683	0.000279826	0.208999	2.48054	FALSE
Rab3c	Up	13.2181	0.396537	0.000372772	0.251913	2.32494	FALSE
Slc24a2	Up	14.2096	0.267087	0.00104502	0.431912	2.17897	FALSE
Pgm2l1	Up	12.8616	0.276801	0.00106534	0.431912	1.95918	FALSE
Cntnap5c	Up	9.52322	0.440696	9.57729e-05	0.112407	1.93333	FALSE
Shisa6	Up	12.3053	0.31394	0.000864854	0.406582	1.928	FALSE
Pclo	Up	12.0625	0.322855	0.000833324	0.406582	1.89827	FALSE
Ptprn2	Up	12.91	0.261788	0.0013581	0.485125	1.89709	FALSE
Uhmk1	Up	12.8183	0.252054	0.00132049	0.48004	1.89107	FALSE
Mir22hg	Up	8.92643	0.528368	6.63768e-05	0.0973818	1.87697	FALSE
Reln	Up	9.42212	0.528125	0.00011831	0.131353	1.86801	FALSE
Reps2	Up	12.2701	0.298174	0.00113191	0.442836	1.8489	FALSE
Grin2a	Up	12.8205	0.357102	0.00158288	0.512183	1.83971	FALSE
Ntrk3	Up	12.0319	0.304041	0.00108296	0.431912	1.82329	FALSE
LOC118567915	Up	7.49284	1.02108	1.51425e-05	0.029621	1.79684	FALSE
Ppm1e	Up	13.3717	0.260197	0.00246088	0.652196	1.7905	FALSE
Rasl11b	Up	10.5478	0.352847	0.00047777	0.288623	1.779	FALSE
Herc1	Up	11.9558	0.280899	0.00154338	0.512183	1.71727	FALSE
Slc4a8	Up	11.1759	0.266039	0.000978864	0.431335	1.71291	FALSE
Dmxl2	Up	12.2206	0.248569	0.00196861	0.57221	1.69093	FALSE
St8sia3	Up	11.7143	0.261266	0.00160342	0.514585	1.67116	FALSE
Prkca	Up	13.2444	0.224541	0.00348212	0.688125	1.67035	FALSE
Dcc	Up	9.78127	0.418378	0.000448098	0.283191	1.65703	FALSE
Akap6	Up	12.1834	0.230175	0.00254103	0.653035	1.6165	FALSE
Nos1ap	Up	12.2821	0.245202	0.0027023	0.653035	1.61339	FALSE
Sacs	Up	10.9508	0.309615	0.00128559	0.48004	1.61083	FALSE
Dock4	Up	12.5112	0.245878	0.00312835	0.679945	1.60404	FALSE
Nexmif	Up	10.0955	0.34488	0.00074392	0.372677	1.60051	FALSE
Gm26871	Up	6.67645	0.972989	1.38602e-05	0.0284682	1.59967	FALSE
Gucy1a2	Up	9.9525	0.32672	0.000730689	0.370568	1.58058	FALSE
Grm5	Up	12.1687	0.270138	0.00301288	0.672654	1.56846	FALSE
Scn2a	Up	12.4221	0.235238	0.00343787	0.688125	1.56609	FALSE
Cltc	Up	13.3168	0.207361	0.00530978	0.760682	1.55463	FALSE
Samd12	Up	10.2257	0.336878	0.00104079	0.431912	1.54661	FALSE
Erc2	Up	12.2086	0.227622	0.00337714	0.688125	1.54287	FALSE
Disp2	Up	12.9065	0.230251	0.00469542	0.728833	1.54017	FALSE
Sorcs3	Up	10.047	0.31266	0.000943432	0.430614	1.5399	FALSE
D430041D05Rik	Up	11.6233	0.332081	0.00281373	0.656733	1.51274	FALSE
Gpr158	Up	11.5294	0.254037	0.00272563	0.653035	1.50809	FALSE
Gria3	Up	11.8566	0.232696	0.00338922	0.688125	1.49554	FALSE
Prepl	Up	13.23	0.213982	0.00628989	0.810813	1.49416	FALSE
Ralgapa1	Up	11.6721	0.218001	0.00326629	0.688125	1.48081	FALSE
Bmpr2	Up	11.6728	0.233055	0.00342812	0.688125	1.46838	FALSE
Cntnap5b	Up	8.7555	0.402949	0.000463045	0.283902	1.46758	FALSE
Lnpk	Up	9.8077	0.361609	0.00129828	0.48004	1.43248	FALSE
Klhl3	Up	10.8404	0.241176	0.00273335	0.653035	1.41319	FALSE
Gabrb1	Up	12.0051	0.258031	0.00498711	0.750423	1.4122	FALSE
Lmtk2	Up	11.3549	0.218186	0.00363801	0.704932	1.41166	FALSE
Cacna1e	Up	12.5773	0.269786	0.00665122	0.810882	1.40192	FALSE
Ptpru	Up	9.84643	0.293711	0.00154834	0.512183	1.40033	FALSE
Mchr1	Up	8.86458	0.362016	0.000725716	0.370568	1.39996	FALSE
Cacna2d1	Up	11.6279	0.250979	0.0044441	0.715766	1.3956	FALSE
Cacna1c	Up	11.0599	0.306827	0.00348426	0.688125	1.38385	FALSE
Sgk1	Up	11.5307	0.627017	0.00447023	0.715766	1.3819	FALSE
A330023F24Rik	Up	7.40221	0.865712	0.000187198	0.17477	1.37169	FALSE
Vezt	Up	9.98206	0.29715	0.00202207	0.576836	1.36204	FALSE
Celf2	Up	12.8519	0.201358	0.00886161	0.871371	1.35173	FALSE
Xkr4	Up	10.6915	0.241319	0.00339339	0.688125	1.34179	FALSE
Plxna4	Up	12.1918	0.25319	0.00716383	0.819744	1.33707	FALSE
Norad	Up	14.9114	0.16936	0.0183583	0.971832	1.33408	FALSE
Usp9x	Up	12.1583	0.206088	0.00764089	0.829964	1.31583	FALSE
Atp2a2	Up	14.0176	0.176029	0.0151732	0.964079	1.31099	FALSE
Klhl11	Up	9.95747	0.324176	0.0025361	0.653035	1.30891	FALSE
Acsl4	Up	10.8199	0.308799	0.00419729	0.710509	1.3079	FALSE
Synj1	Up	13.2746	0.215747	0.0124727	0.931157	1.29689	FALSE
Fzd3	Up	10.6584	0.236509	0.00408173	0.710509	1.29399	FALSE
Dgke	Up	10.5475	0.248504	0.00385318	0.710509	1.29328	FALSE
Kcnq3	Up	12.5108	0.246409	0.00958766	0.878952	1.2925	FALSE
Unc5c	Up	10.0425	0.288384	0.00288628	0.666099	1.29209	FALSE
Clgn	Up	7.76356	0.478224	0.000462931	0.283902	1.29125	FALSE
Map1b	Up	14.288	0.163423	0.017696	0.964079	1.2881	FALSE
Bltp1	Up	11.0555	0.242226	0.00517305	0.760682	1.28668	FALSE
Spon1	Up	10.6982	0.252733	0.00443744	0.715766	1.27933	FALSE
Tmem245	Up	10.4103	0.246362	0.00380318	0.710509	1.27861	FALSE
Neto2	Up	9.74918	0.282318	0.00261322	0.653035	1.27366	FALSE
Chl1	Up	11.8394	0.263861	0.00791102	0.837569	1.27071	FALSE
Adam22	Up	11.5474	0.217394	0.00699898	0.819306	1.26931	FALSE
Gabrb2	Up	11.9497	0.209737	0.00844207	0.859936	1.26585	FALSE
Lnpep	Up	9.92786	0.263868	0.00306206	0.672654	1.26367	FALSE
R3hdm1	Up	11.2309	0.222859	0.00627508	0.810813	1.26007	FALSE
Aopep	Up	8.64317	0.3955	0.00125323	0.47668	1.25988	FALSE
Ripor2	Up	10.371	0.309934	0.00415469	0.710509	1.25333	FALSE
Usp34	Up	11.3386	0.203814	0.00678471	0.817329	1.25312	FALSE
Clstn2	Up	12.5811	0.205563	0.0117668	0.92917	1.24278	FALSE
Lrp1b	Up	9.48906	0.304704	0.00258027	0.653035	1.24048	FALSE
Scn8a	Up	12.9535	0.214446	0.0136124	0.935333	1.23907	FALSE
Cntnap2	Up	11.1459	0.237108	0.00659908	0.810882	1.23768	FALSE
2310058N22Rik	Up	8.96591	0.32617	0.00184866	0.55839	1.23363	FALSE
Slc9a7	Up	10.8951	0.230518	0.00600132	0.807016	1.23137	FALSE
Exoc6b	Up	11.9015	0.21668	0.00957143	0.878952	1.22737	FALSE
Cdkl5	Up	11.8632	0.214932	0.00946101	0.878952	1.2263	FALSE
Astn1	Up	12.436	0.220649	0.012437	0.931157	1.21254	FALSE
Lmbrd2	Up	10.778	0.265335	0.00627267	0.810813	1.20697	FALSE
Epha4	Up	13.1164	0.227847	0.0161467	0.964079	1.20541	FALSE
Hectd1	Up	11.6048	0.196847	0.00943787	0.878952	1.19904	FALSE
Bsn	Up	13.289	0.181985	0.0174566	0.964079	1.19879	FALSE
Htr1a	Up	9.68838	0.268014	0.00361665	0.704115	1.19615	FALSE
Actr2	Up	13.2534	0.180711	0.0176226	0.964079	1.19266	FALSE
Lonrf2	Up	11.9052	0.19997	0.0110167	0.912302	1.19062	FALSE
Tnrc6b	Up	10.815	0.223609	0.00691276	0.818356	1.18811	FALSE
Nav1	Up	10.9461	0.215382	0.0074519	0.824421	1.18505	FALSE
Syt1	Up	14.9016	0.182761	0.0288009	1	1.183	FALSE
Kcna2	Up	12.0232	0.176481	0.0121345	0.931157	1.17716	FALSE
Ppp2r5e	Up	11.0615	0.206752	0.00818907	0.847352	1.17507	FALSE
Pcdh19	Up	10.5333	0.306205	0.00646834	0.810882	1.1711	FALSE
Ryr2	Up	12.0745	0.230362	0.0128432	0.931157	1.16719	FALSE
Nceh1	Up	11.473	0.203494	0.010232	0.892495	1.16428	FALSE
Mc4r	Up	7.18897	0.557661	0.000557362	0.309404	1.16033	FALSE
Iars1	Up	10.2178	0.248254	0.00589256	0.798879	1.15524	FALSE
Lncppara	Up	6.09098	0.970674	0.000141464	0.149005	1.1473	FALSE
Rock2	Up	12.1929	0.185769	0.0146306	0.957023	1.14386	FALSE
Gsk3b	Up	11.7766	0.185285	0.0127223	0.931157	1.13962	FALSE
Dnajb14	Up	10.8609	0.220698	0.00873422	0.866649	1.13729	FALSE
Rtn3	Up	14.5143	0.153633	0.0301452	1	1.13637	FALSE
Tnfaip8l3	Up	8.91806	0.418139	0.00302003	0.672654	1.13099	FALSE
Minpp1	Up	10.0481	0.25905	0.00612236	0.808713	1.12661	FALSE
Plcb1	Up	12.3423	0.184283	0.0165386	0.964079	1.12485	FALSE
Lrrc7	Up	12.3081	0.193719	0.0163858	0.964079	1.12414	FALSE
Gabra1	Up	12.1355	0.193591	0.0154651	0.964079	1.12329	FALSE
Lpgat1	Up	11.835	0.201219	0.0139668	0.943654	1.12102	FALSE
Myt1l	Up	12.3049	0.182545	0.016635	0.964079	1.11971	FALSE
Cacna1b	Up	10.9986	0.222856	0.0101425	0.892495	1.11607	FALSE
Ociad2	Up	11.3116	0.209814	0.0116039	0.923788	1.11565	FALSE
Fam8a1	Up	10.9369	0.218357	0.00994191	0.892495	1.11434	FALSE
Dgkg	Up	12.7673	0.267336	0.0197842	0.998165	1.11433	FALSE
Nrxn3	Up	11.8328	0.229051	0.0143692	0.950015	1.11335	FALSE
Irs2	Up	10.831	0.199486	0.00953172	0.878952	1.11311	FALSE
Sorl1	Up	12.9359	0.226751	0.0210358	1	1.11199	FALSE
Vps13d	Up	11.3891	0.187363	0.0122427	0.931157	1.11014	FALSE
Zfp871	Up	10.9416	0.213149	0.0103161	0.892495	1.1059	FALSE
Mir9-3hg	Up	8.49303	0.321066	0.00255108	0.653035	1.1051	FALSE
Stxbp5l	Up	11.7452	0.212829	0.0145038	0.954809	1.10231	FALSE
Ppp4r4	Up	10.2036	0.26568	0.00743415	0.824421	1.10134	FALSE
Tenm2	Up	10.9511	0.2223	0.0105826	0.904094	1.10074	FALSE
Pja2	Up	13.7621	0.184646	0.0277636	1	1.10065	FALSE
Camk4	Up	11.6195	0.199068	0.0140551	0.945956	1.09808	FALSE
Ar	Up	9.42292	0.272663	0.00496105	0.749247	1.09628	FALSE
Akap5	Up	10.4355	0.248423	0.0086949	0.864837	1.09162	FALSE
Vxn	Up	12.4417	0.175819	0.0193348	0.995307	1.0911	FALSE
Hspa12a	Up	12.5088	0.225063	0.0200023	0.998302	1.08779	FALSE
Myo9a	Up	11.1807	0.187819	0.0123217	0.931157	1.0873	FALSE
Adam23	Up	11.1988	0.199104	0.012477	0.931157	1.08604	FALSE
Man1a	Up	10.3003	0.276594	0.00836302	0.858861	1.08559	FALSE
Csmd1	Up	9.88426	0.284247	0.00680461	0.81733	1.08431	FALSE
Dgkb	Up	12.1373	0.212459	0.0179711	0.967987	1.08299	FALSE
Hspa4	Up	12.4259	0.175545	0.0199016	0.998165	1.08168	FALSE
G3bp2	Up	12.6226	0.183199	0.0212341	1	1.08133	FALSE
Scn3b	Up	12.9221	0.229409	0.0234037	1	1.08006	FALSE
Sptan1	Up	14.3463	0.162066	0.0348251	1	1.07649	FALSE
Camk1d	Up	12.8852	0.157268	0.0234489	1	1.07631	FALSE
Trib2	Up	9.62982	0.274163	0.00615336	0.808713	1.07618	FALSE
Zfp346	Up	9.36925	0.282699	0.00533305	0.760682	1.07484	FALSE
Cadps	Up	12.5218	0.190194	0.0210925	1	1.0742	FALSE
Neurod6	Up	12.4509	0.155807	0.0207711	1	1.07211	FALSE
Csnk1a1	Up	12.7761	0.163612	0.0230969	1	1.07112	FALSE
Tenm1	Up	9.32396	0.403015	0.0054885	0.774778	1.06348	FALSE
Man1a2	Up	11.2465	0.190156	0.0140503	0.945956	1.06133	FALSE
Wdfy3	Up	11.9797	0.198057	0.0185516	0.978282	1.05987	FALSE
Scn1a	Up	10.7757	0.256004	0.011648	0.925506	1.05943	FALSE
Tnr	Up	12.4782	0.170168	0.0224249	1	1.05331	FALSE
Kpna1	Up	11.6403	0.182357	0.0171089	0.964079	1.04942	FALSE
Ttc39b	Up	9.83452	0.255102	0.00778874	0.83366	1.04937	FALSE
Alox12b	Up	7.49047	0.450876	0.00153378	0.512183	1.04881	FALSE
Rev3l	Up	9.88157	0.235908	0.00801564	0.846464	1.04842	FALSE
Errfi1	Up	10.2875	0.233757	0.00983105	0.892495	1.04752	FALSE
Spin1	Up	12.0188	0.177382	0.0199497	0.998165	1.04411	FALSE
Ddit4	Up	10.3414	0.40508	0.0103028	0.892495	1.04261	FALSE
Gpr63	Up	9.08265	0.345238	0.00532574	0.760682	1.04037	FALSE
Gm19378	Up	8.04778	0.403028	0.00264386	0.653035	1.03729	FALSE
Aak1	Up	13.2221	0.161131	0.0296726	1	1.03624	FALSE
Zkscan16	Up	10.2498	0.282759	0.0101675	0.892495	1.0359	FALSE
Nrcam	Up	13.2579	0.157617	0.0301362	1	1.03458	FALSE
Csmd3	Up	8.63941	0.362684	0.00412975	0.710509	1.03456	FALSE
Pikfyve	Up	9.78751	0.233142	0.00815929	0.847352	1.03409	FALSE
Pls3	Up	12.6777	0.213892	0.0255686	1	1.03386	FALSE
Wdr47	Up	11.5248	0.191831	0.0174838	0.964079	1.033	FALSE
Sv2b	Up	13.5669	0.248908	0.0330292	1	1.0319	FALSE
Cand1	Up	11.4234	0.179032	0.0169584	0.964079	1.03122	FALSE
Cnr1	Up	11.4971	0.354006	0.0174879	0.964079	1.03035	FALSE
Slit1	Up	12.1149	0.186863	0.0218429	1	1.02843	FALSE
Pcnx1	Up	11.9616	0.157725	0.0207996	1	1.02785	FALSE
Slc24a4	Up	10.0712	0.263213	0.00998037	0.892495	1.02103	FALSE
Dync1h1	Up	12.9527	0.195897	0.02912	1	1.01971	FALSE
Tmod2	Up	13.6357	0.135484	0.0355611	1	1.01487	FALSE
Rtn4	Up	13.531	0.145241	0.034789	1	1.0134	FALSE
Ank2	Up	13.6317	0.14016	0.0357074	1	1.01331	FALSE
Sema3e	Up	10.8915	0.221926	0.0148531	0.96235	1.01289	FALSE
Gabrb3	Up	12.985	0.168341	0.0301172	1	1.01262	FALSE
Fry	Up	11.627	0.200634	0.0197413	0.998165	1.01129	FALSE
Gad2	Up	11.2968	0.29139	0.0177051	0.964079	1.00849	FALSE
Cbl	Up	10.8935	0.192304	0.0153394	0.964079	1.00533	FALSE
Dnm3	Up	10.8444	0.235178	0.0150723	0.964079	1.00479	FALSE
Trim2	Up	13.3848	0.161919	0.0346309	1	1.00339	FALSE
Frmpd4	Up	11.2024	0.173982	0.017636	0.964079	1.00064	FALSE
Celsr2	Up	12.1366	0.208622	0.0246079	1	0.998239	FALSE
Vcpip1	Up	10.636	0.205893	0.0142696	0.950015	0.997389	FALSE
Mbd5	Up	10.4997	0.197883	0.0137264	0.935333	0.992958	FALSE
Sez6l	Up	12.6184	0.198857	0.0291893	1	0.991666	FALSE
Creg2	Up	12.1675	0.17223	0.0257989	1	0.988125	FALSE
Vldlr	Up	10.6634	0.212428	0.0150213	0.964079	0.988001	FALSE
Atf6	Up	11.2336	0.198191	0.0188678	0.988849	0.986783	FALSE
Ankrd52	Up	10.1686	0.199227	0.0122602	0.931157	0.985372	FALSE
Chpf2	Up	9.32989	0.296204	0.00807165	0.847352	0.985334	FALSE
Ryr3	Up	9.86575	0.276103	0.0107419	0.907955	0.983166	FALSE
Kcna1	Up	12.2637	0.163529	0.0271003	1	0.982862	FALSE
Rab8b	Up	10.5142	0.188273	0.0144537	0.953037	0.982433	FALSE
Gpr161	Up	10.9722	0.205533	0.0175321	0.964079	0.980551	FALSE
Lpl	Up	10.3951	0.205589	0.0138855	0.939707	0.979931	FALSE
Grhl1	Up	9.13451	0.28157	0.00743793	0.824421	0.979875	FALSE
Sel1l	Up	12.1239	0.17269	0.0268199	1	0.973984	FALSE
Frrs1l	Up	13.1788	0.166519	0.0363512	1	0.973116	FALSE
Slc16a14	Up	7.93438	0.525286	0.00351549	0.69097	0.97265	FALSE
Psd3	Up	13.9032	0.152745	0.043778	1	0.971021	FALSE
Slc38a7	Up	9.12526	0.282192	0.00774099	0.83244	0.970849	FALSE
Mdga1	Up	10.8746	0.21323	0.0176881	0.964079	0.969278	FALSE
Ranbp2	Up	11.3713	0.17303	0.0212855	1	0.969087	FALSE
Galnt17	Up	12.1521	0.207573	0.027563	1	0.968973	FALSE
Abca3	Up	10.6454	0.191772	0.0163013	0.964079	0.967044	FALSE
Tram1l1	Up	8.89649	0.298117	0.00701239	0.819306	0.964312	FALSE
Pak3	Up	11.0583	0.256898	0.0195158	0.995889	0.962404	FALSE
Nf1	Up	10.7691	0.206277	0.0174735	0.964079	0.962325	FALSE
Rgs7bp	Up	12.7627	0.159935	0.0341806	1	0.958656	FALSE
Vps13b	Up	10.2582	0.219991	0.0146782	0.958609	0.953828	FALSE
Ephb6	Up	10.3238	0.241706	0.0151779	0.964079	0.952624	FALSE
Arfgef1	Up	11.2981	0.16968	0.0222624	1	0.951341	FALSE
Atrx	Up	11.5931	0.181648	0.0246972	1	0.950682	FALSE
Serpini1	Up	11.629	0.258858	0.0250939	1	0.949652	FALSE
Pakap	Up	11.669	0.17497	0.0255121	1	0.948785	FALSE
L1cam	Up	10.7995	0.281344	0.0187667	0.987091	0.948147	FALSE
Prrc2c	Up	11.2952	0.183069	0.0225933	1	0.947404	FALSE
Slc24a3	Up	12.4324	0.159969	0.0324431	1	0.947247	FALSE
Ankrd33b	Up	10.6366	0.198127	0.0176783	0.964079	0.947168	FALSE
Ppp3cb	Up	12.7838	0.171293	0.0358187	1	0.946991	FALSE
Ndnf	Up	8.43587	0.389562	0.00581138	0.793108	0.945918	FALSE
Setx	Up	10.482	0.184832	0.0168064	0.964079	0.944413	FALSE
Ube3a	Up	10.8263	0.211988	0.0192866	0.995307	0.944083	FALSE
Amph	Up	12.6406	0.165112	0.0348653	1	0.943533	FALSE
Mtmr7	Up	10.0942	0.240197	0.0143648	0.950015	0.94259	FALSE
Heatr5b	Up	9.90053	0.206942	0.0133243	0.935333	0.939924	FALSE
Dnajc16	Up	10.6639	0.187617	0.0184938	0.977741	0.939105	FALSE
Marchf6	Up	12.2933	0.160195	0.0322548	1	0.937787	FALSE
Usp14	Up	11.2488	0.218073	0.0235454	1	0.933054	FALSE
Pcdha4	Up	7.15094	1.21107	0.00235596	0.632553	0.931757	FALSE
Cyria	Up	12.4844	0.179253	0.0348498	1	0.931512	FALSE
Rictor	Up	9.93551	0.211211	0.0140868	0.945956	0.931264	FALSE
Fam13c	Up	10.8432	0.179309	0.0210741	1	0.9244	FALSE
Tpp2	Up	10.1315	0.245003	0.0158524	0.964079	0.924276	FALSE
Pxdn	Up	9.67252	0.232272	0.0129431	0.931157	0.923286	FALSE
Ddx4	Up	5.74251	0.929144	0.000498779	0.292705	0.922823	FALSE
Chrna7	Up	8.68463	0.365386	0.0076789	0.829964	0.922768	FALSE
Tmem248	Up	9.74223	0.205773	0.0134273	0.935333	0.922445	FALSE
Zfp804a	Up	9.61344	0.263767	0.0127032	0.931157	0.921286	FALSE
Map2k4	Up	12.3347	0.184025	0.0348926	1	0.919543	FALSE
Fgf12	Up	10.7348	0.206655	0.0210242	1	0.915272	FALSE
Prkab2	Up	10.1115	0.235073	0.0164288	0.964079	0.914406	FALSE
Iqgap2	Up	11.613	0.250967	0.0287563	1	0.913229	FALSE
Gpr85	Up	9.55364	0.267196	0.0128994	0.931157	0.912027	FALSE
Ankrd17	Up	11.5005	0.153216	0.0280347	1	0.910451	FALSE
Pafah1b1	Up	13.4016	0.138472	0.0477314	1	0.908844	FALSE
Bltp3b	Up	11.1034	0.161117	0.0248335	1	0.907357	FALSE
Dock9	Up	12.5885	0.156427	0.039128	1	0.907191	FALSE
Adar	Up	11.7538	0.155643	0.0308176	1	0.906759	FALSE
Eml6	Up	9.20102	0.253769	0.0111529	0.913952	0.905807	FALSE
Csmd2	Up	9.43165	0.285596	0.0125365	0.931157	0.905638	FALSE
Arfgef2	Up	10.4916	0.20383	0.0199735	0.998165	0.905376	FALSE
Nt5dc3	Up	12.786	0.157243	0.0415604	1	0.904857	FALSE
Zfp644	Up	10.1066	0.222877	0.0172037	0.964079	0.903687	FALSE
Brinp2	Up	10.9552	0.17809	0.0243011	1	0.899912	FALSE
Zdhhc2	Up	10.005	0.23424	0.0169902	0.964079	0.896882	FALSE
Mfsd6	Up	11.1815	0.159926	0.0266345	1	0.896719	FALSE
Smg1	Up	11.0015	0.189126	0.0250794	1	0.896231	FALSE
Kndc1	Up	11.3521	0.164155	0.0282715	1	0.896053	FALSE
Chrna5	Up	7.47416	0.474244	0.00390872	0.710509	0.895303	FALSE
Vopp1	Up	10.472	0.194095	0.0207057	1	0.895293	FALSE
Ttll7	Up	12.323	0.148011	0.0380873	1	0.894647	FALSE
Tcaf1	Up	12.5405	0.177243	0.0404723	1	0.894172	FALSE
Sidt1	Up	9.93343	0.200393	0.0167877	0.964079	0.892744	FALSE
Rasgrf2	Up	10.9342	0.172956	0.0248548	1	0.892665	FALSE
Rbbp6	Up	10.6436	0.170601	0.0224116	1	0.892104	FALSE
Ugcg	Up	10.1959	0.221416	0.0189931	0.991237	0.889883	FALSE
Rabgap1	Up	11.0584	0.179416	0.0264358	1	0.888214	FALSE
Hprt1	Up	11.0375	0.178183	0.0263949	1	0.886836	FALSE
Krt222	Up	9.72983	0.254885	0.0157991	0.964079	0.886444	FALSE
Epg5	Up	9.95716	0.195554	0.0174971	0.964079	0.885928	FALSE
Opa1	Up	11.7309	0.147247	0.0332738	1	0.884974	FALSE
Pcdhga2	Up	8.88154	0.283573	0.0104824	0.900847	0.884576	FALSE
Camsap2	Up	12.0772	0.141136	0.036912	1	0.884446	FALSE
Pcdhac2	Up	10.6476	0.181501	0.023264	1	0.883681	FALSE
Slitrk4	Up	9.58429	0.364167	0.0150492	0.964079	0.882692	FALSE
Trpc5	Up	9.93559	0.261282	0.0176036	0.964079	0.882581	FALSE
Slc35f1	Up	9.26614	0.219853	0.0129532	0.931157	0.882216	FALSE
Kif3c	Up	12.4741	0.137332	0.04161	1	0.881552	FALSE
Strip2	Up	10.2104	0.21874	0.0198322	0.998165	0.881487	FALSE
St6galnac5	Up	11.6064	0.174214	0.032687	1	0.879732	FALSE
Dhx9	Up	11.5399	0.179659	0.0321337	1	0.878833	FALSE
Matr3	Up	12.963	0.151596	0.0476658	1	0.878342	FALSE
Vsnl1	Up	13.0238	0.140942	0.048991	1	0.874673	FALSE
Septin5	Down	12.9226	-1.05374	1.27507e-09	5.23786e-05	-5.89128	TRUE
Comt	Down	10.0256	-1.09943	3.86271e-09	7.50182e-05	-4.27276	TRUE
Ranbp1	Down	9.14452	-1.08583	5.47858e-09	7.50182e-05	-3.8075	TRUE
Zdhhc8	Down	9.57954	-1.1664	2.36378e-08	0.000194203	-3.69179	TRUE
Rtn4r	Down	9.95547	-0.992071	1.10253e-07	0.000411737	-3.50752	TRUE
Ufd1	Down	9.92892	-0.851039	1.40914e-07	0.000462191	-3.4441	FALSE
Tango2	Down	9.479	-0.870196	8.30139e-08	0.000411737	-3.38974	TRUE
Dgcr6	Down	9.28219	-0.949419	7.433e-08	0.000411737	-3.33789	TRUE
Cldn5	Down	8.25113	-1.45142	1.56906e-08	0.000161138	-3.22509	TRUE
Arvcf	Down	8.64218	-1.08299	6.43954e-08	0.000411737	-3.12164	TRUE
Slc25a1	Down	8.68966	-0.99316	1.06851e-07	0.000411737	-3.04382	TRUE
Prodh	Down	8.2434	-1.1523	1.46266e-07	0.000462191	-2.82163	TRUE
Trmt2a	Down	8.23988	-0.878825	3.03597e-07	0.000890819	-2.68948	TRUE
Bc1	Down	11.6811	-0.608841	4.90059e-05	0.0805246	-2.56926	FALSE
Myoc	Down	8.70748	-0.900154	1.95218e-06	0.00512937	-2.49834	FALSE
Apoe	Down	14.8312	-0.321759	0.00128082	0.48004	-2.21025	FALSE
Ptgds	Down	12.7245	-0.628182	0.000507367	0.293551	-2.14743	FALSE
Hba-a1	Down	9.13992	-0.555676	2.61577e-05	0.0488424	-2.11083	FALSE
Acta2	Down	7.85841	-0.771871	8.21764e-06	0.018754	-1.99494	FALSE
Lars2	Down	14.1508	-0.618875	0.00199192	0.57221	-1.96572	FALSE
Cfh	Down	9.22694	-0.517848	6.28842e-05	0.0956748	-1.95485	FALSE
Cp	Down	8.35601	-0.575524	2.91959e-05	0.0499725	-1.89928	FALSE
Id3	Down	8.97763	-0.591804	8.05821e-05	0.106782	-1.85031	FALSE
Hbb-bs	Down	9.65647	-0.484877	0.000184492	0.17477	-1.82289	FALSE
Txnrd2	Down	7.06109	-1.10179	8.09635e-06	0.018754	-1.78099	TRUE
Aqp4	Down	11.835	-0.351764	0.0013109	0.48004	-1.74202	FALSE
Serping1	Down	6.89407	-1.0069	1.15287e-05	0.0249256	-1.68331	FALSE
Zfp36l2	Down	8.46652	-0.500922	0.000149956	0.154001	-1.62417	FALSE
CYTB	Down	17.6984	-0.225413	0.0208312	1	-1.54179	FALSE
Pld2	Down	8.48983	-0.462542	0.000251583	0.198745	-1.53321	FALSE
Lratd2	Down	8.95911	-0.557083	0.0004027	0.26258	-1.53114	FALSE
Gm15564	Down	11.5239	-0.615018	0.0025103	0.653035	-1.52835	FALSE
Rps24	Down	12.3644	-0.266911	0.00393887	0.710509	-1.52114	FALSE
Cavin1	Down	8.4634	-0.532513	0.000262431	0.203404	-1.52035	FALSE
Col1a2	Down	7.33388	-1.00003	7.58264e-05	0.103829	-1.5011	FALSE
Vim	Down	9.87775	-0.499162	0.000997512	0.431335	-1.50049	FALSE
Vwf	Down	8.11174	-0.740705	0.000201565	0.180002	-1.4997	FALSE
Fabp7	Down	9.16267	-0.501469	0.000582477	0.319035	-1.49396	FALSE
Tgm2	Down	8.35164	-0.639508	0.000297206	0.215686	-1.47638	FALSE
Igfbp5	Down	11.8623	-0.384569	0.00371471	0.710509	-1.47217	FALSE
Gp1bb	Down	7.13488	-1.24227	7.20621e-05	0.102077	-1.4652	TRUE
Rps3	Down	12.3907	-0.237536	0.00509554	0.760682	-1.45362	FALSE
Bcam	Down	7.89804	-0.546498	0.000237728	0.195312	-1.42932	FALSE
Cdc42ep4	Down	9.35787	-0.412862	0.000985057	0.431335	-1.41987	FALSE
Rpl13a	Down	12.7527	-0.270334	0.00697746	0.819306	-1.4087	FALSE
Aebp1	Down	7.83604	-0.631958	0.000250377	0.198745	-1.40853	FALSE
Rpl17	Down	12.3261	-0.254608	0.00652923	0.810882	-1.37782	FALSE
ND5	Down	16.6766	-0.21129	0.0253634	1	-1.37643	FALSE
Rpl41	Down	12.2517	-0.281472	0.00637205	0.810882	-1.37578	FALSE
Rpsa	Down	13.152	-0.233958	0.00913519	0.877628	-1.37567	FALSE
Ctdsp1	Down	9.08002	-0.346046	0.000987802	0.431335	-1.37477	FALSE
Zic1	Down	7.57958	-1.87437	0.000228333	0.195312	-1.37439	FALSE
Erdr1x_1	Down	7.51765	-0.896786	0.000235871	0.195312	-1.35708	FALSE
Msn	Down	9.43836	-0.417308	0.00144584	0.507637	-1.35335	FALSE
Palm	Down	11.8039	-0.217028	0.00571945	0.791891	-1.35163	FALSE
Fads2	Down	11.9433	-0.226676	0.00664025	0.810882	-1.32875	FALSE
COX1	Down	19.2543	-0.192127	0.0489337	1	-1.31039	FALSE
Nes	Down	8.00265	-0.556567	0.00055208	0.309404	-1.30317	FALSE
Gid4	Down	10.9367	-0.299344	0.00464438	0.727083	-1.29824	FALSE
Gfap	Down	13.2589	-0.317658	0.0125044	0.931157	-1.29455	FALSE
Pcdhgc3	Down	11.8073	-0.24089	0.00723016	0.824421	-1.29067	FALSE
Pfdn5	Down	11.2963	-0.235459	0.00574177	0.791891	-1.28996	FALSE
Pla2g7	Down	11.8232	-0.238462	0.00756844	0.826872	-1.2805	FALSE
Amotl1	Down	9.11229	-0.419173	0.00165775	0.520721	-1.2767	FALSE
Rps14	Down	11.9418	-0.249575	0.00815539	0.847352	-1.27413	FALSE
Rpl35a	Down	11.5903	-0.261033	0.00711891	0.819744	-1.26988	FALSE
Vtn	Down	9.82587	-0.434232	0.00283392	0.657709	-1.26672	FALSE
Rpl9	Down	12.5312	-0.234891	0.0109258	0.912235	-1.2583	FALSE
Aldh1a2	Down	6.29722	-1.36837	9.28869e-05	0.112228	-1.24609	FALSE
Slfn5	Down	7.36267	-0.667271	0.000399655	0.26258	-1.24332	FALSE
Gm46178	Down	8.80251	-0.619108	0.00156292	0.512183	-1.24209	FALSE
Pltp	Down	10.2688	-0.364495	0.00413977	0.710509	-1.24116	FALSE
Flna	Down	9.44956	-0.379612	0.00253314	0.653035	-1.23884	FALSE
Nherf1	Down	9.84679	-0.279227	0.00335363	0.688125	-1.23311	FALSE
Eef2	Down	14.4559	-0.183468	0.0223308	1	-1.22861	FALSE
Rps23	Down	12.1111	-0.261845	0.0106522	0.904094	-1.22117	FALSE
Ednrb	Down	10.1057	-0.272539	0.00418035	0.710509	-1.21828	FALSE
Zfp36l1	Down	8.57149	-0.475726	0.00149856	0.512183	-1.21538	FALSE
Ephb4	Down	6.85984	-0.775664	0.000269991	0.205388	-1.20995	FALSE
Serpinf1	Down	8.07456	-0.54214	0.00101431	0.431912	-1.20899	FALSE
Zfp219	Down	9.36087	-0.32066	0.00277876	0.653035	-1.20758	FALSE
Rps11	Down	11.4789	-0.265017	0.00888786	0.871371	-1.2007	FALSE
Miat	Down	9.62705	-0.327179	0.00344868	0.688125	-1.19821	FALSE
Hbb-bt	Down	6.97615	-0.908697	0.000353245	0.248633	-1.19178	FALSE
Cav1	Down	8.10258	-0.423044	0.00115514	0.44766	-1.19057	FALSE
Rpl8	Down	12.1678	-0.191758	0.0123929	0.931157	-1.18625	FALSE
Slc6a13	Down	6.3922	-1.07854	0.000169119	0.16541	-1.18477	FALSE
Clu	Down	14.1558	-0.231744	0.0246145	1	-1.1714	FALSE
Rpl26	Down	12.0623	-0.230942	0.0128813	0.931157	-1.16517	FALSE
Rpl12	Down	11.8432	-0.209867	0.0119029	0.931157	-1.16383	FALSE
Dgcr8	Down	9.00029	-0.351148	0.00276474	0.653035	-1.15942	TRUE
Plac9	Down	6.66232	-1.0388	0.000299279	0.215686	-1.15767	FALSE
Slc7a11	Down	9.29169	-0.318447	0.00348255	0.688125	-1.15219	FALSE
Phpt1	Down	9.1481	-0.311543	0.0032808	0.688125	-1.14532	FALSE
Rps12	Down	11.7489	-0.270815	0.0124036	0.931157	-1.14342	FALSE
Mpeg1	Down	9.5161	-0.323558	0.00420862	0.710509	-1.14207	FALSE
Rpl19	Down	12.5605	-0.200665	0.0167852	0.964079	-1.14145	FALSE
ND2	Down	16.3597	-0.199576	0.0448355	1	-1.14024	FALSE
Rps3a1	Down	12.7974	-0.207338	0.018342	0.971832	-1.13862	FALSE
Ntsr2	Down	10.8783	-0.304726	0.00887919	0.871371	-1.13524	FALSE
Agt	Down	8.95097	-0.446269	0.00304494	0.672654	-1.1338	FALSE
Malat1	Down	10.425	-0.388515	0.00728759	0.824421	-1.13105	FALSE
Eef1a1	Down	15.8274	-0.142938	0.0417551	1	-1.12724	FALSE
Rpl18a	Down	12.0182	-0.229323	0.0146222	0.957023	-1.12691	FALSE
Atp1a2	Down	14.4454	-0.189736	0.0306876	1	-1.12503	FALSE
Apod	Down	11.6391	-0.356225	0.013073	0.931861	-1.1187	FALSE
Capn11	Down	4.17289	-3.06478	1.99786e-06	0.00512937	-1.11575	FALSE
Frs2	Down	10.3378	-0.218905	0.00747682	0.824421	-1.11527	FALSE
Rpl35	Down	11.1228	-0.224441	0.0111595	0.913952	-1.10577	FALSE
Cped1	Down	5.99398	-0.996449	0.000168707	0.16541	-1.10498	FALSE
Gjb2	Down	6.85769	-0.682902	0.000555312	0.309404	-1.10339	FALSE
Trim59	Down	7.97107	-0.447111	0.0017316	0.53888	-1.09995	FALSE
Zbtb16	Down	10.5968	-0.281737	0.00916564	0.877658	-1.09702	FALSE
Rps18	Down	11.459	-0.200726	0.0133402	0.935333	-1.09547	FALSE
Adgrg1	Down	10.4217	-0.235066	0.0085045	0.861834	-1.09519	FALSE
Slc6a20a	Down	7.38834	-0.643466	0.00105518	0.431912	-1.09313	FALSE
Ifitm3	Down	7.40524	-0.702655	0.00110008	0.434519	-1.08915	FALSE
Emp2	Down	9.29049	-0.332745	0.004748	0.730499	-1.08894	FALSE
Ahnak	Down	9.24888	-0.366643	0.004655	0.727083	-1.08779	FALSE
Rps6	Down	12.167	-0.190829	0.0178876	0.966848	-1.08701	FALSE
Sfxn5	Down	11.8625	-0.226832	0.0164754	0.964079	-1.08028	FALSE
Fads1	Down	12.3221	-0.21102	0.0193807	0.995536	-1.07952	FALSE
Wls	Down	9.29598	-0.386558	0.0051281	0.760682	-1.07394	FALSE
C3	Down	4.93141	-1.76585	2.84781e-05	0.0499725	-1.07371	FALSE
Kank1	Down	8.92137	-0.349137	0.00409726	0.710509	-1.07195	FALSE
Rps2	Down	12.4244	-0.195023	0.02073	1	-1.07029	FALSE
Plekhb1	Down	13.0935	-0.318932	0.0257069	1	-1.0676	FALSE
Syt9	Down	7.58552	-1.70156	0.00149329	0.512183	-1.06746	FALSE
Zic4	Down	5.48641	-2.15943	0.000107183	0.122305	-1.05523	FALSE
Hadh	Down	8.93754	-0.3333	0.00455174	0.721934	-1.05346	FALSE
Pink1	Down	12.8148	-0.20053	0.0249122	1	-1.05293	FALSE
Gnai2	Down	11.6956	-0.20432	0.0173906	0.964079	-1.0504	FALSE
Col4a2	Down	9.09806	-0.301861	0.00526943	0.760682	-1.04436	FALSE
Rpl18	Down	10.8606	-0.20502	0.0129658	0.931157	-1.04248	FALSE
Anxa5	Down	9.74606	-0.322182	0.00769047	0.829964	-1.04214	FALSE
Vcl	Down	9.59541	-0.245593	0.00750587	0.824421	-1.03028	FALSE
Col4a1	Down	9.20273	-0.319008	0.00604345	0.807016	-1.02945	FALSE
Stat5b	Down	8.44563	-0.436763	0.00376405	0.710509	-1.02698	FALSE
Mid1ip1	Down	10.6012	-0.246341	0.0126099	0.931157	-1.02288	FALSE
Syt6	Down	7.4782	-1.04721	0.00179233	0.553588	-1.02179	FALSE
Spry2	Down	9.26494	-0.278691	0.00657365	0.810882	-1.01975	FALSE
Ddr1	Down	10.8439	-0.239046	0.0143264	0.950015	-1.0169	FALSE
Ccdc190	Down	8.6162	-0.406604	0.00446675	0.715766	-1.01687	FALSE
Csgalnact1	Down	8.08224	-0.412017	0.00305503	0.672654	-1.01665	FALSE
Nfe2l2	Down	8.57536	-0.363291	0.00435729	0.715766	-1.01639	FALSE
Rps25	Down	11.7612	-0.217245	0.0203238	0.999866	-1.01591	FALSE
Sncg	Down	6.43195	-1.02302	0.000650725	0.347157	-1.0077	FALSE
Tinagl1	Down	7.51567	-0.537411	0.00209229	0.580739	-1.00215	FALSE
Eln	Down	6.63426	-0.75571	0.000880883	0.406582	-0.999072	FALSE
Ifitm2	Down	6.97314	-0.64714	0.00133421	0.480771	-0.99206	FALSE
Rps15	Down	12.3402	-0.20545	0.0269232	1	-0.991059	FALSE
Kcng4	Down	7.82202	-0.774184	0.00290535	0.666754	-0.990263	FALSE
Rps10	Down	11.4859	-0.235157	0.0203968	0.999866	-0.990155	FALSE
Ppp1r3c	Down	10.109	-0.283992	0.0118532	0.929551	-0.986801	FALSE
Pcolce	Down	6.69074	-1.16338	0.00104206	0.431912	-0.98419	FALSE
Ndrg2	Down	13.9151	-0.185387	0.0423696	1	-0.982038	FALSE
Josd2	Down	8.44602	-0.352037	0.00485479	0.741375	-0.980218	FALSE
Rpl11	Down	11.935	-0.195429	0.0248698	1	-0.978143	FALSE
Rpl34	Down	10.8674	-0.229524	0.0171546	0.964079	-0.975959	FALSE
S100b	Down	11.3608	-0.249739	0.0207975	1	-0.973984	FALSE
Sned1	Down	7.24739	-0.664209	0.00197025	0.57221	-0.973204	FALSE
Ucp2	Down	9.06026	-0.305803	0.00737828	0.824421	-0.973043	FALSE
Appl2	Down	10.3664	-0.258682	0.014192	0.949502	-0.972103	FALSE
Amotl2	Down	8.12603	-0.358025	0.00409571	0.710509	-0.970757	FALSE
Rpl30	Down	11.4243	-0.186194	0.0216298	1	-0.969761	FALSE
Vwa1	Down	8.68284	-0.408922	0.00606833	0.807016	-0.967165	FALSE
She	Down	6.35431	-0.742472	0.000798469	0.395184	-0.966778	FALSE
Rarres2	Down	7.53526	-0.646694	0.00265123	0.653035	-0.96638	FALSE
Fbln1	Down	7.53381	-0.499705	0.00264906	0.653035	-0.966314	FALSE
Rpl7a	Down	12.195	-0.163225	0.0285275	1	-0.963228	FALSE
Rapgef4	Down	13.7514	-0.209794	0.0435225	1	-0.961817	FALSE
Leng8	Down	9.32395	-0.258706	0.00913705	0.877628	-0.959341	FALSE
Rpl31	Down	11.9989	-0.21807	0.0274264	1	-0.957554	FALSE
Kcnj10	Down	12.3704	-0.209851	0.0307375	1	-0.957164	FALSE
Bgn	Down	8.18679	-0.436313	0.00464055	0.727083	-0.956264	FALSE
Cryab	Down	10.9453	-0.297817	0.0192023	0.994244	-0.956017	FALSE
Scd1	Down	12.243	-0.258758	0.0299437	1	-0.954007	FALSE
Rassf2	Down	10.5467	-0.289874	0.0167843	0.964079	-0.950844	FALSE
Rps26	Down	10.854	-0.211888	0.0190468	0.991666	-0.949615	FALSE
Clec3b	Down	5.29716	-1.18871	0.000198345	0.180002	-0.946814	FALSE
Serpinh1	Down	8.26283	-0.513001	0.00520759	0.760682	-0.945006	FALSE
Gm37885	Down	9.78686	-0.37295	0.0123744	0.931157	-0.94446	FALSE
Fgf1	Down	10.6079	-0.22687	0.0177547	0.964079	-0.943478	FALSE
Tagln	Down	7.02057	-0.638037	0.00194311	0.57221	-0.942573	FALSE
Tgfbr2	Down	8.59851	-0.313456	0.00665576	0.810882	-0.939869	FALSE
Lcat	Down	9.09577	-0.401911	0.0089247	0.8729	-0.939209	FALSE
Slc15a2	Down	8.9518	-0.274999	0.00825085	0.849465	-0.938838	FALSE
Pnp	Down	8.7042	-0.305174	0.00714036	0.819744	-0.938788	FALSE
Smad5	Down	9.57296	-0.218007	0.0115174	0.918689	-0.93778	FALSE
Rpl5	Down	12.6125	-0.17835	0.0354756	1	-0.936478	FALSE
Lrrc55	Down	8.90701	-0.881454	0.00816051	0.847352	-0.936005	FALSE
S100a1	Down	9.70664	-0.374308	0.0124317	0.931157	-0.935317	FALSE
Slc13a3	Down	7.94298	-0.512708	0.00441879	0.715766	-0.934365	FALSE
Gas5	Down	10.484	-0.251339	0.0176503	0.964079	-0.933276	FALSE
Sgsm2	Down	11.259	-0.207927	0.0240514	1	-0.928639	FALSE
Ccdc34	Down	7.96688	-0.341417	0.00482141	0.739024	-0.922291	FALSE
Zfp523	Down	10.5345	-0.201202	0.0188964	0.988849	-0.922146	FALSE
Ctsz	Down	9.14319	-0.336824	0.0100809	0.892495	-0.920012	FALSE
Tcf7l2	Down	6.59513	-1.28001	0.00148165	0.512183	-0.919319	FALSE
Phgdh	Down	10.6901	-0.245761	0.0203429	0.999866	-0.919041	FALSE
Fau	Down	11.5549	-0.198749	0.0280157	1	-0.915129	FALSE
Rpl28	Down	11.4143	-0.191673	0.026869	1	-0.914052	FALSE
Ppp1r1b	Down	10.2106	-0.292006	0.0172736	0.964079	-0.912563	FALSE
Rps19	Down	11.4753	-0.209405	0.0276282	1	-0.912083	FALSE
Sall1	Down	8.77514	-0.336656	0.00863196	0.864761	-0.910557	FALSE
Axl	Down	10.0351	-0.250224	0.0162024	0.964079	-0.910206	FALSE
Etv6	Down	8.01313	-0.42486	0.00537603	0.764158	-0.909064	FALSE
Axin2	Down	8.40447	-0.294267	0.00697704	0.819306	-0.908717	FALSE
Rps16	Down	11.5108	-0.203844	0.0283454	1	-0.908496	FALSE
Timp3	Down	11.232	-0.212795	0.0258624	1	-0.908268	FALSE
Col9a2	Down	5.47103	-1.04271	0.000374077	0.251913	-0.90813	FALSE
Gng7	Down	12.225	-0.193021	0.0352659	1	-0.908126	FALSE
Il6st	Down	10.791	-0.186495	0.0221818	1	-0.907523	FALSE
Fmod	Down	6.61094	-0.960852	0.00166057	0.520721	-0.905575	FALSE
Idh2	Down	9.50237	-0.257723	0.0130462	0.931861	-0.904502	FALSE
Csdc2	Down	10.9274	-0.170802	0.0236132	1	-0.904453	FALSE
Podxl	Down	9.34619	-0.331872	0.0122067	0.931157	-0.902431	FALSE
Rgma	Down	9.82097	-0.255846	0.0153913	0.964079	-0.900843	FALSE
Rsrp1	Down	9.84134	-0.295009	0.015559	0.964079	-0.900467	FALSE
Cox4i1	Down	12.9513	-0.151882	0.0442515	1	-0.898943	FALSE
Zbtb49	Down	6.75348	-0.53417	0.0020547	0.579215	-0.89587	FALSE
Psd2	Down	10.0183	-0.277619	0.0172533	0.964079	-0.894752	FALSE
Tprkb	Down	10.7476	-0.252516	0.0231292	1	-0.893771	FALSE
Wwc1	Down	10.7645	-0.176371	0.0235783	1	-0.890673	FALSE
Fcgrt	Down	8.30501	-0.406546	0.00744888	0.824421	-0.885454	FALSE
Btbd3	Down	12.4106	-0.182839	0.0403874	1	-0.885101	FALSE
Rpl10	Down	12.1793	-0.159388	0.0380307	1	-0.88417	FALSE
Card10	Down	6.42132	-0.717112	0.00158347	0.512183	-0.883985	FALSE
Clic1	Down	7.55746	-0.423972	0.00450262	0.716911	-0.882885	FALSE
Acsf2	Down	8.33177	-0.34595	0.00769776	0.829964	-0.882531	FALSE
Clic4	Down	11.272	-0.244402	0.0291328	1	-0.881954	FALSE
Rn7sk	Down	7.41062	-0.96108	0.00407139	0.710509	-0.880619	FALSE
Neat1	Down	8.17526	-0.487038	0.00707636	0.819744	-0.879849	FALSE
Bcas1	Down	12.2643	-0.343854	0.0397445	1	-0.878598	FALSE
Lrp5	Down	8.19377	-0.379849	0.00747072	0.824421	-0.87231	FALSE
Ftl1	Down	12.2448	-0.186308	0.0405124	1	-0.871942	FALSE
Mtss2	Down	11.7735	-0.180831	0.0357691	1	-0.869453	FALSE
Cxcr4	Down	5.90332	-0.783591	0.0009614	0.431335	-0.86905	FALSE
Yap1	Down	8.79325	-0.367529	0.010834	0.911985	-0.868921	FALSE
Golga7	Down	10.8206	-0.190846	0.0264536	1	-0.868043	FALSE
Col1a1	Down	6.44491	-0.744833	0.00182479	0.555263	-0.867984	FALSE
Maz	Down	11.5026	-0.173442	0.0332625	1	-0.867063	FALSE
A2m	Down	6.9793	-1.10453	0.0031168	0.679945	-0.865723	FALSE
Dbi	Down	11.6159	-0.23647	0.034725	1	-0.864923	FALSE
Padi2	Down	9.89531	-0.386221	0.0188761	0.988849	-0.863628	FALSE
Rps27a	Down	12.038	-0.198152	0.0396057	1	-0.862631	FALSE
Irgm2	Down	6.5162	-0.621907	0.00207438	0.579683	-0.86054	FALSE
Plpp3	Down	12.5723	-0.177033	0.0462213	1	-0.859405	FALSE
Rpl37	Down	11.6522	-0.202942	0.0359116	1	-0.85907	FALSE
Nxn	Down	8.26097	-0.337667	0.00842211	0.859936	-0.858391	FALSE
Islr	Down	8.13235	-0.478365	0.00782027	0.834412	-0.857264	FALSE
Cd63	Down	9.93474	-0.31525	0.0197775	0.998165	-0.857063	FALSE
Slc6a11	Down	11.7	-0.164914	0.0369824	1	-0.855133	FALSE
Adgre5	Down	7.39396	-0.382054	0.00473963	0.730499	-0.854238	FALSE
Btg1	Down	9.10223	-0.244027	0.0137753	0.935333	-0.853459	FALSE
Paqr5	Down	6.55151	-0.781634	0.00228397	0.617258	-0.852106	FALSE
Rpl7	Down	12.4571	-0.152177	0.0462052	1	-0.851301	FALSE
Foxj1	Down	8.2102	-0.531232	0.00858271	0.862521	-0.849403	FALSE
Fxyd1	Down	9.02721	-0.354746	0.0138542	0.939134	-0.844888	FALSE
Tmem47	Down	11.1311	-0.203092	0.0324063	1	-0.844201	FALSE
Rpl23a	Down	12.1108	-0.191122	0.0432834	1	-0.8442	FALSE
Vgll4	Down	8.98886	-0.278198	0.0136387	0.935333	-0.844169	FALSE
Szrd1	Down	9.63896	-0.210376	0.0185466	0.978282	-0.843786	FALSE
Rpl13	Down	12.2929	-0.185218	0.0455235	1	-0.843669	FALSE
Rps9	Down	12.0026	-0.187006	0.042147	1	-0.843425	FALSE
Prdx6	Down	11.8685	-0.209281	0.0411622	1	-0.839807	FALSE
Sox2	Down	8.8636	-0.27999	0.013089	0.931861	-0.839675	FALSE
Nid1	Down	7.1955	-0.525189	0.004478	0.715766	-0.838443	FALSE
Kcnj2	Down	7.6238	-0.647763	0.00623288	0.810813	-0.837551	FALSE
Rpl21	Down	12.4905	-0.170968	0.0491116	1	-0.836738	FALSE
Stard8	Down	7.76553	-0.422998	0.00702052	0.819306	-0.834202	FALSE
2900052N01Rik	Down	9.40474	-0.265756	0.0181748	0.968284	-0.826333	FALSE
Acadl	Down	9.55338	-0.239743	0.019412	0.995536	-0.826324	FALSE
Rps27	Down	11.3117	-0.220485	0.0368847	1	-0.82614	FALSE
Efemp1	Down	7.60903	-0.404143	0.00661133	0.810882	-0.826112	FALSE
Pmp22	Down	8.67183	-0.315176	0.0127465	0.931157	-0.825436	FALSE
Slc38a3	Down	10.1155	-0.285237	0.0248242	1	-0.822889	FALSE
Gnb1l	Down	5.14909	-1.23887	0.00048868	0.290935	-0.82053	TRUE
Rpl23	Down	12.1405	-0.171618	0.0476649	1	-0.820371	FALSE
Ptpn13	Down	8.41985	-0.317759	0.0114053	0.91424	-0.820365	FALSE
Kif13a	Down	9.57052	-0.26553	0.0201237	0.998383	-0.820327	FALSE
Tspoap1	Down	10.9757	-0.15817	0.0343728	1	-0.817573	FALSE
Lims2	Down	8.03237	-0.365914	0.00922373	0.878952	-0.817244	FALSE
Pcdhga12	Down	9.00328	-0.273162	0.0157539	0.964079	-0.817215	FALSE
Shtn1	Down	9.37152	-0.229333	0.0193234	0.995307	-0.810661	FALSE
Itm2a	Down	9.66573	-0.194418	0.0220905	1	-0.809148	FALSE
Mllt10	Down	9.0167	-0.227209	0.0166294	0.964079	-0.807841	FALSE
Mgst1	Down	7.32518	-0.449769	0.00606111	0.807016	-0.806851	FALSE
C4b	Down	9.04838	-0.33199	0.0170585	0.964079	-0.805803	FALSE
Mdk	Down	7.97914	-0.367695	0.00955791	0.878952	-0.805305	FALSE
Tac2	Down	6.45807	-1.54867	0.00302684	0.672654	-0.8001	FALSE
Mgp	Down	7.49428	-0.424598	0.00715315	0.819744	-0.800019	FALSE
Adcyap1r1	Down	11.8075	-0.134953	0.047102	1	-0.80001	FALSE
Chaserr	Down	6.79077	-0.486054	0.00411774	0.710509	-0.799962	FALSE
Sash1	Down	11.2502	-0.215552	0.0402136	1	-0.799935	FALSE
Marveld1	Down	7.21893	-0.40362	0.00584945	0.79566	-0.799815	FALSE
Rfx4	Down	8.09041	-0.442428	0.0106352	0.904094	-0.798519	FALSE
Niban2	Down	8.99871	-0.287958	0.0173646	0.964079	-0.797621	FALSE
Klc4	Down	8.12252	-0.279937	0.0109206	0.912235	-0.797223	FALSE
Hip1r	Down	10.1034	-0.174159	0.0278307	1	-0.79643	FALSE

## Sheet: S3-3_ORA_cluster_top300
term_id	cluster	source	term_name	adjusted_p_value	negative_log10_of_adjusted_p_value	term_size	query_size	intersection_size	effective_domain_size	intersections
GO:0007399	24	GO:BP	nervous system development	3.60053e-19	18.4436	2326	297	105	17662	Pclo,Uhmk1,Reln,Grin2a,Ntrk3,Herc1,Dmxl2,Dcc,Dock4,Nexmif,Grm5,Scn2a,Gpr158,Bmpr2,Gabrb1,Lmtk2,Sgk1,Vezt,Plxna4,Usp9x,Acsl4,Fzd3,Kcnq3,Unc5c,Map1b,Chl1,Adam22,Gabrb2,Ripor2,Clstn2,Scn8a,Cntnap2,Cdkl5,Astn1,Epha4,Bsn,Actr2,Nav1,Syt1,Kcna2,Gsk3b,Rtn3,Plcb1,Gabra1,Myt1l,Dgkg,Nrxn3,Irs2,Sorl1,Akap5,Vxn,Myo9a,Scn3b,Camk1d,Neurod6,Tenm1,Scn1a,Tnr,Ddit4,Nrcam,Csmd3,Pikfyve,Wdr47,Cnr1,Slit1,Slc24a4,Rtn4,…
GO:0050808	6	GO:BP	synapse organization	5.28072e-19	18.2773	613	297	52	17662	Shisa6,Pclo,Reln,Grin2a,Ntrk3,Nos1ap,Dock4,Grm5,Erc2,Gpr158,Vezt,Plxna4,Map1b,Gabrb2,Clstn2,Cntnap2,Cdkl5,Epha4,Bsn,Htr1a,Actr2,Gsk3b,Gabra1,Nrxn3,Akap5,Myo9a,Dgkb,Tnr,Nrcam,Pls3,Slit1,Rtn4,Sema3e,Gabrb3,Dnm3,Frmpd4,Celsr2,Sez6l,Vldlr,Frrs1l,Mdga1,Pak3,Nf1,L1cam,Ube3a,Chrna7,Zfp804a,Pafah1b1,Csmd2,Zdhhc2,Opa1,Slitrk4
GO:0065008	2	GO:BP	regulation of biological quality	6.56486e-18	17.1828	2612	297	109	17662	Slc8a1,Grin2b,Slc24a2,Shisa6,Pclo,Ptprn2,Reln,Grin2a,Ntrk3,Slc4a8,Dmxl2,Prkca,Akap6,Nos1ap,Dock4,Grm5,Scn2a,Erc2,Sorcs3,Gpr158,Gria3,Bmpr2,Lnpk,Gabrb1,Mchr1,Cacna2d1,Cacna1c,Xkr4,Plxna4,Usp9x,Atp2a2,Acsl4,Kcnq3,Map1b,Neto2,Adam22,Gabrb2,Lnpep,Clstn2,Scn8a,Cntnap2,Slc9a7,Cdkl5,Epha4,Htr1a,Actr2,Tnrc6b,Kcna2,Ryr2,Mc4r,Iars1,Gsk3b,Plcb1,Gabra1,Cacna1b,Nrxn3,Irs2,Stxbp5l,Ar,Akap5,Dgkb,Scn3b,Sptan1,Sc…
GO:0099537	23	GO:BP	trans-synaptic signaling	1.23013e-17	16.91	721	297	54	17662	Slc24a2,Shisa6,Pclo,Ptprn2,Reln,Grin2a,Slc4a8,Dmxl2,Dcc,Grm5,Erc2,Sorcs3,Gpr158,Gria3,Prepl,Cacna1c,Atp2a2,Dgke,Kcnq3,Map1b,Gabrb2,Lnpep,Clstn2,Cntnap2,Cdkl5,Epha4,Bsn,Htr1a,Syt1,Gsk3b,Plcb1,Gabra1,Cacna1b,Nrxn3,Stxbp5l,Tenm2,Dgkb,Cadps,Tnr,Sv2b,Cnr1,Tmod2,Rtn4,Gabrb3,Frrs1l,Nf1,Ube3a,Usp14,Chrna7,Fgf12,Pafah1b1,Zdhhc2,Chrna5,Rasgrf2
GO:0048699	26	GO:BP	generation of neurons	2.94429e-16	15.531	1499	297	76	17662	Uhmk1,Reln,Ntrk3,Herc1,Dcc,Nexmif,Bmpr2,Gabrb1,Lmtk2,Sgk1,Plxna4,Usp9x,Acsl4,Fzd3,Kcnq3,Unc5c,Map1b,Chl1,Gabrb2,Ripor2,Cntnap2,Cdkl5,Astn1,Epha4,Actr2,Nav1,Syt1,Gsk3b,Rtn3,Myt1l,Dgkg,Akap5,Vxn,Myo9a,Camk1d,Neurod6,Tenm1,Tnr,Ddit4,Nrcam,Csmd3,Wdr47,Cnr1,Slit1,Rtn4,Sema3e,Gabrb3,Fry,Dnm3,Celsr2,Vldlr,Kcna1,Mdga1,Pak3,Nf1,Ephb6,Arfgef1,Serpini1,L1cam,Ndnf,Setx,Ube3a,Chrna7,Zfp804a,Pafah1b1,Brinp2,Kn…
GO:0050804	76	GO:BP	modulation of chemical synaptic transmission	6.54553e-15	14.1841	545	297	43	17662	Slc24a2,Shisa6,Pclo,Reln,Grin2a,Slc4a8,Dcc,Grm5,Erc2,Sorcs3,Gpr158,Gria3,Prepl,Atp2a2,Dgke,Kcnq3,Map1b,Lnpep,Clstn2,Cntnap2,Cdkl5,Epha4,Bsn,Htr1a,Syt1,Gsk3b,Plcb1,Cacna1b,Nrxn3,Stxbp5l,Dgkb,Tnr,Sv2b,Cnr1,Rtn4,Frrs1l,Nf1,Ube3a,Chrna7,Pafah1b1,Zdhhc2,Chrna5,Rasgrf2
GO:0032501	11	GO:BP	multicellular organismal process	2.04008e-14	13.6904	5659	297	164	17662	Slc8a1,Emc10,Grin2b,Slc24a2,Pclo,Uhmk1,Reln,Grin2a,Ntrk3,Herc1,Dmxl2,Prkca,Dcc,Akap6,Nos1ap,Dock4,Nexmif,Grm5,Scn2a,Cltc,Sorcs3,Gpr158,Gria3,Bmpr2,Lnpk,Klhl3,Gabrb1,Lmtk2,Mchr1,Cacna2d1,Cacna1c,Sgk1,Vezt,Plxna4,Usp9x,Atp2a2,Acsl4,Synj1,Fzd3,Kcnq3,Unc5c,Map1b,Chl1,Adam22,Gabrb2,Lnpep,Ripor2,Clstn2,Scn8a,Cntnap2,Cdkl5,Astn1,Epha4,Bsn,Htr1a,Actr2,Nav1,Syt1,Kcna2,Ryr2,Mc4r,Rock2,Gsk3b,Rtn3,Plcb1,Gabr…
GO:0007154	21	GO:BP	cell communication	7.87452e-14	13.1038	4896	297	148	17662	Slc8a1,Grin2b,Slc24a2,Shisa6,Pclo,Ptprn2,Reln,Grin2a,Ntrk3,Rasl11b,Slc4a8,Dmxl2,Prkca,Dcc,Akap6,Dock4,Gucy1a2,Grm5,Scn2a,Samd12,Erc2,Disp2,Sorcs3,Gpr158,Gria3,Prepl,Ralgapa1,Bmpr2,Gabrb1,Lmtk2,Ptpru,Mchr1,Cacna2d1,Cacna1c,Sgk1,Plxna4,Usp9x,Atp2a2,Acsl4,Fzd3,Dgke,Kcnq3,Unc5c,Map1b,Adam22,Gabrb2,Lnpep,Ripor2,Usp34,Clstn2,Scn8a,Cntnap2,Cdkl5,Lmbrd2,Epha4,Bsn,Htr1a,Syt1,Kcna2,Ppp2r5e,Ryr2,Mc4r,Rock2,…
GO:0023052	32	GO:BP	signaling	1.81058e-12	11.7422	4867	297	144	17662	Grin2b,Slc24a2,Shisa6,Pclo,Ptprn2,Reln,Grin2a,Ntrk3,Rasl11b,Slc4a8,Dmxl2,Prkca,Dcc,Akap6,Dock4,Gucy1a2,Grm5,Scn2a,Samd12,Erc2,Disp2,Sorcs3,Gpr158,Gria3,Prepl,Ralgapa1,Bmpr2,Gabrb1,Lmtk2,Ptpru,Mchr1,Cacna2d1,Cacna1c,Sgk1,Plxna4,Usp9x,Atp2a2,Acsl4,Fzd3,Dgke,Kcnq3,Unc5c,Map1b,Adam22,Gabrb2,Lnpep,Ripor2,Usp34,Clstn2,Cntnap2,Cdkl5,Lmbrd2,Epha4,Bsn,Htr1a,Syt1,Kcna2,Ppp2r5e,Ryr2,Mc4r,Rock2,Gsk3b,Tnfaip8…
GO:0048856	52	GO:BP	anatomical structure development	3.14217e-12	11.5028	5055	297	147	17662	Slc8a1,Emc10,Pclo,Uhmk1,Reln,Grin2a,Ntrk3,Herc1,Dmxl2,Prkca,Dcc,Akap6,Dock4,Nexmif,Grm5,Scn2a,Gpr158,Bmpr2,Lnpk,Klhl3,Gabrb1,Lmtk2,Ptpru,Cacna1c,Sgk1,Vezt,Xkr4,Plxna4,Usp9x,Atp2a2,Acsl4,Fzd3,Kcnq3,Unc5c,Map1b,Bltp1,Chl1,Adam22,Gabrb2,Ripor2,Clstn2,Scn8a,Cntnap2,Cdkl5,Astn1,Epha4,Bsn,Actr2,Nav1,Syt1,Kcna2,Ryr2,Rock2,Gsk3b,Rtn3,Plcb1,Gabra1,Myt1l,Dgkg,Nrxn3,Irs2,Sorl1,Ppp4r4,Camk4,Ar,Akap5,Vxn,Myo9…
GO:0065007	77	GO:BP	biological regulation	1.20932e-11	10.9175	9457	297	221	17662	Mir9-2hg,Slc8a1,Emc10,Grin2b,Rab3c,Slc24a2,Shisa6,Pclo,Ptprn2,Uhmk1,Reln,Grin2a,Ntrk3,Ppm1e,Rasl11b,Herc1,Slc4a8,Dmxl2,Prkca,Dcc,Akap6,Nos1ap,Sacs,Dock4,Nexmif,Gucy1a2,Grm5,Scn2a,Cltc,Samd12,Erc2,Disp2,Sorcs3,Gpr158,Gria3,Prepl,Ralgapa1,Bmpr2,Lnpk,Gabrb1,Lmtk2,Ptpru,Mchr1,Cacna2d1,Cacna1c,Sgk1,A330023f24rik,Celf2,Xkr4,Plxna4,Usp9x,Atp2a2,Acsl4,Synj1,Fzd3,Dgke,Kcnq3,Unc5c,Map1b,Bltp1,Spon1,Neto2,C…
GO:0007610	28	GO:BP	behavior	1.3187e-11	10.8799	686	297	43	17662	Slc24a2,Reln,Grin2a,Grm5,Scn2a,Sorcs3,Mchr1,Cacna1c,Sgk1,Synj1,Kcnq3,Chl1,Adam22,Clstn2,Cntnap2,Astn1,Epha4,Htr1a,Kcna2,Mc4r,Plcb1,Cacna1b,Pja2,Camk4,Ar,Csmd1,Scn1a,Tnr,Wdr47,Cnr1,Slc24a4,Tmod2,Gabrb3,Sez6l,Nf1,Ppp3cb,Ube3a,Amph,Chrna7,Fgf12,Pafah1b1,Chrna5,Hprt1
GO:0048812	25	GO:BP	neuron projection morphogenesis	5.36505e-11	10.2704	657	297	41	17662	Reln,Ntrk3,Dcc,Bmpr2,Lmtk2,Sgk1,Plxna4,Usp9x,Fzd3,Unc5c,Map1b,Chl1,Cntnap2,Cdkl5,Epha4,Actr2,Syt1,Gsk3b,Akap5,Myo9a,Tnr,Nrcam,Wdr47,Slit1,Rtn4,Sema3e,Dnm3,Celsr2,Vldlr,Pak3,Ephb6,L1cam,Ube3a,Chrna7,Pafah1b1,Kndc1,Hprt1,Opa1,Pcdhac2,Slitrk4,Trpc5
GO:0051179	31	GO:BP	localization	7.43065e-11	10.129	4638	297	135	17662	Slc8a1,Emc10,Grin2b,Rab3c,Slc24a2,Shisa6,Pclo,Ptprn2,Uhmk1,Reln,Reps2,Grin2a,Slc4a8,Akap6,Scn2a,Cltc,Erc2,Disp2,Gpr158,Gria3,Prepl,Klhl3,Gabrb1,Lmtk2,Cacna1e,Ptpru,Mchr1,Cacna2d1,Cacna1c,Sgk1,Xkr4,Usp9x,Atp2a2,Acsl4,Synj1,Kcnq3,Map1b,Bltp1,Neto2,Adam22,Gabrb2,Ripor2,Lrp1b,Scn8a,Cntnap2,Slc9a7,Exoc6b,Cdkl5,Bsn,Htr1a,Actr2,Syt1,Kcna2,Ryr2,Mc4r,Rock2,Gsk3b,Rtn3,Tnfaip8l3,Plcb1,Gabra1,Cacna1b,Nrxn3,I…
GO:0050794	22	GO:BP	regulation of cellular process	3.38475e-10	9.47047	8885	297	208	17662	Mir9-2hg,Emc10,Grin2b,Rab3c,Slc24a2,Shisa6,Pclo,Uhmk1,Reln,Grin2a,Ntrk3,Ppm1e,Rasl11b,Herc1,Slc4a8,Prkca,Dcc,Akap6,Sacs,Dock4,Nexmif,Gucy1a2,Grm5,Scn2a,Cltc,Samd12,Erc2,Disp2,Sorcs3,Gpr158,Gria3,Prepl,Ralgapa1,Bmpr2,Lnpk,Lmtk2,Ptpru,Mchr1,Cacna2d1,Cacna1c,Sgk1,A330023f24rik,Celf2,Plxna4,Usp9x,Atp2a2,Acsl4,Synj1,Fzd3,Dgke,Kcnq3,Unc5c,Map1b,Bltp1,Spon1,Neto2,Chl1,Adam22,Lnpep,Ripor2,Usp34,Clstn2,Cn…
GO:0010975	42	GO:BP	regulation of neuron projection development	5.09319e-10	9.29301	528	297	35	17662	Reln,Ntrk3,Dcc,Bmpr2,Sgk1,Plxna4,Map1b,Cdkl5,Epha4,Actr2,Gsk3b,Dgkg,Akap5,Camk1d,Tnr,Nrcam,Csmd3,Cnr1,Slit1,Rtn4,Dnm3,Vldlr,Pak3,Nf1,Serpini1,Ndnf,Setx,Ube3a,Zfp804a,Pafah1b1,Kndc1,Opa1,Camsap2,Trpc5,Kif3c
GO:0006810	14	GO:BP	transport	7.15624e-10	9.14531	3782	297	115	17662	Slc8a1,Grin2b,Rab3c,Slc24a2,Pclo,Ptprn2,Uhmk1,Reln,Reps2,Grin2a,Slc4a8,Akap6,Scn2a,Cltc,Erc2,Disp2,Gpr158,Gria3,Prepl,Klhl3,Gabrb1,Lmtk2,Cacna1e,Mchr1,Cacna2d1,Cacna1c,Sgk1,Xkr4,Usp9x,Atp2a2,Acsl4,Synj1,Kcnq3,Map1b,Bltp1,Gabrb2,Lrp1b,Scn8a,Slc9a7,Exoc6b,Bsn,Htr1a,Actr2,Syt1,Kcna2,Ryr2,Mc4r,Gsk3b,Rtn3,Tnfaip8l3,Plcb1,Gabra1,Cacna1b,Nrxn3,Irs2,Sorl1,Vps13d,Stxbp5l,Akap5,Hspa4,G3bp2,Scn3b,Camk1d,Cad…
GO:0051130	3	GO:BP	positive regulation of cellular component organization	9.41323e-10	9.02626	1131	297	53	17662	Reln,Ntrk3,Ppm1e,Dcc,Erc2,Bmpr2,Lnpk,Sgk1,Plxna4,Synj1,Map1b,Ripor2,Clstn2,Cntnap2,Cdkl5,Epha4,Htr1a,Actr2,Syt1,Rock2,Gsk3b,Plcb1,Cacna1b,Ar,Akap5,G3bp2,Camk1d,Cand1,Cnr1,Dync1h1,Cbl,Dnm3,Frmpd4,Celsr2,Vldlr,Rab8b,Abca3,Pak3,Nf1,Atrx,Serpini1,Ppp3cb,Ndnf,Setx,Amph,Rictor,Zfp804a,Pafah1b1,Zdhhc2,Opa1,Slitrk4,Trpc5,Kif3c
GO:0016043	37	GO:BP	cellular component organization	1.99545e-09	8.69996	5810	297	153	17662	Emc10,Slc24a2,Shisa6,Pclo,Uhmk1,Reln,Grin2a,Ntrk3,Ppm1e,Herc1,Prkca,Dcc,Akap6,Nos1ap,Sacs,Dock4,Grm5,Cltc,Erc2,Gpr158,Gria3,Bmpr2,Lnpk,Lmtk2,Sgk1,Vezt,Celf2,Xkr4,Plxna4,Usp9x,Atp2a2,Acsl4,Synj1,Fzd3,Kcnq3,Unc5c,Clgn,Map1b,Bltp1,Chl1,Gabrb2,Ripor2,Clstn2,Cntnap2,Exoc6b,Cdkl5,Epha4,Bsn,Htr1a,Actr2,Nav1,Syt1,Kcna2,Rock2,Gsk3b,Dnajb14,Rtn3,Tnfaip8l3,Plcb1,Gabra1,Cacna1b,Dgkg,Nrxn3,Sorl1,Vps13d,Ar,Aka…
GO:0050877	29	GO:BP	nervous system process	2.31815e-09	8.63486	948	297	47	17662	Grin2b,Slc24a2,Pclo,Reln,Grin2a,Ntrk3,Herc1,Dmxl2,Grm5,Scn2a,Sorcs3,Gpr158,Gria3,Cacna1c,Sgk1,Synj1,Kcnq3,Chl1,Ripor2,Clstn2,Scn8a,Cntnap2,Kcna2,Gsk3b,Plcb1,Gabra1,Pja2,Camk4,Csmd1,Scn1a,Tnr,Nrcam,Wdr47,Cnr1,Slc24a4,Tmod2,Gabrb3,Atf6,Kcna1,Nf1,Ube3a,Amph,Chrna7,Fgf12,Pafah1b1,Chrna5,Opa1
GO:0000902	1	GO:BP	cell morphogenesis	4.21276e-09	8.37543	966	297	47	17662	Reln,Ntrk3,Dcc,Bmpr2,Lmtk2,Sgk1,Plxna4,Usp9x,Fzd3,Unc5c,Map1b,Chl1,Ripor2,Cntnap2,Cdkl5,Epha4,Actr2,Syt1,Gsk3b,Ar,Akap5,Myo9a,Csnk1a1,Tnr,Nrcam,Wdr47,Slit1,Rtn4,Sema3e,Fry,Dnm3,Celsr2,Vldlr,Pak3,Ephb6,Pakap,L1cam,Ube3a,Chrna7,Pafah1b1,Kndc1,Hprt1,Opa1,Pcdhac2,Slitrk4,Trpc5,Strip2
GO:0050807	79	GO:BP	regulation of synapse organization	1.01679e-08	7.99277	363	297	27	17662	Reln,Ntrk3,Dock4,Gpr158,Map1b,Clstn2,Cdkl5,Epha4,Actr2,Gsk3b,Dgkb,Nrcam,Slit1,Rtn4,Dnm3,Frmpd4,Celsr2,Vldlr,Mdga1,Pak3,Nf1,Ube3a,Chrna7,Zfp804a,Pafah1b1,Opa1,Slitrk4
GO:0032879	64	GO:BP	regulation of localization	1.37544e-08	7.86156	1860	297	69	17662	Rab3c,Shisa6,Pclo,Ptprn2,Uhmk1,Reln,Grin2a,Slc4a8,Akap6,Cltc,Erc2,Gpr158,Prepl,Mchr1,Cacna2d1,Cacna1c,Sgk1,Atp2a2,Acsl4,Map1b,Neto2,Adam22,Ripor2,Bsn,Htr1a,Syt1,Kcna2,Ryr2,Rock2,Gsk3b,Plcb1,Cacna1b,Irs2,Sorl1,Stxbp5l,Ar,Akap5,Scn3b,Camk1d,Cadps,Tenm1,Ttc39b,Alox12b,Aak1,Pls3,Sv2b,Cnr1,Dync1h1,Rtn4,Ank2,Cbl,Dnm3,Celsr2,Vcpip1,Ryr3,Rab8b,Lpl,Frrs1l,Abca3,Nf1,Ppp3cb,Amph,Ddx4,Chrna7,Fgf12,Zdhhc2,Tca…
GO:0007416	27	GO:BP	synapse assembly	2.01194e-08	7.69639	273	297	23	17662	Pclo,Reln,Ntrk3,Dock4,Map1b,Gabrb2,Clstn2,Cntnap2,Bsn,Gsk3b,Gabra1,Nrxn3,Akap5,Slit1,Rtn4,Gabrb3,Dnm3,Celsr2,Vldlr,Mdga1,Csmd2,Zdhhc2,Slitrk4
GO:0051641	82	GO:BP	cellular localization	2.14612e-08	7.66835	3178	297	98	17662	Emc10,Rab3c,Slc24a2,Shisa6,Pclo,Ptprn2,Uhmk1,Reln,Reps2,Grin2a,Slc4a8,Akap6,Cltc,Erc2,Gpr158,Prepl,Lmtk2,Ptpru,Cacna1c,Sgk1,Usp9x,Atp2a2,Acsl4,Synj1,Kcnq3,Map1b,Bltp1,Neto2,Adam22,Ripor2,Cntnap2,Exoc6b,Cdkl5,Bsn,Htr1a,Actr2,Syt1,Ryr2,Mc4r,Rock2,Gsk3b,Plcb1,Cacna1b,Nrxn3,Irs2,Sorl1,Vps13d,Stxbp5l,Ar,Akap5,Man1a,Hspa4,Scn3b,Cadps,Tenm1,Scn1a,Kpna1,Errfi1,Aak1,Nrcam,Pikfyve,Pls3,Sv2b,Cnr1,Slit1,Dync…
GO:0030030	55	GO:BP	cell projection organization	2.4364e-08	7.61325	1602	297	62	17662	Uhmk1,Reln,Grin2a,Ntrk3,Herc1,Dcc,Bmpr2,Lmtk2,Sgk1,Plxna4,Usp9x,Acsl4,Fzd3,Unc5c,Map1b,Chl1,Ripor2,Cntnap2,Cdkl5,Epha4,Actr2,Syt1,Gsk3b,Dgkg,Akap5,Myo9a,Camk1d,Neurod6,Tnr,Nrcam,Csmd3,Wdr47,Cnr1,Slit1,Rtn4,Sema3e,Fry,Dnm3,Celsr2,Vldlr,Kcna1,Rab8b,Pak3,Nf1,Ephb6,Arfgef1,Serpini1,L1cam,Ndnf,Setx,Ube3a,Chrna7,Zfp804a,Pafah1b1,Kndc1,Hprt1,Opa1,Camsap2,Pcdhac2,Slitrk4,Trpc5,Kif3c
GO:0120036	55	GO:BP	plasma membrane bounded cell projection organization	2.4364e-08	7.61325	1562	297	61	17662	Uhmk1,Reln,Grin2a,Ntrk3,Herc1,Dcc,Bmpr2,Lmtk2,Sgk1,Plxna4,Usp9x,Acsl4,Fzd3,Unc5c,Map1b,Chl1,Ripor2,Cntnap2,Cdkl5,Epha4,Actr2,Syt1,Gsk3b,Dgkg,Akap5,Myo9a,Camk1d,Neurod6,Tnr,Nrcam,Csmd3,Wdr47,Cnr1,Slit1,Rtn4,Sema3e,Fry,Dnm3,Celsr2,Vldlr,Kcna1,Pak3,Nf1,Ephb6,Arfgef1,Serpini1,L1cam,Ndnf,Setx,Ube3a,Chrna7,Zfp804a,Pafah1b1,Kndc1,Hprt1,Opa1,Camsap2,Pcdhac2,Slitrk4,Trpc5,Kif3c
GO:0019226	49	GO:BP	transmission of nerve impulse	2.58166e-08	7.5881	91	297	14	17662	Ntrk3,Scn2a,Kcnq3,Scn8a,Cntnap2,Kcna2,Scn1a,Tnr,Nrcam,Kcna1,Chrna7,Fgf12,Pafah1b1,Chrna5
GO:0048468	57	GO:BP	cell development	3.11538e-08	7.50649	2604	297	85	17662	Uhmk1,Reln,Ntrk3,Herc1,Dcc,Akap6,Grm5,Bmpr2,Gabrb1,Lmtk2,Sgk1,Plxna4,Usp9x,Atp2a2,Acsl4,Fzd3,Kcnq3,Unc5c,Map1b,Chl1,Adam22,Gabrb2,Ripor2,Cntnap2,Cdkl5,Epha4,Actr2,Syt1,Rock2,Gsk3b,Plcb1,Myt1l,Dgkg,Sorl1,Camk4,Ar,Akap5,Myo9a,Camk1d,Neurod6,Tenm1,Tnr,Nrcam,Csmd3,Wdr47,Cnr1,Slit1,Tmod2,Rtn4,Ank2,Sema3e,Gabrb3,Fry,Dnm3,Celsr2,Vldlr,Kcna1,Pak3,Nf1,Vps13b,Ephb6,Arfgef1,Atrx,Serpini1,L1cam,Prrc2c,Ppp3cb…
GO:0001764	4	GO:BP	neuron migration	9.02718e-08	7.04445	179	297	18	17662	Reln,Ntrk3,Dcc,Nexmif,Usp9x,Fzd3,Unc5c,Chl1,Cdkl5,Astn1,Nav1,Gsk3b,Ddit4,Sema3e,Celsr2,Mdga1,Ndnf,Pafah1b1
GO:0030001	15	GO:BP	metal ion transport	2.01432e-07	6.69587	742	297	37	17662	Slc8a1,Grin2b,Slc24a2,Grin2a,Slc4a8,Akap6,Scn2a,Cltc,Klhl3,Lmtk2,Cacna1e,Mchr1,Cacna2d1,Cacna1c,Sgk1,Atp2a2,Kcnq3,Scn8a,Slc9a7,Kcna2,Ryr2,Plcb1,Cacna1b,Akap5,Scn3b,Scn1a,Slc24a4,Ank2,Ryr3,Kcna1,Slc38a7,Slc24a3,Ppp3cb,Chrna7,Fgf12,Opa1,Trpc5
GO:1901698	74	GO:BP	response to nitrogen compound	2.02849e-07	6.69283	991	297	44	17662	Grin2a,Prkca,Akap6,Grm5,Gabrb1,Cacna2d1,Sgk1,Atp2a2,Kcnq3,Clgn,Map1b,Gabrb2,Cntnap2,Epha4,Htr1a,Ryr2,Mc4r,Gsk3b,Plcb1,Gabra1,Cacna1b,Irs2,Sorl1,Man1a,Errfi1,Cnr1,Slc24a4,Gabrb3,Gad2,Mbd5,Ryr3,Lpl,Sel1l,Ranbp2,Atrx,Ube3a,Marchf6,Usp14,Chrna7,Chrna5,Hprt1,Epg5,Opa1,Dhx9
GO:0023051	53	GO:BP	regulation of signaling	2.06695e-07	6.68467	3043	297	92	17662	Slc24a2,Shisa6,Pclo,Reln,Grin2a,Ntrk3,Rasl11b,Slc4a8,Prkca,Dcc,Akap6,Gucy1a2,Grm5,Erc2,Sorcs3,Gpr158,Gria3,Prepl,Ralgapa1,Bmpr2,Ptpru,Cacna1c,Usp9x,Atp2a2,Acsl4,Dgke,Kcnq3,Map1b,Lnpep,Ripor2,Usp34,Clstn2,Cntnap2,Cdkl5,Epha4,Bsn,Htr1a,Syt1,Gsk3b,Tnfaip8l3,Plcb1,Cacna1b,Dgkg,Nrxn3,Irs2,Sorl1,Stxbp5l,Pja2,Ar,Akap5,Dgkb,Csnk1a1,Tnr,Kpna1,Alox12b,Errfi1,Spin1,Ddit4,Aak1,Sv2b,Cnr1,Slc24a4,Tmod2,Rtn4,Se…
GO:0051716	83	GO:BP	cellular response to stimulus	3.61836e-07	6.44149	5635	297	142	17662	Grin2b,Shisa6,Pclo,Ptprn2,Reln,Grin2a,Ntrk3,Ppm1e,Rasl11b,Prkca,Dcc,Akap6,Dock4,Gucy1a2,Grm5,Scn2a,Samd12,Disp2,Gpr158,Gria3,Ralgapa1,Bmpr2,Gabrb1,Lmtk2,Ptpru,Mchr1,Cacna2d1,Cacna1c,Sgk1,Plxna4,Usp9x,Atp2a2,Fzd3,Dgke,Kcnq3,Unc5c,Clgn,Map1b,Chl1,Adam22,Gabrb2,Ripor2,Usp34,Cntnap2,Lmbrd2,Epha4,Htr1a,Actr2,Syt1,Ppp2r5e,Ryr2,Nceh1,Mc4r,Rock2,Gsk3b,Dnajb14,Tnfaip8l3,Plcb1,Gabra1,Dgkg,Irs2,Sorl1,Tenm2,…
GO:0051049	48	GO:BP	regulation of transport	1.03847e-06	5.98361	1487	297	55	17662	Rab3c,Pclo,Ptprn2,Uhmk1,Reln,Grin2a,Slc4a8,Akap6,Erc2,Gpr158,Prepl,Mchr1,Cacna2d1,Cacna1c,Sgk1,Atp2a2,Acsl4,Map1b,Bsn,Htr1a,Syt1,Kcna2,Ryr2,Gsk3b,Plcb1,Cacna1b,Irs2,Sorl1,Stxbp5l,Akap5,Scn3b,Camk1d,Cadps,Tenm1,Ttc39b,Alox12b,Aak1,Pls3,Sv2b,Cnr1,Dync1h1,Rtn4,Ank2,Cbl,Dnm3,Rab8b,Abca3,Nf1,Ppp3cb,Amph,Chrna7,Fgf12,Zdhhc2,Dhx9,Vsnl1
GO:0034220	68	GO:BP	monoatomic ion transmembrane transport	1.49148e-06	5.82638	842	297	38	17662	Slc8a1,Grin2b,Slc24a2,Reln,Grin2a,Slc4a8,Akap6,Scn2a,Gria3,Gabrb1,Cacna1e,Cacna2d1,Cacna1c,Atp2a2,Kcnq3,Gabrb2,Scn8a,Slc9a7,Kcna2,Ryr2,Plcb1,Gabra1,Cacna1b,Akap5,Scn3b,Scn1a,Slc24a4,Ank2,Gabrb3,Ryr3,Kcna1,Slc24a3,Ppp3cb,Chrna7,Fgf12,Chrna5,Opa1,Trpc5
GO:0070727	66	GO:BP	cellular macromolecule localization	1.93139e-06	5.71413	2392	297	75	17662	Emc10,Rab3c,Shisa6,Pclo,Ptprn2,Uhmk1,Reln,Grin2a,Slc4a8,Cltc,Gpr158,Prepl,Lmtk2,Ptpru,Cacna1c,Sgk1,Usp9x,Acsl4,Kcnq3,Neto2,Adam22,Ripor2,Cntnap2,Exoc6b,Cdkl5,Bsn,Htr1a,Ryr2,Mc4r,Rock2,Gsk3b,Plcb1,Nrxn3,Irs2,Sorl1,Vps13d,Stxbp5l,Ar,Akap5,Man1a,Hspa4,Scn3b,Cadps,Tenm1,Kpna1,Errfi1,Aak1,Nrcam,Pikfyve,Cnr1,Rtn4,Ank2,Cbl,Celsr2,Vcpip1,Vldlr,Kcna1,Rab8b,Sel1l,Frrs1l,Ranbp2,Tram1l1,Nf1,Arfgef1,Atrx,Paka…
GO:0099504	46	GO:BP	synaptic vesicle cycle	4.50521e-06	5.34628	235	297	18	17662	Pclo,Slc4a8,Cltc,Erc2,Prepl,Atp2a2,Synj1,Bltp1,Bsn,Syt1,Cacna1b,Stxbp5l,Cadps,Pls3,Sv2b,Dnm3,Ppp3cb,Amph
GO:0023061	18	GO:BP	signal release	5.08479e-06	5.29373	503	297	27	17662	Pclo,Ptprn2,Slc4a8,Erc2,Gpr158,Prepl,Cacna1c,Atp2a2,Acsl4,Htr1a,Syt1,Kcna2,Mc4r,Plcb1,Cacna1b,Nrxn3,Irs2,Stxbp5l,Cadps,Sv2b,Cnr1,Rtn4,Rab8b,Nf1,Ppp3cb,Chrna7,Vsnl1
GO:0050896	34	GO:BP	response to stimulus	7.22677e-06	5.14106	6809	297	158	17662	Slc8a1,Grin2b,Shisa6,Pclo,Ptprn2,Reln,Grin2a,Ntrk3,Ppm1e,Rasl11b,Prkca,Dcc,Akap6,Dock4,Gucy1a2,Grm5,Scn2a,Samd12,Disp2,Gpr158,Gria3,Ralgapa1,Bmpr2,Lnpk,Gabrb1,Lmtk2,Ptpru,Mchr1,Cacna2d1,Cacna1c,Sgk1,Plxna4,Usp9x,Atp2a2,Fzd3,Dgke,Kcnq3,Unc5c,Clgn,Map1b,Chl1,Adam22,Gabrb2,Lnpep,Ripor2,Usp34,Cntnap2,Lmbrd2,Epha4,Htr1a,Actr2,Syt1,Ppp2r5e,Ryr2,Nceh1,Mc4r,Rock2,Gsk3b,Dnajb14,Tnfaip8l3,Plcb1,Gabra1,Cacn…
GO:0097553	40	GO:BP	calcium ion transmembrane import into cytosol	1.11462e-05	4.95287	152	297	14	17662	Grin2b,Slc24a2,Grin2a,Akap6,Cacna2d1,Cacna1c,Ryr2,Plcb1,Cacna1b,Akap5,Slc24a4,Ank2,Ryr3,Ppp3cb
GO:0048878	16	GO:BP	chemical homeostasis	1.57697e-05	4.80218	897	297	37	17662	Slc8a1,Slc24a2,Ptprn2,Slc4a8,Dmxl2,Akap6,Grm5,Erc2,Klhl3,Cacna1c,Sgk1,Atp2a2,Slc9a7,Ryr2,Minpp1,Plcb1,Cacna1b,Irs2,Stxbp5l,Csmd1,Ttc39b,Errfi1,Sv2b,Cnr1,Slc24a4,Rtn4,Ank2,Mbd5,Ryr3,Kcna1,Lpl,Abca3,Slc24a3,Ppp3cb,Ube3a,Trpc5,Vsnl1
GO:0007269	7	GO:BP	neurotransmitter secretion	1.66174e-05	4.77944	158	297	14	17662	Pclo,Ptprn2,Slc4a8,Erc2,Gpr158,Prepl,Atp2a2,Syt1,Cacna1b,Nrxn3,Stxbp5l,Cadps,Sv2b,Nf1
GO:0051962	78	GO:BP	positive regulation of nervous system development	2.03067e-05	4.69236	352	297	21	17662	Reln,Ntrk3,Grm5,Bmpr2,Sgk1,Plxna4,Fzd3,Map1b,Clstn2,Cdkl5,Epha4,Actr2,Gsk3b,Akap5,Rtn4,Celsr2,Pak3,Pafah1b1,Opa1,Slitrk4,Trpc5
GO:0141124	88	GO:BP	intracellular signaling cassette	2.60443e-05	4.58429	1575	297	53	17662	Grin2b,Reln,Grin2a,Ntrk3,Dcc,Akap6,Dock4,Gucy1a2,Grm5,Gria3,Ralgapa1,Bmpr2,Cacna1c,Atp2a2,Ripor2,Cntnap2,Epha4,Ryr2,Rock2,Gsk3b,Tnfaip8l3,Plcb1,Irs2,Pja2,Ar,Akap5,G3bp2,Csnk1a1,Alox12b,Errfi1,Slc24a4,Rtn4,Ank2,Sema3e,Cbl,Ryr3,Psd3,Pak3,Nf1,Arfgef1,Ppp3cb,Ndnf,Ube3a,Rictor,Chrna7,Map2k4,Fgf12,Ankrd17,Pafah1b1,Dock9,Arfgef2,Kndc1,Rasgrf2
GO:0010770	38	GO:BP	positive regulation of cell morphogenesis	2.9139e-05	4.53552	62	297	9	17662	Reln,Sgk1,Cdkl5,Epha4,Actr2,Akap5,Pak3,Pafah1b1,Opa1
GO:1902003	89	GO:BP	regulation of amyloid-beta formation	4.12723e-05	4.38434	34	297	7	17662	Spon1,Epha4,Rock2,Rtn3,Sorl1,Rtn4,Chrna7
GO:0019722	50	GO:BP	calcium-mediated signaling	6.46379e-05	4.18951	179	297	14	17662	Grin2b,Grin2a,Akap6,Grm5,Gria3,Cacna1c,Atp2a2,Ryr2,Gsk3b,Akap5,Slc24a4,Ank2,Ryr3,Ppp3cb
GO:0051239	61	GO:BP	regulation of multicellular organismal process	7.90682e-05	4.102	2562	297	73	17662	Slc8a1,Emc10,Pclo,Reln,Grin2a,Ntrk3,Prkca,Akap6,Nos1ap,Dock4,Grm5,Bmpr2,Lnpk,Mchr1,Cacna2d1,Cacna1c,Sgk1,Plxna4,Atp2a2,Fzd3,Map1b,Lnpep,Ripor2,Clstn2,Cntnap2,Cdkl5,Epha4,Htr1a,Actr2,Kcna2,Ryr2,Mc4r,Rock2,Gsk3b,Plcb1,Cacna1b,Irs2,Sorl1,Pja2,Ar,Akap5,Scn3b,Trib2,Tnr,Alox12b,Errfi1,Cnr1,Slit1,Slc24a4,Dync1h1,Rtn4,Ank2,Sema3e,Celsr2,Mbd5,Kcna1,Rab8b,Lpl,Grhl1,Mdga1,Pak3,Nf1,Ephb6,Chrna7,Fgf12,Prkab2,…
GO:0071420	71	GO:BP	cellular response to histamine	7.90682e-05	4.102	7	297	4	17662	Gabrb1,Gabrb2,Gabra1,Gabrb3
GO:0055082	51	GO:BP	intracellular chemical homeostasis	0.000174451	3.75833	657	297	28	17662	Slc8a1,Slc24a2,Ptprn2,Slc4a8,Dmxl2,Akap6,Grm5,Erc2,Cacna1c,Sgk1,Atp2a2,Slc9a7,Ryr2,Minpp1,Plcb1,Cacna1b,Irs2,Sv2b,Cnr1,Slc24a4,Rtn4,Ank2,Ryr3,Slc24a3,Ppp3cb,Ube3a,Trpc5,Vsnl1
GO:0034205	67	GO:BP	amyloid-beta formation	0.000179017	3.7471	43	297	7	17662	Spon1,Epha4,Rock2,Rtn3,Sorl1,Rtn4,Chrna7
GO:0032535	33	GO:BP	regulation of cellular component size	0.000198444	3.70236	349	297	19	17662	Pclo,Ntrk3,Bmpr2,Plxna4,Map1b,Cdkl5,Gsk3b,Sptan1,Tnr,Slit1,Tmod2,Rtn4,Pak3,Arfgef1,Dnajc16,Cyria,Rictor,Pafah1b1,Trpc5
GO:0055074	17	GO:BP	calcium ion homeostasis	0.000312178	3.5056	298	297	17	17662	Slc8a1,Slc24a2,Akap6,Grm5,Erc2,Cacna1c,Atp2a2,Ryr2,Plcb1,Cacna1b,Sv2b,Cnr1,Slc24a4,Ank2,Ryr3,Slc24a3,Trpc5
GO:0086003	41	GO:BP	cardiac muscle cell contraction	0.00042589	3.3707	68	297	8	17662	Akap6,Cacna2d1,Cacna1c,Atp2a2,Ryr2,Scn3b,Scn1a,Ank2
GO:0072578	84	GO:BP	neurotransmitter-gated ion channel clustering	0.000612883	3.21262	22	297	5	17662	Shisa6,Reln,Htr1a,Frrs1l,Zdhhc2
GO:0048638	73	GO:BP	regulation of developmental growth	0.000681478	3.16655	319	297	17	17662	Ntrk3,Akap6,Bmpr2,Cacna1c,Plxna4,Map1b,Cdkl5,Syt1,Gsk3b,Plcb1,Ar,Tnr,Slit1,Rtn4,Mbd5,Pafah1b1,Trpc5
GO:1903522	9	GO:BP	regulation of blood circulation	0.000888284	3.05145	233	297	14	17662	Slc8a1,Akap6,Nos1ap,Dock4,Bmpr2,Cacna2d1,Cacna1c,Atp2a2,Htr1a,Ryr2,Cacna1b,Scn3b,Ank2,Chrna7
GO:0086019	85	GO:BP	cell-cell signaling involved in cardiac conduction	0.000888284	3.05145	24	297	5	17662	Cacna2d1,Cacna1c,Ryr2,Scn3b,Ank2
GO:0016310	12	GO:BP	phosphorylation	0.00104113	2.98249	1064	297	36	17662	Uhmk1,Reln,Ntrk3,Prkca,Akap6,Bmpr2,Lmtk2,Sgk1,Dgke,Cdkl5,Epha4,Rock2,Gsk3b,Dgkg,Irs2,Camk4,Ar,Akap5,Dgkb,Camk1d,Trib2,Csnk1a1,Errfi1,Aak1,Pikfyve,Cbl,Pak3,Ephb6,Ppp3cb,Rictor,Chrna7,Map2k4,Adar,Smg1,Kndc1,Trpc5
GO:0015031	10	GO:BP	protein transport	0.00117385	2.93039	1331	297	42	17662	Rab3c,Pclo,Ptprn2,Uhmk1,Grin2a,Slc4a8,Cltc,Prepl,Lmtk2,Cacna1c,Usp9x,Acsl4,Kcnq3,Exoc6b,Mc4r,Gsk3b,Plcb1,Irs2,Sorl1,Vps13d,Stxbp5l,Akap5,Hspa4,Cadps,Tenm1,Kpna1,Cnr1,Ank2,Cbl,Vldlr,Rab8b,Sel1l,Ranbp2,Tram1l1,Nf1,Arfgef1,Ppp3cb,Heatr5b,Pafah1b1,Arfgef2,Zdhhc2,Vsnl1
GO:1904645	35	GO:BP	response to amyloid-beta	0.00135063	2.86946	42	297	6	17662	Grm5,Cacna2d1,Epha4,Gsk3b,Cacna1b,Chrna7
GO:0034248	69	GO:BP	regulation of amide metabolic process	0.00182389	2.739	64	297	7	17662	Spon1,Epha4,Rock2,Rtn3,Sorl1,Rtn4,Chrna7
GO:0001881	5	GO:BP	receptor recycling	0.00282345	2.54922	49	297	6	17662	Grin2a,Gria3,Lmtk2,Usp9x,Sorl1,Arfgef2
GO:0070252	54	GO:BP	actin-mediated cell contraction	0.00291928	2.53472	93	297	8	17662	Akap6,Cacna2d1,Cacna1c,Atp2a2,Ryr2,Scn3b,Scn1a,Ank2
GO:0032984	65	GO:BP	protein-containing complex disassembly	0.00329148	2.48261	237	297	13	17662	Cltc,Sgk1,Atp2a2,Map1b,Htr1a,Akap5,Sptan1,Ddit4,Wdr47,Tmod2,Setx,Epg5,Camsap2
GO:1905097	75	GO:BP	regulation of guanyl-nucleotide exchange factor activity	0.00442286	2.3543	2	297	2	17662	Ripor2,Epha4
GO:0032011	36	GO:BP	ARF protein signal transduction	0.00562749	2.24969	21	297	4	17662	Grin2a,Psd3,Arfgef1,Arfgef2
GO:0032012	36	GO:BP	regulation of ARF protein signal transduction	0.00562749	2.24969	21	297	4	17662	Grin2a,Psd3,Arfgef1,Arfgef2
GO:0016441	47	GO:BP	post-transcriptional gene silencing	0.00591121	2.22832	80	297	7	17662	Mir9-2hg,A330023f24rik,Celf2,Tnrc6b,Lncppara,Adar,Dhx9
GO:0050432	43	GO:BP	catecholamine secretion	0.00822122	2.08506	62	297	6	17662	Syt1,Kcna2,Cadps,Cnr1,Rtn4,Chrna7
GO:0031632	60	GO:BP	positive regulation of synaptic vesicle fusion to presynaptic active zone membrane	0.00929103	2.03194	11	297	3	17662	Erc2,Syt1,Cacna1b
GO:0099502	60	GO:BP	calcium-dependent activation of synaptic vesicle fusion	0.00929103	2.03194	11	297	3	17662	Erc2,Syt1,Cacna1b
GO:0046486	13	GO:BP	glycerolipid metabolic process	0.0107875	1.96708	349	297	15	17662	Acsl4,Synj1,Dgke,Tnfaip8l3,Plcb1,Lpgat1,Dgkg,Sorl1,Dgkb,Pikfyve,Lpl,Sel1l,Abca3,Mtmr7,Smg1
GO:0030073	56	GO:BP	insulin secretion	0.0109901	1.959	211	297	11	17662	Pclo,Ptprn2,Cacna1c,Acsl4,Mc4r,Plcb1,Irs2,Stxbp5l,Cnr1,Ppp3cb,Vsnl1
GO:0099541	86	GO:BP	trans-synaptic signaling by lipid	0.0109901	1.959	12	297	3	17662	Grm5,Plcb1,Cnr1
GO:0099542	86	GO:BP	trans-synaptic signaling by endocannabinoid	0.0109901	1.959	12	297	3	17662	Grm5,Plcb1,Cnr1
GO:0016049	45	GO:BP	cell growth	0.0113796	1.94387	466	297	18	17662	Ntrk3,Akap6,Bmpr2,Sgk1,Plxna4,Usp9x,Map1b,Bltp1,Cdkl5,Syt1,Gsk3b,Tnr,Slit1,Rtn4,Rictor,Map2k4,Pafah1b1,Trpc5
GO:0031102	58	GO:BP	neuron projection regeneration	0.0123386	1.90873	69	297	6	17662	Ntrk3,Map1b,Chl1,Epha4,Tnr,Rtn4
GO:0070507	19	GO:BP	regulation of microtubule cytoskeleton organization	0.0140278	1.85301	155	297	9	17662	Cltc,Sgk1,Map1b,Htr1a,Gsk3b,Wdr47,Dync1h1,Pafah1b1,Camsap2
GO:0035846	72	GO:BP	oviduct epithelium development	0.0172791	1.76248	4	297	2	17662	Csmd1,Errfi1
GO:0010765	39	GO:BP	positive regulation of sodium ion transport	0.0177962	1.74967	31	297	4	17662	Sgk1,Plcb1,Scn3b,Fgf12
GO:0120009	87	GO:BP	intermembrane lipid transfer	0.0177962	1.74967	31	297	4	17662	Bltp1,Tnfaip8l3,Abca3,Bltp3b
GO:0014059	44	GO:BP	regulation of dopamine secretion	0.0195161	1.70961	32	297	4	17662	Syt1,Kcna2,Cnr1,Rtn4
GO:0060306	70	GO:BP	regulation of membrane repolarization	0.0216674	1.66419	33	297	4	17662	Akap6,Nos1ap,Cacna2d1,Ank2
GO:0001964	8	GO:BP	startle response	0.025423	1.59477	35	297	4	17662	Grin2a,Cntnap2,Csmd1,Kcna1
GO:0071787	20	GO:BP	endoplasmic reticulum tubular network formation	0.025423	1.59477	5	297	2	17662	Rtn3,Rtn4
GO:0050966	80	GO:BP	detection of mechanical stimulus involved in sensory perception of pain	0.025423	1.59477	17	297	3	17662	Scn1a,Kcna1,Chrna5
GO:0071286	62	GO:BP	cellular response to magnesium ion	0.0337101	1.47224	6	297	2	17662	Ryr3,Kcna1
GO:0032570	63	GO:BP	response to progesterone	0.0337101	1.47224	39	297	4	17662	Gabrb1,Errfi1,Gad2,Ube3a
GO:0051402	81	GO:BP	neuron apoptotic process	0.0368239	1.43387	335	297	13	17662	Scn2a,Kcnq3,Chl1,Epha4,Gsk3b,Sema3e,Trim2,Pak3,Nf1,Ndnf,Map2k4,Epg5,Trpc5
GO:0031281	59	GO:BP	positive regulation of cyclase activity	0.0425358	1.37124	7	297	2	17662	Cacna1c,Akap5
GO:0045762	59	GO:BP	positive regulation of adenylate cyclase activity	0.0425358	1.37124	7	297	2	17662	Cacna1c,Akap5
GO:0051349	59	GO:BP	positive regulation of lyase activity	0.0425358	1.37124	7	297	2	17662	Cacna1c,Akap5
GO:0008090	30	GO:BP	retrograde axonal transport	0.0430962	1.36556	22	297	3	17662	Bsn,Dync1h1,Pafah1b1

## Sheet: S3-4_ORA_cluster_bottom300
term_id	cluster	source	term_name	adjusted_p_value	negative_log10_of_adjusted_p_value	term_size	query_size	intersection_size	effective_domain_size	intersections
GO:0002181	21	GO:BP	cytoplasmic translation	1.22009e-40	39.9136	158	298	46	17662	Rps24,Rps3,Rpl13a,Rpl17,Rpl41,Rpsa,Rps14,Rpl35a,Rpl9,Eef2,Rps23,Rps11,Rpl8,Rpl26,Rpl12,Rps12,Rpl19,Rps3a1,Rpl18a,Rpl35,Rps18,Rps6,Rps2,Rpl18,Rps25,Rps15,Rps10,Rpl11,Rpl34,Rpl30,Rpl7a,Rpl31,Rps26,Rpl5,Fau,Rpl28,Rps19,Rps16,Rps27a,Rpl37,Rpl7,Rpl23a,Rpl13,Rps9,Rpl21,Rpl23
GO:0032501	4	GO:BP	multicellular organismal process	1.73858e-12	11.7598	5659	298	161	17662	Septin5,Comt,Ranbp1,Zdhhc8,Rtn4r,Ufd1,Cldn5,Myoc,Apoe,Ptgds,Hba-a1,Acta2,Cfh,Id3,Aqp4,Serping1,Zfp36l2,Pld2,Col1a2,Vim,Vwf,Fabp7,Tgm2,Igfbp5,Gp1bb,Rps3,Rpl13a,Ctdsp1,Zic1,Msn,Palm,Fads2,Cox1,Nes,Gfap,Pfdn5,Pla2g7,Amotl1,Rps14,Vtn,Aldh1a2,Pltp,Flna,Nherf1,Ednrb,Zfp36l1,Ephb4,Serpinf1,Zfp219,Miat,Cav1,Clu,Slc7a11,Agt,Atp1a2,Apod,Frs2,Gjb2,Zbtb16,Adgrg1,Emp2,Rps6,Sfxn5,Wls,C3,Kank1,Zic4,Hadh,Gnai2,C…
GO:0048731	3	GO:BP	system development	7.24928e-12	11.1397	3584	298	118	17662	Comt,Ranbp1,Zdhhc8,Rtn4r,Cldn5,Myoc,Apoe,Acta2,Cfh,Id3,Pld2,Col1a2,Vim,Fabp7,Tgm2,Igfbp5,Rpl13a,Ctdsp1,Zic1,Palm,Cox1,Nes,Gfap,Pfdn5,Amotl1,Vtn,Aldh1a2,Flna,Nherf1,Ednrb,Zfp36l1,Ephb4,Serpinf1,Zfp219,Miat,Cav1,Clu,Slc7a11,Agt,Atp1a2,Apod,Frs2,Zbtb16,Adgrg1,Emp2,Wls,C3,Kank1,Zic4,Col4a2,Vcl,Col4a1,Stat5b,Spry2,Ddr1,Csgalnact1,Nfe2l2,Eln,Ifitm2,Rps15,Ndrg2,S100b,Ucp2,Appl2,Amotl2,Rarres2,Rapgef4,Kc…
GO:2000145	67	GO:BP	regulation of cell motility	2.54244e-11	10.5947	920	298	51	17662	Cldn5,Myoc,Apoe,Acta2,Pld2,Cavin1,Vim,Igfbp5,Msn,Pla2g7,Amotl1,Vtn,Flna,Nherf1,Serpinf1,Cav1,Phpt1,Agt,Malat1,Apod,Adgrg1,Emp2,Kank1,Gnai2,Anxa5,Vcl,Stat5b,Spry2,Nfe2l2,Appl2,Amotl2,Rarres2,Fbln1,Rapgef4,Fgf1,Tgfbr2,Il6st,Idh2,Podxl,Card10,Clic4,Cxcr4,Col1a1,Maz,Padi2,Plpp3,Cd63,Efemp1,Shtn1,Mdk,Sash1
GO:0040011	87	GO:BP	locomotion	2.79712e-11	10.5533	1092	298	56	17662	Rtn4r,Cldn5,Myoc,Apoe,Acta2,Pld2,Cavin1,Vim,Igfbp5,Rpl13a,Msn,Pla2g7,Amotl1,Vtn,Flna,Nherf1,Ednrb,Serpinf1,Cav1,Phpt1,Agt,Malat1,Atp1a2,Apod,Adgrg1,Emp2,Kank1,Gnai2,Anxa5,Vcl,Stat5b,Spry2,Nfe2l2,Appl2,Amotl2,Rarres2,Fbln1,Rapgef4,Fgf1,Tgfbr2,Rps19,Il6st,Idh2,Podxl,Card10,Clic4,Cxcr4,Col1a1,Maz,Padi2,Plpp3,Cd63,Efemp1,Shtn1,Mdk,Sash1
GO:0008150	46	GO:BP	biological_process	1.29042e-09	8.88927	15195	298	291	17662	Septin5,Comt,Ranbp1,Zdhhc8,Rtn4r,Ufd1,Tango2,Cldn5,Arvcf,Slc25a1,Prodh,Trmt2a,Myoc,Apoe,Ptgds,Hba-a1,Acta2,Lars2,Cfh,Cp,Id3,Hbb-bs,Txnrd2,Aqp4,Serping1,Zfp36l2,Cytb,Pld2,Lratd2,Gm15564,Rps24,Cavin1,Col1a2,Vim,Vwf,Fabp7,Tgm2,Igfbp5,Gp1bb,Rps3,Bcam,Cdc42ep4,Rpl13a,Aebp1,Rpl17,Nd5,Rpl41,Rpsa,Ctdsp1,Zic1,Msn,Palm,Fads2,Cox1,Nes,Gid4,Gfap,Pcdhgc3,Pfdn5,Pla2g7,Amotl1,Rps14,Rpl35a,Vtn,Rpl9,Aldh1a2,Slfn5…
GO:0009987	11	GO:BP	cellular process	6.1988e-09	8.20769	13598	298	273	17662	Septin5,Comt,Ranbp1,Zdhhc8,Rtn4r,Ufd1,Tango2,Cldn5,Arvcf,Slc25a1,Prodh,Trmt2a,Myoc,Apoe,Ptgds,Hba-a1,Acta2,Lars2,Cfh,Cp,Id3,Hbb-bs,Txnrd2,Aqp4,Zfp36l2,Cytb,Pld2,Rps24,Cavin1,Col1a2,Vim,Vwf,Fabp7,Tgm2,Igfbp5,Gp1bb,Rps3,Bcam,Cdc42ep4,Rpl13a,Aebp1,Rpl17,Nd5,Rpl41,Rpsa,Ctdsp1,Zic1,Msn,Palm,Fads2,Cox1,Nes,Gid4,Gfap,Pcdhgc3,Pfdn5,Pla2g7,Amotl1,Rps14,Rpl35a,Vtn,Rpl9,Aldh1a2,Slfn5,Pltp,Flna,Nherf1,Eef2,R…
GO:0048856	77	GO:BP	anatomical structure development	6.95509e-09	8.1577	5055	298	139	17662	Comt,Ranbp1,Zdhhc8,Rtn4r,Cldn5,Myoc,Apoe,Hba-a1,Acta2,Cfh,Id3,Zfp36l2,Cytb,Pld2,Col1a2,Vim,Fabp7,Tgm2,Igfbp5,Gp1bb,Cdc42ep4,Rpl13a,Ctdsp1,Zic1,Msn,Palm,Cox1,Nes,Gfap,Pfdn5,Amotl1,Rps14,Vtn,Aldh1a2,Flna,Nherf1,Eef2,Ednrb,Zfp36l1,Ephb4,Serpinf1,Zfp219,Miat,Cav1,Clu,Slc7a11,Agt,Atp1a2,Apod,Frs2,Gjb2,Zbtb16,Adgrg1,Emp2,Rps6,Wls,C3,Kank1,Zic4,Pink1,Col4a2,Vcl,Col4a1,Stat5b,Spry2,Ddr1,Csgalnact1,Nfe2l2…
GO:0042274	1	GO:BP	ribosomal small subunit biogenesis	4.02336e-08	7.39541	102	298	15	17662	Rps24,Rpsa,Rps14,Rps23,Rps11,Rps12,Rps3a1,Rps6,Rps25,Rps15,Rps19,Rps16,Rps27a,Rps9,Rps27
GO:0042127	48	GO:BP	regulation of cell population proliferation	4.02336e-08	7.39541	1411	298	58	17662	Comt,Cldn5,Apoe,Ptgds,Vim,Tgm2,Igfbp5,Rps3,Nes,Gfap,Aldh1a2,Flna,Nherf1,Ednrb,Zfp36l1,Serpinf1,Cav1,Clu,Dgcr8,Slc7a11,Apod,Frs2,Zbtb16,Adgrg1,Ifitm3,Emp2,Rps6,Gnai2,Stat5b,Spry2,Ddr1,Ndrg2,S100b,Appl2,Fbln1,Fgf1,Tgfbr2,Tcf7l2,Axin2,Timp3,Il6st,Idh2,Zbtb49,Wwc1,Lrp5,Yap1,Maz,Btg1,Foxj1,Vgll4,Rps9,Sox2,Efemp1,Pmp22,Rpl23,Lims2,Mdk,Niban2
GO:0048513	8	GO:BP	animal organ development	5.23693e-08	7.28092	2651	298	87	17662	Comt,Rtn4r,Myoc,Acta2,Cfh,Id3,Cytb,Col1a2,Vim,Fabp7,Tgm2,Igfbp5,Rpl13a,Zic1,Msn,Cox1,Nes,Pfdn5,Vtn,Aldh1a2,Flna,Nherf1,Ednrb,Zfp36l1,Ephb4,Serpinf1,Zfp219,Miat,Cav1,Clu,Slc7a11,Agt,Atp1a2,Apod,Frs2,Gjb2,Zbtb16,Adgrg1,Emp2,Rps6,Wls,Col4a2,Col4a1,Stat5b,Spry2,Ddr1,Csgalnact1,Eln,Ifitm2,Rps15,S100b,Ucp2,Rarres2,Bgn,Cryab,Scd1,Clec3b,Serpinh1,Fgf1,Tgfbr2,Smad5,Ctsz,Tcf7l2,Sall1,Axl,Axin2,Timp3,Podxl,…
GO:0048870	10	GO:BP	cell motility	5.90487e-08	7.22879	1550	298	61	17662	Cldn5,Myoc,Apoe,Acta2,Pld2,Cavin1,Vim,Igfbp5,Rpl13a,Msn,Pla2g7,Amotl1,Vtn,Pltp,Flna,Nherf1,Ednrb,Ephb4,Serpinf1,Cav1,Phpt1,Agt,Malat1,Apod,Adgrg1,Emp2,Kank1,Gnai2,Anxa5,Vcl,Stat5b,Spry2,Ddr1,Nfe2l2,Appl2,Amotl2,Rarres2,Fbln1,Rapgef4,Fgf1,Tgfbr2,Rps19,Axl,Il6st,Idh2,Podxl,Wwc1,Card10,Clic4,Lrp5,Cxcr4,Col1a1,Maz,Padi2,Plpp3,Cd63,Foxj1,Efemp1,Shtn1,Mdk,Sash1
GO:0009888	19	GO:BP	tissue development	1.04663e-07	6.98021	1738	298	65	17662	Cldn5,Acta2,Cfh,Id3,Col1a2,Vim,Tgm2,Igfbp5,Msn,Vtn,Aldh1a2,Flna,Nherf1,Ednrb,Zfp36l1,Zfp219,Cav1,Slc7a11,Agt,Frs2,Gjb2,Zbtb16,Emp2,Wls,C3,Col4a2,Vcl,Col4a1,Stat5b,Spry2,Ddr1,Csgalnact1,Eln,S100b,Amotl2,Bgn,Clec3b,Serpinh1,Fgf1,Tagln,Tgfbr2,Smad5,Ctsz,Tcf7l2,Phgdh,Sall1,Axin2,Timp3,Il6st,Podxl,Rgma,Clic4,Lrp5,Cxcr4,Yap1,Col1a1,Dbi,Cd63,Btg1,Foxj1,Vgll4,Sox2,Efemp1,Mdk,Mgp
GO:0009611	51	GO:BP	response to wounding	1.09357e-07	6.96115	447	298	29	17662	Comt,Rtn4r,Apoe,Cfh,Serping1,Zfp36l2,Vwf,Gp1bb,Vtn,Flna,Zfp36l1,Cav1,Slc7a11,Apod,Ahnak,Kank1,Anxa5,Ddr1,Nfe2l2,Fbln1,Fgf1,Axl,Rgma,Neat1,Cxcr4,Yap1,Plpp3,Sox2,Mdk
GO:0050896	50	GO:BP	response to stimulus	3.47199e-07	6.45942	6809	298	165	17662	Comt,Ranbp1,Rtn4r,Ufd1,Cldn5,Myoc,Apoe,Ptgds,Hba-a1,Acta2,Cfh,Cp,Id3,Hbb-bs,Txnrd2,Aqp4,Serping1,Zfp36l2,Cytb,Pld2,Col1a2,Vim,Vwf,Fabp7,Tgm2,Igfbp5,Gp1bb,Rps3,Cdc42ep4,Rpl13a,Nd5,Zic1,Msn,Palm,Fads2,Cox1,Gfap,Pfdn5,Pla2g7,Amotl1,Vtn,Aldh1a2,Flna,Nherf1,Ednrb,Zfp36l1,Ephb4,Serpinf1,Hbb-bt,Cav1,Clu,Rpl26,Dgcr8,Slc7a11,Phpt1,Mpeg1,Ntsr2,Agt,Eef1a1,Atp1a2,Apod,Frs2,Gjb2,Trim59,Adgrg1,Ifitm3,Emp2,Ahna…
GO:0030154	14	GO:BP	cell differentiation	3.57538e-07	6.44668	3734	298	107	17662	Ranbp1,Rtn4r,Cldn5,Myoc,Apoe,Hba-a1,Acta2,Cfh,Id3,Zfp36l2,Pld2,Vim,Fabp7,Tgm2,Igfbp5,Gp1bb,Ctdsp1,Zic1,Msn,Palm,Gfap,Rps14,Vtn,Aldh1a2,Slfn5,Flna,Nherf1,Eef2,Ednrb,Zfp36l1,Serpinf1,Zfp219,Miat,Cav1,Clu,Slc7a11,Rps3a1,Agt,Apod,Frs2,Zbtb16,Adgrg1,Emp2,Rps6,Wls,C3,Kank1,Plekhb1,Pink1,Col4a2,Vcl,Col4a1,Stat5b,Spry2,Ddr1,Nfe2l2,Ndrg2,S100b,Ucp2,Appl2,Amotl2,Rarres2,Rapgef4,Kcnj10,Scd1,Rassf2,Serpinh1,…
GO:0048869	14	GO:BP	cellular developmental process	3.57538e-07	6.44668	3735	298	107	17662	Ranbp1,Rtn4r,Cldn5,Myoc,Apoe,Hba-a1,Acta2,Cfh,Id3,Zfp36l2,Pld2,Vim,Fabp7,Tgm2,Igfbp5,Gp1bb,Ctdsp1,Zic1,Msn,Palm,Gfap,Rps14,Vtn,Aldh1a2,Slfn5,Flna,Nherf1,Eef2,Ednrb,Zfp36l1,Serpinf1,Zfp219,Miat,Cav1,Clu,Slc7a11,Rps3a1,Agt,Apod,Frs2,Zbtb16,Adgrg1,Emp2,Rps6,Wls,C3,Kank1,Plekhb1,Pink1,Col4a2,Vcl,Col4a1,Stat5b,Spry2,Ddr1,Nfe2l2,Ndrg2,S100b,Ucp2,Appl2,Amotl2,Rarres2,Rapgef4,Kcnj10,Scd1,Rassf2,Serpinh1,…
GO:0042221	53	GO:BP	response to chemical	3.96143e-07	6.40215	3020	298	92	17662	Comt,Ranbp1,Rtn4r,Ufd1,Cldn5,Apoe,Ptgds,Cfh,Cp,Id3,Hbb-bs,Txnrd2,Aqp4,Zfp36l2,Cytb,Pld2,Col1a2,Vim,Tgm2,Igfbp5,Rps3,Cdc42ep4,Rpl13a,Nd5,Msn,Palm,Fads2,Cox1,Pla2g7,Aldh1a2,Flna,Nherf1,Ednrb,Zfp36l1,Serpinf1,Hbb-bt,Cav1,Slc7a11,Agt,Atp1a2,Apod,Gjb2,Ifitm3,Rps6,Kank1,Rps2,Hadh,Pink1,Gnai2,Anxa5,Col4a1,Stat5b,Syt6,Spry2,Nfe2l2,Ifitm2,Pcolce,Ucp2,Appl2,Rarres2,Kcnj10,Cryab,Scd1,Fgf1,Tgfbr2,Lcat,Tcf7l2…
GO:0009653	6	GO:BP	anatomical structure morphogenesis	4.58027e-07	6.33911	2386	298	78	17662	Comt,Rtn4r,Cldn5,Apoe,Acta2,Cfh,Id3,Col1a2,Vim,Tgm2,Igfbp5,Cdc42ep4,Rpl13a,Zic1,Msn,Palm,Nes,Amotl1,Vtn,Aldh1a2,Flna,Nherf1,Zfp36l1,Ephb4,Serpinf1,Zfp219,Miat,Cav1,Clu,Agt,Frs2,Zbtb16,Adgrg1,Emp2,Rps6,Wls,C3,Kank1,Pink1,Col4a2,Vcl,Col4a1,Spry2,Ddr1,Csgalnact1,Nfe2l2,Eln,S100b,Amotl2,Cryab,Serpinh1,Fgf1,Tgfbr2,Smad5,S100a1,Ctsz,Tcf7l2,Sall1,Axin2,Podxl,Rgma,Btbd3,Card10,Clic4,Lrp5,Cxcr4,Yap1,Col1a…
GO:0010467	58	GO:BP	gene expression	5.64189e-07	6.24858	5158	298	134	17662	Comt,Ufd1,Cldn5,Arvcf,Trmt2a,Apoe,Ptgds,Acta2,Lars2,Cfh,Id3,Aqp4,Zfp36l2,Rps24,Cavin1,Vim,Tgm2,Igfbp5,Gp1bb,Rps3,Rpl13a,Aebp1,Rpl17,Rpl41,Rpsa,Ctdsp1,Zic1,Msn,Gfap,Pfdn5,Rps14,Rpl35a,Rpl9,Aldh1a2,Flna,Eef2,Rps23,Ednrb,Zfp36l1,Serpinf1,Zfp219,Rps11,Cav1,Rpl8,Clu,Rpl26,Rpl12,Dgcr8,Rps12,Rpl19,Rps3a1,Agt,Eef1a1,Rpl18a,Apod,Rpl35,Zbtb16,Rps18,Ahnak,Rps6,C3,Rps2,Zic4,Pink1,Col4a2,Rpl18,Stat5b,Spry2,Nf…
GO:0009059	49	GO:BP	macromolecule biosynthetic process	1.91161e-06	5.7186	5534	298	139	17662	Comt,Zdhhc8,Ufd1,Cldn5,Arvcf,Trmt2a,Apoe,Ptgds,Acta2,Lars2,Cfh,Id3,Aqp4,Zfp36l2,Rps24,Cavin1,Vim,Tgm2,Igfbp5,Gp1bb,Rps3,Rpl13a,Aebp1,Rpl17,Rpl41,Rpsa,Ctdsp1,Zic1,Msn,Gfap,Pfdn5,Rps14,Rpl35a,Rpl9,Aldh1a2,Flna,Eef2,Rps23,Ednrb,Zfp36l1,Serpinf1,Zfp219,Rps11,Cav1,Rpl8,Clu,Rpl26,Rpl12,Dgcr8,Rps12,Rpl19,Rps3a1,Agt,Eef1a1,Rpl18a,Apod,Rpl35,Zbtb16,Rps18,Ahnak,Rps6,C3,Rps2,Zic4,Pink1,Col4a2,Rpl18,Stat5b,S…
GO:0022613	72	GO:BP	ribonucleoprotein complex biogenesis	2.66901e-06	5.57365	436	298	26	17662	Rps24,Rpl13a,Rpsa,Rps14,Rpl35a,Rps23,Rps11,Rpl26,Rps12,Rps3a1,Rpl35,Rps6,Rps25,Rps15,Rpl11,Rpl7a,Rpl5,Rps19,Rps16,Rsrp1,Rpl10,Rps27a,Rpl7,Rpl23a,Rps9,Rps27
GO:0048584	80	GO:BP	positive regulation of response to stimulus	2.66901e-06	5.57365	1961	298	66	17662	Rtn4r,Ufd1,Myoc,Apoe,Acta2,Cfh,Serping1,Pld2,Vwf,Tgm2,Igfbp5,Rps3,Fads2,Pla2g7,Vtn,Flna,Nherf1,Ednrb,Cav1,Clu,Rpl26,Phpt1,Ntsr2,Agt,Frs2,Adgrg1,Emp2,Wls,C3,Kank1,Pink1,Gnai2,Stat5b,Spry2,Ddr1,Nfe2l2,Rps15,Rpl11,S100b,Appl2,Rarres2,Rassf2,Fgf1,Tgfbr2,Tcf7l2,Rps19,Sall1,Axl,Il6st,Wwc1,Cxcr4,Yap1,Col1a1,Maz,A2m,Irgm2,Cd63,Sox2,Nid1,Rpl23,Lims2,C4b,Mdk,Adcyap1r1,Sash1,Hip1r
GO:0070887	102	GO:BP	cellular response to chemical stimulus	2.66901e-06	5.57365	1833	298	63	17662	Comt,Ranbp1,Apoe,Cp,Id3,Hbb-bs,Txnrd2,Aqp4,Zfp36l2,Col1a2,Vim,Tgm2,Igfbp5,Rps3,Rpl13a,Msn,Palm,Fads2,Pla2g7,Aldh1a2,Flna,Nherf1,Ednrb,Zfp36l1,Serpinf1,Hbb-bt,Cav1,Slc7a11,Agt,Atp1a2,Gjb2,Rps6,Kank1,Pink1,Gnai2,Anxa5,Col4a1,Stat5b,Syt6,Nfe2l2,Ucp2,Appl2,Rarres2,Kcnj10,Fgf1,Tcf7l2,Ppp1r1b,Rps19,Axl,Axin2,Clic4,Lrp5,Cxcr4,Yap1,Col1a1,Padi2,Nxn,Prdx6,Rpl23,Ptpn13,Mgst1,Mdk,Sash1
GO:0051239	98	GO:BP	regulation of multicellular organismal process	3.28813e-06	5.48305	2562	298	79	17662	Rtn4r,Ufd1,Cldn5,Apoe,Ptgds,Acta2,Aqp4,Serping1,Zfp36l2,Vim,Tgm2,Igfbp5,Gp1bb,Rps3,Ctdsp1,Gfap,Vtn,Flna,Nherf1,Ednrb,Zfp36l1,Ephb4,Serpinf1,Zfp219,Cav1,Clu,Agt,Atp1a2,Apod,Frs2,Zbtb16,Emp2,Sfxn5,Wls,C3,Hadh,Gnai2,Col4a2,Anxa5,Vcl,Stat5b,Spry2,Nfe2l2,Ndrg2,S100b,Ucp2,Appl2,Rapgef4,Scd1,Rassf2,Fgf1,Tgfbr2,Lcat,S100a1,Tcf7l2,Rps19,Axl,Axin2,Il6st,Idh2,Rgma,Zbtb49,Wwc1,Cxcr4,Yap1,Col1a1,Cd63,Btg1,Fox…
GO:1901700	2	GO:BP	response to oxygen-containing compound	6.20995e-06	5.20691	1497	298	54	17662	Comt,Ranbp1,Cldn5,Id3,Aqp4,Cytb,Pld2,Vim,Tgm2,Igfbp5,Rps3,Rpl13a,Nd5,Msn,Palm,Aldh1a2,Flna,Nherf1,Ednrb,Zfp36l1,Serpinf1,Cav1,Agt,Atp1a2,Apod,Gjb2,Rps6,Kank1,Hadh,Pink1,Gnai2,Anxa5,Stat5b,Nfe2l2,Ucp2,Appl2,Rarres2,Cryab,Scd1,Tgfbr2,Tcf7l2,Ppp1r1b,Axl,Axin2,Lrp5,Cxcr4,Yap1,Col1a1,A2m,Btg1,Rpl23,Mgst1,Adcyap1r1,Sash1
GO:0009967	57	GO:BP	positive regulation of signal transduction	7.57948e-06	5.12036	1383	298	51	17662	Rtn4r,Myoc,Apoe,Acta2,Pld2,Vwf,Tgm2,Igfbp5,Rps3,Flna,Nherf1,Ednrb,Cav1,Clu,Rpl26,Ntsr2,Agt,Frs2,Adgrg1,Emp2,Wls,C3,Kank1,Pink1,Gnai2,Spry2,Ddr1,Rps15,Rpl11,S100b,Appl2,Rassf2,Fgf1,Tgfbr2,Tcf7l2,Sall1,Axl,Il6st,Wwc1,Cxcr4,Yap1,Col1a1,Maz,Cd63,Sox2,Nid1,Rpl23,Lims2,Adcyap1r1,Sash1,Hip1r
GO:0048519	25	GO:BP	negative regulation of biological process	7.5871e-06	5.11992	4599	298	119	17662	Comt,Rtn4r,Ufd1,Cldn5,Myoc,Apoe,Ptgds,Id3,Aqp4,Serping1,Zfp36l2,Pld2,Vim,Fabp7,Igfbp5,Gp1bb,Rps3,Rpl13a,Aebp1,Ctdsp1,Palm,Nes,Gfap,Pcdhgc3,Pfdn5,Rps14,Vtn,Aldh1a2,Flna,Nherf1,Ednrb,Zfp36l1,Serpinf1,Zfp219,Cav1,Clu,Dgcr8,Slc7a11,Phpt1,Rps3a1,Agt,Atp1a2,Apod,Frs2,Trim59,Zbtb16,Adgrg1,Ifitm3,Rps6,Kank1,Hadh,Pink1,Gnai2,Col4a2,Anxa5,Stat5b,Mid1ip1,Spry2,Ddr1,Nfe2l2,Ifitm2,Ndrg2,Rpl11,S100b,Ucp2,Appl2…
GO:0050878	44	GO:BP	regulation of body fluid levels	8.02176e-06	5.09573	260	298	19	17662	Apoe,Cfh,Aqp4,Serping1,Vwf,Gp1bb,Vtn,Flna,Ednrb,Cav1,Slc7a11,Emp2,Gnai2,Anxa5,Stat5b,Ddr1,Nfe2l2,Fbln1,Axl
GO:0009058	47	GO:BP	biosynthetic process	8.39161e-06	5.07615	6397	298	152	17662	Comt,Zdhhc8,Ufd1,Cldn5,Arvcf,Trmt2a,Apoe,Ptgds,Acta2,Lars2,Cfh,Id3,Aqp4,Zfp36l2,Pld2,Rps24,Cavin1,Vim,Tgm2,Igfbp5,Gp1bb,Rps3,Rpl13a,Aebp1,Rpl17,Nd5,Rpl41,Rpsa,Ctdsp1,Zic1,Msn,Fads2,Gfap,Pfdn5,Rps14,Rpl35a,Rpl9,Aldh1a2,Pltp,Flna,Eef2,Rps23,Ednrb,Zfp36l1,Serpinf1,Zfp219,Rps11,Cav1,Rpl8,Clu,Rpl26,Rpl12,Dgcr8,Slc7a11,Rps12,Rpl19,Nd2,Rps3a1,Agt,Eef1a1,Rpl18a,Apod,Rpl35,Zbtb16,Rps18,Ahnak,Rps6,Fads1,C3…
GO:0007155	39	GO:BP	cell adhesion	8.74612e-06	5.05818	1231	298	47	17662	Cldn5,Arvcf,Myoc,Cfh,Aqp4,Pld2,Vwf,Tgm2,Gp1bb,Rps3,Bcam,Rpsa,Msn,Pcdhgc3,Vtn,Flna,Zfp36l1,Ephb4,Cav1,Slc7a11,Apod,Zbtb16,Adgrg1,Emp2,Kank1,Vcl,Stat5b,Ddr1,S100b,Sned1,Fbln1,Tgfbr2,Axl,Il6st,Podxl,Lrp5,Cxcr4,Col1a1,Plpp3,Cd63,Foxj1,Tmem47,Sox2,Nid1,Lims2,Pcdhga12,Mdk
GO:0045595	7	GO:BP	regulation of cell differentiation	1.30939e-05	4.88293	1413	298	51	17662	Rtn4r,Cldn5,Apoe,Id3,Zfp36l2,Vim,Tgm2,Igfbp5,Ctdsp1,Gfap,Ednrb,Zfp36l1,Serpinf1,Zfp219,Cav1,Clu,Agt,Frs2,Zbtb16,Emp2,Wls,Plekhb1,Vcl,Stat5b,Spry2,Nfe2l2,S100b,Appl2,Rarres2,Rassf2,Tgfbr2,Smad5,Tcf7l2,Rps19,Axl,Axin2,Il6st,Idh2,Rgma,Clic1,Lrp5,Cxcr4,Yap1,Col1a1,Btg1,Foxj1,Sox2,Nid1,Efemp1,Shtn1,Mdk
GO:0010646	60	GO:BP	regulation of cell communication	1.4056e-05	4.85214	3045	298	87	17662	Rtn4r,Ufd1,Myoc,Apoe,Acta2,Pld2,Vwf,Tgm2,Igfbp5,Rps3,Zic1,Palm,Gfap,Pfdn5,Flna,Nherf1,Ednrb,Cav1,Clu,Rpl26,Slc7a11,Phpt1,Ntsr2,Agt,Apod,Frs2,Trim59,Adgrg1,Emp2,Wls,C3,Kank1,Syt9,Hadh,Pink1,Gnai2,Anxa5,Spry2,Ddr1,Nfe2l2,Sncg,Rps15,Ndrg2,Rpl11,S100b,Ucp2,Appl2,Rarres2,Fbln1,Rapgef4,Kcnj10,Rassf2,Fgf1,Tgfbr2,Smad5,Tcf7l2,Sall1,Axl,Axin2,Il6st,Rgma,Psd2,Wwc1,Lrp5,Cxcr4,Yap1,Col1a1,Maz,Dbi,Padi2,Irgm2…
GO:0016055	40	GO:BP	Wnt signaling pathway	1.88527e-05	4.72463	394	298	23	17662	Myoc,Apoe,Pfdn5,Amotl1,Nherf1,Ednrb,Cav1,Wls,Kank1,Ndrg2,Amotl2,Tcf7l2,Sall1,Axin2,Lrp5,Yap1,Col1a1,Plpp3,Nxn,Vgll4,Sox2,Nid1,Mdk
GO:0050793	71	GO:BP	regulation of developmental process	2.2683e-05	4.6443	2232	298	69	17662	Rtn4r,Cldn5,Apoe,Id3,Zfp36l2,Vim,Tgm2,Igfbp5,Cdc42ep4,Ctdsp1,Msn,Palm,Gfap,Flna,Nherf1,Ednrb,Zfp36l1,Ephb4,Serpinf1,Zfp219,Cav1,Clu,Agt,Frs2,Zbtb16,Emp2,Wls,C3,Kank1,Plekhb1,Pink1,Col4a2,Vcl,Stat5b,Spry2,Nfe2l2,S100b,Appl2,Rarres2,Rapgef4,Rassf2,Fgf1,Tgfbr2,Smad5,S100a1,Tcf7l2,Rps19,Axl,Axin2,Il6st,Idh2,Rgma,Wwc1,Clic1,Lrp5,Cxcr4,Yap1,Col1a1,Btg1,Foxj1,Vgll4,Sox2,Nid1,Efemp1,Ptpn13,Shtn1,Mdk,Mgp,…
GO:0009887	15	GO:BP	animal organ morphogenesis	3.45403e-05	4.46167	901	298	37	17662	Acta2,Cfh,Id3,Col1a2,Tgm2,Igfbp5,Rpl13a,Zic1,Msn,Aldh1a2,Flna,Nherf1,Ephb4,Miat,Cav1,Agt,Frs2,Emp2,Wls,Spry2,Ddr1,Csgalnact1,Eln,Serpinh1,Fgf1,Tgfbr2,Ctsz,Tcf7l2,Sall1,Axin2,Lrp5,Yap1,Col1a1,Foxj1,Efemp1,Lims2,Mdk
GO:0007596	43	GO:BP	blood coagulation	3.87456e-05	4.41178	138	298	13	17662	Apoe,Cfh,Serping1,Vwf,Gp1bb,Vtn,Flna,Cav1,Slc7a11,Anxa5,Nfe2l2,Fbln1,Axl
GO:0065008	99	GO:BP	regulation of biological quality	4.73296e-05	4.32487	2612	298	76	17662	Comt,Zdhhc8,Rtn4r,Cldn5,Myoc,Apoe,Acta2,Lars2,Cfh,Aqp4,Serping1,Zfp36l2,Col1a2,Vim,Vwf,Gp1bb,Cdc42ep4,Msn,Palm,Gfap,Vtn,Aldh1a2,Flna,Nherf1,Ednrb,Zfp36l1,Cav1,Clu,Slc7a11,Ntsr2,Agt,Atp1a2,Emp2,Kank1,Syt9,Hadh,Pink1,Gnai2,Anxa5,Stat5b,Ddr1,Nfe2l2,Eln,Kcng4,Rpl11,S100b,Ucp2,Rarres2,Fbln1,Rapgef4,Kcnj10,Cryab,Rassf2,Tcf7l2,Ppp1r1b,Axl,Axin2,Il6st,Csdc2,Podxl,Rgma,Clic1,Clic4,Lrp5,Golga7,Dbi,Plpp3,Fx…
GO:0030198	75	GO:BP	extracellular matrix organization	5.31701e-05	4.27433	272	298	18	17662	Col1a2,Aebp1,Gfap,Vtn,Cav1,Agt,Col4a2,Col4a1,Ddr1,Csgalnact1,Eln,Vwa1,Fbln1,Serpinh1,Axin2,Fmod,Col1a1,Nid1
GO:0045229	75	GO:BP	external encapsulating structure organization	5.31701e-05	4.27433	272	298	18	17662	Col1a2,Aebp1,Gfap,Vtn,Cav1,Agt,Col4a2,Col4a1,Ddr1,Csgalnact1,Eln,Vwa1,Fbln1,Serpinh1,Axin2,Fmod,Col1a1,Nid1
GO:0009966	56	GO:BP	regulation of signal transduction	6.91831e-05	4.16	2596	298	75	17662	Rtn4r,Ufd1,Myoc,Apoe,Acta2,Pld2,Vwf,Tgm2,Igfbp5,Rps3,Zic1,Palm,Pfdn5,Flna,Nherf1,Ednrb,Cav1,Clu,Rpl26,Phpt1,Ntsr2,Agt,Apod,Frs2,Trim59,Adgrg1,Emp2,Wls,C3,Kank1,Pink1,Gnai2,Spry2,Ddr1,Nfe2l2,Rps15,Ndrg2,Rpl11,S100b,Appl2,Rarres2,Fbln1,Rassf2,Fgf1,Tgfbr2,Smad5,Tcf7l2,Sall1,Axl,Axin2,Il6st,Rgma,Psd2,Wwc1,Cxcr4,Yap1,Col1a1,Maz,Padi2,Irgm2,Plpp3,Nxn,Cd63,Vgll4,Sox2,Nid1,Stard8,Rpl23,Ptpn13,Lims2,Mdk,A…
GO:0043434	89	GO:BP	response to peptide hormone	0.000108484	3.96464	413	298	22	17662	Comt,Cytb,Pld2,Igfbp5,Ednrb,Zfp36l1,Cav1,Agt,Gjb2,Rps6,Kank1,Hadh,Gnai2,Anxa5,Stat5b,Nfe2l2,Ucp2,Appl2,Rarres2,Lrp5,Col1a1,Btg1
GO:0061138	103	GO:BP	morphogenesis of a branching epithelium	0.000108484	3.96464	179	298	14	17662	Tgm2,Agt,Frs2,Col4a1,Spry2,Ddr1,Fgf1,Tgfbr2,Ctsz,Clic4,Lrp5,Yap1,Mdk,Mgp
GO:0006979	38	GO:BP	response to oxidative stress	0.000121645	3.91491	384	298	21	17662	Comt,Apoe,Txnrd2,Pld2,Rps3,Nd5,Fads2,Cox1,Slc7a11,Apod,Gjb2,Pink1,Nfe2l2,Ucp2,Cryab,Axl,Col1a1,Btg1,Prdx6,Mgst1,Adcyap1r1
GO:0009725	54	GO:BP	response to hormone	0.000126963	3.89632	809	298	33	17662	Comt,Ptgds,Zfp36l2,Cytb,Pld2,Igfbp5,Aldh1a2,Ednrb,Zfp36l1,Serpinf1,Cav1,Agt,Atp1a2,Gjb2,Rps6,Kank1,Hadh,Gnai2,Anxa5,Stat5b,Nfe2l2,Ucp2,Appl2,Rarres2,Lcat,Axin2,Timp3,Lrp5,Yap1,Col1a1,A2m,Padi2,Btg1
GO:0045785	61	GO:BP	positive regulation of cell adhesion	0.000263727	3.57885	407	298	21	17662	Myoc,Pld2,Tgm2,Rps3,Vtn,Flna,Ephb4,Cav1,Zbtb16,Adgrg1,Emp2,Stat5b,Tgfbr2,Il6st,Podxl,Plpp3,Cd63,Sox2,Nid1,Lims2,Mdk
GO:0048660	96	GO:BP	regulation of smooth muscle cell proliferation	0.0002873	3.54166	171	298	13	17662	Comt,Apoe,Tgm2,Igfbp5,Cav1,Apod,Frs2,Gnai2,Stat5b,Ndrg2,Tgfbr2,Tcf7l2,Timp3
GO:0006959	23	GO:BP	humoral immune response	0.000324187	3.4892	101	298	10	17662	Cfh,Serping1,C3,Rpl30,Rarres2,Fau,Rps19,A2m,Foxj1,C4b
GO:0072001	12	GO:BP	renal system development	0.00033136	3.4797	318	298	18	17662	Comt,Acta2,Cfh,Id3,Aldh1a2,Ednrb,Serpinf1,Agt,Zbtb16,Col4a2,Col4a1,Fgf1,Smad5,Sall1,Podxl,Yap1,Foxj1,Nid1
GO:0006857	35	GO:BP	oligopeptide transport	0.000368068	3.43407	18	298	5	17662	Nherf1,Slc7a11,Slc15a2,Slc13a3,Mgst1
GO:0141124	108	GO:BP	intracellular signaling cassette	0.000368068	3.43407	1575	298	50	17662	Rtn4r,Myoc,Apoe,Acta2,Zfp36l2,Pld2,Col1a2,Tgm2,Igfbp5,Rps3,Cdc42ep4,Flna,Nherf1,Ednrb,Zfp36l1,Cav1,Ntsr2,Agt,Frs2,Trim59,Adgrg1,C3,Kank1,Pink1,Gnai2,Spry2,Ddr1,Nfe2l2,Ndrg2,S100b,Fbln1,Rapgef4,Cryab,Rassf2,Fgf1,Tgfbr2,Smad5,Tcf7l2,Axl,Psd2,Wwc1,Card10,Cxcr4,Maz,Sox2,Stard8,Ptpn13,Shtn1,Adcyap1r1,Sash1
GO:2000026	76	GO:BP	regulation of multicellular organismal development	0.000375099	3.42585	1315	298	44	17662	Rtn4r,Cldn5,Apoe,Zfp36l2,Vim,Tgm2,Ctdsp1,Gfap,Zfp36l1,Serpinf1,Zfp219,Cav1,Zbtb16,Emp2,Wls,C3,Col4a2,Vcl,Stat5b,Spry2,Nfe2l2,S100b,Appl2,Rassf2,Fgf1,Tgfbr2,S100a1,Tcf7l2,Axl,Axin2,Il6st,Idh2,Rgma,Cxcr4,Yap1,Btg1,Foxj1,Vgll4,Efemp1,Ptpn13,Shtn1,Mdk,Mgp,Sash1
GO:0043067	88	GO:BP	regulation of programmed cell death	0.000506665	3.29528	1377	298	45	17662	Apoe,Id3,Tgm2,Rps3,Nes,Pcdhgc3,Aldh1a2,Flna,Nherf1,Ednrb,Zfp36l1,Cav1,Clu,Rpl26,Slc7a11,Rps3a1,Agt,Frs2,Zbtb16,Rps6,Pink1,Gnai2,Anxa5,Stat5b,Spry2,Nfe2l2,S100b,Ucp2,Cryab,Rassf2,Smad5,Tcf7l2,Axl,Il6st,Card10,Lrp5,Cxcr4,Yap1,Maz,Btg1,Sox2,Lims2,Mdk,Niban2,Hip1r
GO:0006865	34	GO:BP	amino acid transport	0.000557971	3.25339	158	298	12	17662	Gfap,Nherf1,Slc6a13,Slc7a11,Slc6a20a,Sfxn5,Ucp2,Kcnj10,Slc13a3,Lrp5,Slc6a11,Slc38a3
GO:0002376	22	GO:BP	immune system process	0.000657976	3.18179	1937	298	57	17662	Ufd1,Apoe,Ptgds,Hba-a1,Cfh,Aqp4,Serping1,Zfp36l2,Pld2,Vim,Rps3,Cdc42ep4,Rpl13a,Msn,Pla2g7,Rps14,Vtn,Ednrb,Zfp36l1,Ephb4,Cav1,Clu,Slc7a11,Phpt1,Mpeg1,Apod,Trim59,Zbtb16,Ifitm3,Emp2,Rps6,C3,Stat5b,Nfe2l2,Ifitm2,Appl2,Rpl30,Rarres2,Rassf2,Tgfbr2,Slc15a2,Smad5,Fau,Rps19,Axl,Il6st,Podxl,Zbtb49,Fcgrt,Lrp5,A2m,Padi2,Irgm2,Foxj1,Itm2a,C4b,Mdk
GO:0071826	82	GO:BP	protein-RNA complex organization	0.000744357	3.12822	191	298	13	17662	Rpl13a,Rpsa,Rps14,Rps6,Rps25,Rps15,Rpl11,Rpl5,Rps19,Rsrp1,Rpl10,Rpl23a,Rps27
GO:1905907	100	GO:BP	negative regulation of amyloid fibril formation	0.000759895	3.11925	11	298	4	17662	Apoe,Pfdn5,Clu,Cryab
GO:0042592	70	GO:BP	homeostatic process	0.000791913	3.10132	1499	298	47	17662	Comt,Cldn5,Apoe,Hba-a1,Cfh,Cp,Txnrd2,Aqp4,Tgm2,Igfbp5,Gp1bb,Rpl13a,Rps14,Flna,Nherf1,Ednrb,Zfp36l1,Serpinf1,Cav1,Slc7a11,Atp1a2,Adgrg1,Rps6,Sfxn5,Hadh,Stat5b,Nfe2l2,S100b,Ucp2,Appl2,Kcnj10,Scd1,Rassf2,Lcat,Smad5,Tcf7l2,Rps19,Axl,Clic4,Lrp5,Ftl1,Yap1,Col1a1,Dbi,Fxyd1,Slc38a3,Tspoap1
GO:0003333	29	GO:BP	amino acid transmembrane transport	0.000857884	3.06657	93	298	9	17662	Gfap,Slc6a13,Slc7a11,Slc6a20a,Ucp2,Kcnj10,Slc13a3,Slc6a11,Slc38a3
GO:0051049	63	GO:BP	regulation of transport	0.00125605	2.90099	1487	298	46	17662	Septin5,Zdhhc8,Apoe,Pld2,Tgm2,Zic1,Msn,Gfap,Vtn,Pltp,Flna,Nherf1,Cav1,Clu,Slc7a11,Atp1a2,Apod,Wls,C3,Syt9,Hadh,Pink1,Gnai2,Anxa5,Syt6,Nfe2l2,Sncg,Kcng4,Ucp2,Appl2,Rapgef4,Kcnj10,Cryab,Tcf7l2,Axl,Idh2,Lrp5,Cxcr4,Dbi,Cd63,Fxyd1,Kcnj2,Slc38a3,Tspoap1,Adcyap1r1,Hip1r
GO:0015988	33	GO:BP	energy coupled proton transmembrane transport, against electrochemical gradient	0.00131114	2.88235	5	298	3	17662	Cytb,Nd5,Cox1
GO:0015990	33	GO:BP	electron transport coupled proton transport	0.00131114	2.88235	5	298	3	17662	Cytb,Nd5,Cox1
GO:0045765	92	GO:BP	regulation of angiogenesis	0.00137294	2.86235	266	298	15	17662	Cldn5,Tgm2,Serpinf1,Emp2,C3,Col4a2,Spry2,Nfe2l2,Fgf1,Tgfbr2,S100a1,Cxcr4,Btg1,Mdk,Sash1
GO:0003013	27	GO:BP	circulatory system process	0.00144596	2.83984	470	298	21	17662	Comt,Cldn5,Apoe,Acta2,Col1a2,Flna,Ednrb,Cav1,Agt,Atp1a2,Emp2,Gnai2,Rarres2,Smad5,S100a1,Lrp5,Cxcr4,Yap1,Fxyd1,Kcnj2,Tac2
GO:0046903	73	GO:BP	secretion	0.00145916	2.8359	896	298	32	17662	Septin5,Comt,Tango2,Apoe,Ptgds,Aqp4,Pld2,Cavin1,Tgm2,Nherf1,Ednrb,Cav1,Wls,Syt9,Hadh,Pink1,Gnai2,Anxa5,Stat5b,Syt6,Ddr1,Sncg,Ucp2,Rapgef4,Tcf7l2,Axl,Idh2,Lrp5,Slc38a3,Tspoap1,Niban2,Hip1r
GO:0051216	20	GO:BP	cartilage development	0.00161852	2.79088	181	298	12	17662	Zfp219,Zbtb16,Csgalnact1,Bgn,Serpinh1,Tgfbr2,Smad5,Axin2,Col1a1,Efemp1,Mdk,Mgp
GO:0072348	5	GO:BP	sulfur compound transport	0.00186881	2.72843	61	298	7	17662	Nherf1,Slc6a13,Slc7a11,Ucp2,Slc13a3,Slc6a11,Mgst1
GO:0030449	13	GO:BP	regulation of complement activation	0.00220781	2.65604	15	298	4	17662	Cfh,Serping1,C3,A2m
GO:0042762	78	GO:BP	regulation of sulfur metabolic process	0.00220781	2.65604	15	298	4	17662	Comt,Slc7a11,Nfe2l2,Tcf7l2
GO:0051176	78	GO:BP	positive regulation of sulfur metabolic process	0.00220781	2.65604	6	298	3	17662	Comt,Nfe2l2,Tcf7l2
GO:0006950	37	GO:BP	response to stress	0.00276507	2.55829	3208	298	80	17662	Comt,Rtn4r,Ufd1,Apoe,Cfh,Txnrd2,Aqp4,Serping1,Zfp36l2,Cytb,Pld2,Vim,Vwf,Gp1bb,Rps3,Cdc42ep4,Rpl13a,Nd5,Fads2,Cox1,Gfap,Pla2g7,Vtn,Flna,Ednrb,Zfp36l1,Cav1,Clu,Rpl26,Dgcr8,Slc7a11,Atp1a2,Apod,Gjb2,Trim59,Ifitm3,Ahnak,C3,Kank1,Pink1,Anxa5,Stat5b,Ddr1,Nfe2l2,Sncg,Ifitm2,Ucp2,Appl2,Rpl30,Vwa1,Rarres2,Fbln1,Cryab,Scd1,Fgf1,Slc15a2,Tcf7l2,Fau,Rps19,Axl,Axin2,Gng7,Rgma,Neat1,Cxcr4,Yap1,Col1a1,A2m,Dbi,Irg…
GO:0034097	81	GO:BP	response to cytokine	0.00341232	2.46695	784	298	28	17662	Comt,Cfh,Aqp4,Zfp36l2,Vim,Rps3,Cdc42ep4,Rpl13a,Aldh1a2,Zfp36l1,Cav1,Ifitm3,Rps2,Stat5b,Spry2,Nfe2l2,Ifitm2,Pcolce,Appl2,Axl,Rps16,Timp3,Il6st,Cxcr4,Yap1,Col1a1,Padi2,Irgm2
GO:0070252	74	GO:BP	actin-mediated cell contraction	0.00369003	2.43297	93	298	8	17662	Acta2,Flna,Cav1,Atp1a2,Emp2,Fxyd1,Kcnj2,Shtn1
GO:0055093	86	GO:BP	response to hyperoxia	0.00485874	2.31348	19	298	4	17662	Txnrd2,Cytb,Cav1,Col1a1
GO:0006364	30	GO:BP	rRNA processing	0.00488516	2.31112	211	298	12	17662	Rps14,Rpl26,Rpl35,Rps6,Rps25,Rps15,Rpl11,Rpl7a,Rps19,Rps16,Rpl7,Rps27
GO:0001662	9	GO:BP	behavioral fear response	0.00492362	2.30772	53	298	6	17662	Comt,Apoe,Atp1a2,Gng7,Dbi,Mdk
GO:0006915	36	GO:BP	apoptotic process	0.00512713	2.29013	1703	298	48	17662	Apoe,Id3,Tgm2,Rps3,Nes,Pcdhgc3,Aldh1a2,Flna,Nherf1,Ednrb,Zfp36l1,Cav1,Clu,Rpl26,Slc7a11,Rps3a1,Agt,Frs2,Zbtb16,Emp2,Rps6,Pink1,Gnai2,Anxa5,Stat5b,Spry2,Nfe2l2,S100b,Ucp2,Cryab,Rassf2,Tgfbr2,Smad5,Tcf7l2,Axl,Etv6,Il6st,Card10,Lrp5,Yap1,Maz,Btg1,Sox2,Pmp22,Lims2,Mdk,Niban2,Hip1r
GO:0002514	24	GO:BP	B cell tolerance induction	0.00518258	2.28545	2	298	2	17662	Tgfbr2,Foxj1
GO:0002661	24	GO:BP	regulation of B cell tolerance induction	0.00518258	2.28545	2	298	2	17662	Tgfbr2,Foxj1
GO:0002663	24	GO:BP	positive regulation of B cell tolerance induction	0.00518258	2.28545	2	298	2	17662	Tgfbr2,Foxj1
GO:0048260	93	GO:BP	positive regulation of receptor-mediated endocytosis	0.00518258	2.28545	54	298	6	17662	Pld2,Vtn,Clu,C3,Cd63,Hip1r
GO:0003071	17	GO:BP	renal system process involved in regulation of systemic arterial blood pressure	0.00548457	2.26086	20	298	4	17662	Comt,Ednrb,Agt,Emp2
GO:0051128	79	GO:BP	regulation of cellular component organization	0.00558464	2.253	2343	298	61	17662	Ranbp1,Zdhhc8,Rtn4r,Cldn5,Myoc,Apoe,Pld2,Vim,Tgm2,Igfbp5,Rps3,Cdc42ep4,Rpl13a,Aebp1,Msn,Palm,Nes,Gfap,Pfdn5,Vtn,Flna,Serpinf1,Cav1,Clu,Slc7a11,Agt,Apod,Ahnak,Rps6,Wls,C3,Kank1,Syt9,Pink1,Vcl,Mid1ip1,Spry2,Ddr1,Nfe2l2,Eln,Appl2,Rapgef4,Cryab,Lcat,Axl,Axin2,Podxl,Rgma,Lrp5,Cxcr4,Yap1,Irgm2,Cd63,Vgll4,Nid1,Efemp1,Pmp22,Ptpn13,Shtn1,Mdk,Hip1r
GO:1900024	84	GO:BP	regulation of substrate adhesion-dependent cell spreading	0.00600085	2.22179	56	298	6	17662	Myoc,Flna,Kank1,Fbln1,Lims2,Mdk
GO:0014046	65	GO:BP	dopamine secretion	0.00626845	2.20284	37	298	5	17662	Comt,Tgm2,Pink1,Syt6,Sncg
GO:0007266	41	GO:BP	Rho protein signal transduction	0.00678581	2.1684	132	298	9	17662	Rtn4r,Myoc,Apoe,Col1a2,Cdc42ep4,Adgrg1,Kank1,Stard8,Shtn1
GO:0070848	90	GO:BP	response to growth factor	0.00743991	2.12843	670	298	24	17662	Cldn5,Acta2,Zfp36l2,Col1a2,Rps3,Zfp36l1,Cav1,Agt,Eef1a1,Frs2,Adgrg1,Col4a2,Stat5b,Spry2,Appl2,Fgf1,Tgfbr2,Smad5,Tcf7l2,Rgma,Mtss2,Col1a1,Cd63,Sox2
GO:0010594	59	GO:BP	regulation of endothelial cell migration	0.00746268	2.12711	163	298	10	17662	Apoe,Amotl1,Serpinf1,Agt,Emp2,Nfe2l2,Fgf1,Card10,Plpp3,Sash1
GO:0010875	62	GO:BP	positive regulation of cholesterol efflux	0.00746268	2.12711	22	298	4	17662	Zdhhc8,Apoe,Pltp,Cav1
GO:0071314	104	GO:BP	cellular response to cocaine	0.00814672	2.08902	10	298	3	17662	Comt,Tgm2,Ppp1r1b
GO:0065003	83	GO:BP	protein-containing complex assembly	0.00856711	2.06717	1429	298	41	17662	Apoe,Aqp4,Col1a2,Tgm2,Rps3,Cdc42ep4,Rpl13a,Nd5,Rpsa,Msn,Pfdn5,Rps14,Vtn,Aldh1a2,Cav1,Clu,Nd2,Rps6,Kank1,Pink1,Mid1ip1,Rps25,Eln,Rps15,Kcng4,Rpl11,Appl2,Vwa1,Cryab,Lcat,Rpl5,Rps19,Rsrp1,Rpl10,Yap1,Irgm2,Rpl23a,Kcnj2,Rps27,Mgp,Hip1r
GO:0140546	52	GO:BP	defense response to symbiont	0.00870952	2.06001	723	298	25	17662	Ufd1,Apoe,Cfh,Aqp4,Serping1,Vim,Cdc42ep4,Rpl13a,Cav1,Trim59,Ifitm3,C3,Stat5b,Nfe2l2,Ifitm2,Appl2,Rpl30,Rarres2,Slc15a2,Fau,Rps19,Axl,A2m,Irgm2,C4b
GO:0010605	55	GO:BP	negative regulation of macromolecule metabolic process	0.00948375	2.02302	2158	298	56	17662	Ufd1,Cldn5,Apoe,Id3,Aqp4,Zfp36l2,Vim,Igfbp5,Rps3,Rpl13a,Aebp1,Ctdsp1,Pfdn5,Rps14,Flna,Ednrb,Zfp36l1,Serpinf1,Zfp219,Cav1,Clu,Dgcr8,Apod,Zbtb16,Pink1,Spry2,Ndrg2,Rpl11,Appl2,Amotl2,Fbln1,Cryab,Rassf2,Rps26,Smad5,Ctsz,Tcf7l2,Sall1,Axl,Etv6,Axin2,Timp3,Csdc2,Zbtb49,Wwc1,Yap1,Maz,Plpp3,Nxn,Foxj1,Fxyd1,Vgll4,Rpl23,Ptpn13,Itm2a,Niban2
GO:0019646	69	GO:BP	aerobic electron transport chain	0.0104229	1.98201	64	298	6	17662	Cytb,Nd5,Cox1,Nd2,Pink1,Cox4i1
GO:0007588	26	GO:BP	excretion	0.01077	1.96778	25	298	4	17662	Comt,Nherf1,Ednrb,Mdk
GO:0070293	28	GO:BP	renal absorption	0.01077	1.96778	25	298	4	17662	Comt,Aqp4,Nherf1,Ednrb
GO:0009306	18	GO:BP	protein secretion	0.0113643	1.94446	345	298	15	17662	Comt,Tango2,Apoe,Cavin1,Ednrb,Wls,Syt9,Hadh,Anxa5,Sncg,Ucp2,Rapgef4,Tcf7l2,Idh2,Lrp5
GO:0010977	64	GO:BP	negative regulation of neuron projection development	0.0114623	1.94073	146	298	9	17662	Rtn4r,Apoe,Vim,Gfap,Flna,Kank1,Rgma,Efemp1,Pmp22
GO:0072750	105	GO:BP	cellular response to leptomycin B	0.0114623	1.94073	3	298	2	17662	Ranbp1,Id3
GO:1901344	105	GO:BP	response to leptomycin B	0.0114623	1.94073	3	298	2	17662	Ranbp1,Id3
GO:0035592	85	GO:BP	establishment of protein localization to extracellular region	0.0115844	1.93613	347	298	15	17662	Comt,Tango2,Apoe,Cavin1,Ednrb,Wls,Syt9,Hadh,Anxa5,Sncg,Ucp2,Rapgef4,Tcf7l2,Idh2,Lrp5
GO:0006641	32	GO:BP	triglyceride metabolic process	0.0128514	1.89105	93	298	7	17662	Apoe,Cav1,C3,Scd1,Tcf7l2,Il6st,Dbi
GO:0051138	101	GO:BP	positive regulation of NK T cell differentiation	0.0190961	1.71906	4	298	2	17662	Zbtb16,Tgfbr2
GO:0016264	68	GO:BP	gap junction assembly	0.0207155	1.6837	15	298	3	17662	Cav1,Agt,Gjb2
GO:0007565	42	GO:BP	female pregnancy	0.020916	1.67952	164	298	9	17662	Comt,Igfbp5,Gjb2,Emp2,Stat5b,Ddr1,Fbln1,A2m,Slc38a3
GO:0120162	97	GO:BP	positive regulation of cold-induced thermogenesis	0.020916	1.67952	77	298	6	17662	Cav1,Sfxn5,Hadh,Ucp2,Appl2,Scd1
GO:0046621	95	GO:BP	negative regulation of organ growth	0.0255142	1.59322	34	298	4	17662	Tgfbr2,Tcf7l2,Wwc1,Vgll4
GO:0014734	66	GO:BP	skeletal muscle hypertrophy	0.0271984	1.56546	5	298	2	17662	Myoc,Igfbp5
GO:0046597	94	GO:BP	host-mediated suppression of symbiont invasion	0.0271984	1.56546	17	298	3	17662	Trim59,Ifitm3,Ifitm2
GO:0140694	107	GO:BP	membraneless organelle assembly	0.0271984	1.56546	391	298	15	17662	Rps3,Rpsa,Msn,Rps14,Flna,Rps23,Rps6,Rps25,Rps15,Rpl11,Rpl5,Rps19,Rpl10,Rpl23a,Rps27
GO:0007614	45	GO:BP	short-term memory	0.0351393	1.45421	19	298	3	17662	Comt,Serpinf1,Mdk
GO:0098903	106	GO:BP	regulation of membrane repolarization during action potential	0.0366809	1.43556	6	298	2	17662	Flna,Cav1
GO:0001957	16	GO:BP	intramembranous ossification	0.0458769	1.33841	7	298	2	17662	Axin2,Col1a1
GO:0036072	16	GO:BP	direct ossification	0.0458769	1.33841	7	298	2	17662	Axin2,Col1a1
GO:0006631	31	GO:BP	fatty acid metabolic process	0.0458769	1.33841	342	298	13	17662	Comt,Ptgds,Fads2,Cav1,Fads1,C3,Hadh,Mid1ip1,Appl2,Scd1,Acsf2,Dbi,Acadl
GO:0044854	91	GO:BP	plasma membrane raft assembly	0.0458769	1.33841	7	298	2	17662	Cav1,Emp2

## Sheet: S3-5_GSEA_GOBP
NAME	NES	NOM p-val	FDR q-val	leading_edge_genes	Direction
GOBP_TRANSLATION_AT_SYNAPSE	-2.6244	0	0	Rpl36a, Rplp2, Rpl38, Rpl36, Rpl14, Rps28, Rpl15, Rps15a, Rpl32, Rpl10a, Rps5, Rpl6, Rpl37a, Rps27, Rps26, Rpl37, Rpl27a, Rpl34, Rpl23, Uba52, Rpl28, Rps16, Rpl23a, Rps27a, Rpl13, Rpl4, Rpl7, Rpl10, Rps10, Rpl35, Rpl7a, Rpl5, Rps12, Rps11, Rpl12, Rpl26, Rpl35a, Rpl8, Rps14, Rpl9, Rpl17, Rpl13a, Eef2, Rps24	NEG
GOBP_CYTOPLASMIC_TRANSLATION	-2.55902	0	0	Rpl36, Rps6-ps4, Rpl14, Rps28, Ybx1, Rpl15, Rps15a, Rpl32, Eif3h, Rps20, Rpl10a, Rps5, Rps8, Rps21, Rplp1, Rpl6, Rpl37a, Rps17, Rps4x, Rps26, Rplp0, Rpl37, Rpl27a, Rps7, Rpl34, Rpl23, Uba52, Rps9, Rpl28, Rps19, Rps16, Rpl23a, Fau, Rps27a, Rpl13, Rpl18, Rpl21, Rpl4, Rpl7, Rpl30, Rps10, Rpl31, Rpl3, Rpl11, Rpl35, Rpl7a, Rps25, Rpl5, Rps18, Rps15, Rps12, Rps6, Rps11, Rps2, Rpl18a, Rpl12, Rpl26, Rpl3…	NEG
GOBP_RIBOSOMAL_SMALL_SUBUNIT_BIOGENESIS	-2.48862	0	0	Lsm6, Rps6-ps4, Rps28, Rps15a, Rps5, Rps8, Rps21, Rps27, Rps17, Rps4x, Rps7, Rps9, Rps19, Rps16, Fau, Rps27a, Rps25, Rps15, Rps12, Rps6, Rps11, Rps23, Rps3a1, Rps14, mt-Rnr1, Rpsa, Rps24	NEG
GOBP_RIBOSOME_ASSEMBLY	-2.26147	0	0	Rpl38, Rps6-ps4, Rps28, Nop53, Rps5, Rps27, Rps19, Fau, Rpl11, Rps25, Rpl5, Rps15, mt-Rnr2, Rps6, Rps14, mt-Rnr1, Rpsa	NEG
GOBP_RIBOSOMAL_SMALL_SUBUNIT_ASSEMBLY	-2.2245	0	0	Rps6-ps4, Rps28, Rps5, Rps27, Rps19, Fau, Rps25, Rps15, Rps6, Rps14, mt-Rnr1, Rpsa	NEG
GOBP_RIBOSOMAL_LARGE_SUBUNIT_BIOGENESIS	-2.14265	0	0.000533863	Rpl24, Nsa2, Rpl14, Nop53, Rpl7, Rpl11, Rpl35, Rpl7a, Rpl5, mt-Rnr2, Rpl26, Rpl35a	NEG
GOBP_RIBOSOME_BIOGENESIS	-2.12214	0	0.000764903	Lsm6, Rps6-ps4, Rpl14, Rps28, Nop53, Rps15a, Rps5, Rps8, Rps21, Rps27, Rps17, Rps4x, Rplp0, Rps7, Rps9, Rps19, Rps16, Fau, Rps27a, Glul, Rpl7, Rpl11, Rpl35, Rpl7a, Rps25, Rpl5, Rps15, mt-Rnr2, Rps12, Rps6, Rps11, Rpl26, Rpl35a, Rps23, Rps3a1, Rps14, mt-Rnr1, Rpsa, Rps24	NEG
GOBP_COMPLEMENT_ACTIVATION	-2.06016	0	0.00349497	Cr2, Susd4, Serping1, C1s1, C1qb, C4b, C1qc, C1qa, C2, Hc, C3	NEG
GOBP_ARACHIDONATE_METABOLIC_PROCESS	-1.99842	0	0.0118126	Cyp2e1, Pla2g4a, Ptges, Cyp1b1, Gpx1, Sphk1, Mgll, Gpx4, Fads1, Ptgs2, Ptgds	NEG
GOBP_HUMORAL_IMMUNE_RESPONSE_MEDIATED_BY_CIRCULATING_IMMUNOGLOBULIN	-1.99215	0	0.0120249	Cr2, Susd4, Serping1, Exo1, Nod2, Foxj1, Ptprc, C1s1, Cd81, C1qb, C4b, C1qc, C1qa, C2, Hc, C3	NEG
GOBP_RRNA_PROCESSING	-1.9738	0	0.0141395	Lsm6, Rps6-ps4, Rpl14, Rps28, Nop53, Rps8, Rps21, Rps27, Rps17, Rps7, Rps19, Rps16, Rpl7, Rpl11, Rpl35, Rpl7a, Rps25, Rpl5, Rps15, Rps6, Rpl26, Rpl35a, Rps14, Rps24	NEG
GOBP_UNSATURATED_FATTY_ACID_METABOLIC_PROCESS	-1.95233	0	0.0193917	Cyp2e1, Cd74, Pla2g4a, Gstp1, Ptges, Cyp1b1, Fabp5, Abcd2, Akr1b1, Hsd17b4, Gpx1, Elovl5, Gstp2, Gstm1, Scd2, Sphk1, Mgll, Gpx4, Scd1, Fads2b, Fads1, Ptgs2, Fads2, Ptgds, Comt	NEG
GOBP_HUMORAL_IMMUNE_RESPONSE	-1.9483	0	0.0193843	Cr2, Susd4, Serping1, Exo1, Nod2, Foxj1, Ptprc, C1s1, Cd81, C1qb, C4b, C1qc, C1qa, C2, Hc, C3	NEG
GOBP_ICOSANOID_METABOLIC_PROCESS	-1.93369	0	0.0222839	Ptgr2, Cyp2e1, Cd74, Pla2g4a, Gstp1, Ptges, Cyp1b1, Fabp5, Akr1b1, Gpx1, Gstp2, Gstm1, Sphk1, Mgll, Gpx4, Fads1, Ptgs2, Ptgds, Comt	NEG
GOBP_DETOXIFICATION	-1.93192	0	0.0212993	Cygb, Sod1, Prxl2a, Slc11a1, Mt1, Park7, Gpx3, Nxn, Gch1, Aldh2, Akr1a1, Ptges, Aldh1a7, Prdx1, Nfe2l2, Pim1, Abcb1a, Gpx1, Mt3, Aldh1a1, Mpo, Slc22a2, Cp, Gstm5, Gpx4, Prdx6, Selenow, Slc47a1, Ptgs2, Hp, Apoe	NEG
GOBP_RENAL_TUBULAR_SECRETION	-1.92577	0	0.02218	Mllt6, Slc22a6, Nherf1, Ednrb, Comt	NEG
GOBP_CELLULAR_OXIDANT_DETOXIFICATION	-1.90921	0	0.0269899	Cygb, Sod1, Prxl2a, Park7, Gpx3, Nxn, Gch1, Ptges, Prdx1, Nfe2l2, Gpx1, Mt3, Mpo, Cp, Gpx4, Prdx6, Selenow, Ptgs2, Hp, Apoe	NEG
GOBP_LONG_CHAIN_FATTY_ACID_METABOLIC_PROCESS	-1.90908	0	0.0256079	Slc27a1, Pla2g4a, Gstp1, Ptges, Cyp1b1, Qki, Plp1, Abcd2, Slc27a5, Hsd17b4, Gpx1, Cpt1a, Elovl5, Gstm2, Acadl, Gstp2, Gstm1, Sphk1, Acsl3, Acsbg1, Mgll, Gpx4, Fads1, Ptgs2, Fads2, Ptgds	NEG
GOBP_REGULATION_OF_COAGULATION	-1.88616	0	0.0358277	Tfpi, Cav1, Fgg, Cd9, C1qtnf1, Adamts18, Nfe2l2, Vwf, Tspan8, Procr, Angpt2, Anxa5, Serpine2, Hpse, Vtn, Apoe	NEG
GOBP_VASCULAR_ENDOTHELIAL_GROWTH_FACTOR_PRODUCTION	-1.88108	0	0.0367725	Flt4, Cyp1b1, Nodal, Stat3, Ccr2, Flt1, Hpse, Adgrg1, Ndrg2, Ptgs2, Hc, C3, Aqp4	NEG
GOBP_SEGMENT_SPECIFICATION	-1.87796	0	0.0367564	Hes5, Irx3, Irx1, Irx2	NEG
GOBP_METANEPHRIC_NEPHRON_DEVELOPMENT	-1.87098	0	0.0394127	Lamb2, Kif26b, Sox9, Gdnf, Lhx1, Hes5, Sall1, Tfap2b, Pkd2, Lif, Foxd1, Irx1, Irx2	NEG
GOBP_RENAL_ABSORPTION	-1.86872	0.00238663	0.039044	Gas6, Sctr, Cd2ap, Wnk4, Cldn19, Slc15a2, Mllt6, Oxsr1, Nherf1, Ednrb, Kcnq1, Aqp4, Comt	NEG
GOBP_CELLULAR_RESPONSE_TO_TOXIC_SUBSTANCE	-1.86648	0	0.0384892	Cygb, Sod1, Prxl2a, Slc11a1, Park7, Gpx3, Nxn, Gch1, Aldh2, Akr1a1, Ptges, Aldh1a7, Cyp1b1, Mapk3, Prdx1, Nfe2l2, Pim1, Abcb1a, Gpx1, Mt3, Aldh1a1, Mpo, Slc22a2, Cp, Gstm5, Gpx4, Prdx6, Selenow, Pink1, Ptgs2, Hp, Apoe	NEG
GOBP_COMPLEMENT_ACTIVATION_CLASSICAL_PATHWAY	-1.85978	0	0.0408583	Cr2, Susd4, Serping1, C1s1, C1qb, C4b, C1qc, C1qa, C2, Hc, C3	NEG
GOBP_PROSTANOID_METABOLIC_PROCESS	-1.84082	0	0.0505496	Cd74, Pla2g4a, Gstp1, Ptges, Fabp5, Akr1b1, Gstp2, Gstm1, Sphk1, Ptgs2, Ptgds, Comt	NEG
GOBP_MACROPHAGE_MIGRATION	-1.82434	0.00221729	0.0600674	Mtus1, Lgals3, Mmp28, Cd81, Mapk3, Cd9, Mmp2, P2ry12, Ccr2, Csf1r, Ccl12, Cx3cr1, Cd200r1, Ednrb, Tafa4, Hc, Rpl13a, Ror2	NEG
GOBP_UNSATURATED_FATTY_ACID_BIOSYNTHETIC_PROCESS	-1.8209	0	0.0612502	Cd74, Pla2g4a, Ptges, Fabp5, Abcd2, Hsd17b4, Elovl5, Scd2, Sphk1, Scd1, Fads2b, Fads1, Ptgs2, Fads2, Ptgds	NEG
GOBP_POSITIVE_REGULATION_OF_TRANSCRIPTION_REGULATORY_REGION_DNA_BINDING	-1.81937	0.00222717	0.0603939	Park7, Dazap2, Trim6, H1f0, Niban2, Ddrgk1, Foxc1, Pou4f1	NEG
GOBP_REGULATION_OF_TRANSCRIPTION_REGULATORY_REGION_DNA_BINDING	-1.81679	0	0.0608085	Dot1l, Park7, Id2, Dazap2, Trim6, H1f0, Niban2, Ddrgk1, Foxc1, Zbtb7c, Lif, Msx2, Pou4f1	NEG
GOBP_NEPHRON_DEVELOPMENT	-1.81673	0	0.058881	Pdgfa, Notch1, Wnk4, Heyl, Lamb2, Kif26b, Sox9, Foxj1, Gdnf, Lhx1, Wnt6, Npnt, Ctnnbip1, Ptch1, Hes5, Dlg1, Wnt2b, Yap1, Sall1, Tfap2b, Acta2, Actn4, Foxc1, Pkd2, Lif, Podxl, Slc22a6, Agt, Foxc2, Angpt2, Fgf1, Irx3, Ednrb, Foxd1, Cfh, Irx1, Hc, Irx2, Comt	NEG
GOBP_RESPONSE_TO_FLUID_SHEAR_STRESS	-1.81671	0	0.0570737	Mtss1, Klf4, Ass1, Mapk7, Src, Xbp1, Tgfb1, Smad6, Mmp2, Nfe2l2, Pkd2, Akt1, Hdac5, Gja1, Ptgs2	NEG
GOBP_PLASMA_LIPOPROTEIN_PARTICLE_ASSEMBLY	-1.79872	0.0021322	0.0706147	Nr1h2, Lcat, Ces1d, Acsl3, Apoa1, Apoe	NEG
GOBP_PROXIMAL_DISTAL_PATTERN_FORMATION	-1.79642	0.00220751	0.0706217	Gli1, Hes5, Lrp4, Nodal, Aldh1a2, Apc, Irx3, Irx1, Irx2	NEG
GOBP_RIBOSOMAL_LARGE_SUBUNIT_ASSEMBLY	-1.79505	0.00636943	0.0700967	Rpl24, Nop53, Rpl11, Rpl5, mt-Rnr2	NEG
GOBP_RRNA_METABOLIC_PROCESS	-1.79297	0	0.0703552	Rpl27, Snu13, Nsa2, Rpusd1, Ddx11, Polr2e, Lsm6, Rps6-ps4, Rpl14, Rps28, Nop53, Cavin1, Rps8, Rps21, Rps27, Rps17, Rps7, Rps19, Rps16, Rpl7, Rpl11, Rpl35, Rpl7a, Rps25, Rpl5, Rps15, Rps6, Rpl26, Rpl35a, Rps14, Rps24	NEG
GOBP_LINOLEIC_ACID_METABOLIC_PROCESS	-1.78222	0.0045977	0.0785991	Gstp1, Abcd2, Elovl5, Gstp2, Fads1, Fads2	NEG
GOBP_INTEGRIN_MEDIATED_SIGNALING_PATHWAY	-1.77644	0.0023753	0.0820301	Itga6, Plek, Src, Lims1, Lims2, Bcar1, Tec, Gab2, Itgam, Lamb2, Diaph3, Pxn, Tln1, Ctnna1, Nme2, Abl1, Ptpn11, Itga2b, Itgb5, Itgax, Itgb1, Rhoa, Fermt2, Cd63, Emp2, Ptn, Col3a1, Flna, Itga2, Vtn, Plpp3, Apoa1, Itgal	NEG
GOBP_MATURATION_OF_LSU_RRNA	-1.77278	0.00662252	0.0841917	Ftsj3, Rpl7, Rpl35	NEG
GOBP_VASCULAR_TRANSPORT	-1.77182	0.00422833	0.0832422	Slc27a1, Slc2a1, Fabp5, Abcb1a, Slc22a2, Gja1, Apoe	NEG
GOBP_NEPHRON_TUBULE_FORMATION	-1.76756	0	0.0854217	Sox9, Gdnf, Wnt6, Hes5, Irx3, Irx1, Irx2	NEG
GOBP_NEGATIVE_REGULATION_OF_COAGULATION	-1.75804	0.00444444	0.0926664	Serpinf2, Hs3st5, Serping1, Pdgfa, Tfpi, Fgg, Cd9, C1qtnf1, Adamts18, Tspan8, Procr, Anxa5, Serpine2, Vtn, Apoe	NEG
GOBP_METANEPHROS_DEVELOPMENT	-1.75777	0	0.0907604	Pdgfa, Lamb2, Kif26b, Sox9, Foxj1, Gdnf, Lhx1, Ptch1, Hes5, Id2, Akr1b1, Yap1, Sall1, Tfap2b, Pkd2, Lif, Slc22a6, Foxc2, Irx3, Id3, Foxd1, Irx1, Irx2	NEG
GOBP_MACROPHAGE_CHEMOTAXIS	-1.75298	0.00684931	0.0939471	Mtus1, Lgals3, Mmp28, Mapk3, Mmp2, Csf1r, Ccl12, Ednrb, Tafa4, Hc, Rpl13a	NEG
GOBP_SYNAPTIC_VESICLE_DOCKING	-1.7494	0.00413223	0.0956344	Stx4a, Tprg1l, Rims3, Ppfia3, Camk2a, Septin5	NEG
GOBP_PROTEIN_CONTAINING_COMPLEX_REMODELING	-1.74437	0.004158	0.0990601	Lcat, Mpo, Pltp, Apoa1, Pla2g7, Apoe	NEG
GOBP_NEGATIVE_REGULATION_OF_PLATELET_ACTIVATION	-1.74224	0.0040568	0.0991626	Pdgfa, Cd9, C1qtnf1, Adamts18, Serpine2, Apoe	NEG
GOBP_ICOSANOID_BIOSYNTHETIC_PROCESS	-1.74067	0	0.0990614	Pnpla8, Avpr1a, Cthrc1, Prxl2b, Anxa1, Tbxas1, Ptges2, Alox5ap, Cd74, Pla2g4a, Ptges, Fabp5, Sphk1, Ptgs2, Ptgds	NEG
GOBP_POSITIVE_REGULATION_OF_MEMBRANE_INVAGINATION	-1.73642	0.00215983	0.102069	Ano6, Gata2, Rab31, Appl2, Itga2, C3	NEG
GOBP_METANEPHRIC_NEPHRON_MORPHOGENESIS	-1.72842	0.0087146	0.109684	Wnt9b, Kif26b, Sox9, Gdnf, Lhx1, Hes5, Sall1, Pkd2, Lif	NEG
GOBP_RENAL_TUBULE_DEVELOPMENT	-1.7257	0.00473934	0.111146	Notch1, Wnk4, Heyl, Kif26b, Sox9, Gdnf, Lhx1, Wnt6, Npnt, Ctnnbip1, Ptch1, Hes5, Dlg1, Wnt2b, Yap1, Sall1, Tfap2b, Pkd2, Lif, Hdac5, Slc22a6, Agt, Col4a1, BC028528, Fgf1, Irx3, Foxd1, Irx1, Irx2	NEG
GOBP_PROSTANOID_BIOSYNTHETIC_PROCESS	-1.72297	0.00894855	0.112334	Cd74, Pla2g4a, Ptges, Fabp5, Sphk1, Ptgs2, Ptgds	NEG
GOBP_REGULATION_OF_AMYLOID_FIBRIL_FORMATION	-1.72201	0.00668151	0.11153	Pfdn2, Cryab, Pfdn5, Clu, Apoe	NEG
GOBP_CEREBROSPINAL_FLUID_CIRCULATION	-1.72196	0.00635593	0.109544	Cwh43, Dnaaf3, Nherf1, Aqp4	NEG
GOBP_RENAL_SYSTEM_PROCESS_INVOLVED_IN_REGULATION_OF_SYSTEMIC_ARTERIAL_BLOOD_PRESSURE	-1.72054	0	0.10936	Kcnn4, Rhoa, Agt, Emp2, Gja1, Ednrb, Comt	NEG
GOBP_POSITIVE_REGULATION_OF_SIGNAL_TRANSDUCTION_BY_P53_CLASS_MEDIATOR	-1.71708	0.00680272	0.111525	Rps20, Rpl37, Rps7, Rpl23, Rpl11, Rps15, Rpl26	NEG
GOBP_REGULATION_OF_TRIGLYCERIDE_BIOSYNTHETIC_PROCESS	-1.71621	0.012959	0.110678	Cnep1r1, Apoc3, Tcf7l2, Slc27a1, Kat5, Gpld1, Nr1h2, Srebf1, Gpam, C3	NEG
GOBP_NEGATIVE_REGULATION_OF_UBIQUITIN_PROTEIN_TRANSFERASE_ACTIVITY	-1.71372	0.00660793	0.111856	Park7, Abl1, Rps7, Rpl23, Rpl11, Rpl5	NEG
GOBP_LONG_CHAIN_FATTY_ACID_TRANSPORT	-1.71122	0.00227273	0.112706	Proca1, Nmb, Slc27a1, Pla2g4a, Pla2g2d, Akt2, Slc2a1, Atp5pf, Drd3, Fabp5, Abcd2, Slc27a5, Bdkrb2, Lhcgr, Akt1, Ucp2, Acsl3, Apoe	NEG
GOBP_COLLAGEN_CATABOLIC_PROCESS	-1.69031	0.0110132	0.139486	Mmp14, Ctsk, Vsir, Mrc2, Mmp28, Ctsl, Mmp2, Mmp19, Ctss, Itgb1, Cst3	NEG
GOBP_AMINO_ACID_IMPORT_ACROSS_PLASMA_MEMBRANE	-1.68736	0.00468384	0.141716	Septin2, Slc6a13, Slc3a2, Slc7a2, Slc6a6, Slc1a2, Itgb1, Agt, Slc38a3, Slc22a2, Slc7a11, Slc1a3, Slc47a1, Kcnj10, Gfap, Slc36a2	NEG
GOBP_KILLING_OF_CELLS_OF_ANOTHER_ORGANISM	-1.68686	0.00892857	0.140052	Igtp, Gbp2, Tusc2, Ccl21d, Ccl21f, Ccl21e, Romo1, Gbp5, Ccl27a, Ccl19, Bad, Gbp3, Nos2, Pomc, Irgm2, Cxcl12, Lgals3, Cxcl14, Ccl22, Rps19, Rpl30, Dao, Hc, Ccl19-ps4	NEG
GOBP_POSITIVE_REGULATION_OF_ALPHA_BETA_T_CELL_PROLIFERATION	-1.68639	0.010661	0.138408	Prkcq, Ptprc, Rasal3, Cd81, Tgfbr2, Ccr2, Il23a	NEG
GOBP_MONONUCLEAR_CELL_MIGRATION	-1.67907	0	0.147124	Tnfrsf14, Ccl19, Il27ra, Fadd, Mmp14, Gas6, Ecm1, Mdk, Spi1, Nbl1, Tgfb1, Fut7, Wnk1, Selenok, Cxcl12, Mtus1, Lgals3, Mmp28, Cd81, Pecam1, Cxcl14, Mapk3, Abl1, Tmem102, Pycard, Slamf9, Asb2, Cd9, Adam8, Gpr15lg, Mmp2, P2ry12, Ccr2, Kcnn4, Csf1r, Akt1, Flt1, Oxsr1, Ccl12, Rhoa, Cx3cr1, S1pr1, Padi2, Artn, Cd200r1, Msn, Rps19, Ednrb, Apod, Fut4, Itgal, Tafa4, Pla2g7, Hc, Rpl13a, Ccr1, Ror2, Ccl19-p…	NEG
GOBP_NEPHRON_EPITHELIUM_DEVELOPMENT	-1.67797	0	0.146557	Hey1, Notch2, Cd2ap, Tgfb1, Notch1, Wnk4, Heyl, Lamb2, Kif26b, Sox9, Foxj1, Gdnf, Lhx1, Wnt6, Npnt, Ctnnbip1, Ptch1, Hes5, Dlg1, Wnt2b, Yap1, Sall1, Tfap2b, Foxc1, Pkd2, Lif, Podxl, Slc22a6, Agt, Foxc2, Fgf1, Irx3, Ednrb, Foxd1, Irx1, Irx2	NEG
GOBP_VASCULAR_ASSOCIATED_SMOOTH_MUSCLE_CELL_PROLIFERATION	-1.67141	0.00453515	0.153602	Apln, Dbh, Src, Xbp1, Gna13, Park7, Gstp1, Mef2d, Fgfr2, Cav1, Mmp2, Ddx39b, Gna12, Gstp2, Grk2, Rhoa, Agt, Gja1, Timp3, Frs2, Gnai2, Ndrg2, Igfbp5	NEG
GOBP_RENAL_TUBULE_MORPHOGENESIS	-1.66792	0.00453515	0.157114	Tgfb1, Wnk4, Kif26b, Sox9, Gdnf, Lhx1, Wnt6, Npnt, Ctnnbip1, Ptch1, Hes5, Dlg1, Wnt2b, Sall1, Pkd2, Hdac5, Agt, Col4a1, BC028528, Fgf1, Irx3, Foxd1, Irx1, Irx2	NEG
GOBP_ANTIMICROBIAL_HUMORAL_RESPONSE	-1.66678	0	0.156786	Ccl21d, Ccl21f, Ccl21e, Evpl, Romo1, Ccl27a, Ccl19, Rnase4, Ccl9, Pomc, Nod2, Cxcl12, Lgals3, Rpl39, Ccl6, Cxcl14, Slpi, Ccl22, Trf, Jchain, B2m, Wfdc18, Wfdc3, Cstdc2, Ccl12, Pf4, Gata6, Rps19, Fau, Rpl30, Ccl19-ps4	NEG
GOBP_NEGATIVE_REGULATION_OF_SMOOTH_MUSCLE_CELL_PROLIFERATION	-1.66674	0.00230415	0.154545	Il15, Ppard, Gna13, Park7, Gstp1, Ctnnbip1, Cav1, Gna12, Gstp2, Rhoa, Agt, Timp3, Apod, Ndrg2, Igfbp5, Apoe, Comt	NEG
GOBP_POSITIVE_REGULATION_OF_COLD_INDUCED_THERMOGENESIS	-1.66418	0.00239808	0.156382	Hsf1, Thra, Dbh, Lepr, Epas1, Gatm, Cav1, Fabp5, Ccr2, Irf4, Dio2, Cxcr4, Ucp2, Lcn2, Acadl, Hadh, Apc, Tshr, Appl2, Gja1, Pth2r, Scd1, Sfxn5	NEG
GOBP_OLIGOPEPTIDE_TRANSPORT	-1.66338	0.0109409	0.155447	Slc25a39, Abcc5, Abcc4, Slc15a4, Slc13a3, Slc15a2, Slc15a3, Slc7a11, Car2, Gja1, Nherf1	NEG
GOBP_REGULATION_OF_SYSTEMIC_ARTERIAL_BLOOD_PRESSURE_BY_CIRCULATORY_RENIN_ANGIOTENSIN	-1.65985	0.020362	0.159236	Kcnn4, Agt, Anpep, Ednrb, Comt	NEG
GOBP_MIDDLE_EAR_MORPHOGENESIS	-1.6567	0.00447427	0.162945	Insig1, Fgfr1, Rpl38, Prrx2, Tbx1	NEG
GOBP_PROTEIN_LIPID_COMPLEX_ORGANIZATION	-1.65187	0.00663717	0.168885	Nr1h2, Lcat, Ces1d, Acsl3, Mpo, Pltp, Apoa1, Pla2g7, Apoe	NEG
GOBP_CHOLESTEROL_EFFLUX	-1.64966	0	0.170546	Ttc39d, Tsku, Ptch1, Npc2, Irak1, Nr1h2, Cav1, Lamtor1, Ces1d, Pltp, Apoa1, Zdhhc8, Apoe, Comt	NEG
GOBP_RENAL_SYSTEM_PROCESS	-1.64808	0	0.170773	Kcnn4, Rhoa, Agt, Emp2, Gja1, Ednrb, Comt	NEG
GOBP_FATTY_ACID_BIOSYNTHETIC_PROCESS	-1.6464	0	0.171283	Pla2g4a, Acadvl, Gstp1, Ptges, Qki, Plp1, Nr1h2, Insig1, Fabp5, Abcd2, Abhd3, Hsd17b4, Elovl5, Sirt2, Gstm2, Srebf1, Acadl, Gstp2, Gstm1, Agt, Scd2, Sphk1, Acsl3, Acsbg1, Mgll, Mid1ip1, Scd1, Fads2b, Fads1, Ptgs2, Fads2, Ptgds	NEG
GOBP_MONOCARBOXYLIC_ACID_BIOSYNTHETIC_PROCESS	-1.64588	0	0.169648	Park7, Cyp39a1, Pla2g4a, Acadvl, Hsd17b10, Gstp1, Gatm, Ptges, Hoga1, Ldhb, Qki, Plp1, Nr1h2, Insig1, Fabp5, Aldh1a3, Abcd2, Slc27a5, Abhd3, Hsd17b4, Elovl5, Aldh1a2, Sirt2, Gstm2, Srebf1, Acadl, Aldh1a1, Gstp2, Gstm1, Agt, Ces1d, Scd2, Sphk1, Acsl3, Acsbg1, Mgll, Acox2, Mid1ip1, Scd1, Fads2b, Fads1, Ptgs2, Fads2, Pklr, Ptgds	NEG
GOBP_NEGATIVE_REGULATION_OF_ENDOTHELIAL_CELL_PROLIFERATION	-1.64486	0.00652174	0.169228	Dll4, Atoh8, Atp5if1, Cav1, Flt1, Apc, Ccl12, Cnmd, Prl, Sparc, Gja1, Apoe	NEG
GOBP_GLOMERULUS_DEVELOPMENT	-1.64464	0.00226244	0.167434	Pdgfa, Notch1, Heyl, Lamb2, Foxj1, Lhx1, Acta2, Actn4, Foxc1, Podxl, Foxc2, Angpt2, Ednrb, Cfh, Hc, Comt	NEG
GOBP_POSITIVE_REGULATION_OF_ACTIVATED_T_CELL_PROLIFERATION	-1.63809	0.010395	0.175809	Stat5a, Pycard, Stat5b, Tnfsf9, Il23a, Gpam, Rps3	NEG
GOBP_POSITIVE_REGULATION_OF_DNA_BINDING	-1.63604	0	0.177339	Trim28, Hipk1, Park7, Dazap2, Trim6, H1f0, Niban2, Ddrgk1, Foxc1, Sirt2, Irf4, Hipk2, Pou4f1	NEG
GOBP_REGULATION_OF_CHOLESTEROL_METABOLIC_PROCESS	-1.63271	0.0133038	0.18116	Acadvl, Ttc39d, Qki, Dhcr7, Insig1, Por, Srebf1, Acadl, Ces1d, Fgf1, Apoa1, Gnb3, Apoe	NEG
GOBP_SMOOTH_MUSCLE_CELL_PROLIFERATION	-1.63245	0	0.179309	Apln, Dbh, Src, Il15, Ppard, Xbp1, Gna13, Tcf7l2, Tgfb1, Cyba, Park7, Gstp1, Mef2d, Fgfr2, Ctnnbip1, Irak1, Cav1, Hes5, Id2, Akr1b1, Stat5b, Tgfbr2, Irak4, Mmp2, Ddx39b, Ptafr, Kcnn4, Akt1, Flt1, Tgm2, Gna12, Gstp2, Grk2, Rhoa, Agt, S1pr1, Itga2, Gja1, Timp3, Frs2, Gnai2, Apod, Ndrg2, Ptgs2, Igfbp5, Orc1, Apoe, Comt	NEG
GOBP_STEROL_BIOSYNTHETIC_PROCESS	-1.62985	0.00476191	0.181884	Qki, Dhcr7, Cftr, Insig1, Por, Msmo1, Srebf1, Ces1d, Fdft1, Fgf1, Npc1l1, Apoa1, Apoe	NEG
GOBP_OLEFINIC_COMPOUND_METABOLIC_PROCESS	-1.62917	0	0.180751	Cyp2e1, Bmp5, Rpe65, Pla2g4a, Gstp1, Sdr9c7, Ptges, Cyp1b1, Aldh1a3, Abcd2, Akr1b1, Stat5b, Hsd17b4, Gpx1, Elovl5, Aldh1a2, Aldh1a1, Gstp2, Ces1d, Sphk1, Mgll, Gpx4, Ednrb, Fads1, Adh1, Ptgs2, Fads2, Ptgds	NEG
GOBP_POSITIVE_REGULATION_BY_HOST_OF_VIRAL_PROCESS	-1.62708	0.0243408	0.182749	Csf1r, Eef1a1, Zdhhc8, Apoe	NEG
GOBP_NK_T_CELL_ACTIVATION	-1.6268	0.0165975	0.181254	Il15, Cd1d1, Rasal3, Cd300a, Il23a	NEG
GOBP_AMYLOID_FIBRIL_FORMATION	-1.62642	0.0111111	0.179795	B2m, Pfdn2, Cryab, Pfdn5, Clu, Apoe	NEG
GOBP_CELLULAR_RESPONSE_TO_FLUID_SHEAR_STRESS	-1.62457	0.0202247	0.181003	Mtss1, Klf4, Ass1, Mapk7, Src, Xbp1, Mmp2, Nfe2l2, Pkd2, Hdac5, Ptgs2	NEG
GOBP_MONOCYTE_CHEMOTACTIC_PROTEIN_1_PRODUCTION	-1.62421	0.0147059	0.179637	Nod2, Selenok, Gstp1, Erbin, Kcnn4, Gstp2, Oas1a, Apod	NEG
GOBP_RIBONUCLEOPROTEIN_COMPLEX_BIOGENESIS	-1.62349	0	0.178872	Ddx39b, Lsm6, Rps6-ps4, Rpl14, Srpk3, Rps28, Nop53, Rps15a, Eif3h, Rsrp1, Rps5, Rps8, Rps21, Rps27, Rps17, Rps4x, Rplp0, Rps7, Rps9, Rps19, Rps16, Fau, Rps27a, Glul, Rpl7, Rpl11, Rpl35, Rpl7a, Rps25, Rpl5, Rps15, mt-Rnr2, Rps12, Rps6, Rps11, Rpl26, Rpl35a, Rps23, Rps3a1, Rps14, mt-Rnr1, Rpl13a, Rpsa, Rps24	NEG
GOBP_POSITIVE_REGULATION_OF_CHOLESTEROL_EFFLUX	-1.61667	0.0166271	0.188855	Ptch1, Nr1h2, Cav1, Ces1d, Pltp, Apoa1, Zdhhc8, Apoe	NEG
GOBP_MODIFIED_AMINO_ACID_TRANSPORT	-1.6163	0.00219298	0.187359	Pdpn, Slc25a39, Abcc5, Abcc4, Folr2, Slc22a21, Slc13a3, Slc6a13, Slc7a11, Gja1, Nherf1, Slc6a12	NEG
GOBP_VITAMIN_TRANSPORT	-1.61368	0.0162037	0.190014	Tcn2, Folr2, Rbp4, Slc27a1, Slc2a1, Slc52a3, Slc22a2, Npc1l1, Slc47a1, Apoa1, Cubn	NEG
GOBP_NEGATIVE_REGULATION_OF_HOMOTYPIC_CELL_CELL_ADHESION	-1.61325	0.0172414	0.18885	Prkcd, Ceacam1, Cd9, C1qtnf1, Adamts18, Ccm2l, Serpine2	NEG
GOBP_POSITIVE_REGULATION_OF_CHONDROCYTE_DIFFERENTIATION	-1.61154	0.0127932	0.1899	Bmpr1b, Mustn1, Smad3, Sox9, Por, Loxl2, Zfp219, Zbtb16	NEG
GOBP_POSITIVE_REGULATION_OF_VASCULAR_ASSOCIATED_SMOOTH_MUSCLE_CELL_PROLIFERATION	-1.61107	0.0130152	0.188725	Src, Xbp1, Mef2d, Fgfr2, Mmp2, Ddx39b, Grk2, Agt, Gja1, Frs2, Gnai2, Igfbp5	NEG
GOBP_OLIGOPEPTIDE_TRANSMEMBRANE_TRANSPORT	-1.60918	0.025641	0.190324	Slc25a39, Abcc5, Abcc4, Slc15a4, Slc13a3, Slc15a2, Slc15a3, Slc7a11, Car2, Gja1	NEG
GOBP_POSITIVE_REGULATION_OF_INTRINSIC_APOPTOTIC_SIGNALING_PATHWAY	-1.60852	0.012285	0.189574	Bad, Fis1, Sh3glb1, Sod1, Nupr1, Il20ra, Park7, Taf6, Plscr1, Spop, Cav1, Mmp2, Septin4, Nacc2, Rack1, Rps7, Nherf1, Rpl26, Clu, Rps3	NEG
GOBP_ENDOCRINE_PROCESS	-1.60849	0.002457	0.187697	Apln, Ece1, Pomc, Cyba, Crh, Wnk4, Tacr2, Tbx3, Crhr2, Galr1, Drd3, Fgfr1, Ptpn11, C1qtnf1, Niban2, Foxl2, Trpv6, Kcnn4, Lif, Rhoa, Agt, Anpep, Rasl10b, Gja1, Ednrb, Kcnq1, Foxd1, Avpr2, Comt	NEG
GOBP_OXIDATIVE_PHOSPHORYLATION	-1.60488	0	0.192279	Ndufb8, Ndufb11, Ndufb3, Tafazzin, Ndufs6, Ndufs8, Ndufa1, Atp5pd, Ndufa2, Ndufa6, Stoml2, Tmem135, Chchd10, Ndufb4, Ndufb10, Apoc3, Atp5po, Nupr1, Cox5b, Uqcrq, Atp5if1, Ndufb7, Park7, Ndufa7, Ndufb9, Ndufs5, Cox7a2, Atp5f1d, Atp5pf, Cox4i2, Cox8a, Uqcr10, Slc25a23, Cox7c, Uqcc2, Ndufv3, Ndufa13, Uqcrh, Atp5f1e, Uqcr11, Rhoa, Cox6a1, Cox7a2l, Cox6c, mt-Co3, Cox4i1, Pink1, mt-Co1	NEG
GOBP_MESODERMAL_CELL_DIFFERENTIATION	-1.60376	0.0192719	0.192326	Fgfr1, Nodal, Foxf1, Itgb1, Foxc2, Itga2, Gja1	NEG
GOBP_EXTRACELLULAR_MATRIX_DISASSEMBLY	-1.60349	0.021097	0.190919	Wdr72, Sh3pxd2b, Pbxip1, Dpp4, Hpn, Noxo1, Ctss, Ddr1, Cst3	NEG
GOBP_DETECTION_OF_TEMPERATURE_STIMULUS_INVOLVED_IN_SENSORY_PERCEPTION_OF_PAIN	-1.60247	0.0169133	0.190929	Cxcl12, Ephb1, Ano1, Cxcr4, Comt	NEG
GOBP_BONE_TRABECULA_MORPHOGENESIS	-1.5988	0.0167715	0.195568	Col1a1, Chad, Fgfr3, Mmp2, Rhoa, Msx2	NEG
GOBP_REGULATION_OF_MEMBRANE_INVAGINATION	-1.5951	0.0339367	0.20017	Cd300a, Rab31, Appl2, Itga2, C3	NEG
GOBP_FATTY_ACID_METABOLIC_PROCESS	-1.59353	0	0.200853	Ptgr2, Cygb, Ppard, Echs1, Fa2h, Cyp2e1, Asah1, Angptl3, Cd74, Slc27a1, Sox9, Pla2g4a, Acadvl, Acad10, Hsd17b10, Gstp1, Ucp3, C1qtnf2, Ptges, Akt2, Acsf2, Cyp1b1, Qki, Plp1, Hadhb, Nr1h2, Cav1, Insig1, Fabp5, Abcd2, Por, Slc27a5, Akr1b1, Acbd7, Abhd3, Hsd17b4, Gpx1, Cpt1a, Elovl5, Sirt2, Akt1, Gstm2, Acot11, Srebf1, Naaa, Acadl, Hadh, Gstp2, Gstm1, Agt, Ces1d, Scd2, Sphk1, Acot12, Acsl3, Gpam, Cp…	NEG
GOBP_REGULATION_OF_SYSTEMIC_ARTERIAL_BLOOD_PRESSURE_BY_HORMONE	-1.59299	0.0156951	0.200101	Drd3, Kcnn4, Rhoa, Agt, Anpep, Rasl10b, Ednrb, Avpr2, Comt	NEG
GOBP_EMBRYONIC_SKELETAL_SYSTEM_MORPHOGENESIS	-1.59157	0.00258398	0.200757	Wnt9b, Tbx15, Slc39a1, Mmp14, Tulp3, Mdfi, Smad3, Zeb1, Col2a1, Lhx1, Fgfr2, Dlg1, Nodal, Tgfbr2, Foxc2, Shox2, Alx3, Prrx2, Alx4, Irx5, Tbx1	NEG
GOBP_MATURATION_OF_SSU_RRNA	-1.59131	0.00678733	0.199442	Tsr2, Snu13, Lsm6, Rps28, Rps8, Rps21, Rps19, Rps16, Rps14	NEG
GOBP_KIDNEY_EPITHELIUM_DEVELOPMENT	-1.59095	0	0.198465	Smad3, Tgfb1, Notch1, Wnk4, Heyl, Lamb2, Kif26b, Sox9, Foxj1, Gdnf, Sdc4, Lhx1, Sdc1, Wnt6, Fgfr2, Npnt, Ctnnbip1, Ptch1, Smad6, Hes5, Dlg1, Fgfr1, Wnt2b, Yap1, Sall1, Tfap2b, Foxc1, Pkd2, Lif, Podxl, Slc22a6, Agt, Foxc2, Smad5, Fgf1, Irx3, Ednrb, Foxd1, Irx1, Irx2	NEG
GOBP_LEUKOCYTE_ADHESION_TO_VASCULAR_ENDOTHELIAL_CELL	-1.5891	0.0154185	0.199924	Icam1, St3gal4, Vcam1, Klf4, Jam2, Rock1, Ccl21d, Ccl21f, Ccl21e, Mdk, Fut7, Gcnt1, Itgam, Cxcl12, Irak1, Selplg, Ptafr, Ccr2, Lrg1, Itgb1, Rhoa, Cx3cr1, Fut4	NEG
GOBP_ANTIGEN_PROCESSING_AND_PRESENTATION_OF_ENDOGENOUS_ANTIGEN	-1.58721	0.0262582	0.201688	Ide, H2-Q7, Cd1d1, Tapbp, H2-M3, H2-T24, H2-K1, B2m, H2-Q6	NEG
GOBP_REGULATION_OF_HUMORAL_IMMUNE_RESPONSE	-1.58712	0.0172786	0.200167	Ptpn6, Evpl, Cr2, Susd4, Serping1, Nod2, Foxj1, Ptprc, Gata6, Cfh, C3	NEG
GOBP_TOOTH_MINERALIZATION	-1.58498	0.0226244	0.202353	Bcor, Alpl, Wdr72, Tgfb1, Col1a1, Wnt6, Cftr, Fgfr1, Sp7, Wls, Tbx1, Msx2	NEG
GOBP_CRANIAL_SKELETAL_SYSTEM_DEVELOPMENT	-1.58409	0	0.202144	Trp63, Wnt9b, Tbx15, Slc39a1, Mmp14, Tulp3, Smad3, Tgfb1, Lhx1, Fgfr2, Foxn3, Sh3pxd2b, Insig1, Irf6, Nodal, Tgfbr2, Zic3, Gna11, Foxc2, Cep55, Prrx2, Irx5, Tbx1, Msx2	NEG
GOBP_LONG_CHAIN_FATTY_ACID_BIOSYNTHETIC_PROCESS	-1.58224	0.0112867	0.203603	Gstp1, Qki, Plp1, Abcd2, Hsd17b4, Elovl5, Gstm2, Gstp2, Gstm1, Acsbg1, Fads1, Fads2	NEG
GOBP_CARDIAC_CONDUCTION_SYSTEM_DEVELOPMENT	-1.58166	0.0168067	0.202958	Bmpr1a, Tbx18, Notch1, Tbx3, Id2, Shox2, Gata6, Irx3	NEG
GOBP_REGULATION_OF_COMPLEMENT_ACTIVATION	-1.58141	0.044586	0.201811	Cr2, Susd4, Serping1, Cfh, C3	NEG
GOBP_PTERIDINE_CONTAINING_COMPOUND_BIOSYNTHETIC_PROCESS	-1.581	0.0263736	0.200912	Mthfd1, Spr, Mthfs, Gch1, Qdpr	NEG
GOBP_POSITIVE_REGULATION_OF_VASCULAR_ENDOTHELIAL_GROWTH_FACTOR_PRODUCTION	-1.57944	0.015873	0.202289	Flt4, Cyp1b1, Nodal, Stat3, Hpse, Ptgs2, Hc, C3	NEG
GOBP_ANTIGEN_PROCESSING_AND_PRESENTATION_OF_EXOGENOUS_PEPTIDE_ANTIGEN	-1.57823	0.0172786	0.202694	Cd74, Tapbp, Clec4a2, H2-M3, H2-Oa, H2-K1, B2m, H2-Eb1, H2-Ab1, Ctss, Mpeg1, H2-Aa, Clec4a3	NEG
GOBP_INFLAMMATORY_RESPONSE_TO_WOUNDING	-1.57609	0.021322	0.204805	Lrrc25, Stat3, Ccr2, Il33, Git1, Clec10a, Cfh, Hc	NEG
GOBP_LIPOPROTEIN_CATABOLIC_PROCESS	-1.57449	0.0198676	0.206281	Notum, Abhd17a, Ctsd, Apoe	NEG
GOBP_REGULATION_OF_RESPONSE_TO_OSMOTIC_STRESS	-1.57303	0.0202703	0.20729	Ybx3, Efhd1, Bad, Slc25a23, Bdkrb2, Abcb1a, Mlc1, Ptgs2	NEG
GOBP_REGULATION_OF_DEVELOPMENT_HETEROCHRONIC	-1.57283	0.0202247	0.20607	Notch1, Hmgn1, Nodal, Serpine2	NEG
GOBP_RETINOL_METABOLIC_PROCESS	-1.56868	0.028103	0.21207	Dhrs7, Rbp1, Rdh11, Bco1, Rbp4, Rpe65, Sdr9c7, Cyp1b1, Aldh1a3, Akr1b1, Aldh1a2, Aldh1a1, Ces1d, Adh1	NEG
GOBP_INNER_DYNEIN_ARM_ASSEMBLY	-1.5672	0.043573	0.212977	Dnah2, Dnah7b, Dnai3, Tekt2, Dnah7a, Dnah7c	NEG
GOBP_MESENCHYMAL_CELL_APOPTOTIC_PROCESS	-1.56558	0.0411255	0.21433	Etv6, Sox9, Tbx1, Msx2	NEG
GOBP_DEFENSE_RESPONSE_TO_GRAM_POSITIVE_BACTERIUM	-1.56462	0.00441501	0.214273	Adam17, Romo1, Tlr2, Tnfrsf14, Il27ra, Rnase4, Ssc5d, Gbp3, Nod2, Nlrp3, Rpl39, Gbp9, Card9, Gbp4, Myo1f, Casp4, Pycard, Epha2, B2m, Gpr15lg, Mpo, Mpeg1, Fau, Scd1, Lyg2, Gbp10	NEG
GOBP_LYMPHOCYTE_CHEMOTAXIS	-1.56317	0.0199115	0.215085	Gpr183, Adam17, Gas6, Wnk1, Cxcl12, Cxcl14, Tmem102, Adam8, Gpr15lg, Ccr2, Oxsr1, Ccl12, Padi2	NEG
GOBP_HYDROGEN_PEROXIDE_CATABOLIC_PROCESS	-1.56226	0.0315789	0.214956	Gpx3, Prdx1, Gpx1, Mt3, Mpo, Prdx6, Hba-a1, Hbb-bs	NEG
GOBP_BLOOD_VESSEL_REMODELING	-1.56058	0.0106838	0.216296	Nol3, Dll4, Dbh, Nos2, Eln, Epas1, Flt4, Tmbim1, Cbs, Foxc1, Ccr2, Lif, Tgm2, Foxc2, Angpt2, Axl, Flna, Gja1, Cst3, Tbx1	NEG
GOBP_SUPEROXIDE_METABOLIC_PROCESS	-1.55997	0.00448431	0.215842	Nos2, Cygb, Sod1, Tgfb1, Cyba, Itgam, Park7, Gstp1, Gch1, Sh3pxd2b, Cbs, Prdx1, Nfe2l2, Rac2, Noxo1, Mt3, Akt1, Agt, Mpo, Gnai2, Tafa4	NEG
GOBP_REGULATION_OF_HAIR_FOLLICLE_DEVELOPMENT	-1.55743	0.033195	0.218648	Pkp3, Numa1, Cdh3, Hpse, Msx2	NEG
GOBP_FATTY_ACID_TRANSPORT	-1.55634	0.00232019	0.219125	Nos2, Proca1, Ppard, Nmb, Slc27a1, Pla2g4a, Pla2g2d, Ptges, Akt2, Slc2a1, Atp5pf, Drd3, Fabp5, Abcd2, Slc27a5, Slc43a3, Bdkrb2, Lhcgr, Akt1, Ucp2, Slc22a6, Acsl3, Slc22a2, Crabp2, Slc5a8, Fabp7, Ptgs2, Apoe	NEG
GOBP_DENDRITIC_CELL_MIGRATION	-1.5557	0.0316742	0.218678	Ccl21d, Gpr183, Ccl21f, Ccl21e, Ano6, Arhgef5, Ccl19, Gas6, Spi1, Slamf9, Asb2, Ccl19-ps4	NEG
GOBP_MATURATION_OF_LSU_RRNA_FROM_TRICISTRONIC_RRNA_TRANSCRIPT_SSU_RRNA_5_8S_RRNA_LSU_RRNA	-1.55538	0.0424242	0.217643	Ftsj3, Rpl7, Rpl35	NEG
GOBP_ORGANIC_ACID_TRANSMEMBRANE_TRANSPORT	-1.5534	0	0.219596	Slc6a9, Slc11a1, Sfxn2, Slc27a1, Mpc1, Slc25a18, Akt2, Slc2a1, Abcd2, Slc27a5, Septin2, Slc25a21, Slc1a7, Slc6a13, Slc3a2, Abcb1a, Slc7a2, Slc6a6, Akt1, Ucp2, Slc1a2, Itgb1, Agt, Slc38a3, Slc22a2, Slc7a11, Ttyh1, Slc5a8, Slc1a3, Slc6a11, Slc47a1, Kcnj10, Slc25a1, Gfap, Slc36a2	NEG
GOBP_POSITIVE_REGULATION_OF_VASOCONSTRICTION	-1.54945	0.0201794	0.225408	Smad6, Cav1, Abl1, Fgg, Add3, Akt1, Cysltr1, Grk2, Rhoa, Mgll, Gja1, Avpr2, Ptgs2	NEG
GOBP_POSITIVE_REGULATION_OF_SMOOTH_MUSCLE_CELL_PROLIFERATION	-1.54929	0.00242718	0.224115	Mef2d, Fgfr2, Irak1, Hes5, Id2, Akr1b1, Stat5b, Tgfbr2, Irak4, Mmp2, Ddx39b, Ptafr, Kcnn4, Akt1, Flt1, Tgm2, Grk2, Agt, S1pr1, Itga2, Gja1, Frs2, Gnai2, Ptgs2, Igfbp5, Orc1	NEG
GOBP_MUSCLE_CELL_PROLIFERATION	-1.54899	0	0.223034	Il15, Ppard, Xbp1, Gna13, Tcf7l2, Tgfb1, Cyba, Gli1, Notch1, Park7, Gstp1, Mef2d, Fgfr2, Ctnnbip1, Ephb1, Irak1, Cav1, Hes5, Id2, Abl1, Fgfr1, Akr1b1, Stat5b, Tgfbr2, Irak4, Yap1, Mmp2, Stat3, Pim1, Vgll4, Ddx39b, Ptafr, Foxc1, Kcnn4, Akt1, Flt1, Tgm2, Apc, Gna12, Gstp2, Grk2, Rhoa, Agt, Foxc2, S1pr1, Gata6, Itga2, Fgf1, Gja1, Timp3, Frs2, Gnai2, Apod, Ndrg2, Ptgs2, Tbx1, Igfbp5, Orc1, Apoe, Comt	NEG
GOBP_POSITIVE_REGULATION_OF_TRIGLYCERIDE_BIOSYNTHETIC_PROCESS	-1.54872	0.0283976	0.221947	Cnep1r1, Apoc3, Tcf7l2, Slc27a1, Kat5, Gpld1, Nr1h2, Srebf1, Gpam	NEG
GOBP_POSITIVE_REGULATION_OF_RHO_PROTEIN_SIGNAL_TRANSDUCTION	-1.54868	0.0179372	0.220528	Lpar1, Mcf2l, Plxnb1, Fermt2, Col3a1, Adgrg1, Apoa1, Rtn4r	NEG
GOBP_SHORT_TERM_MEMORY	-1.54836	0.0210773	0.219555	Serpinf1, Rcan2, Lcn2, Comt	NEG
GOBP_REGULATION_OF_LEUKOCYTE_CHEMOTAXIS	-1.54776	0.00244499	0.219124	Vegfa, Ccl21d, Ccl21f, Ccl21e, Vegfb, Lgmn, Adam17, Ano6, Dysf, Thbs4, Ccl19, Gas6, Mdk, Spi1, Dapk2, Nbl1, Gpsm3, Nod2, Wnk1, Cd74, Cxcl12, Mtus1, Mmp28, Cxcl14, Mapk3, Tmem102, Rin3, Dpp4, Rac2, Ccr2, Csf1r, Il23a, Oxsr1, C5ar2, Ccl12, Cx3cr1, Padi2, Ptn, Pla2g7, Hc, Ccr1, Ccl19-ps4	NEG
GOBP_POSITIVE_REGULATION_OF_VASCULAR_PERMEABILITY	-1.54738	0.0288889	0.218281	Tgfb1, Tjp2, Tacr2, Tjp1, Apoe	NEG
GOBP_DENDRITIC_CELL_CHEMOTAXIS	-1.54663	0.0262582	0.218169	Ccl21d, Gpr183, Ccl21f, Ccl21e, Ano6, Arhgef5, Ccl19, Gas6, Spi1, Slamf9, Ccl19-ps4	NEG
GOBP_POSITIVE_REGULATION_OF_PHAGOCYTOSIS	-1.54462	0.00941176	0.220315	Btk, Gata2, Apoa2, Mertk, Gas6, Il15, Sod1, Cyba, Nod2, Slc11a1, Dnm2, Ptprc, Rap1a, Pycard, Cfp, Rapgef1, Rab31, Appl2, Itga2, Tulp1, Apoa1, C2, C3	NEG
GOBP_REGULATION_OF_CILIUM_BEAT_FREQUENCY	-1.54411	0.0334728	0.219772	Bbs1, Dnah11, Cfap206, Gas2l2, Ttll6	NEG
GOBP_HEPARIN_PROTEOGLYCAN_METABOLIC_PROCESS	-1.54236	0.0301075	0.221601	Ednra, Hpse, Ednrb	NEG
GOBP_EPITHELIAL_TO_MESENCHYMAL_TRANSITION_INVOLVED_IN_ENDOCARDIAL_CUSHION_FORMATION	-1.53933	0.0238095	0.226034	Hey1, Tgfb1, Notch1, Heyl, Tgfbr2, Snai1, Msx2	NEG
GOBP_NEUTROPHIL_HOMEOSTASIS	-1.53805	0.021978	0.226899	Anxa1, Tspan9, Cd44, Mthfd1, Btk, Mertk, Itgam, Itpkb, Ccr2, Csf1r, Axl, Slc7a11, Cfh, Hc	NEG
GOBP_MODIFIED_AMINO_ACID_BIOSYNTHETIC_PROCESS	-1.53771	0.0353982	0.22607	Mthfd1, Ptdss2, Plod3, Mthfs, Park7, Slc27a1, Gch1, Plscr1, Gatm, Nfe2l2, Aldh7a1, Slc1a2, Ckb, Slc7a11	NEG
GOBP_SMOOTH_MUSCLE_CELL_DIFFERENTIATION	-1.537	0.00219298	0.225871	Hey1, Notch2, Srf, Tgfb1, Notch1, Sox9, Zeb1, Tbx3, Fgfr2, Npnt, Smad6, Mrtfa, Qki, Foxo4, Foxf1, Agt, Prdm6, Gata6, Aplnr, Ednrb, Comp, Cfh, C3	NEG
GOBP_ARACHIDONATE_SECRETION	-1.53672	0.0201794	0.224924	Proca1, Nmb, Pla2g4a, Pla2g2d, Atp5pf, Drd3, Bdkrb2, Lhcgr	NEG
GOBP_DISRUPTION_OF_ANATOMICAL_STRUCTURE_IN_ANOTHER_ORGANISM	-1.53662	0.0134529	0.223657	Ccl27b, Csnk2b, Igtp, Gbp2, Tusc2, Ccl21d, Ccl21f, Ccl21e, Romo1, Gbp5, Ccl27a, Ccl19, Bad, Gbp3, Nos2, Pomc, Irgm2, Cxcl12, Lgals3, Cxcl14, Ccl22, Rps19, Rpl30, Dao, Hc, Ccl19-ps4	NEG
GOBP_ANTIGEN_PROCESSING_AND_PRESENTATION_OF_PEPTIDE_ANTIGEN	-1.5361	0.0155902	0.223112	Unc93b1, Ide, H2-Q7, Slc11a1, Cd74, Tapbp, Clec4a2, H2-M3, Ctsl, H2-Oa, H2-T24, H2-K1, Pycard, B2m, H2-Eb1, H2-Ab1, H2-Q6, Ctss, Mpeg1, H2-Aa, Clec4a3	NEG
GOBP_REGULATION_OF_PLASMA_LIPOPROTEIN_PARTICLE_LEVELS	-1.53422	0.00458716	0.225305	Commd1, Ehd1, Apoa2, Apoc3, Washc1, Gpld1, Nr1h2, Lcat, Ces1d, Acsl3, Mpo, Pltp, Apoa1, Pla2g7, Apoe	NEG
GOBP_ACUTE_INFLAMMATORY_RESPONSE	-1.53271	0.0111857	0.226787	Ano6, F8, Alox5ap, Serpinf2, Btk, Mylk3, Sigirr, Nupr1, Fut7, F3, Park7, Nlrp3, Gstp1, Plscr1, Pla2g2d, Ctnnbip1, Ptges, Cd163, Stat5b, Bdkrb2, Aoc3, Adam8, Stat3, Vwf, Ednrb, Il31ra, Ptgs2, C3, Hp	NEG
GOBP_LEUKOCYTE_MIGRATION	-1.53224	0	0.226181	Tgfb1, Nod2, Fut7, Gcnt1, Itgam, Wnk1, Selenok, Cd74, Cxcl12, Mtus1, Lgals3, Foxj1, Nlrp3, Mmp28, Cd81, Pecam1, Cxcl14, Mapk3, Myo1f, Abl1, Tmem102, Ccl22, Rin3, Selplg, Il17b, Dpp4, Pycard, Stat5b, Slamf9, Irak4, Itga2b, Asb2, Cd9, Aoc3, Adam8, Gpr15lg, Mmp2, Rac2, P2ry12, Ptafr, Cd300a, Ccr2, Prex1, Kcnn4, Csf1r, Akt1, Il23a, Flt1, Oxsr1, Podxl, C5ar2, Ccl12, Itgb1, Rhoa, Il33, Cx3cr1, S1pr1, P…	NEG
GOBP_CD8_POSITIVE_ALPHA_BETA_T_CELL_ACTIVATION	-1.53013	0.0357942	0.228661	Gimap1, Ptpn22, Cbfb, Irf1, Wdfy4, Igtp, Nckap1l, Vsir, Clec4a2, Eomes, Mapk8ip1, Socs1, Clec4a3	NEG
GOBP_ANTIMICROBIAL_HUMORAL_IMMUNE_RESPONSE_MEDIATED_BY_ANTIMICROBIAL_PEPTIDE	-1.53	0.00900901	0.227462	Ccl21d, Ccl21f, Ccl21e, Evpl, Romo1, Ccl27a, Ccl19, Ccl9, Pomc, Nod2, Cxcl12, Lgals3, Rpl39, Ccl6, Cxcl14, Ccl22, B2m, Ccl12, Pf4, Rps19, Fau, Rpl30, Ccl19-ps4	NEG
GOBP_POSITIVE_REGULATION_OF_INTERLEUKIN_4_PRODUCTION	-1.52999	0.0252874	0.22609	Epx, Sash3, Gata3, Slc7a5, Prkcq, Il1rap, Cd1d1, Nlrp3, Prkcz, Irf4, Il33	NEG
GOBP_REGULATION_OF_SKELETAL_MUSCLE_CELL_DIFFERENTIATION	-1.52977	0.0315315	0.225175	Ephb1, Uqcc2, Hdac5, S100b, Tbx1	NEG
GOBP_ASTROCYTE_DEVELOPMENT	-1.52971	0.0212766	0.223911	Lamb2, Plp1, Drd1, Csf1r, C1qa, Agt, Cntf, Vim, Gfap, Ror2	NEG
GOBP_PROTEIN_LIPID_COMPLEX_ASSEMBLY	-1.52878	0.0368764	0.224251	Nr1h2, Lcat, Ces1d, Acsl3, Apoa1, Apoe	NEG
GOBP_EXCRETION	-1.52849	0.0197368	0.223406	Mllt6, Slc22a6, Chrna3, Nherf1, Ednrb, Chrnb4, Comt	NEG
GOBP_REGULATION_OF_AMYLOID_BETA_CLEARANCE	-1.52827	0.0211416	0.222482	Srf, Clu, Apoe	NEG
GOBP_ECTODERM_DEVELOPMENT	-1.52315	0.0200893	0.230686	Bmpr1a, Nf2, Erf, Lhx1, Sall1, Tpt1	NEG
GOBP_LEUKOCYTE_TETHERING_OR_ROLLING	-1.5209	0.0199557	0.23345	Vcam1, Jam2, Rock1, Ccl21d, Ccl21f, Ccl21e, Fut7, Gcnt1, Cxcl12, Selplg, Ptafr, Ccr2, Itgb1, Cx3cr1, Fut4	NEG
GOBP_NEGATIVE_REGULATION_OF_BLOOD_VESSEL_ENDOTHELIAL_CELL_MIGRATION	-1.51985	0.0175439	0.234135	Robo4, Dll4, Tgfb1, Notch1, Card10, Jup, Hdac5, Rhoa, Angpt2, Apoe	NEG
GOBP_REGULATION_OF_MESENCHYMAL_CELL_PROLIFERATION	-1.51897	0.0301075	0.234529	Pdgfa, Sox9, Zeb1, Lrp5, Fgfr2, Ctnnbip1, Fgfr1, Tgfbr2, Foxf1, Foxp2, Shox2, Ptn, Prrx2, Tbx1	NEG
GOBP_INTESTINAL_ABSORPTION	-1.51819	0.0266075	0.234707	Lima1, Lpcat3, Apoa2, Npc1, Tjp2, Epb41, Abcb1a, Ezr, Npc1l1, Kcnq1, Apoa1	NEG
GOBP_STEM_CELL_PROLIFERATION	-1.51696	0.00497512	0.235462	Nf2, Tgfb1, Etv6, Notch1, Sox9, Ptprc, Tbx3, Fgfr2, Ptch1, Axin2, Nes, Fgfr1, Irf6, Tgfbr2, Wnt2b, Yap1, Pim1, Abcb1a, Septin4, Zfp36l1, Rnf43, Hdac5, Fermt2, Shox2, Dgcr8, Ttyh1, Prrx2, Gja1, Prg4	NEG
GOBP_AMINE_CATABOLIC_PROCESS	-1.51605	0.0353201	0.235904	Dbh, Sat1, Maob, Smox, Comt	NEG
GOBP_ANTIGEN_PROCESSING_AND_PRESENTATION_OF_EXOGENOUS_ANTIGEN	-1.51588	0.031746	0.23497	Lgmn, Unc93b1, Psme1, Cd1d1, Cd74, Tapbp, Clec4a2, H2-M3, H2-Oa, H2-K1, B2m, H2-Eb1, H2-Ab1, Ctss, Mpeg1, H2-Aa, Clec4a3	NEG
GOBP_MONOCARBOXYLIC_ACID_TRANSPORT	-1.51575	0.00252525	0.233819	Nos2, Proca1, Ppard, Nmb, Slc27a1, Pla2g4a, Mpc1, Pla2g2d, Ptges, Akt2, Slc2a1, Atp5pf, Drd3, Fabp5, Abcd2, Slc27a5, Slc43a3, Slc6a13, Bdkrb2, Lhcgr, Akt1, Ucp2, Slc22a6, Ces1d, Acsl3, Slc22a2, Crabp2, Slc5a8, Fabp7, Slc6a11, Nherf1, Ptgs2, Slc6a12, Apoe	NEG
GOBP_REGULATION_OF_SUBSTRATE_ADHESION_DEPENDENT_CELL_SPREADING	-1.51481	0.0194175	0.234351	Enpp2, Carmil1, Unc13d, Dock1, Mdk, Lims1, Lims2, Bcar1, Tesk1, Dnm2, Postn, Cass4, Abl1, Actn4, Cspg5, Prex1, Kank1, Fermt2, Flna, Apoa1, Myoc	NEG
GOBP_REGULATION_OF_SIGNAL_TRANSDUCTION_BY_P53_CLASS_MEDIATOR	-1.51393	0.00932401	0.234592	Mlf1, Bdkrb2, Nop53, Pttg1ip, Morn3, Rps20, Snai1, Rpl37, Rps7, Rpl23, Rpl11, Rpl5, Rps15, Rpl26	NEG
GOBP_REGULATION_OF_LEUKOCYTE_MIGRATION	-1.51244	0	0.236034	Vegfa, Ccl21d, Ccl21f, Ccl21e, Vegfb, Lgmn, Adam17, Ano6, Kitl, Dysf, Thbs4, Tlr2, Tnfrsf14, Ccl19, Il27ra, Fadd, Mmp14, Gas6, Ecm1, Mdk, Spi1, Dapk2, Nbl1, Gpsm3, Tgfb1, Nod2, Fut7, Gcnt1, Wnk1, Selenok, Cd74, Cxcl12, Mtus1, Lgals3, Mmp28, Cd81, Pecam1, Cxcl14, Mapk3, Myo1f, Abl1, Tmem102, Rin3, Dpp4, Pycard, Itga2b, Cd9, Aoc3, Adam8, Gpr15lg, Rac2, P2ry12, Ptafr, Cd300a, Ccr2, Csf1r, Akt1, Il23…	NEG
GOBP_NEGATIVE_REGULATION_OF_CHEMOKINE_PRODUCTION	-1.5124	0.0344828	0.234803	Sigirr, Mul1, Gstp1, Erbin, Epha2, Gstp2, Oas1a, Apod	NEG
GOBP_GLUTATHIONE_METABOLIC_PROCESS	-1.51096	0.0114679	0.236231	G6pd2, Oplah, Gsto2, Gstt2, Gstt3, Sod1, Gstz1, Gstp1, Nfe2l2, Gpx1, Gstm2, Slc1a2, Gstp2, Gstm1, Slc7a11, Gstm5, Cryab	NEG
GOBP_NEGATIVE_REGULATION_OF_WOUND_HEALING	-1.51059	0.021692	0.235637	Serping1, Smad3, Pdgfa, Cldn19, Tfpi, Fgg, Cd9, C1qtnf1, Adamts18, Tspan8, Anxa5, Serpine2, Vtn, Apoe	NEG
GOBP_AEROBIC_ELECTRON_TRANSPORT_CHAIN	-1.51006	0.0215827	0.235396	Cox5b, Uqcrq, Park7, Ndufa7, Ndufb9, Cox7a2, Cox4i2, Cox8a, Uqcr10, Cox7c, Uqcrh, Uqcr11, Cox6a1, Cox7a2l, mt-Co3, Cox4i1, Pink1	NEG
GOBP_REGULATION_OF_HETEROTYPIC_CELL_CELL_ADHESION	-1.50907	0.0355556	0.235982	Klf4, Cd44, Mapk7, Lck, Wnk1, Fgg, Apoa1, Mbp	NEG
GOBP_POSITIVE_REGULATION_OF_NEURAL_PRECURSOR_CELL_PROLIFERATION	-1.50734	0.0182648	0.237747	Wnt3a, Dll4, Mdk, Ryk, Zfp335, Notch1, Rsu1, Wdr62, Nes, Trf, Sox2, Sox10, Hdac5, Itgb1, Id4, Cx3cr1, Gpr37l1, Flna, Adgrg1, Gnai2	NEG
GOBP_RESPONSE_TO_TOXIC_SUBSTANCE	-1.50641	0	0.238157	Brip1, Cygb, Sod1, Nupr1, Prxl2a, Pon2, Slc11a1, Mt1, Park7, Cnp, Gpx3, Gstp1, Nxn, Sdc1, Gch1, Aldh2, Maob, Akr1a1, Ptges, Aldh1a7, Cyp1b1, Trpm6, Mapk3, Prdx1, Arhgap33, Nfe2l2, Pim1, Abcb1a, Gpx1, Mt3, Lcn2, Aldh1a1, Ces1d, Mpo, Slc22a2, Slc7a11, Cp, Gstm5, Gata6, Gpx4, Prdx6, Inmt, Selenow, Slc47a1, Pink1, Ptgs2, Mbp, Hp, Apoe, Comt	NEG
GOBP_EMBRYONIC_ORGAN_MORPHOGENESIS	-1.50603	0	0.237564	Tshz1, Ift52, Scrib, Wnt9b, Tbx15, Zic1, Gata2, Tprn, Lrig1, Efna1, Dvl1, Slc39a1, Mmp14, Wnt3a, Rbp4, Tulp3, Notch2, Tmie, Srf, Mdfi, Otx1, Gjb6, Sod1, Tcf7l2, Hipk1, Smad3, Gli1, Notch1, Sox9, Zeb1, Col2a1, Tbx3, Clrn2, Lhx1, Mfap5, Tcf7, Fgfr2, Mapk3, Dlg1, Insig1, Id2, Stil, Aldh1a3, Fgfr1, Rpl38, Nodal, Epha2, Tgfbr2, Zic3, Yap1, Foxf1, Sox2, Asb2, Hpn, Tcap, Foxl2, Pkd2, Myo6, Aldh1a2, Aldh…	NEG
GOBP_POSITIVE_REGULATION_OF_SUBSTRATE_ADHESION_DEPENDENT_CELL_SPREADING	-1.50602	0.0197802	0.236354	Enpp2, Carmil1, Unc13d, Dock1, Mdk, Lims1, Lims2, Tesk1, Dnm2, Cass4, Abl1, Cspg5, Prex1, Fermt2, Flna, Apoa1, Myoc	NEG
GOBP_POSITIVE_REGULATION_OF_CELL_ADHESION_MEDIATED_BY_INTEGRIN	-1.50564	0.0466531	0.235889	Nckap1l, Ret, Ptpn6, Ccl21d, Ccl21f, Ccl21e, P2ry12, Lif, Podxl, Foxc2	NEG
GOBP_POSITIVE_REGULATION_OF_SYSTEMIC_ARTERIAL_BLOOD_PRESSURE	-1.50555	0.0402542	0.234838	Cyba, Wnk1, Camk2n1, Ptpn1, Rhoa, Agt, Avpr2	NEG
GOBP_KIDNEY_MORPHOGENESIS	-1.50332	0.007109	0.237863	Tgfb1, Gcnt1, Wnk4, Kif26b, Sox9, Foxj1, Gdnf, Lhx1, Wnt6, Npnt, Ctnnbip1, Ptch1, Hes5, Dlg1, Wnt2b, Sall1, Pkd2, Lif, Agt, Fgf1, Irx3, Foxd1, Irx1, Irx2	NEG
GOBP_ANTIGEN_PROCESSING_AND_PRESENTATION_VIA_MHC_CLASS_IB	-1.50192	0.0453564	0.239483	H2-Q7, Cd1d1, H2-M3, H2-T24, H2-K1, B2m, H2-Q6	NEG
GOBP_GONADOTROPIN_SECRETION	-1.49828	0.0593607	0.244814	Crh, Tacr2, Tbx3, Crhr2, Niban2, Foxl2, Gja1, Foxd1	NEG
GOBP_RESPONSE_TO_CHEMOKINE	-1.4977	0.0176211	0.244672	Wnk1, Cxcl12, Ccrl2, Ccl6, Ccl22, Foxc1, Ccr2, Cxcr4, Oxsr1, Ccl12, Grk2, Rhoa, Cx3cr1, Padi2, Lox, Ccr1	NEG
GOBP_APICAL_JUNCTION_ASSEMBLY	-1.49513	0.0172414	0.248338	Nphp1, Srf, Cldn10, Cldn34c1, Ect2, Pecam1, Cldn19, Tjp1, Ctnna1, Dlg1, Epha2, Cldn34c3, Actn4, Rps6-ps4, Cdh1, Itgb1, Rhoa, Snai1, Vcl, Gja1, Cldn5, Rps6	NEG
GOBP_REGULATION_OF_MYELOID_LEUKOCYTE_MEDIATED_IMMUNITY	-1.4946	0.0221729	0.248155	Unc13d, Btk, Gata2, Spi1, Pomc, Gab2, Itgam, Stx4a, Foxf1, Rac2, Ptafr, Cd300a, Ccr2, Cx3cr1, Pld2, Nppa, C3	NEG
GOBP_NEUROTRANSMITTER_UPTAKE	-1.49424	0.0241228	0.247633	Slc6a9, Park7, Gdnf, Drd3, Slc1a7, Slc1a2, Itgb1, Slc22a2, Slc6a11, Kcnj10, Atp1a2, Gfap, Slc18a3	NEG
GOBP_GLOMERULAR_MESANGIUM_DEVELOPMENT	-1.49355	0.0472973	0.247681	Pdgfb, Bmp7, Itgb3, Cd34, Cflar, C3ar1, Gpr4, Pdgfa, Notch1, Acta2, Foxc2	NEG
GOBP_REGULATION_OF_INTEGRIN_MEDIATED_SIGNALING_PATHWAY	-1.49342	0.0453608	0.246694	Loxl3, Lama1, Phactr4, Lims1, Lims2, Lamb2, Ctnna1, Cd63, Emp2, Flna	NEG
GOBP_NEGATIVE_REGULATION_OF_BIOMINERAL_TISSUE_DEVELOPMENT	-1.4922	0.0378947	0.247757	Srgn, Ltbp3, Rflnb, Bcor, Gas6, Hey1, Ecm1, Tgfb1, Notch1, Sox9, Fgf23, Ccr1	NEG
GOBP_POSITIVE_REGULATION_OF_B_CELL_DIFFERENTIATION	-1.49058	0.0651261	0.249699	Nckap1l, Mmp14, Bad, Spi1, Xbp1, Stat5a, Stat5b, Pnp, Ddrgk1	NEG
GOBP_MEMBRANE_RAFT_ORGANIZATION	-1.48944	0.0285714	0.250584	S100a10, Col6a1, Iqgap1, Anxa2, Cav2, Npc1, Naxe, Pacsin2, Fa2h, Ptprc, Cav1, Dlg1, Pmp22, Emp2	NEG
GOBP_REGULATION_OF_B_CELL_DIFFERENTIATION	-1.4888	0.0242291	0.250538	Mmp14, Bad, Nfam1, Spi1, Xbp1, Stat5a, Id2, Stat5b, Pnp, Ddrgk1, Zfp36l1, Zfp36l2	NEG
GOBP_TEMPERATURE_HOMEOSTASIS	-1.48873	0.00498753	0.249478	Sqstm1, Hsf1, Apln, Thra, Dbh, Lepr, Il15, Plcl1, Nod2, Notch1, Epas1, Slc27a1, Acadvl, Tfe3, Gatm, Ptges, Qki, Nr1h2, Cav1, Fabp5, Drd1, Stat3, Gpx1, Ccr2, Acot11, Irf4, Dio2, Cxcr4, Ucp2, Lcn2, Acadl, Hadh, Apc, Aldh1a1, Foxc2, Ces1d, Tshr, Appl2, Gja1, Pth2r, Ednrb, Scd1, Sfxn5, Ptgs2	NEG
GOBP_POSITIVE_REGULATION_OF_EPITHELIAL_TO_MESENCHYMAL_TRANSITION	-1.48477	0.030837	0.256076	Mdk, Bcl9l, Tcf7l2, Smad3, Tgfb1, Notch1, Col1a1, Axin2, Tgfbr2, Adam8, Foxc1, Lrg1, Loxl2, Fermt2, Agt, Emp2, Snai1	NEG
GOBP_SYNAPTIC_TRANSMISSION_DOPAMINERGIC	-1.48436	0.0368664	0.255697	Crh, Park7, Gdnf, Drd3, Drd1, Pink1, Ptgs2, Comt	NEG
GOBP_ANIMAL_ORGAN_FORMATION	-1.48158	0.0196078	0.260119	Hhex, Notch1, Gdnf, Fgfr2, Mapk3, Axin2, Fgfr1, Tgfbr2, Wnt2b, Pim1, Emp2, Gata6, Fgf1, Frs2, Tbx1	NEG
GOBP_ATP_SYNTHESIS_COUPLED_ELECTRON_TRANSPORT	-1.4813	0.0285088	0.259413	Cox5b, Uqcrq, Park7, Ndufa7, Ndufb9, Cox7a2, Cox4i2, Cox8a, Uqcr10, Cox7c, Ndufv3, Uqcrh, Uqcr11, Cox6a1, Cox7a2l, mt-Co3, Cox4i1, Pink1	NEG
GOBP_REGULATION_OF_CHOLESTEROL_EFFLUX	-1.47928	0.0406852	0.262144	Ttc39d, Ptch1, Irak1, Nr1h2, Cav1, Lamtor1, Ces1d, Pltp, Apoa1, Zdhhc8, Apoe	NEG
GOBP_MITOCHONDRIAL_ELECTRON_TRANSPORT_CYTOCHROME_C_TO_OXYGEN	-1.47814	0.044586	0.263032	Cox5b, Cox7a2, Cox4i2, Cox8a, Cox7c, Cox6a1, Cox7a2l, mt-Co3, Cox4i1	NEG
GOBP_DIGESTION	-1.47721	0.00928074	0.263689	Apoa2, Npc1, Rbp4, Slc22a21, Mdk, Pbld1, Nod2, Crh, Wnk1, Wnk4, Sox9, Cyp39a1, Tjp2, Epb41, Crhr2, Nr1h2, Abcb1a, Kcnn4, Aqp5, Ezr, Pbld2, Hip1r, Npc1l1, Kcnq1, Apoa1, Dao, Comt	NEG
GOBP_AORTA_MORPHOGENESIS	-1.47685	0.0488889	0.263324	Acvrl1, Kat6a, Prox1, Bmpr1a, Mylk, Ephb4, Hey1, Dll4, Srf, Notch1, Tgfbr2, Tfap2b, Col3a1, Tbx1	NEG
GOBP_RESPONSE_TO_NICOTINE	-1.47563	0.0261438	0.264707	B2m, Chrna6, Mmp2, Gpx1, Slc7a11, Ppp1r1b, Chrnb3, Ppp1r9b, Chrnb1, Chrna3, Chrnb4, Atp1a2	NEG
GOBP_REGULATION_OF_FAT_CELL_DIFFERENTIATION	-1.47465	0.00492611	0.265476	Gata2, Dkkl1, Rora, Ptgr3, Wnt3a, Rorc, Ppard, Xbp1, Tcf7l2, Smad3, Tgfb1, Lrp5, Tfe3, Sh3pxd2b, Axin2, Insig1, Id2, Yap1, Pim1, Zbtb7c, Sirt2, Akt1, Zfp36l1, Fermt2, Id4, Wif1, Zfp36l2, Tph1, Zbtb16, Ptgs2, Msx2, Gnb3, C1ql4	NEG
GOBP_RENAL_VESICLE_DEVELOPMENT	-1.47397	0.0527473	0.265704	Wnt9b, Hey1, Kif26b, Sox9, Gdnf, Lhx1, Sall1, Lif	NEG
GOBP_ASTROCYTE_DIFFERENTIATION	-1.47343	0.010101	0.26557	Notch1, Lamb2, Nfix, Sox9, Nkx2-2, Qki, Plp1, Mapk3, Atf5, Hes5, Id2, Abl1, Fgfr3, Drd1, Ptpn11, Stat3, Eomes, Csf1r, Lif, C1qa, Id4, Agt, Gpr37l1, Cntf, Serpine2, Il6st, Plpp3, Vim, Gfap, Ror2	NEG
GOBP_SKELETAL_SYSTEM_MORPHOGENESIS	-1.47277	0.00242131	0.265779	Wnt9b, Tbx15, Bmpr1b, Slc39a1, Mmp14, Tulp3, Tmem119, Thra, Ryk, Mdfi, Col11a2, Smad3, Tgfb1, Ankrd11, Inppl1, Tbx4, Col9a1, Nfix, Sox9, Zeb1, Lrp5, Col1a1, Col2a1, Lhx1, Mef2d, Csgalnact1, Fgfr2, Foxn3, Chad, Sh3pxd2b, Serpinh1, Cbs, Axin2, Dlg1, Insig1, Fgfr3, Por, Nodal, Tgfbr2, Mmp2, Col13a1, Foxc1, Foxc2, Shox2, Alx3, Col3a1, Prrx2, Comp, Alx4, Irx5, Tbx1, Msx2, Ror2	NEG
GOBP_ALCOHOL_CATABOLIC_PROCESS	-1.47228	0.0348584	0.265731	Cyp39a1, Aldh2, Aldh1a7, Adh1, Apoe	NEG
GOBP_REGULATION_OF_CILIUM_MOVEMENT	-1.47146	0.0436681	0.266117	Bbs1, Dnah11, Cfap206, Tac2, Tacr2, Anxa5, Gas2l2, Ttll6	NEG
GOBP_EPIDERMIS_MORPHOGENESIS	-1.46987	0.0226244	0.268223	Fgf7, Fst, Dsc1, Klf4, Trp63, Plod3, Notch1, Fgfr2, Ctsl, Foxq1, Tmem79, Snai1, Igfbp5	NEG
GOBP_POSITIVE_REGULATION_OF_T_CELL_PROLIFERATION	-1.46958	0.0119904	0.267575	Anxa1, Aif1, Nckap1l, Vcam1, Efnb1, Igf2, Dnaja3, Kitl, Ccl19, Fadd, Prkcq, Il15, Cd1d1, Selenok, Ptprc, Rasal3, Cd81, Stat5a, Pycard, Stat5b, Tgfbr2, Tnfsf9, Pnp, Ccr2, Il23a, Gpam, Il6st, Itgal, Rps3	NEG
GOBP_REGULATION_OF_ACUTE_INFLAMMATORY_RESPONSE	-1.4695	0.0349345	0.266534	Fut7, Park7, Nlrp3, Gstp1, Pla2g2d, Ptges, Aoc3, Adam8, Ednrb, Ptgs2, C3	NEG
GOBP_AROMATIC_AMINO_ACID_METABOLIC_PROCESS	-1.46902	0.0384615	0.266313	Fah, Gcdh, Nadsyn1, Amdhd1, Th, Cyp2d22, Hdc, Mthfd1, Spr, Gstz1, Park7, Tph2, Qprt, Qdpr, Tyrp1, Tph1	NEG
GOBP_CELLULAR_HYPEROSMOTIC_RESPONSE	-1.46818	0.0641026	0.266915	Rcsd1, Ybx3, Efhd1, Wnk1, Slc2a1, Fbp1, Akr1b1, Slc25a23, Abcb1a, Oxsr1	NEG
GOBP_CELL_DIFFERENTIATION_INVOLVED_IN_KIDNEY_DEVELOPMENT	-1.46768	0.0239234	0.266736	Gata3, Pou3f3, Cd34, Ednra, Cited1, Iqgap1, Mtss1, Wwtr1, Gpr4, Wnt9b, Notch2, Cd2ap, Notch1, Lamb2, Foxj1, Gdnf, Lhx1, Ptch1, Yap1, Sall1, Acta2, Lif, Podxl, Foxc2, Ednrb	NEG
GOBP_POSITIVE_REGULATION_OF_HEMOPOIESIS	-1.46458	0.00247525	0.271798	Il1rl2, Ccl19, Fadd, Mmp14, Bad, Ccl9, Hsf1, Gas6, Notch2, Mdk, Spi1, Il15, Vsir, Xbp1, Egr3, Cd1d1, Tgfb1, Itgam, Cd74, Kat5, Ptprc, Nlrp3, Rag1, Itpkb, Malt1, Ctnnbip1, Smarcc2, H2-M3, Stat5a, Id2, Eeig1, Stat5b, Tgfbr2, Tnfsf9, Adam8, Pnp, Ddrgk1, Prkcz, Smarce1, Ccr2, Csf1r, Zfp36l1, Il23a, Lif, Brd2, Rhoa, Socs1, Axl, Car2, H2-Aa, Ccr1, Ror2, Pou4f1	NEG
GOBP_CELLULAR_RESPONSE_TO_PH	-1.46388	0.0478261	0.271998	Gpld1, Kcnk1, Gna11, Gh, Gja1, Pkd2l1	NEG
GOBP_RESPONSE_TO_FOOD	-1.46369	0.0349345	0.271205	Acbd7, Mt3, Akt1, Srebf1, Mpo, Gh, Gm15441, Comt	NEG
GOBP_CELL_KILLING	-1.46216	0.00524934	0.27293	Gbp2, Ceacam1, Tusc2, Igf2, Ptpn6, Ccl21d, Ccl21f, Ccl21e, Nectin2, Unc13d, Romo1, Gbp5, Ccl27a, Ccl19, Fadd, Bad, Spi1, Stx11, Gbp3, H2-Q7, Nos2, Pomc, Cd1d1, Tgfb1, Irgm2, Itgam, Cxcl12, Lgals3, Ptprc, Atn1, Hsp90ab1, Cxcl14, H2-M3, Stat5a, Ccl22, H2-T24, Prdx1, Lamp1, H2-K1, Stat5b, B2m, Pnp, H2-Q6, Il23a, Cx3cr1, Kif5b, Plekhm2, Emp2, Klrd1, Rps19, Rpl30, Cfh, Dao, Hc, C3, Ccl19-ps4	NEG
GOBP_LIPOPROTEIN_METABOLIC_PROCESS	-1.46122	0.00671141	0.273698	Irgm2, Selenok, Notum, Apobec1, Abhd17a, Ctsd, Hhat, Lcat, Golga7, Dbi, Npc1l1, Glul, Apoa1, Apod, Zdhhc8, Apoe	NEG
GOBP_POSITIVE_REGULATION_OF_CHOLESTEROL_METABOLIC_PROCESS	-1.46115	0.0568421	0.272693	Qki, Por, Srebf1, Ces1d, Fgf1, Apoa1, Apoe	NEG
GOBP_DIGESTIVE_SYSTEM_DEVELOPMENT	-1.45914	0.00977995	0.275709	Myb, Prdm1, Src, Xbp1, Tcf7l2, Smad3, Tgfb1, Pdgfa, Notch1, Sox9, Tcf7, Fgfr2, Nkx2-2, Id2, Fgfr3, Nodal, Zic3, Yap1, Foxf1, Nfe2l2, Sall1, Sox10, Percc1, Aldh1a2, Cdh1, Shox2, Hip1r, Wls, Gata6, Col3a1, Il6st, Ednrb, Kcnq1, Alx4	NEG
GOBP_REGULATION_OF_CILIUM_DEPENDENT_CELL_MOTILITY	-1.45905	0.0447761	0.274722	Tac2, Tacr2, Anxa5, Gas2l2, Ttll6	NEG
GOBP_MYELOID_CELL_HOMEOSTASIS	-1.45805	0	0.275632	Vegfa, Mthfd1, Bpgm, Ldb1, Rcor1, Adam17, Bbip1, Slc15a4, Zbtb7a, Dnase2a, Kitl, Btk, Ypel4, Gata2, Mertk, Bap1, Myb, Thra, Spi1, Srf, Prmt1, Hmga1, Hba-a2, Sod1, Zfpm1, Brd1, Itgam, Epas1, Atp5if1, Diaph3, Itpkb, Stat5a, Ampd3, Id2, Prdx1, Stat5b, B2m, Rac2, Stat3, Adgrf5, Ccr2, Csf1r, Zfp36l1, Smad5, Axl, Slc7a11, Rps17, Rps19, Glul, Kcnq1, Selenow, Cfh, Rps6, Hba-a1, Hbb-bs, Rps14, Hc, Rps24	NEG
GOBP_RENAL_SYSTEM_DEVELOPMENT	-1.45774	0	0.275076	Smad3, Tgfb1, Gcnt1, Pdgfa, Notch1, Wnk4, Heyl, Lamb2, Kif26b, Tns2, Sox9, Foxj1, Gdnf, Sdc4, Lhx1, Sdc1, Wnt6, Fgfr2, Npnt, Ctnnbip1, Gatm, Ptch1, Smad6, Serpinf1, Hes5, Dlg1, Id2, Lrp4, Fgfr1, Akr1b1, Wnt2b, Yap1, Foxf1, Sall1, Tfap2b, Acta2, Actn4, Foxc1, Pkd2, Aldh1a2, Lif, Cxcr4, Podxl, Apc, Hdac5, Rhoa, Slc22a6, Agt, Foxc2, Col4a1, BC028528, Smad5, Angpt2, Fgf1, Irx3, Ednrb, Id3, Foxd1, Cfh…	NEG
GOBP_POSITIVE_REGULATION_OF_STEROID_METABOLIC_PROCESS	-1.45748	0.0461165	0.274419	Qki, Por, Srebf1, Ces1d, Gh, Fgf1, Apoa1, Apoe	NEG
GOBP_MESONEPHROS_DEVELOPMENT	-1.45729	0.00229885	0.273655	Adamts16, Ret, Hnf1b, Cd44, Vegfa, Cat, Lzts2, Hs3st3a1, Wnt9b, Hey1, Smad3, Tgfb1, Kif26b, Sox9, Foxj1, Gdnf, Sdc4, Lhx1, Sdc1, Wnt6, Fgfr2, Npnt, Ctnnbip1, Ptch1, Smad6, Dlg1, Fgfr1, Wnt2b, Sall1, Foxc1, Pkd2, Agt, Foxc2, Smad5, Fgf1, Foxd1	NEG
GOBP_AEROBIC_RESPIRATION	-1.45609	0.0118483	0.27494	Ndufb11, Ndufb3, Sirt3, Tafazzin, Ndufs6, Ndufs8, Ndufa1, Cat, Atp5pd, Ndufa2, Ndufa6, Oxa1l, Stoml2, Ide, Tmem135, Chchd10, Ndufb4, Ndufb10, Suclg2, Apoc3, Atp5po, Bloc1s1, Mdh1b, Adsl, Nupr1, Cox5b, Uqcrq, Atp5if1, Ndufb7, Park7, Ndufa7, Ndufb9, Ndufs5, Cox7a2, Atp5f1d, Atp5pf, Cox4i2, Cox8a, Uqcr10, Aco2, Slc25a23, Cox7c, Uqcc2, Ndufv3, Ndufa13, Nop53, Uqcrh, Akt1, Atp5f1e, Uqcr11, Rhoa, Idh2,…	NEG
GOBP_DEFENSE_RESPONSE_TO_BACTERIUM	-1.45571	0.00268097	0.274483	Prkd1, Evpl, Adam17, Romo1, Nfkb1, Gbp5, Tlr2, Tnfrsf14, Il27ra, Rnase4, Ssc5d, Adamts4, Notch2, Gbp3, Nos2, Cyba, Nod2, Slc11a1, Irgm2, Nlrp3, Rpl39, Gbp9, H2-M3, Card9, Slpi, Rbck1, Gbp4, Myo1f, Trf, Casp4, H2-K1, Jchain, Casp7, Pycard, Nlrc4, Epha2, Slamf9, B2m, Gpr15lg, Naip5, Slc15a2, Wfdc18, Il23a, Lcn2, Wfdc3, Il33, Mpo, Oas1a, Mpeg1, Rps19, Fau, Rpl30, Scd1, Lyg2, Dao, Gbp10, Hp	NEG
GOBP_REGULATION_OF_TRIGLYCERIDE_METABOLIC_PROCESS	-1.4551	0.0382023	0.274514	Cnep1r1, Apoc3, Tcf7l2, Slc27a1, Kat5, Gpld1, Apobec1, Nr1h2, Srebf1, Gpam, C3, Gnb3, Apoe	NEG
GOBP_SUBSTRATE_ADHESION_DEPENDENT_CELL_SPREADING	-1.455	0.0125945	0.273604	Fermt3, Enpp2, Carmil1, Unc13d, Parva, Antxr1, Dock1, Efna1, Mertk, Mdk, Src, Akip1, Lims1, Lims2, Bcar1, Vamp3, Lamb2, Tesk1, Dnm2, Pxn, Postn, Cass4, Abl1, Parvb, Actn4, Cspg5, Prex1, Kank1, Rhoa, Fermt2, Axl, Flna, Apoa1, Myoc	NEG
GOBP_LEUKOCYTE_CHEMOTAXIS	-1.45442	0.00496278	0.273676	Vegfa, Ccl21d, Gpr183, Ccl21f, Ccl21e, Vegfb, Myo9b, Lgmn, Adam17, Ano6, Arhgef5, Dysf, Thbs4, Ccl27a, Ccl19, Gas6, Mdk, Spi1, Dapk2, Nbl1, Gpsm3, Nod2, Itgam, Wnk1, Cd74, Cxcl12, Mtus1, Lgals3, Mmp28, Cxcl14, Mapk3, Tmem102, Ccl22, Rin3, Il17b, Dpp4, Slamf9, Adam8, Gpr15lg, Mmp2, Rac2, Ccr2, Prex1, Csf1r, Il23a, Flt1, Oxsr1, C5ar2, Ccl12, Cx3cr1, S1pr1, Pf4, Padi2, Ptn, Rps19, Ednrb, Tafa4, Pla2…	NEG
GOBP_CELL_CHEMOTAXIS	-1.45372	0.00533333	0.273971	Vegfa, Ccl21d, Plxnb3, Gpr183, Ccl21f, Ccl21e, Vegfb, Myo9b, Prkd1, Enpp2, Lgmn, Adam17, Parva, Ano6, Arhgef5, Dysf, Thbs4, Ccl27a, Prkd2, Rab13, Ccl19, Rhog, Ccl9, Gas6, Mdk, Spi1, Dapk2, Prkcq, Nbl1, Bcar1, Egr3, Gpsm3, Nod2, Itgam, Wnk1, Cd74, Notch1, Cxcl12, Mtus1, Ccrl2, Lgals3, Gstp1, Coro1b, Mmp28, Lpar1, Ccl6, Cxcl14, Ephb1, Mapk3, Tmem102, Ccl22, Rin3, Fgfr1, Il17b, Dpp4, Epha2, Slamf9, …	NEG
GOBP_SULFUR_AMINO_ACID_METABOLIC_PROCESS	-1.45116	0.0584416	0.27778	Bhmt, Adi1, Cbs, Slc7a11, Comt	NEG
GOBP_BRANCHING_MORPHOGENESIS_OF_AN_EPITHELIAL_TUBE	-1.45094	0	0.277132	Dll4, Mdk, Src, Srf, Esrp1, Gna13, Tgfb1, Hhex, Notch1, Cxcl12, Sox9, Gdnf, Lrp5, Tbx3, Lhx1, Wnt6, Fgfr2, Npnt, Ctnnbip1, Ptch1, Pxn, Ctsl, Dlg1, Abl1, Ctsd, Epha2, Tgfbr2, Wnt2b, Yap1, Foxf1, Sox2, Sall1, Pkd2, Ctsz, Cxcr4, Flt1, Ppp1ca, Agt, Foxc2, Col4a1, Spry2, Gdf7, Fgf1, Clic4, Ddr1, Foxd1, Tbx1, Msx2	NEG
GOBP_REGULATION_OF_SYSTEMIC_ARTERIAL_BLOOD_PRESSURE_MEDIATED_BY_A_CHEMICAL_SIGNAL	-1.45077	0.0321101	0.276403	Drd3, Kcnn4, Rhoa, Agt, Anpep, Rasl10b, Ednrb, Avpr2, Comt	NEG
GOBP_POSITIVE_REGULATION_OF_FATTY_ACID_BIOSYNTHETIC_PROCESS	-1.45031	0.0621118	0.276258	Cd74, Pla2g4a, Nr1h2, Abcd2, Elovl5, Sirt2, Srebf1, Agt, Mid1ip1, Ptgs2	NEG
GOBP_L_ALPHA_AMINO_ACID_TRANSMEMBRANE_TRANSPORT	-1.44976	0.0267857	0.276268	Septin2, Slc1a7, Slc3a2, Slc7a2, Ucp2, Slc1a2, Itgb1, Agt, Slc38a3, Slc22a2, Slc7a11, Ttyh1, Slc1a3, Slc47a1, Kcnj10	NEG
GOBP_POSITIVE_REGULATION_OF_MESENCHYMAL_CELL_PROLIFERATION	-1.44878	0.0433839	0.277061	Pdgfa, Sox9, Lrp5, Fgfr2, Fgfr1, Tgfbr2, Foxf1, Foxp2, Shox2, Prrx2, Tbx1	NEG
GOBP_ORGANIC_ACID_BIOSYNTHETIC_PROCESS	-1.44839	0	0.276689	Cd74, Adi1, Park7, Cyp39a1, Pla2g4a, Acadvl, Hsd17b10, Gstp1, Akr1a1, Oat, Gatm, Ptges, Hoga1, Ldhb, Cbs, Qki, Plp1, Psat1, Nr1h2, Insig1, Fabp5, Aldh1a3, Abcd2, Slc27a5, Akr1b1, Upb1, Abhd3, Hsd17b4, Elovl5, Aldh1a2, Sirt2, Gstm2, Srebf1, Acadl, Aldh1a1, Gstp2, Gstm1, Agt, Ces1d, Scd2, Sphk1, Acsl3, Acsbg1, Mgll, Slc1a3, Phgdh, Acox2, Mid1ip1, Glul, Scd1, Fads2b, Fads1, Ptgs2, Fads2, Pklr, Ptgds	NEG
GOBP_AMINO_ACID_TRANSMEMBRANE_TRANSPORT	-1.44835	0.0166271	0.275718	Septin2, Slc1a7, Slc6a13, Slc3a2, Slc7a2, Slc6a6, Ucp2, Slc1a2, Itgb1, Agt, Slc38a3, Slc22a2, Slc7a11, Ttyh1, Slc1a3, Slc6a11, Slc47a1, Kcnj10, Gfap, Slc36a2	NEG
GOBP_ZYMOGEN_ACTIVATION	-1.44728	0.0409639	0.276709	Serpinf2, Mmp14, F9, Tmprss9, Vsir, Ctsl, Fgg, Hpn, Ctsz, Serpine2, Clec3b, Hp	NEG
GOBP_BONE_GROWTH	-1.44692	0.0401786	0.276313	Col27a1, Fbln5, Ecm1, Lepr, Col9a1, Sox9, Por, Bnc2, Tgfbr2, Comp, Msx2	NEG
GOBP_POSITIVE_REGULATION_OF_GLIAL_CELL_PROLIFERATION	-1.44677	0.0451467	0.275525	Flt1, Cysltr1, Vim, Gfap	NEG
GOBP_RENAL_FILTRATION	-1.44615	0.0452586	0.275723	Jchain, Adgrf5, Emp2, Gja1, Comt	NEG
GOBP_LUNG_MORPHOGENESIS	-1.44577	0.0241546	0.275391	Dag1, Plod3, Map2k2, Srf, Hmga1, Esrp1, Hhex, Sox9, Fgfr2, Ctsl, Mapk3, Ctsd, Nodal, Tgfbr2, Wnt2b, Yap1, Foxf1, Sox2, Foxp2, Ctsz, Lif, Hipk2, Spry2, Rpl13a	NEG
GOBP_LIPOPROTEIN_LOCALIZATION	-1.44546	0.0649895	0.274872	Apoc3, Surf4, Unc119b, Apobec1, Cubn, Apoe	NEG
GOBP_REGULATION_OF_LIPID_BIOSYNTHETIC_PROCESS	-1.44544	0.00524934	0.273868	Sod1, Tcf7l2, Sik2, Asah1, Bmp5, Cd74, Pdgfa, Paqr4, Slc27a1, Pla2g4a, Acadvl, Kat5, Gpld1, Qki, Dhcr7, Nr1h2, Insig1, Fabp5, Abcd2, Por, Lhcgr, Adgrf5, Elovl5, Sirt2, Akt1, Srebf1, Acadl, Agt, Ces1d, Sphk1, Acsl3, Gh, Gpam, Snai1, Fgf1, Dbi, Mid1ip1, Ptgs2, C3, Avil, Apoe	NEG
GOBP_INNER_EAR_MORPHOGENESIS	-1.44398	0.0117647	0.27572	Scrib, Zic1, Gata2, Tprn, Lrig1, Dvl1, Wnt3a, Tmie, Otx1, Sod1, Sox9, Zeb1, Col2a1, Tbx3, Clrn2, Fgfr2, Insig1, Aldh1a3, Fgfr1, Sox2, Hpn, Tcap, Myo6, Spry2, Tshr, Sparc, Prrx2, Nherf1, Kcnq1, Tbx1, Ror2	NEG
GOBP_REGULATION_OF_LYMPHOCYTE_CHEMOTAXIS	-1.44319	0.0637813	0.276127	Wnk1, Cxcl14, Tmem102, Ccr2, Oxsr1, Ccl12, Padi2	NEG
GOBP_AMINO_SUGAR_CATABOLIC_PROCESS	-1.44314	0.062635	0.275199	Chit1, Nagk, Gnpda1, Mgat1, Aldh1a7, Aldh1a1, Ovgp1	NEG
GOBP_REGULATION_OF_PLASMINOGEN_ACTIVATION	-1.44234	0.0755556	0.275748	Plat, Meltf, S100a10, Anxa2, Serpinf2, Hpn, Ctsz, Serpine2, Clec3b	NEG
GOBP_REGULATION_OF_SYSTEMIC_ARTERIAL_BLOOD_PRESSURE_BY_RENIN_ANGIOTENSIN	-1.44221	0.0472973	0.274946	Drd3, Kcnn4, Rhoa, Agt, Anpep, Ednrb, Comt	NEG
GOBP_POSITIVE_REGULATION_OF_LEUKOCYTE_MIGRATION	-1.4415	0.00987654	0.275364	Vegfa, Ccl21d, Ccl21f, Ccl21e, Vegfb, Lgmn, Adam17, Ano6, Kitl, Dysf, Thbs4, Tlr2, Tnfrsf14, Ccl19, Fadd, Mmp14, Gas6, Mdk, Spi1, Dapk2, Gpsm3, Tgfb1, Fut7, Wnk1, Selenok, Cd74, Cxcl12, Lgals3, Pecam1, Cxcl14, Mapk3, Myo1f, Abl1, Tmem102, Pycard, Itga2b, Aoc3, Adam8, Rac2, P2ry12, Ptafr, Ccr2, Csf1r, Il23a, Oxsr1, Ccl12, Rhoa, Cx3cr1, Ptn, Bdkrb1, Itga2, Lyve1, Fut4, Pla2g7, Ccr1, Ccl19-ps4	NEG
GOBP_VERY_LONG_CHAIN_FATTY_ACID_METABOLIC_PROCESS	-1.44149	0.0543478	0.274348	Abcd2, Slc27a5, Hsd17b4, Elovl5, Acsbg1, Acox2	NEG
GOBP_PHOSPHATE_ION_HOMEOSTASIS	-1.4405	0.0800821	0.275283	Slc34a3, Fgf23, Enpp3, Nherf1, Abcc6	NEG
GOBP_RETINAL_ROD_CELL_DIFFERENTIATION	-1.44	0.0584416	0.275125	Ntrk2, Casz1, Bhlhe23, Trpm1, Sox9, Stat3, Ptn, Cntf, Gnat2, Miat, Cfh	NEG
GOBP_REGULATION_OF_PHAGOCYTOSIS	-1.43958	0.0258216	0.274944	Ano6, Dysf, Tlr2, Btk, Gata2, Apoa2, Mertk, Gas6, Il15, Sod1, Tgfb1, Cyba, Nod2, Slc11a1, Dnm2, Ptprc, Plscr1, Snx3, Rap1a, Pycard, Cfp, Cd300a, Rapgef1, Rab31, Tgm2, Sphk1, Rack1, Appl2, Itga2, Tulp1, Apoa1, C2, C3	NEG
GOBP_VASCULAR_ASSOCIATED_SMOOTH_MUSCLE_CELL_DIFFERENTIATION	-1.43721	0.0463576	0.278604	Srf, Notch1, Smad6, Qki, Gata6, Aplnr, Comp, Cfh, C3	NEG
GOBP_PEPTIDYL_TYROSINE_AUTOPHOSPHORYLATION	-1.43477	0.0618337	0.2823	Mapk3, Cav1, Abl1, Aatk, Srms, Ddr1	NEG
GOBP_T_CELL_PROLIFERATION	-1.4333	0.004914	0.284401	Vcam1, Tspan32, Efnb1, Crip3, Ceacam1, Btla, Igf2, Marchf7, Cd44, Ptpn6, Twsg1, Dnaja3, Mad1l1, Kitl, Scrib, Tnfrsf14, Ccl19, Fadd, Ccnd3, Lrrc32, Prkcq, Il15, Vsir, Cd1d1, Tgfb1, Slc11a1, Cd151, Itgam, Selenok, Washc1, Cxcl12, Lgals3, Foxj1, Ptprc, Sdc4, Ebi3, Rasal3, Pla2g2d, Malt1, Cd81, H2-M3, Stat5a, Dlg1, Abl1, Gnrh1, Pycard, Stat5b, Tgfbr2, Laptm5, Tnfsf9, Pnp, Rac2, Mapk8ip1, Ccr2, Il23a,…	NEG
GOBP_REGULATION_OF_FATTY_ACID_BIOSYNTHETIC_PROCESS	-1.4332	0.037694	0.283538	Wdtc1, Apoc3, Cd74, Pla2g4a, Acadvl, Nr1h2, Insig1, Fabp5, Abcd2, Elovl5, Sirt2, Srebf1, Acadl, Agt, Mid1ip1, Ptgs2	NEG
GOBP_NEGATIVE_REGULATION_OF_LIPID_BIOSYNTHETIC_PROCESS	-1.43217	0.0233645	0.284387	Ceacam1, Pde8b, Trib3, Ceacam2, Ccdc3, Nfkb1, Dkkl1, Wdtc1, Apoc3, Sod1, Sik2, Bmp5, Pdgfa, Slc27a1, Acadvl, Insig1, Acadl, Sphk1, Snai1, Apoe	NEG
GOBP_STEROL_TRANSPORT	-1.43196	0.00909091	0.283837	Ttc39d, Pip4k2a, Tsku, Vps51, Ptch1, Npc2, Cftr, Irak1, Nr1h2, Cav1, Lamtor1, Gramd1a, Lcat, Ces1d, Npc1l1, Pltp, Apoa1, Zdhhc8, Apoe, Comt	NEG
GOBP_LIPOPROTEIN_BIOSYNTHETIC_PROCESS	-1.43062	0.0225734	0.285554	Hhat, Lcat, Golga7, Dbi, Glul, Apoa1, Zdhhc8, Apoe	NEG
GOBP_NEGATIVE_REGULATION_OF_RESPONSE_TO_WOUNDING	-1.43041	0.0288248	0.284925	Mdk, Serping1, Smad3, Pdgfa, Kremen1, Cers2, Cldn19, Tfpi, Fgg, Cd9, C1qtnf1, Adamts18, Stat3, Tspan8, Il33, Rgma, Git1, Anxa5, Serpine2, Vtn, Rtn4r, Apoe	NEG
GOBP_ADAPTIVE_THERMOGENESIS	-1.42996	0.0144578	0.284742	Hsf1, Sctr, Thra, Dbh, Lepr, Il15, Plcl1, Notch1, Epas1, Ucp3, Tfe3, Gatm, Qki, Nr1h2, Cav1, Fabp5, Bmp8b, Ccr2, Acot11, Irf4, Dio2, Cxcr4, Ucp2, Lcn2, Acadl, Hadh, Apc, Aldh1a1, Foxc2, Ces1d, Ckb, Tshr, Appl2, Gja1, Pth2r, S100b, Scd1, Sfxn5	NEG
GOBP_NEGATIVE_REGULATION_OF_TRANSLATIONAL_INITIATION	-1.42961	0.0700637	0.284401	Scrib, Eif4ebp1, Rpl13a, Bc1	NEG
GOBP_CORTICOSTEROID_HORMONE_SECRETION	-1.42881	0.0601852	0.284912	Pomc, Crh, Wnk4, Galr1, Ptpn11, C1qtnf1, Agt, Kcnq1	NEG
GOBP_ODONTOGENESIS	-1.42857	0.00486618	0.284371	Src, Nf2, Wdr72, Tcf7l2, Tgfb1, Ankrd11, Col1a1, Edar, Wnt6, Fgfr2, Ctnna1, Cftr, Axin2, Lrp4, Fgfr1, Nfic, Sp7, Apcdd1, Foxc1, Aqp5, Phex, Apc, Rhoa, Wls, Gata6, Ascl5, Id3, Tbx1, Msx2	NEG
GOBP_HYDROGEN_PEROXIDE_METABOLIC_PROCESS	-1.42785	0.0344086	0.284726	Sod1, Cyba, Park7, Gpx3, Prdx1, Stat3, Gpx1, Mt3, Mpo, Prdx6, Hba-a1, Pink1, Hbb-bs	NEG
GOBP_TRNA_THREONYLCARBAMOYLADENOSINE_METABOLIC_PROCESS	-1.42654	0.0708155	0.286327	Osgep, Hsd17b10, Tprkb	NEG
GOBP_REGULATION_OF_AEROBIC_RESPIRATION	-1.42433	0.0652632	0.289928	Ide, Tmem135, Apoc3, Nupr1, Park7, Slc25a23, Uqcc2, Nop53, Akt1, Rhoa, Pink1	NEG
GOBP_QUATERNARY_AMMONIUM_GROUP_TRANSPORT	-1.42343	0.0767442	0.290763	Slc22a21, Slc22a2, Slc6a12	NEG
GOBP_HEMOSTASIS	-1.42303	0.00722892	0.290553	Entpd1, Mertk, Wnt3a, Plek, Gas6, Rasa3, Serping1, Srf, F9, Prkcq, Gna13, Tec, Prrg2, F3, Pdgfa, Pla2g4a, F2rl2, Tfpi, Pear1, Cav1, F13a1, Fgg, Cd9, C1qtnf1, Adamts18, Nfe2l2, Vwf, Tspan8, P2ry12, Procr, Serpind1, Pf4, Angpt2, Axl, Slc7a11, Anxa5, Flna, Serpine2, Hpse, Tph1, Vtn, Comp, Cfh, Apoe	NEG
GOBP_REGULATION_OF_T_CELL_CYTOKINE_PRODUCTION	-1.42299	0.0625	0.289629	Fzd5, Rsad2, Vsir, Nlrp3, Malt1, Cd81, B2m, Prkcz, Ccr2	NEG
GOBP_REGULATION_OF_RIG_I_SIGNALING_PATHWAY	-1.41992	0.0711111	0.29483	Oasl1, Nop53, Ufd1	NEG
GOBP_EAR_MORPHOGENESIS	-1.41984	0.0121359	0.293949	Tbx18, Tshz1, Scrib, Zic1, Gata2, Tprn, Lrig1, Dvl1, Wnt3a, Tmie, Otx1, Gjb6, Sod1, Sox9, Zeb1, Col2a1, Tbx3, Clrn2, Fgfr2, Mapk3, Insig1, Aldh1a3, Fgfr1, Rpl38, Zic3, Sox2, Hpn, Tcap, Myo6, Spry2, Tshr, Sparc, Prrx2, Nherf1, Kcnq1, Tbx1, Ror2	NEG
GOBP_POSITIVE_REGULATION_OF_MORPHOGENESIS_OF_AN_EPITHELIUM	-1.41912	0.0512249	0.294304	Mdk, Tgfb1, Sox9, Gdnf, Lhx1, Abl1, Wnt2b, Sall1, Lif, Itgax, Lcn2, Agt, Gja1	NEG
GOBP_MONOCYTE_CHEMOTAXIS	-1.41655	0.0643015	0.298503	Myo9b, Lgmn, Ano6, Nbl1, Cxcl12, Lgals3, Ccr2, Flt1, Ccl12, Cx3cr1, Rps19, Pla2g7, Ccr1	NEG
GOBP_CELL_PROLIFERATION_IN_HINDBRAIN	-1.41644	0.0668058	0.297768	Rora, Lhx5, Gli1, Atf5, Gpr37l1	NEG
GOBP_NEGATIVE_REGULATION_OF_PEPTIDASE_ACTIVITY	-1.41569	0.0682303	0.298107	Ubxn1, Ecm1, Bin1, Park7, Akt1, Serpine2, Timp3, Vtn, Cst3	NEG
GOBP_CRANIOFACIAL_SUTURE_MORPHOGENESIS	-1.41519	0.0774336	0.298119	Mmp14, Tgfb1, Fgfr2, Foxn3, Insig1, Msx2	NEG
GOBP_VITAMIN_TRANSMEMBRANE_TRANSPORT	-1.41492	0.0911017	0.297675	Abcc5, Rbp4, Slc27a1, Slc22a2, Slc47a1	NEG
GOBP_RESPONSE_TO_FATTY_ACID	-1.41469	0.0288248	0.297183	Ptafr, Cpt1a, Srebf1, Ucp2, Scd2, Id3, Scd1, Ptgs2, Ranbp1	NEG
GOBP_CELL_ADHESION_MEDIATED_BY_INTEGRIN	-1.414	0.0164706	0.297619	Nckap1l, Vcam1, Ret, Ptpn6, Ccl21d, Ccl21f, Ccl21e, Fermt3, Adam17, Col16a1, Efna1, Itga6, Itgam, Wnk1, Npnt, Cyp1b1, Epha8, Dpp4, Ptpn11, Epha2, Itga2b, P2ry12, Itgb5, Lif, Itgax, Podxl, Itgb1, Foxc2, Itga2, Vtn, Plpp3, Itgal	NEG
GOBP_ENAMEL_MINERALIZATION	-1.41399	0.0730689	0.296648	Wdr72, Tgfb1, Cftr, Tbx1, Msx2	NEG
GOBP_REGULATION_OF_PRESYNAPTIC_MEMBRANE_POTENTIAL	2.20079	0	0	Gria3, Gabrb1, Kcna2, Gria1, Kcna1, Scn1a, Kcnj6, Kcnc2, Kcnc1, Gabra5, Gabra2, Kctd16, Kctd12, Kcnh1, Casr, Kcnj3, Grik3, Grik2	POS
GOBP_NEURON_RECOGNITION	2.1108	0	0.000477523	Epha4, Rtn4, Nrcam, Cntnap2, Cnr1, Nptn, App, L1cam, Foxg1, Robo1, Tnfrsf21, Cdk5r1, Ywhaz, Tnn, Arhgap35, Nrp1, Ephb2, Ndn, Robo2, Dscam, Gap43, Fezf2, Ncam2, Efnb3	POS
GOBP_SYNAPTIC_TRANSMISSION_GABAERGIC	2.11039	0	0.000318349	Gabrb2, Gabra1, Gabrb3, Cntnap2, Cnr1, Gabbr2, Usp46, Nf1, Nrxn1, Stxbp1, Slc38a1, Clcn3, Gabra5, Nlgn1, Gabra2, Nalcn, Prkce, Cacnb4, Pten, Gabra3, Clstn3, Gabrg2, Hapln4, Slc6a1, Phf24, Erbb4, Plcl2, Cnr2, Slitrk3, Nlgn2	POS
GOBP_SYNAPSE_ASSEMBLY	2.10034	0	0.000238762	Pclo, Prkca, Ntrk3, Dock4, Map1b, Bsn, Plxna4, Usp9x, Clstn2, Gabrb2, Rtn4, Gabra1, Gabrb3, Reln, Gsk3b, Cntnap2, Nrxn3, Slit1, Gria1, Gpm6a, Nptn, Plxna1, Akap5, Large1, Dnm3, Dclk1, Mdga1, App, Vldlr, Mycbp2, L1cam, Nrxn1, Srgap3, Slc12a5, Gabra5, Ptprs, Snap25, Nlgn1, Gabra2, Ghsr, Slitrk1, Zdhhc2, Pten, Adgrl1, Clstn1, Eif4g1, Lrfn5, Fbxo45, Stau2, Gabra3, Slitrk4, Nptxr, Clstn3, Ppp1r9a, Csm…	POS
GOBP_CENTRAL_NERVOUS_SYSTEM_NEURON_DEVELOPMENT	2.09924	0	0.000191009	Prkca, Gabrb1, Plxna4, Epha4, Dcc, Pafah1b1, Wdr47, Plxna1, Sema3e, Dclk1, B4galt6, Mycbp2, L1cam, Slc4a10, Hprt1, Zeb2, Gnaq, Agtpbp1, Taok1, Rapgef2, Pten, Nfib, Fbxo45, Foxg1, Cdh11, Robo1, Lingo1, Kifbp, Arhgap35, Ndnf, Nrp1, Ephb2, Robo2, Slit2, Prdm8, Nova2, Neurog2, Crk, Arhgef28, Fezf2	POS
GOBP_PRESYNAPSE_ORGANIZATION	2.09873	0	0.000159174	Pclo, Ntrk3, Bsn, Pls3, Snap91, Mdga1, App, Nrxn1, Cacna2d3, Ptprs, Nlgn1, Pfn2, Slitrk1, Pten, Eif4g1, Lrfn5, Clstn3, Pcdh17, Lrrtm1, Vps35, Sdcbp, Tln2, Cadm1, Slitrk3, Nlgn2, Snca, Arf6, Clasp2	POS
GOBP_REGULATION_OF_SYNAPTIC_VESICLE_EXOCYTOSIS	2.09826	0	0.000136435	Prkca, Prepl, Atp2a2, Slc4a8, Syt1, Cacna1e, Sv2b, Stxbp5l, Prkcg, Braf, Prkcb, P2rx1, Nlgn1, Pfn2, Rab3gap1, Cacnb4, Syn1, Fbxo45, Kcnh1, Dnm1l, Stxbp5, Rab3a, Ppfia2, Syt4, Rab5a	POS
GOBP_CALCIUM_ION_IMPORT_ACROSS_PLASMA_MEMBRANE	2.08653	0	0.000119381	Slc8a1, Slc24a2, Cacna1e, Cacna1c, Ppp3cb, Cacna1b, Akap5, Slc24a4, P2rx1, Nalf1, Ppp3r1, Prnp, Cacna1s, P2rx5, Ppp3ca	POS
GOBP_INHIBITORY_SYNAPSE_ASSEMBLY	2.07573	0	0.000106116	Clstn2, Gabrb2, Gabra1, Gabrb3, Cntnap2, Mdga1, Gabra5, Gabra2, Gabra3, Clstn3, Lhfpl4, Gabrg2, Hapln4, Srgap2, Lgi2	POS
GOBP_REGULATION_OF_POSTSYNAPTIC_MEMBRANE_POTENTIAL	2.0572	0	9.55046e-05	Grin2b, Grin2a, Pclo, Gria3, Gabrb1, Gabrb2, Kcna2, Gabra1, Gabrb3, Reln, Gsk3b, Cntnap2, Rgs7bp, Gria1, Kcna1, Gria2, Sez6, Neto2, App, Nrxn1, Gabra5, P2rx1, Nlgn1, Gabra2, Neto1, Chrna2, Rab3gap1, Hcn1, Kctd16, Plk2, Nos1, Kctd12, Npy2r, Pten, Gabra3, Ppp1r9a, Tmem25, Gabrg2, Grin1, Dpp6, Chrna7, Ppp3ca, Rgs4, Grid1, Afdn, Tbc1d24, Grik2, Dgki, Nlgn2, Zmynd8, Snca, Mecp2	POS
GOBP_CENTRAL_NERVOUS_SYSTEM_NEURON_AXONOGENESIS	2.05658	0	8.68224e-05	Prkca, Plxna4, Epha4, Dcc, Pafah1b1, Wdr47, Dclk1, B4galt6, Mycbp2, Zeb2, Pten, Nfib, Fbxo45, Cdh11, Kifbp, Arhgap35, Ephb2, Slit2, Prdm8	POS
GOBP_MEMBRANE_DEPOLARIZATION_DURING_ACTION_POTENTIAL	2.04978	0	0.000157024	Scn2a, Scn8a, Cacna2d1, Cacna1c, Scn3b, Scn1a, Scn2b, Ywhah, Cacnb2, Cacna1i, Ank3, Ptpn3	POS
GOBP_PRESYNAPTIC_ENDOCYTOSIS	2.04839	0	0.000144946	Cltc, Synj1, Aak1, Bltp1, Abca13, Ppp3cb, Amph, Sh3gl2, Snap91, Calm2, Dnm3, Scamp5, Ap2b1, Sgip1, Atp8a1, Nlgn1, Btbd8, Dnm1, Ap3m2, Syt11, Dnm1l, Dnajc6, Tbc1d24, Rab27b, Ap3b2, Snca, Synj2, Arf6, Calm1, Vamp4, Necap1, Ap2a2, Ap3s1, Slc17a7	POS
GOBP_REGULATION_OF_DENDRITIC_SPINE_MORPHOGENESIS	2.03647	0	0.000269658	Actr2, Epha4, Reln, Pafah1b1, Opa1, Dnm3, Pak3, Ube3a, Nlgn1, Pten, Dhx36, Stau2, Ppp1r9a, Caprin1, Cdk5r1, Dnm1l, Abi2, Mfn2, Actr3, Tanc2, Bhlhb9, Cfl1, Afdn, Ppfia2, Ephb2	POS
GOBP_VESICLE_MEDIATED_TRANSPORT_IN_SYNAPSE	2.03594	0	0.000251681	Pclo, Prkca, Cltc, Prepl, Atp2a2, Erc2, Slc4a8, Syt1, Cacna1e, Synj1, Bsn, Sv2b, Aak1, Cadps, Bltp1, Pls3, Abca13, Stxbp5l, Ppp3cb, Amph, Napb, Cacna1b, Syn2, Sh3gl2, Snap91, Dnajc5, Calm2, Akap5, Dnm3, Atp6ap2, Usp46, Atp6v0a1, Prkcg, Scamp5, Syngr3, Nrxn1, Stxbp1, Sv2a, Braf, Snap47, Prkcb, Ap2b1, Nsg1, Slc9a6, Sgip1, Clcn3, Mkln1, Atp8a1, P2rx1, Atp6v1a, Snap25, Atp6v1b2, Nlgn1, Pfn2, Btbd8, R…	POS
GOBP_ACTION_POTENTIAL	2.02294	0	0.000295826	Grin2b, Grin2a, Ntrk3, Scn2a, Atp2a2, Scn8a, Kcnq3, Cacna2d1, Cacna1c, Scn3b, Ank2, Kcna2, Ryr2, Nrcam, Cntnap2, Gria1, Kcna1, Cnr1, Scn1a, Kcnma1, Calm2, Fgf12, Scn2b, Kcnc2, Kcnc1, Gnaq, P2rx1, Ywhah, Hcn1, Kcnq2, Cacnb2, Cacnb4, Cacna1i, Trpc4, Ank3, Dpp6, Akap9, Ptpn3, Foxp1, Gpd1l, Kcnd3, Chrna7, Slc9a1, Mtor, Cnr2, Grik2, Mecp2, Pkp2, Dmd	POS
GOBP_SYNAPTIC_VESICLE_CYCLE	2.02143	0	0.000278425	Pclo, Prkca, Cltc, Prepl, Atp2a2, Erc2, Slc4a8, Syt1, Cacna1e, Synj1, Bsn, Sv2b, Cadps, Bltp1, Pls3, Abca13, Stxbp5l, Ppp3cb, Amph, Napb, Cacna1b, Syn2, Sh3gl2, Snap91, Dnajc5, Dnm3, Atp6ap2, Atp6v0a1, Prkcg, Scamp5, Syngr3, Nrxn1, Stxbp1, Sv2a, Braf, Snap47, Prkcb, Ap2b1, Slc9a6, Sgip1, Clcn3, Atp8a1, P2rx1, Atp6v1a, Snap25, Atp6v1b2, Nlgn1, Pfn2, Btbd8, Rab3gap1, Dnm1, Ap3m2, Syt11, Cacnb4, Pte…	POS
GOBP_NEURON_CELLULAR_HOMEOSTASIS	1.99611	0	0.000315141	Slc24a2, Atp2a2, Erc2, Sv2b, Cnr1, App, Atp6ap2, Atp6v0a1, Nell2, Slc9a6, Clcn3, P2rx1, Atp6v1a, Atp6v1b2, Taok1, Cacnb2, Cacnb4, Atp6v1c1, Tmem106b, Atp6v1h, Kcnh1, Grin1, Atp6v0e2, Atp6ap1	POS
GOBP_POSITIVE_REGULATION_OF_DENDRITIC_SPINE_MORPHOGENESIS	1.99054	0	0.000397969	Actr2, Reln, Pafah1b1, Opa1, Pak3, Dhx36, Stau2, Caprin1, Dnm1l, Mfn2, Actr3, Bhlhb9, Afdn, Ephb2, Ptprd, Cask, Slc30a1	POS
GOBP_MODULATION_OF_EXCITATORY_POSTSYNAPTIC_POTENTIAL	1.97747	0	0.000425241	Grin2b, Grin2a, Pclo, Reln, Gsk3b, Gria1, Neto2, App, Nrxn1, Nlgn1, Neto1, Plk2, Npy2r, Pten, Tmem25, Grin1, Chrna7, Rgs4, Afdn, Tbc1d24, Grik2, Nlgn2, Zmynd8	POS
GOBP_POSITIVE_REGULATION_OF_SYNAPSE_ASSEMBLY	1.96249	0	0.000763884	Prkca, Ntrk3, Clstn2, Gsk3b, Nrxn1, Nlgn1, Slitrk1, Adgrl1, Clstn1, Stau2, Slitrk4, Clstn3, Lrrn3, Adgrb3, Actr3, Lrrtm1, Flrt2, Adgrl3, Bhlhb9, Slitrk5, Slitrk3, Ephb2, Nlgn2, Slit2, Ptprd, Adgrb1, Flrt3, Lrrc4b, Lrrtm2, Lrrn1, Asic2, Ube2v2	POS
GOBP_ENDOPLASMIC_RETICULUM_ORGANIZATION	1.95469	0	0.00119658	Emc10, Rtn3, Rtn4, Rtn1, Lnpk, Vcpip1, Myo5a, Rab3gap1, Arl6ip1, Htt, Esyt2, Atl1, Reep1, Tram1l1, Cacna1s, Rab3gap2, Tmem33, Ccdc47, Vapa, Tram2, Rab10, Rab18, Mia3, Tmcc1, Esyt3, Zfyve27, Reep5, Gak, Mmgt1, Emc4	POS
GOBP_POSITIVE_REGULATION_OF_SYNAPTIC_VESICLE_RECYCLING	1.95449	0	0.00114456	Pclo, Synj1, Abca13, Snap91, Dnm3, Nlgn1, Dnm1, Dnm1l	POS
GOBP_PRESYNAPSE_ASSEMBLY	1.94994	0	0.00117586	Pclo, Ntrk3, Bsn, Mdga1, App, Nrxn1, Ptprs, Nlgn1, Slitrk1, Pten, Eif4g1, Lrfn5, Clstn3, Pcdh17, Lrrtm1, Sdcbp, Cadm1, Slitrk3, Nlgn2, Snca, Arf6, Ptprd, Efnb3, Il1rapl2, Lrrc4b	POS
GOBP_NEURON_PROJECTION_ORGANIZATION	1.94424	0	0.00127804	Grin2b, Grin2a, Actr2, Epha4, Reln, Gsk3b, Cntnap2, Pafah1b1, Opa1, Dnm3, Pak3, App, Ube3a, Nlgn1, Pten, Zfp804a, Dhx36, Prnp, Stau2, Abl2, Ppp1r9a, Arf1, Grin1, Caprin1, Cdk5r1, Dnm1l, Abi2, Kifbp, Mfn2, Actr3, Tanc2, Chrna7, Vps35, Homer1, Atp1a3, Bhlhb9, Cfl1, Afdn, Ppfia2, Wasl, Ephb2, Zmynd8, Cttn, Ckap5, Ptprd, Myo5b, Xlr4a, Cask, Septin7, Cdc42, Pick1, Slc30a1, Epha5, Adam10	POS
GOBP_REGULATION_OF_SYNAPTIC_VESICLE_RECYCLING	1.93401	0	0.00159274	Pclo, Synj1, Abca13, Ppp3cb, Snap91, Dnm3, Scamp5, Nlgn1, Dnm1, Syt11, Dnm1l	POS
GOBP_MAINTENANCE_OF_SYNAPSE_STRUCTURE	1.9337	0	0.00153375	Pclo, Erc2, Bsn, Plxna4, Cntnap2, Sort1, L1cam, Nrxn1, Nlgn1, Appl1, Csmd2, Adgrb3, Adgrl3, Rab3a, Dlg2, Cadm1, Erc1, Arf6, Prickle1	POS
GOBP_SARCOPLASMIC_RETICULUM_CALCIUM_ION_TRANSPORT	1.93084	0	0.00167947	Slc8a1, Atp2a2, Cacna1c, Ank2, Ryr2, Calm2, Ryr3, Pde4d, Dmd, Calm1, Atp2a1	POS
GOBP_REGULATION_OF_CARDIAC_MUSCLE_CONTRACTION_BY_CALCIUM_ION_SIGNALING	1.92997	0	0.00168675	Slc8a1, Atp2a2, Atp1b1, Cacna1c, Ank2, Ryr2	POS
GOBP_SYNAPTIC_VESICLE_PRIMING	1.92274	0	0.00194511	Erc2, Synj1, Cadps, Napb, Syngr3, Stxbp1, Sv2a, Snap47, Snap25, Rab3gap1, Unc13a, Cadps2, Stxbp5, Rab3a, Syp, Snca, Erc1, Efr3a	POS
GOBP_INHIBITORY_POSTSYNAPTIC_POTENTIAL	1.92147	0	0.00209562	Grin2b, Grin2a, Gabrb3, Nlgn1, Chrna2, Grik2, Nlgn2	POS
GOBP_LEARNING	1.91717	0	0.00232603	Grin2b, Slc24a2, Grin2a, Grm5, Cacna1e, Synj1, Clstn2, Sgk1, Cacna1c, Plcb1, Gabrb3, Tnr, Reln, Sorcs3, Cntnap2, Nrxn3, Gria1, Amph, Nptn, App, Nf1, Ube3a, Nrxn1, Braf, Csmd1, Vdac1, Slc12a5, Gabra5, Atp8a1, Snap25, Pgrmc1, Neto1, Htt, Syt11, Kcnq2, Kmt2a, Atad1, Clstn3, Abl2, Specc1, Grin1, Adgrb3, Neurod2, Slc6a1, Kit, Ddhd2, Gmfb, Ndrg4, Slc1a1, Chrna7, Oprk1, Oprl1, Vdac3, Atp1a3, Mtor, Ephb2…	POS
GOBP_SYNAPTIC_VESICLE_RECYCLING	1.91291	0	0.00242752	Pclo, Cltc, Synj1, Bltp1, Abca13, Ppp3cb, Amph, Sh3gl2, Snap91, Dnm3, Scamp5, Ap2b1, Sgip1, Atp8a1, Nlgn1, Btbd8, Dnm1, Ap3m2, Syt11, Dnm1l, Dnajc6, Rab3a, Tbc1d24, Rab27b, Rab5a, Ap3b2, Snca, Synj2, Arf6, Vamp4, Ap2a2, Ap3s1, Myo5b, Slc17a7, Gripap1, Pacsin1, Slc2a4, Otof, Mff, Ap2a1, Picalm, Mx2	POS
GOBP_ENDOPLASMIC_RETICULUM_TUBULAR_NETWORK_ORGANIZATION	1.91103	0.00180832	0.00255153	Rtn3, Rtn4, Rtn1, Lnpk, Rab3gap1, Arl6ip1, Atl1, Reep1, Rab3gap2, Tmem33, Rab10, Rab18, Zfyve27	POS
GOBP_REGULATION_OF_CALCINEURIN_MEDIATED_SIGNALING	1.91076	0	0.00253256	Akap6, Gsk3b, Ppp3cb, Akap5, Camta1, Dyrk2, Ppp3r1, Tbc1d10c, Prnp, Slc9a1, Sppl3, Homer3, Nfat5, Ppp3ca, Mtor, Fhl2, Atp2b4, Efhb	POS
GOBP_REGULATION_OF_SHORT_TERM_NEURONAL_SYNAPTIC_PLASTICITY	1.91032	0	0.00254138	Shisa6, Syngr1, Slc4a10, Rab3gap1, Kmt2a, Syn1, Unc13a, Rab3a, Syp, Atp1a3, Syt4, Grik2	POS
GOBP_RELEASE_OF_SEQUESTERED_CALCIUM_ION_INTO_CYTOSOL_BY_ENDOPLASMIC_RETICULUM	1.90912	0	0.00252337	Slc8a1, Cacna1c, Ank2, Ryr2, Calm2, Ryr3, Pde4d, Dmd, Calm1	POS
GOBP_CENTRAL_NERVOUS_SYSTEM_PROJECTION_NEURON_AXONOGENESIS	1.89772	0	0.00334908	Plxna4, Epha4, Dcc, Pafah1b1, Wdr47, Dclk1, Mycbp2, Zeb2, Nfib, Fbxo45, Cdh11, Kifbp, Ephb2, Slit2, Prdm8	POS
GOBP_CALCINEURIN_MEDIATED_SIGNALING	1.89628	0	0.00340753	Akap6, Gsk3b, Ppp3cb, Calm2, Akap5, Camta1, Dyrk2, Ppp3r1, Tbc1d10c, Prnp, Dyrk1a, Slc9a1, Sppl3, Homer3, Nfat5, Ppp3ca, Mtor, Fhl2, Calm1, Atp2b4, Efhb	POS
GOBP_SYNAPTIC_VESICLE_CLUSTERING	1.8939	0	0.00353432	Pclo, Bsn, Syn2, Snap91, Nrxn1, Nlgn1, Pten, Syn1, Pcdh17, Rab3a, Magi2, Nlgn2, Cdh2	POS
GOBP_AXONAL_FASCICULATION	1.88983	0	0.00386208	Epha4, Rtn4, Cnr1, L1cam, Tnfrsf21, Cdk5r1, Arhgap35, Nrp1, Ephb2, Ndn, Fezf2, Ncam2	POS
GOBP_CALCIUM_MEDIATED_SIGNALING	1.88812	0	0.00390494	Grin2b, Slc8a1, Grin2a, Akap6, Grm5, Atp2a2, Gria3, Atp1b1, Cacna1c, Ank2, Ryr2, Gsk3b, Ppp3cb, Gria1, Calm2, Akap5, App, L1cam, Cabyr, Slc24a4, Camta1, P2rx1, Ryr3, Dyrk2, Htt, Ppp3r1, Tbc1d10c, Prnp, Exoc4, Ppp1r9a, Ackr4, Grin1, Neurod2, Dyrk1a, Slc9a1, Oprl1, Negr1, Chrm3, Sppl3, Homer3, Nfat5, Ppp3ca, Atp1a3, Grik3, Mtor	POS
GOBP_SYNAPTIC_VESICLE_MATURATION	1.88549	0	0.00390138	Atp6ap2, Atp6v0a1, Stxbp1, Slc9a6, Clcn3, Atp6v1a, Atp6v1b2, Zdhhc2, Atp6v1c1, Unc13a, Atp6v1h, Atp6v0e2, Atp6ap1, Rab3a, Atp6v0c, Atp6v0d1, Atp6v1e1, Atp6v1b1, Slc17a7	POS
GOBP_POSITIVE_REGULATION_OF_CELL_MORPHOGENESIS	1.88487	0	0.00383414	Actr2, Epha4, Sgk1, Cdkl5, Reln, Pafah1b1, Opa1, Akap5, Pak3, Dhx36, Stau2, Tnik, Pias2, Caprin1, Dnm1l, Mfn2, Actr3, Bhlhb9, Afdn, Tbc1d24, Ephb2, Grip1, Ptprd, Numbl, Myo5b, Cask, Slc30a1	POS
GOBP_REGULATION_OF_PRESYNAPSE_ORGANIZATION	1.88232	0	0.00410625	Ntrk3, Snap91, Mdga1, App, Nrxn1, Cacna2d3, Nlgn1, Slitrk1, Eif4g1, Lrfn5, Clstn3, Lrrtm1, Vps35, Slitrk3, Nlgn2, Snca, Arf6, Efnb3, Il1rapl2, Lrrc4b	POS
GOBP_REGULATION_OF_DENDRITE_MORPHOGENESIS	1.87731	0	0.00457189	Actr2, Epha4, Sgk1, Cdkl5, Reln, Gsk3b, Pafah1b1, Opa1, Akap5, Pak3, Kndc1, Ywhah, Rapgef2, Trpc5, Dhx36, Stau2, Robo1, Tnik, Grin1, Pias2, Caprin1, Adgrb3, Dnm1l, Mfn2, Actr3, Ppp3ca, Bhlhb9, Afdn, Tbc1d24, Ephb2	POS
GOBP_SYNAPTIC_TRANSMISSION_GLUTAMATERGIC	1.87654	0	0.00455512	Grin2b, Grin2a, Grm5, Syt1, Gria3, Tnr, Reln, Frrs1l, Gria1, Napb, Cnr1, Gria2, Nf1, Myo5a, Nrxn1, Stxbp1, Clcn3, P2rx1, Nlgn1, Rab3gap1, Npy2r, Cacnb4, Atad1, Clstn3, Unc13a, Grin1, Plppr4, Als2, Homer1, Grik3, Grid1, Grik2, Dgki, Nlgn2, Dscam, Cnih3, Cacng8, Pak1, Zzef1, Cdh2, Cacna1a, Gria4, Grm1, Grm7, Grin3a, Slc38a2, Slc17a7	POS
GOBP_VESICLE_TARGETING	1.86643	0	0.00534704	Pclo, Exoc6b, Nlgn1, Tmed9, Exoc4, Klhl12, Cul3, Trip11, Trappc2, Trappc12, Trappc11, Exoc5, Clasp2, Sar1a, Ahi1, Exoc2, Exoc6, Tbc1d23, Exoc8, 5730455P16Rik, Clasp1, Tmed10-ps, Exoc1, Fam91a1, Exoc3, Wdr11	POS
GOBP_NEURONAL_ACTION_POTENTIAL	1.84808	0	0.00793402	Scn2a, Scn8a, Kcnq3, Kcna2, Cntnap2, Gria1, Kcna1, Scn1a, Kcnma1, Fgf12, P2rx1, Hcn1, Kcnq2, Cacna1i, Ank3, Dpp6, Chrna7, Mtor, Grik2	POS
GOBP_REGULATION_OF_MEMBRANE_POTENTIAL	1.84779	0	0.00779419	Grin2b, Slc8a1, Grin2a, Pclo, Ntrk3, Nos1ap, Akap6, Scn2a, Atp2a2, Slc4a8, Gria3, Gabrb1, Scn8a, Kcnq3, Cacna2d1, Atp1b1, Gabrb2, Cacna1c, Scn3b, Ank2, Kcna2, Ryr2, Nrcam, Gabra1, Gabrb3, Reln, Gsk3b, Cntnap2, Rgs7bp, Gria1, Kcna1, Cnr1, Gria2, Scn1a, Kcnma1, Calm2, Sez6, Neto2, Kcnj6, App, Nrxn1, Got1, Fgf12, Oga, Slc24a4, Scn2b, Kcnc2, Kcnc1, Gnaq, Gabra5, P2rx1, Ywhah, Nlgn1, Gabra2, Slc26a5, …	POS
GOBP_SYNAPTIC_VESICLE_LUMEN_ACIDIFICATION	1.84264	0	0.00832499	Atp6ap2, Atp6v0a1, Slc9a6, Clcn3, Atp6v1a, Atp6v1b2, Atp6v1c1, Atp6v1h, Atp6v0e2, Atp6ap1, Atp6v0c, Atp6v0d1, Atp6v1e1, Atp6v1b1, Slc17a7	POS
GOBP_REGULATION_OF_SYNAPSE_MATURATION	1.84112	0	0.00850944	Rock2, Reln, Nrxn1, Fgf22, Adgrl1, Clstn1, Ago2, Adgrb3, Neurod2, Ywhaz, Nefl, Vps35, Hnrnpk	POS
GOBP_DENDRITIC_SPINE_MORPHOGENESIS	1.84044	0	0.00842001	Actr2, Epha4, Reln, Pafah1b1, Opa1, Dnm3, Pak3, Ube3a, Nlgn1, Pten, Dhx36, Stau2, Ppp1r9a, Caprin1, Cdk5r1, Dnm1l, Abi2, Mfn2, Actr3, Tanc2, Bhlhb9, Cfl1, Afdn, Ppfia2, Wasl, Ephb2, Ptprd, Myo5b, Cask, Septin7, Cdc42, Slc30a1, Epha5, Adam10, Hdac6	POS
GOBP_POSITIVE_REGULATION_OF_EXCITATORY_POSTSYNAPTIC_POTENTIAL	1.83969	0	0.00847292	Grin2b, Grin2a, Reln, Gsk3b, Gria1, Neto2, App, Nrxn1, Nlgn1, Neto1, Pten, Grin1, Chrna7, Rgs4, Afdn, Tbc1d24, Nlgn2	POS
GOBP_GLUTAMATE_RECEPTOR_SIGNALING_PATHWAY	1.83948	0	0.00840513	Grin2b, Grin2a, Grm5, Gria3, Plcb1, Frrs1l, Gria1, Gria2, App, Nrxn1, Gnaq, Prnp, Unc13a, Cpeb4, Grin1, Cdk5r1, Slc1a1, Homer3, Homer1, Atp1a3, Grik3, Grik2, Ephb2, Gm527, Gria4, Grm1, Grm7, Grin3a	POS
GOBP_VESICLE_LOCALIZATION	1.83734	0	0.00850821	Pclo, Synj1, Bsn, Exoc6b, Cadps, Pafah1b1, Syn2, Snap91, Dnm3, Myo5a, Nrxn1, Stxbp1, Dync1i1, Snap25, Nlgn1, Btbd8, Rab3gap1, Rasgrp1, Dnm1, Ap3m2, Htt, Syt11, Pten, Tmed9, Atp9a, Syn1, Unc13a, Exoc4, Arf1, Klhl12, Pcdh17, Shroom2, Cadps2, a, Kif1b, Cul3, Trip11, Mapk8, Trappc2, Lin7c, Tanc2, Rab11a, Trappc12, Rab3a, Sdcbp, Magi2, Trappc11, Stam, Ppfia2, Syt4, Eipr1, Lin7a, Wasl, Ap3b2, Nlgn2, Cc…	POS
GOBP_REGULATION_OF_SYNAPSE_STRUCTURE_OR_ACTIVITY	1.83353	0	0.00908805	Grin2b, Prkca, Ntrk3, Dock4, Map1b, Gpr158, Actr2, Epha4, Usp9x, Clstn2, Cdkl5, Rtn4, Nrcam, Rock2, Reln, Gsk3b, Dgkb, Pafah1b1, Slit1, Gpm6a, Snap91, Frmpd4, Opa1, Dnm3, Pak3, Dclk1, Mdga1, App, Vldlr, Nf1, Ube3a, Mycbp2, L1cam, Nrxn1, Cacna2d3, Srgap3, Myh10, Slc12a5, Ptprs, Snap25, Nlgn1, Ghsr, Pgrmc1, Slitrk1, Zdhhc17, Ptprt, Rapgef2, Fgf22, Pten, Adgrl1, Zfp804a, Clstn1, Eif4g1, Dhx36, Lrfn5…	POS
GOBP_CALCIUM_ION_IMPORT	1.83302	0	0.00899596	Slc8a1, Slc24a2, Cacna1e, Cacna1c, Ppp3cb, Cacna1b, Akap5, Slc24a4, P2rx1, Nalf1, Ppp3r1, Prnp, Cacna1s, P2rx5, Ppp3ca	POS
GOBP_POSTSYNAPSE_ORGANIZATION	1.82925	0	0.00957663	Grin2b, Grin2a, Shisa6, Ntrk3, Dock4, Nos1ap, Map1b, Actr2, Epha4, Usp9x, Cdkl5, Rtn4, Nrcam, Rock2, Reln, Dgkb, Frrs1l, Cntnap2, Nrxn3, Pafah1b1, Myo9a, Sh3gl2, Frmpd4, Cnksr2, Opa1, Dnm3, Pak3, Dclk1, App, Nf1, Shisa7, Ube3a, Nrxn1, Htr1a, Srgap3, Myh10, Slc12a5, Ptprs, Nlgn1, Ghsr, Zdhhc2, Pten, Zfp804a, Dhx36, Prnp, Stau2, Nptxr, Abl2, Ppp1r9a, Csmd2, Arf1, Lhfpl4, Grin1, Caprin1, Arhgef9, Pl…	POS
GOBP_CALCIUM_ION_TRANSMEMBRANE_IMPORT_INTO_CYTOSOL	1.82782	0	0.00963876	Grin2b, Slc8a1, Slc24a2, Grin2a, Akap6, Cacna1e, Cacna2d1, Cacna1c, Ank2, Ryr2, Plcb1, Ppp3cb, Cacna1b, Calm2, Akap5, Myo5a, Oga, Slc24a4, P2rx1, Ryr3, Prkce, Htt, Nalf1, Thy1, Ppp3r1, Prnp, Cacna1i, Ero1a, Ghitm, Grin1, Cacna1s, Cxcl10, Asph, Plcl2, P2rx5, Pde4d, Ppp3ca, Coro1a, Glp1r, Snca, Dmd, Fkbp1a, Calm1	POS
GOBP_CELLULAR_COMPONENT_MAINTENANCE	1.82713	0	0.00963659	Grin2b, Pclo, Erc2, Bsn, Plxna4, Cntnap2, Lnpk, Sort1, App, L1cam, Nrxn1, Nlgn1, Appl1, Zfp804a, Prnp, Abl2, Csmd2, Grin1, Shroom2, Adgrb3, Adgrl3, Vps35, Rab3a, Homer1, Dlg2, Cfl1, Afdn, Cadm1, Zmynd8, Erc1, Pkp2, Arf6, Cttn, Prickle1, Ckap5	POS
GOBP_SYNAPTIC_MEMBRANE_ADHESION	1.82375	0	0.0100427	Mdga1, Nrxn1, Ptprs, Nlgn1, Slitrk1, Lrfn5, Tenm4, Lrrc4c, Pcdh17, Mapk14, Elfn2, Cdh10, Magi2, Slitrk5, Cadm1, Slitrk3, Cdh9, Tenm3, Ptprd, Flrt3, Lrrc4b	POS
GOBP_REGULATION_OF_RELEASE_OF_SEQUESTERED_CALCIUM_ION_INTO_CYTOSOL_BY_SARCOPLASMIC_RETICULUM	1.82341	0	0.00992839	Slc8a1, Cacna1c, Ank2, Ryr2, Calm2, Pde4d, Dmd, Calm1	POS
GOBP_REGULATION_OF_NEUROTRANSMITTER_SECRETION	1.82236	0	0.00984719	Prkca, Prepl, Atp2a2, Slc4a8, Syt1, Cacna1e, Gpr158, Sv2b, Stxbp5l, Cacna1b, Nf1, Prkcg, Stxbp1, Braf, Prkcb, P2rx1, Nlgn1, Pfn2, Rab3gap1, Cacnb4, Syn1, Fbxo45, Unc13a, Ppp1r9a, Kcnh1, Micu3, Dnm1l, Stxbp5, Rab3a, Mctp1, Ppfia2, Syt4, Rab5a, Snca, Ica1	POS
GOBP_RESPONSE_TO_AMYLOID_BETA	1.82216	0	0.00973907	Grm5, Epha4, Cacna2d1, Gsk3b, Cacna1b, App, Prnp, Bace1, Lrp1, Chrna7, Atp1a3, Ephb2, Parp1, Itga4, Cacna1a	POS
GOBP_NEUROTRANSMITTER_SECRETION	1.82118	0	0.00980626	Ptprn2, Pclo, Prkca, Prepl, Atp2a2, Erc2, Slc4a8, Syt1, Cacna1e, Synj1, Gpr158, Sv2b, Cadps, Nrxn3, Stxbp5l, Napb, Cacna1b, Syn2, Snap91, Nf1, Prkcg, Syngr3, Nrxn1, Stxbp1, Sv2a, Braf, Snap47, Prkcb, P2rx1, Snap25, Nlgn1, Pfn2, Rab3gap1, Syt11, Cacnb4, Syn1, Fbxo45, Unc13a, Ppp1r9a, Kcnh1, Micu3, Cadps2, Nr4a1, Dnm1l, Stxbp5, Lin7c, Rab3a, Syp, Mctp1, Ppfia2, Syt4, Rab5a, Lin7a, Dgki, Snca, Erc1,…	POS
GOBP_P_BODY_ASSEMBLY	1.81874	0.00183824	0.00999877	Dync1h1, Ddx6, Ago2, Cnot1, Cnot7, Rc3h1	POS
GOBP_GAMMA_AMINOBUTYRIC_ACID_SIGNALING_PATHWAY	1.81512	0.00194932	0.0106175	Gabrb1, Gabrb2, Gabra1, Gabrb3, Gabbr2, Shisa7, Htr1a, Gabra5, Gabra2, Cacnb4, Gabra3, Gabrg2, Phf24, Plcl2, Atp1a3	POS
GOBP_REGULATION_OF_ACTION_POTENTIAL	1.80963	0	0.0115302	Atp2a2, Kcnq3, Cacna2d1, Cacna1c, Ank2, Ryr2, Cntnap2, Cnr1, Calm2, Fgf12, Kcnc2, Hcn1, Kcnq2, Trpc4, Ank3, Akap9, Foxp1, Slc9a1, Cnr2, Mecp2, Pkp2, Calm1	POS
GOBP_ENDOCYTIC_RECYCLING	1.80771	0	0.0118115	Lmtk2, Sorl1, Lrrc7, Bltp1, Akap5, Rab8b, Nsg1, Vps13b, Acap2, Zdhhc2, Epg5, Atp9a, Ehd3, Trarg1, Atp6ap1, Rab14, Ndrg4, Rab11a, Vps53, Vps35, Wipf3, Eipr1, Eps15, Arl4c, Vps50, Arf6, Grip1, Vamp4, Rab12, Myo5b, Rab35, Ankrd50, Rab11fip4, Snx12, Stx16, Gripap1, Inpp5f, Stx12, Vps39, Snx31, Arhgap1	POS
GOBP_REGULATION_OF_SYNAPTIC_TRANSMISSION_GABAERGIC	1.8064	0	0.0119235	Cntnap2, Cnr1, Usp46, Nf1, Nrxn1, Stxbp1, Slc38a1, Nlgn1, Nalcn, Prkce, Pten, Slc6a1, Phf24, Erbb4, Plcl2, Cnr2, Nlgn2	POS
GOBP_REGULATION_OF_SYNAPTIC_PLASTICITY	1.80532	0	0.0120064	Grin2b, Slc24a2, Grin2a, Shisa6, Grm5, Map1b, Gria3, Kcnq3, Epha4, Tnr, Reln, Gsk3b, Sorcs3, Gria1, Syngr1, Nptn, Lnpep, Akap5, Large1, App, Nf1, Shisa7, Prkcg, Ube3a, Slc4a10, Stxbp1, Braf, Rasgrf2, Snap47, Slc38a1, Nsg1, Mapk1, Snap25, Nlgn1, Neto1, Chrna2, Rab3gap1, Plk2, Zdhhc2, Htt, Rapgef2, Nos1, Kcnq2, Kmt2a, Pten, Prnp, Syn1, Stau2, Slitrk4, Unc13a, Ppp1r9a, Arf1, Grin1, Neurod2, Kit, Ywh…	POS
GOBP_GAMMA_AMINOBUTYRIC_ACID_SECRETION	1.8037	0	0.0121902	Trh, Nf1, Htr1a, Sv2a, Cacnb4, Trpc4, Slc6a1, Pak1, Cacna1a	POS
GOBP_REGULATION_OF_SYNAPSE_ASSEMBLY	1.80192	0	0.012408	Prkca, Ntrk3, Dock4, Map1b, Usp9x, Clstn2, Rtn4, Gsk3b, Slit1, Dclk1, Mdga1, App, Vldlr, Mycbp2, L1cam, Nrxn1, Srgap3, Slc12a5, Ptprs, Snap25, Nlgn1, Ghsr, Slitrk1, Adgrl1, Clstn1, Eif4g1, Lrfn5, Stau2, Slitrk4, Clstn3, Ppp1r9a, Lhfpl4, Robo1, Grin1, Lrrn3, Adgrb3, Elavl2, Lrfn1, Srgap2, Actr3, Lrrtm1, Flrt2, Adgrl3, Ogt, Lin7c, Negr1, Vps35, Bhlhb9, Afdn, Slitrk5, Lin7a, Slitrk3, Ephb2, Nlgn2, N…	POS
GOBP_CALCIUM_ION_TRANSPORT_INTO_CYTOSOL	1.80072	0	0.0124448	Slc8a1, Cacna2d1, Cacna1c, Ryr2, Akap5, Oga, Cacna1i, Grin1, Asph	POS
GOBP_ESTABLISHMENT_OF_PROTEIN_LOCALIZATION_TO_MEMBRANE	1.7993	0	0.0126167	Emc10, Grin2a, Prepl, Sorl1, Lrrc7, Hspa4, Tcaf1, Nsf, Akap5, Large1, Macf1, Rab8b, Braf, Snap47, Oga, Nsg1, Pikfyve, Hsp90aa1, Rab3gap1, Arl6ip1, Zdhhc2, Zdhhc23, Clstn1, Atad1, Prnp, Srp54c, Exoc4, Reep1, Mapk10, Tomm70a, Ank3, Rab3ip, Sgtb, Tram1l1, Cdk5r1, Trarg1, Atp6ap1, Rab3gap2, Actr3, Ogt, Gdi1, Slc1a1, Rab11a, Ccdc47, Vps35, Timm29, Atp2c1, Tram2, Rab10, Afdn, Zdhhc14, Rtp1, Clip1, Glp1…	POS
GOBP_COGNITION	1.79821	0	0.0127724	Grin2b, Slc24a2, Grin2a, Prkca, Scn2a, Grm5, Cacna1e, Synj1, Gpr158, Clstn2, Pja2, Sgk1, Chl1, Cacna1c, Tmod2, Plcb1, Gabrb3, Tnr, Reln, Sorcs3, Cntnap2, Nrxn3, Pafah1b1, Camk4, Gria1, Amph, Cnr1, Nptn, Large1, App, Nf1, Shisa7, Prkcg, Ube3a, Nrxn1, Braf, Csmd1, Vdac1, Slc12a5, Vps13b, Gabra5, Atp8a1, Snap25, Ghsr, Pgrmc1, Neto1, Kctd16, Plk2, Htt, Syt11, Kcnq2, Kmt2a, Pten, Atad1, Prnp, Slitrk4,…	POS
GOBP_SYNAPTIC_VESICLE_LOCALIZATION	1.79797	0	0.0126451	Pclo, Synj1, Bsn, Syn2, Snap91, Dnm3, Nrxn1, Nlgn1, Btbd8, Rab3gap1, Dnm1, Ap3m2, Pten, Syn1, Arf1, Pcdh17, Kif1b, Lin7c, Rab3a, Magi2, Syt4, Lin7a, Ap3b2, Nlgn2, Snca, Madd	POS
GOBP_CELL_JUNCTION_MAINTENANCE	1.79531	0	0.0129394	Pclo, Erc2, Bsn, Plxna4, Cntnap2, Sort1, L1cam, Nrxn1, Nlgn1, Appl1, Csmd2, Shroom2, Adgrb3, Adgrl3, Rab3a, Dlg2, Afdn, Cadm1, Erc1, Pkp2, Arf6, Prickle1	POS
GOBP_TRANSMISSION_OF_NERVE_IMPULSE	1.79474	0	0.0129194	Ntrk3, Scn2a, Cacna1e, Scn8a, Kcnq3, Kcna2, Nrcam, Tnr, Cntnap2, Pafah1b1, Gria1, Kcna1, Nfasc, Scn1a, Kcnma1, Fgf12, P2rx1, Cstl1, Ghsr, Hcn1, Kcnq2, Cacnb4, Efr3b, Cacna1i, Ank3, Dpp6	POS
GOBP_DENDRITE_MORPHOGENESIS	1.7935	0	0.0130865	Actr2, Epha4, Sgk1, Cdkl5, Rock2, Reln, Gsk3b, Cntnap2, Pafah1b1, Celsr2, Opa1, Akap5, Dnm3, Pak3, Dclk1, Kndc1, Vldlr, Ube3a, Hprt1, Ywhah, Nlgn1, Kidins220, Rapgef2, Trpc5, Mef2a, Pten, Dhx36, Tmem106b, Stau2, Abl2, Ppp1r9a, Robo1, Tnik, Grin1, Pias2, Caprin1, Adgrb3, Cdk5r1, Dnm1l, Abi2, Mfn2, Actr3, Rbfox2, Abi1, Mapk8, Tanc2, Chrna7, Ppp3ca, Bhlhb9, Cfl1, Nrp1, Afdn, Ppfia2, Tbc1d24, Slitrk5…	POS
GOBP_SYNAPTIC_VESICLE_EXOCYTOSIS	1.79272	0	0.0130881	Pclo, Prkca, Prepl, Atp2a2, Erc2, Slc4a8, Syt1, Cacna1e, Synj1, Sv2b, Cadps, Stxbp5l, Napb, Cacna1b, Prkcg, Syngr3, Stxbp1, Sv2a, Braf, Snap47, Prkcb, P2rx1, Snap25, Nlgn1, Pfn2, Rab3gap1, Syt11, Cacnb4, Syn1, Fbxo45, Unc13a, Kcnh1, Cadps2, Dnm1l, Stxbp5, Rab3a, Syp, Ppfia2, Syt4, Rab5a, Snca, Erc1, Efr3a	POS
GOBP_REGULATION_OF_CALCIUM_MEDIATED_SIGNALING	1.78893	0	0.0138983	Akap6, Grm5, Gsk3b, Ppp3cb, Calm2, Akap5, App, L1cam, Slc24a4, Camta1, Dyrk2, Htt, Ppp3r1, Tbc1d10c, Prnp, Exoc4, Neurod2, Slc9a1, Negr1, Sppl3, Homer3, Nfat5, Ppp3ca, Mtor	POS
GOBP_RECEPTOR_RECYCLING	1.78451	0	0.0148444	Grin2a, Gria3, Usp9x, Lmtk2, Sorl1, Gria1, Gria2, Nsf, Nsg1, Arfgef2, Ehd3, Als2, Eps15, Plekha3, Snca	POS
GOBP_REGULATION_OF_DENDRITE_DEVELOPMENT	1.78373	0	0.0148246	Actr2, Epha4, Sgk1, Dgkg, Cdkl5, Camk1d, Reln, Gsk3b, Pafah1b1, Camsap2, Opa1, Akap5, Sez6, Pak3, Kndc1, Vldlr, Ywhah, Rapgef2, Trpc5, Dhx36, Tmem106b, Stau2, Fat3, Robo1, Tnik, Grin1, Pias2, Caprin1, Adgrb3, Dnm1l, Csmd3, Bcl11a, Mfn2, Actr3, Ppp3ca, Bhlhb9, Afdn, Tbc1d24, Clip1, Ephb2	POS
GOBP_INORGANIC_ION_IMPORT_ACROSS_PLASMA_MEMBRANE	1.77591	0	0.0164978	Slc8a1, Slc24a2, Cacna1e, Atp1b1, Cacna1c, Slc9a7, Ppp3cb, Cacna1b, Akap5, Kcnj6, Slc39a10, Slc24a4, Slc9a6, Slc12a5, P2rx1, Nalf1, Ppp3r1, Prnp, Slc12a6, Ank3, Slc6a1, Cacna1s, Kcnd3, Slc9a1, P2rx5, Kcnj3, Ppp3ca, Atp1a3	POS
GOBP_POSTSYNAPTIC_ACTIN_CYTOSKELETON_ORGANIZATION	1.7719	0.00187266	0.0174583	Nos1ap, Rock2, Sh3gl2, Frmpd4, Myh10, Ppp1r9a, Arf1, Abi2, Actr3, Wasl, Cpne6	POS
GOBP_SODIUM_ION_IMPORT_ACROSS_PLASMA_MEMBRANE	1.76731	0.00183486	0.018728	Slc8a1, Slc9a7, Slc9a6, Ank3, Slc6a1, Slc9a1	POS
GOBP_REGULATION_OF_CYTOSOLIC_CALCIUM_ION_CONCENTRATION	1.76682	0	0.0186552	Grin2b, Erc2, Sv2b, Ryr2, Atp2b1, Cnr1, Myo5a, Atp2b3, P2rx1, Trpc5, Cacnb2, Cacnb4, Calca, Trpc4, Kcnh1, Asph, Chga, Hcrtr2, Cul5, Erc1, Cacna1a, Atp2b4, Grm1, Cav3, P2ry1	POS
GOBP_PROTEIN_LOCALIZATION_TO_SYNAPSE	1.76547	0.00172414	0.0187956	Grin2a, Pclo, Bsn, Adam22, Lrrc7, Reln, Gsk3b, Nrxn3, Nbea, Neto2, Nrxn1, Snap47, Nsg1, Nlgn1, Ghsr, Neto1, Dlg3, Zdhhc2, Clstn1, Stau2, Nptxr, Clstn3, Lhfpl4, Lgi1, Mapk10, Tnik, Grin1, Erbb4, Lrrtm1, Ogt, Rab11a, Vps35, Magi2, Homer1, Dlg2, Gphn, Rab27b, Slitrk3, Nlgn2, Nrxn2, Cnih3, Sacm1l, Grip1	POS
GOBP_RELAXATION_OF_CARDIAC_MUSCLE	1.76489	0.00167785	0.0187442	Akap6, Atp2a2, Atp1b1, Chga, Pde4d	POS
GOBP_REGULATION_OF_NEURONAL_SYNAPTIC_PLASTICITY	1.76474	0	0.0185812	Grin2b, Grin2a, Shisa6, Grm5, Gsk3b, Syngr1, Nptn, Lnpep, App, Nf1, Slc4a10, Neto1, Rab3gap1, Zdhhc2, Kmt2a, Syn1, Unc13a, Grin1, Kit, Rab11a, Rab3a, Syp, Atp1a3, Rasgrf1, Syt4, Rab5a, Grik2, Ephb2, Snca	POS
GOBP_POSITIVE_REGULATION_OF_CALCIUM_MEDIATED_SIGNALING	1.76406	0	0.0185855	Akap6, Grm5, Ppp3cb, Akap5, App, L1cam, Camta1, Htt, Ppp3r1, Prnp, Exoc4, Neurod2, Slc9a1, Negr1, Sppl3, Ppp3ca	POS
GOBP_LIGAND_GATED_ION_CHANNEL_SIGNALING_PATHWAY	1.76375	0	0.0185187	Grin2b, Grin2a, Gria3, Plcb1, Gria1, Gria2, App, Nrxn1, Gnaq, Cpeb4, Grin1, Cdk5r1, Chrm3, Atp1a3, Grik3, Anxa7, Grik2	POS
GOBP_MEMBRANE_DEPOLARIZATION_DURING_CARDIAC_MUSCLE_CELL_ACTION_POTENTIAL	1.76206	0.00378788	0.0188107	Cacna2d1, Cacna1c, Scn3b, Scn2b, Cacnb2, Ank3	POS
GOBP_REGULATION_OF_THE_FORCE_OF_HEART_CONTRACTION	1.76172	0	0.0187034	Slc8a1, Prkca, Atp2a2, Myl2, Ryr2, Myh6, Nos1, Gaa, Slc9a1, Chga	POS
GOBP_REGULATION_OF_POSTSYNAPTIC_MEMBRANE_NEUROTRANSMITTER_RECEPTOR_LEVELS	1.76096	0	0.0186863	Shisa6, Synj1, Adam22, Lrrc7, Gsk3b, Frrs1l, Cntnap2, Nrxn3, Nsg2, Nbea, Akap5, Dnm3, Neto2, Usp46, Snap47, Ap2b1, Nsg1, Slc9a6, Slc12a5, Ghsr, Neto1, Hsp90aa1, Dlg3, Zdhhc2, Clstn1, Atad1, Ppp3r1, Rabep1, Tfrc, Nptxr, Lhfpl4, Lgi1, Mapk10, Tnik, Sst, Als2, Erbb4, Ogt, Lrp1, Rab11a, Vps35, Magi2, Grid1, Dlg2, Gphn, Eps15, Prkci, Cnih3, Cacng8, Sacm1l, Grip1	POS
GOBP_CALCIUM_ION_REGULATED_EXOCYTOSIS_OF_NEUROTRANSMITTER	1.76006	0.00180505	0.0188303	Atp2a2, Syt1, Cadps, Stxbp1, Snap25, Rab3gap1	POS
GOBP_POSTSYNAPTIC_CYTOSKELETON_ORGANIZATION	1.75827	0.00183486	0.019231	Nos1ap, Rock2, Sh3gl2, Frmpd4, Myh10, Ppp1r9a, Arf1, Abi2, Actr3, Nefl, Wasl, Cpne6	POS
GOBP_ASSOCIATIVE_LEARNING	1.75781	0	0.019162	Grin2b, Grin2a, Cacna1e, Clstn2, Sgk1, Cacna1c, Tnr, Reln, Cntnap2, Gria1, Nptn, App, Nf1, Braf, Csmd1, Gabra5, Snap25, Pgrmc1, Neto1, Htt, Kmt2a, Abl2, Specc1, Grin1, Neurod2, Slc6a1, Kit, Ddhd2, Ndrg4, Slc1a1, Chrna7, Oprk1, Oprl1, Atp1a3, Mtor, Glp1r, Mecp2, Pias1	POS
GOBP_VESICLE_MEDIATED_TRANSPORT_TO_THE_PLASMA_MEMBRANE	1.75532	0	0.0197964	Prepl, Lmtk2, Sorl1, Exoc6b, Lrrc7, Bltp1, Stxbp5l, Nsf, Akap5, Macf1, Rab8b, Snap47, Nsg1, Vps13b, Arfgef2, Acap2, Zdhhc2, Epg5, Clstn1, Atp9a, Rabep1, Exoc4, Ehd3, Mapk10, Ank3, Trarg1, Atp6ap1, Stxbp5, Rab14, Ndrg4, Slc1a1, Rab11a, Vps53, Vps35, Wipf3, Atp2c1, Rab10, Eipr1, Eps15, Exoc5, Arl4c, Vps50, Sptbn1, Arf6, Golga4, Sacm1l, Grip1, Vamp4, Rab12, Exoc2, Exoc6, Myo5b, Rab35, Ankrd50, Rab11…	POS
GOBP_NERVE_DEVELOPMENT	1.75373	0	0.0202132	Scn2a, Scn8a, Kcnq3, Plxna4, Epha4, Gabrb2, Kcna2, Gabrb3, Kcna1, Plxna1, Scn1a, Large1, Prkcg, Slc24a4, Kcnc2, Kcnc1, Gabra5, Ark2c, Kcnq2, Fbxo45, Unc13a, Sulf2, Slc25a46, Col25a1, Lrig2	POS
GOBP_POSTSYNAPTIC_SPECIALIZATION_ORGANIZATION	1.75328	0	0.0201536	Ntrk3, Reln, Cntnap2, Nrxn3, Myo9a, Cnksr2, Nrxn1, Ptprs, Nlgn1, Pten, Nptxr, Csmd2, Arhgef9, Lrfn1, Lrrtm1, Adgrl3, Dlg2, Cfl1, Cadm1, Slitrk3, Nlgn2, Zmynd8, Nrxn2, Arf6, Gap43, Prickle1, Cdh2, Crk, Ptprd, Slc30a1, Lrrc4b, Lrrtm2, Mpp2, Prickle2	POS
GOBP_ENDOSOMAL_TRANSPORT	1.75302	0	0.0200417	Reps2, Cltc, Prepl, Lmtk2, Sorl1, Lrrc7, Bltp1, Rab6a, Nsg2, Sort1, Akap5, Bltp3b, Rab8b, Nsg1, Vps13b, Gcc2, Mapk1, Snap25, Pikfyve, Arl8b, Btbd8, Acap2, Heatr5b, Zdhhc2, Epg5, Htt, Atp9a, Tbc1d10c, Fhip1b, Ehd3, Rab6b, Ankfy1, Lyst, Usp7, Trarg1, Dnm1l, Atp6ap1, Als2, Rab14, Dnajc13, Ndrg4, Clec16a, Rab11a, Vps53, Tmem50b, Vps35, Wipf3, Pik3r4, Vcp, Stam, Rab10, Hook1, Rab5a, Eipr1, Eps15, Becn…	POS
GOBP_ESTABLISHMENT_OF_PROTEIN_LOCALIZATION_TO_ENDOPLASMIC_RETICULUM	1.7515	0	0.0203712	Ryr2, Man1a, Macf1, Rab3gap1, Srp54c, Srp54b, Sgtb, Tram1l1, Rab3gap2, Tram2, Rab10, Glp1r, Srp72, Spcs3, Sec61a2, Srp54a, Srpra, Arxes2, Sec61a1, Edem1	POS
GOBP_CHEMICAL_SYNAPTIC_TRANSMISSION_POSTSYNAPTIC	1.75077	0	0.0204647	Grin2b, Grin2a, Pclo, Gabrb3, Reln, Gsk3b, Cntnap2, Gria1, Gria2, Sez6, Neto2, App, Nrxn1, P2rx1, Nlgn1, Neto1, Chrna2, Rab3gap1, Plk2, Npy2r, Pten, Ppp1r9a, Tmem25, Grin1, Chrna7, Ppp3ca, Rgs4, Afdn, Tbc1d24, Grik2, Dgki, Nlgn2, Zmynd8, Snca, Mecp2	POS
GOBP_REGULATION_OF_GLUTAMATE_SECRETION	1.7501	0	0.0205209	Grin2b, Trh, Stxbp1, Rab3gap1, Syt4, Snca, Grm7, Slc38a2	POS
GOBP_EXCITATORY_SYNAPSE_ASSEMBLY	1.74815	0.00173611	0.0209868	Ntrk3, Reln, Cntnap2, Nrxn3, Nptn, Nrxn1, Ptprs, Nlgn1, Pten, Clstn3, Csmd2, Lrfn1, Srgap2, Lrrtm1, Slitrk3, Nlgn2, Nrxn2, Prickle1, Ptprd, Lrrc4b, Lrrtm2, Prickle2, Cript	POS
GOBP_POSITIVE_REGULATION_OF_MUSCLE_HYPERTROPHY	1.74735	0.00341297	0.0210975	Prkca, Akap6, Rock2, Mef2a, Slc9a1, Ppp3ca, Mtpn, Slc25a4, Mtor, Becn1, Parp1, Ccn4	POS
GOBP_LONG_TERM_SYNAPTIC_POTENTIATION	1.74672	0	0.02112	Grin2b, Slc24a2, Grin2a, Gria3, Epha4, Tnr, Reln, Gsk3b, Gria1, Nptn, Akap5, Large1, App, Nf1, Shisa7, Prkcg, Braf, Rasgrf2, Snap47, Nsg1, Mapk1, Snap25, Nlgn1, Plk2, Zdhhc2, Nos1, Pten, Prnp, Slitrk4, Unc13a, Ppp1r9a, Lrrtm1, Slc1a1, Chrna7, Rab3a, Hnrnpk, Ptpn5, Ephb2, Snca, Mecp2	POS
GOBP_REGULATION_OF_SYNAPTIC_VESICLE_ENDOCYTOSIS	1.74214	0	0.022521	Abca13, Ppp3cb, Snap91, Scamp5, Nlgn1, Dnm1, Syt11, Dnm1l	POS
GOBP_REGULATION_OF_REGULATED_SECRETORY_PATHWAY	1.73933	0	0.0234911	Prkca, Prepl, Atp2a2, Slc4a8, Syt1, Cacna1e, Sv2b, Cadps, Stxbp5l, Prkcg, Scamp5, Stxbp1, Braf, Prkcb, P2rx1, Nlgn1, Pfn2, Rab3gap1, Syt11, Cacnb4, Syn1, Fbxo45, Rab15, Cacna1i, Arf1, Kcnh1, Dnm1l, Stxbp5, Rab3a, Ap1g1, Ppfia2, Syt4, Rab5a	POS
GOBP_RESPONSE_TO_CAFFEINE	1.73932	0.00191205	0.0232832	Slc8a1, Ryr2, Ryr3, Cacna1s	POS
GOBP_RESPONSE_TO_NERVE_GROWTH_FACTOR	1.73578	0	0.0244031	Ntrk3, Gria1, Gria2, Sh3gl2, Gad2, Sort1, Cbl, Ube3a, Braf, Kcnc2, Kcnc1, Kidins220, Acap2, Rapgef2, Calca, Cdc5l, Magi2, Coro1a, Parp1, Stmn2, Ntf5, Arf6, Grip1, Dync1li1, Crk, Cdc5lrt10, Rab35	POS
GOBP_SYNAPSE_MATURATION	1.7357	0.00179533	0.024224	Rock2, Reln, Sez6l, Vezt, Sez6, Nrxn1, Nlgn1, Fgf22, Pten, Adgrl1, Clstn1, Abl2, Ago2, Adgrb3, Neurod2, Erbb4, Ywhaz, Nefl, Vps35, Hnrnpk, Robo2	POS
GOBP_SYNAPTIC_VESICLE_MEMBRANE_ORGANIZATION	1.73039	0	0.0257979	Erc2, Syt1, Cacna1b, Syngr1, Stxbp1, Snap47, Snap25, Syt11, Rab3a, Syt4, Erc1	POS
GOBP_REGULATION_OF_NEUROTRANSMITTER_TRANSPORT	1.72898	0.00163666	0.0261022	Prkca, Prepl, Atp2a2, Slc4a8, Syt1, Cacna1e, Gpr158, Sv2b, Stxbp5l, Cacna1b, App, Nf1, Prkcg, Syngr3, Stxbp1, Braf, Prkcb, P2rx1, Nlgn1, Pfn2, Rab3gap1, Nos1, Cacnb4, Syn1, Fbxo45, Unc13a, Ppp1r9a, Kcnh1, Micu3, Dnm1l, Stxbp5, Rab3a, Mctp1, Ppfia2, Syt4, Rab5a, Snca, Rab3b, Ica1, Slc10a4, Slc18a2, Cacna1a	POS
GOBP_RELAXATION_OF_MUSCLE	1.72622	0	0.0268335	Slc8a1, Akap6, Atp2a2, Atp1b1, Kcnma1	POS
GOBP_BEHAVIORAL_RESPONSE_TO_PAIN	1.72581	0.00915751	0.0267904	Grin2b, Cacna1e, Cntnap2, Gria1	POS
GOBP_CLATHRIN_DEPENDENT_ENDOCYTOSIS	1.72552	0.00180505	0.0266863	Cltc, Aak1, Gas7, Sh3gl2, Snap91, Ap2b1, Sgip1, Dnm1, Syt11, Ubqln2, Dnajc6, Magi2, Lmbrd1, Wasl, Itga4, Gak, Smap1, Ap2a2, Gpr107	POS
GOBP_DENSE_CORE_GRANULE_EXOCYTOSIS	1.7244	0.00367647	0.0268705	Cadps, Stxbp1, Snap25, Unc13a, Cadps2, Rab3a, Syt4	POS
GOBP_NEURON_PROJECTION_GUIDANCE	1.71788	0	0.029382	Bmpr2, Plxna4, Epha4, Lmtk2, Chl1, Nrcam, Nkx2-1, Reln, Dcc, Fzd3, Slit1, Cntn1, Unc5c, Nfasc, Nptn, Plxna1, Sema3e, App, Mycbp2, L1cam, Nell2, Myh10, Ephb6, Pcdhac2, Efna3, Trio, Megf9, Ark2c, Slit3, Epha6, Nfib, Foxg1, Ptprh, Lgi1, Robo1, Ank3, Lamb1, Cdk5r1, Sema6b, Flrt2, Lrp1, Foxp1, Matn2, Unc5a, Rtn4rl1, Sema4f, Arhgap35, Etv1, Nrp1, Neo1, Ephb2, Usp33, Robo2, Dscam, Slit2, Nova2, Gap43, S…	POS
GOBP_CALCIUM_ION_TRANSMEMBRANE_TRANSPORT	1.71543	0	0.0301652	Grin2b, Slc8a1, Slc24a2, Grin2a, Akap6, Atp2a2, Cacna1e, Cacna2d1, Atp1b1, Cacna1c, Ank2, Ryr2, Plcb1, Ppp3cb, Slc24a3, Atp2b1, Cacna1b, Gpm6a, Calm2, Opa1, Akap5, Myo5a, Tspan13, Ubr3, Cacna2d3, Oga, Atp2b3, Slc24a4, Vdac1, P2rx1, Ryr3, Nalcn, Prkce, Htt, Trpc5, Cacnb2, Cacnb4, Nalf1, Thy1, Ppp3r1, Prnp, Cacna1i, Trpc4, Ero1a, Ehd3, Ghitm, Micu3, Grin1, Stim2, Cacna1s, Sestd1, Cxcl10, Asph, Plcl…	POS
GOBP_POSTSYNAPTIC_SPECIALIZATION_ASSEMBLY	1.7144	0.00176991	0.0303104	Ntrk3, Reln, Nrxn3, Nrxn1, Ptprs, Nlgn1, Pten, Nptxr, Csmd2, Arhgef9, Lrfn1, Lrrtm1, Slitrk3, Nlgn2, Nrxn2, Gap43, Prickle1, Crk, Ptprd, Lrrc4b, Lrrtm2, Prickle2, Cript	POS
GOBP_PROTEIN_LOCALIZATION_TO_GOLGI_APPARATUS	1.71409	0.00181159	0.0302044	Sorl1, Vps13d, Rab6a, Gcc2, Vps13c, Rab6b, Paqr3, Arl5a, Vps13a, Gak, Arl5b	POS
GOBP_RECEPTOR_LOCALIZATION_TO_SYNAPSE	1.7133	0	0.0302569	Shisa6, Adam22, Lrrc7, Reln, Gsk3b, Nrxn3, Nptn, Kifap3, Nbea, Neto2, Nrxn1, Snap47, Nsg1, Slc12a5, Mkln1, Nlgn1, Ghsr, Neto1, Dlg3, Zdhhc2, Kif3a, Clstn1, Nptxr, Lhfpl4, Lgi1, Mapk10, Tnik, Erbb4, Ogt, Rab11a, Vps35, Magi2, Dlg2, Gphn, Cnih3, Stx7, Cacng8, Sacm1l, Grip1, Anks1b	POS
GOBP_POSITIVE_REGULATION_OF_SYNAPTIC_TRANSMISSION	1.71135	0	0.0309488	Grin2b, Slc24a2, Grin2a, Slc4a8, Syt1, Gria3, Gpr158, Epha4, Clstn2, Tnr, Reln, Gsk3b, Gria1, Cacna1b, Gria2, Nptn, Akap5, Large1, App, Nf1, Shisa7, Prkcg, Nrxn1, Stxbp1, Braf, Rasgrf2, Snap47, Nsg1, Mapk1, Snap25, Nlgn1, Nalcn, Rab3gap1, Plk2, Zdhhc2, Prkce, Nos1, Pten, Clstn1, Prnp, Slitrk4, Clstn3, Unc13a, Ppp1r9a, Lgi1, Micu3, Grin1, Dnm1l, Erbb4, Lrrtm1, Slc1a1, Chrna7, Rab3a, Hnrnpk, Ptpn5,…	POS
GOBP_POSITIVE_REGULATION_OF_CALCINEURIN_MEDIATED_SIGNALING	1.71009	0	0.031179	Akap6, Ppp3cb, Akap5, Camta1, Ppp3r1, Slc9a1, Sppl3, Ppp3ca	POS
GOBP_PHOSPHATIDYLINOSITOL_MEDIATED_SIGNALING	1.70864	0.00361664	0.0316918	Synj1, Plcb1, Pik3c2g, Pik3cb, Plcl2, Pi4ka	POS
GOBP_REGULATION_OF_LONG_TERM_NEURONAL_SYNAPTIC_PLASTICITY	1.70586	0.00177305	0.0326833	Grin2b, Grin2a, Grm5, Syngr1, Nptn, Lnpep, App, Nf1, Neto1, Grin1, Kit, Rab11a, Syp, Rab5a, Grik2, Ephb2, Snca	POS
GOBP_CALCIUM_ION_REGULATED_EXOCYTOSIS	1.70377	0	0.0334143	Atp2a2, Syt1, Cadps, Stxbp1, Snap25, Rab3gap1	POS
GOBP_PROTEIN_HETEROOLIGOMERIZATION	1.69874	0.00917431	0.0356637	Grin2b, Syt1, Gria3, Kcnc2, Grin1, Sgtb, Cpsf6, Mat2a, Farsb	POS
GOBP_POSTSYNAPTIC_DENSITY_ASSEMBLY	1.69613	0.00738007	0.0365523	Ntrk3, Reln, Nrxn3, Nrxn1, Ptprs, Nlgn1, Pten, Csmd2, Lrfn1, Lrrtm1, Slitrk3, Nlgn2, Nrxn2, Prickle1, Ptprd, Lrrc4b, Lrrtm2, Prickle2, Cript, Nptx1	POS
GOBP_SODIUM_ION_TRANSMEMBRANE_TRANSPORT	1.69383	0	0.0374072	Slc8a1, Slc24a2, Grin2a, Scn2a, Slc4a8, Scn8a, Atp1b1, Scn3b, Plcb1, Slc13a1, Slc9a7, Slc24a3, Scn1a, Slc6a17, Slc4a10, Fgf12, Slc38a1, Slc24a4, Slc9a6, Scn2b, Ywhah, Nalcn, Neto1, Hcn1, Nos1, Kcnq2, Arf1, Grin1, Ank3, Slc6a1, Ptpn3, Gpd1l, Slc9a1, Slc6a7	POS
GOBP_TRANS_SYNAPTIC_SIGNALING_MODULATING_SYNAPTIC_TRANSMISSION	1.69241	0.00706714	0.0378495	Grm5, Nrxn3, Nptn, Nrxn1, Cnr2, Neo1, Syt4, Slitrk5, Pak1, Cnrip1, Efnb3	POS
GOBP_EXOCYTOSIS	1.69097	0	0.0382583	Rab3c, Pclo, Prkca, Prepl, Atp2a2, Erc2, Slc4a8, Syt1, Cacna1e, Synj1, Kcnq3, Exoc6b, Cacna1c, Sv2b, Cadps, Stxbp5l, Ppp3cb, Vsnl1, Napb, Cacna1b, Syn2, Syngr1, Nsf, Cbl, Myo5a, Prkcg, Scamp5, Syngr3, Rab8b, Stxbp1, Sv2a, Braf, Snap47, Scamp1, Prkcb, Myh10, Arfgef2, P2rx1, Snap25, Pikfyve, Arl8b, Nlgn1, Pfn2, Eqtn, Rab3gap1, Rasgrp1, Syt11, Kcnq2, Cacnb4, Atp9a, Syn1, Fbxo45, Rab15, Cacna1i, Unc1…	POS
GOBP_NEGATIVE_REGULATION_OF_AMINE_TRANSPORT	1.68971	0.0037037	0.038668	Trh, Cnr1, Myo5a, Htr1a, Agtr2, Ghsr, Syt11, Chga, Rgs4, Syt4, Snca, Grm7, P2ry1, Gck, Adora1, Slc43a1, Arl6ip5	POS
GOBP_LOCOMOTORY_BEHAVIOR	1.68893	0	0.0388728	Grin2a, Grm5, Cacna1e, Scn8a, Epha4, Astn1, Chl1, Cacna1c, Adam22, Nkx2-1, Tnr, Reln, Cntnap2, Sez6l, Trh, Pafah1b1, Ppp3cb, Gria1, Wdr47, Cacna1b, Lsamp, Cntn1, Scn1a, Kcnma1, Large1, Sez6, App, Myo5a, Ube3a, Slc4a10, Gad1, Hprt1, Fgf12, Clcn3, Snap25, Agtpbp1, Oxr1, Ghsr, Prkce, Htt, Cacnb4, Strn, Pten, Myo15a, Abl2, Ncor1, Mapk10, Grin1, Slc25a46, Ido1, Ddhd2, Als2, Crbn, Gmfb, Arcn1, Uchl1, L…	POS
GOBP_PROTEIN_LOCALIZATION_TO_CELL_JUNCTION	1.68725	0	0.0394148	Grin2a, Pclo, Bsn, Adam22, Lrrc7, Reln, Gsk3b, Nrxn3, Nbea, Neto2, Nrxn1, Snap47, Nsg1, Nlgn1, Ghsr, Neto1, Jak1, Dlg3, Zdhhc2, Kif3a, Clstn1, Stau2, Nptxr, Clstn3, Lhfpl4, Lgi1, Mapk10, Tnik, Grin1, Ildr1, Erbb4, Lrrtm1, Ogt, Mapk8, Rab11a, Mapk9, Vps35, Magi2, Homer1, Dlg2, Gphn, Afdn, Rab27b, Slitrk3, Nlgn2, Nectin3, Nrxn2, Cnih3, Sacm1l, Grip1	POS
GOBP_REGULATION_OF_POSTSYNAPSE_ORGANIZATION	1.68629	0	0.0396055	Grin2b, Dock4, Map1b, Actr2, Epha4, Usp9x, Cdkl5, Rtn4, Nrcam, Reln, Dgkb, Pafah1b1, Opa1, Dnm3, Pak3, Dclk1, App, Nf1, Ube3a, Nrxn1, Srgap3, Slc12a5, Ptprs, Nlgn1, Ghsr, Pten, Zfp804a, Dhx36, Prnp, Stau2, Ppp1r9a, Grin1, Caprin1, Plppr4, Cdk5r1, Dnm1l, Lrfn1, Abi2, Mfn2, Actr3, Lrrtm1, Flrt2, Tanc2, Vps35, Homer1, Hnrnpk, Bhlhb9, Grid1, Cfl1, Afdn, Ppfia2, Wasl, Ephb2, Zmynd8, Nectin3, Nrxn2, Pr…	POS
GOBP_PEPTIDYL_SERINE_MODIFICATION	1.68339	0	0.0408255	Uhmk1, Prkca, Ntrk3, Lmtk2, Csnk1a1, Gsk3b, Akt3, Dclk1, App, Nrxn1, Smg1, Braf, Mapk1, Pikfyve, Pfn2, Rictor, Plk2, Prkce, Tenm1, Nos1, Pten, Eif4g1, Srpk2, Nsd1, Galnt16, Tfrc, Ttbk2, Dyrk1a, Cdk5r1, Araf, Pdk3, Akap9, Mapk14, Paqr3, Tbk1, Ogt, Mapk8, Bag4, Slc1a1, Gpd1l, Rps6kb1, Ercc6, Cab39, Crebl2, Mtor, Map3k13, Tssk4	POS
GOBP_IONOTROPIC_GLUTAMATE_RECEPTOR_SIGNALING_PATHWAY	1.68181	0.00875657	0.0414753	Grin2b, Grin2a, Gria3, Gria1, Gria2, App, Nrxn1, Cpeb4, Grin1, Cdk5r1, Atp1a3, Grik3, Grik2	POS
GOBP_ENDOSOME_TO_PLASMA_MEMBRANE_PROTEIN_TRANSPORT	1.68076	0.00194932	0.0418247	Sorl1, Lrrc7, Akap5, Nsg1, Zdhhc2, Trarg1, Atp6ap1, Rab11a, Vps35, Grip1, Myo5b	POS
GOBP_REGULATION_OF_CELLULAR_PH	1.68006	0.00174825	0.0419983	Dmxl2, Slc4a8, Slc9a7, Atp6ap2, Atp6v0a1, Ube3a, Slc4a10, Slc9a6, Slc12a5, Mapk1, Atp6v1b2, Tmem106b, Tm9sf4, Dmxl1, Atp6ap1, Slc9a1, Atp6v0c	POS
GOBP_POSTSYNAPTIC_MODULATION_OF_CHEMICAL_SYNAPTIC_TRANSMISSION	1.67992	0	0.0417736	Plcb1, Dcc, Sorcs3, Camk4, Braf, Rasgrf2, Ghsr, Trio, Ppp3r1, Snx14, Slc1a1, Nefl, Ppp3ca	POS
GOBP_NEURON_MIGRATION	1.67891	0	0.0420771	Ntrk3, Usp9x, Astn1, Chl1, Cdkl5, Nexmif, Nkx2-1, Reln, Gsk3b, Dcc, Fzd3, Pafah1b1, Nav1, Celsr2, Gpm6a, Unc5c, Plxna1, Sema3e, Large1, Dclk1, Mdga1, Ddit4, Myh10, Pcm1, Hsp90aa1, Rapgef2, Fbxo45, Foxg1, Fat3, Spock1, Cdk5r1, Lrig2, Nrg3, Abi2, AU040320, Srgap2, Abi1, Flrt2, Lrp12, Adgrl3, Tnn, Mapk8, Matn2, Tubb2a, Bbs4, Ndnf, Nrp1, Elp3, Tbc1d24, Neo1, Ndn, Cul5, Fktn, Esr2	POS
GOBP_VESICLE_TETHERING	1.67693	0.005386	0.0428401	Exoc6b, Exoc4, Trip11, Trappc2, Trappc12, Trappc11, Exoc5, Exoc2, Exoc6, Tbc1d23, Exoc8, 5730455P16Rik, Exoc1, Fam91a1, Exoc3, Wdr11	POS
GOBP_ESTABLISHMENT_OF_TISSUE_POLARITY	1.67535	0.00181159	0.0433997	Fzd3, Pafah1b1, Sfrp2, Dlg3, Wdr1, Erbb4, Cplane1, Fat4, Exoc5	POS
GOBP_CARDIAC_MUSCLE_CONTRACTION	1.6753	0	0.0431148	Slc8a1, Akap6, Atp2a2, Cacna2d1, Myl2, Atp1b1, Cacna1c, Scn3b, Ank2, Ryr2, Scn1a, Calm2, Scn2b, Hsp90aa1, Myh6, Cacnb2, Map2k6, Ehd3, Akap9, Gaa, Gpd1l, Kcnd3, Slc9a1, Chga, Pde4d, Atp1a3, Mtor, Srsf1, Pkp2, Dmd	POS
GOBP_POSTSYNAPTIC_DENSITY_ORGANIZATION	1.67438	0.00189394	0.0435129	Ntrk3, Reln, Cntnap2, Nrxn3, Nrxn1, Ptprs, Nlgn1, Pten, Csmd2, Lrfn1, Lrrtm1, Adgrl3, Dlg2, Cfl1, Cadm1, Slitrk3, Nlgn2, Zmynd8, Nrxn2, Arf6, Prickle1, Cdh2, Ptprd, Slc30a1, Lrrc4b, Lrrtm2, Mpp2, Prickle2, Cript, Nptx1, Hspa8	POS
GOBP_CENTRAL_NERVOUS_SYSTEM_NEURON_DIFFERENTIATION	1.67063	0	0.0454235	Prkca, Herc1, Gabrb1, Plxna4, Epha4, Lonrf2, Nkx2-1, Dcc, Pafah1b1, Wdr47, Plxna1, Sema3e, Dclk1, Kndc1, B4galt6, App, Mycbp2, L1cam, Slc4a10, Nrxn1, Brinp2, Hprt1, Zeb2, Sfrp2, Gnaq, Agtpbp1, Taok1, Rapgef2, Kcnq2, Pten, Nfib, Fbxo45, Gsx2, Foxg1, Cdh11, Fat3, Robo1, Spock1, Slc25a46, Lingo1, Kifbp, Erbb4, Mib1, Mtpn, Dync2h1, Arhgap35, Ndnf, Nrp1, Ift172, Ephb2, Robo2, Slit2, Prdm8	POS
GOBP_POSITIVE_REGULATION_OF_INTERFERON_ALPHA_PRODUCTION	1.67025	0	0.0454036	Dhx9, Ddx3x, Dhx36, Tlr8, Hspd1, Tbk1, Traf3ip3, Nmbr	POS
GOBP_POSITIVE_REGULATION_OF_CELL_GROWTH	1.66801	0	0.0464586	Ntrk3, Akap6, Map1b, Syt1, Bmpr2, Sgk1, Cdkl5, Gsk3b, Acsl4, Pafah1b1, Rufy3, Macf1, H3f5, Trim32, L1cam, Sfrp2, Ddx3x, Rictor, Trpc5, Eif4g1, Unc13a, Lgi1, Kdm2b, Bcl11a, Gdi1, Lrp1, Slc9a1, Sdcbp, Usp47, Mtpn, Slc25a4, Hnrnpk, Mtor, Map3k13, Cfl1, Nrp1, Afdn, Syt4, Cpne6, Ccn4, Rnf157, Eif4g2, Mecp2, Dscam, Sfn, Zfyve27, Golga4, Pak1	POS
GOBP_PROTEIN_CONTAINING_COMPLEX_LOCALIZATION	1.66708	0	0.0467022	Grin2a, Shisa6, Akap6, Synj1, Adam22, Lrrc7, Reln, Gsk3b, Nrxn3, Nptn, Kifap3, Nbea, Akap5, Dnm3, Neto2, Usp46, Nrxn1, Snap47, Ap2b1, Nsg1, Slc12a5, Mkln1, Pcm1, Nlgn1, Ghsr, Neto1, Dlg3, Zdhhc2, Kif3a, Epg5, Clstn1, Atad1, Ppp3r1, Rabep1, Nptxr, Lhfpl4, Lgi1, Mapk10, Tnik, Ssx2ip, Xpo1, Akap9, Seh1l, Erbb4, Ogt, Lrp1, Slc1a1, Rab11a, Vps35, Magi2, Dync2h1, Dlg2, Gphn, Ralgapb, Ift172, Tub, Eps15…	POS
GOBP_REGULATION_OF_SYNAPTIC_TRANSMISSION_GLUTAMATERGIC	1.66591	0	0.0470157	Grin2b, Grin2a, Grm5, Syt1, Tnr, Reln, Frrs1l, Cnr1, Gria2, Myo5a, Nrxn1, Stxbp1, Nlgn1, Rab3gap1, Npy2r, Atad1, Grin1, Plppr4, Homer1, Grik3, Grik2, Dgki, Nlgn2, Cacng8, Cdh2, Gria4, Grm1, Grm7, Slc38a2	POS
GOBP_FEEDING_BEHAVIOR	1.66401	0	0.0478703	Grin2b, Nkx2-1, Trh, Cnr1, App, Usp46, Ubr3, Htr1a, Slc24a4, Sgip1, Ghsr, Mchr1, Gls, Npy2r, Calca, Grin1, a, Uchl1, Oprk1, Oprl1, Negr1, Mtor, Hcrtr2, Mmp17, Glp1r, Unc79, Esr2	POS
GOBP_TRANSPOSITION	1.6629	0	0.0482332	Mael, Spin1, Tdrd1, Piwil1, Ddx4, Spocd1, Ubr2	POS
GOBP_INTRACELLULAR_MONOATOMIC_ION_HOMEOSTASIS	1.66104	0	0.0490573	Grin2b, Slc8a1, Slc24a2, Prkca, Dmxl2, Akap6, Atp2a2, Erc2, Slc4a8, Sgk1, Atp1b1, Cacna1c, Sv2b, Ank2, Ryr2, Plcb1, Slc9a7, Slc24a3, Atp2b1, Cnr1, Nptn, Kcnma1, Calm2, App, Atp6ap2, Minpp1, Atp6v0a1, Myo5a, Ube3a, Slc4a10, Cd40, Sv2a, Slc39a10, Atp2b3, Prkcb, Slc24a4, Slc9a6, Slc12a5, P2rx1, Atp6v1a, Mapk1, Agtr2, Atp6v1b2, Ryr3, Prkce, Atp13a3, Htt, Trpc5, Il1a, Cacnb2, Cacnb4, Thy1, Clstn1, Ndf…	POS
GOBP_MIRNA_MEDIATED_GENE_SILENCING_BY_INHIBITION_OF_TRANSLATION	1.65671	0.0145985	0.051632	Tnrc6b, Ddx6, Eif4g1, Ago2, Ago3	POS
GOBP_POSITIVE_REGULATION_OF_SODIUM_ION_TRANSPORT	1.65551	0.00720721	0.0520631	Sgk1, Atp1b1, Scn3b, Plcb1, Cntn1, Akt3, Fgf12, Scn2b, Nos1, Arf1, Ank3, Gpd1l, Slc9a1, Wnk3, Dmd	POS
GOBP_CLATHRIN_COAT_ASSEMBLY	1.65396	0.006	0.0527492	Cltc, Gas7, Snap91, Nsg2, Ap2b1, Nsg1, Dnm1, Syt11, Dnajc6, Eps15, Gak	POS
GOBP_PHOSPHATIDYLINOSITOL_METABOLIC_PROCESS	1.65201	0.00176678	0.0538813	Synj1, Plcb1, Lpgat1, Dgke, Pik3c2g, Smg1, Pikfyve, Mtmr7, Pten, Efr3b, Pigk, Tnfaip8l3, Mtmr1, Hycc2, Pik3cb, Plcl2, Impa1, Mtmr9, Pik3r4, Pi4ka, Ocrl, Pi4k2a, Becn1, Synj2, Sacm1l, Ip6k2, Inpp1, Atm, Pip5kl1, Pip4k2b, Pgap1, Fig4, Ip6k1, Pgap4, Pip4p2, Inpp5f, Pik3cd, Lclat1, Inpp4a, Cdipt, Itpka, Pigp	POS
GOBP_POST_TRANSCRIPTIONAL_GENE_SILENCING	1.65094	0.00176678	0.0543096	Mael, Celf2, Tnrc6b, Adar, Dhx9, Piwil1, Ddx6, Eif4g1, Ago2, Helz, Focad, Cnot1, Ago3, Cnot7, Mecp2, Dicer1, Mir124-2hg, Ncbp2, Dnd1, Pum1, Tnrc6c, Celf1, Tial1, Fmr1, Carlr	POS
GOBP_CALCIUM_ION_HOMEOSTASIS	1.64567	0	0.0576465	Grin2b, Slc8a1, Slc24a2, Prkca, Akap6, Atp2a2, Erc2, Atp1b1, Cacna1c, Sv2b, Ank2, Ryr2, Plcb1, Slc24a3, Atp2b1, Cnr1, Nptn, Calm2, App, Myo5a, Cd40, Sv2a, Atp2b3, Prkcb, Slc24a4, P2rx1, Ryr3, Prkce, Atp13a3, Htt, Trpc5, Cacnb2, Cacnb4, Thy1, Clstn1, Calca, Trpc4, Pik3cb, Ero1a, Rap1gds1, Ghitm, Kcnh1, Micu3, Grin1, Stim2, Casr, Cacna1s, Mfn2, Cxcl10, Asph, Plcl2, Ccdc47, Chga, Pde4d, Atp2c1, Anxa…	POS
GOBP_CARDIAC_MUSCLE_CELL_ACTION_POTENTIAL	1.6454	0.0017762	0.0574969	Atp2a2, Cacna2d1, Cacna1c, Scn3b, Ank2, Ryr2, Scn1a, Calm2, Scn2b, Cacnb2, Ank3, Akap9, Gpd1l, Kcnd3, Pkp2, Dmd, Calm1	POS
GOBP_VESICLE_ORGANIZATION	1.64386	0	0.0583508	Erc2, Syt1, Synj1, Cadps, Pafah1b1, Cacna1b, Snap91, Sort1, Dnm3, Atp6ap2, Atp6v0a1, Stxbp1, Snap47, Zeb2, Slc9a6, Clcn3, Vps13b, Arfgef2, Atp6v1a, Snap25, Pikfyve, Atp6v1b2, Arl8b, Btbd8, Eqtn, Dnm1, Zdhhc2, Ap3m2, Syt11, Sec23a, Tmed9, Atp6v1c1, Unc13a, Fhip1b, Arf1, Atp6v1h, Klhl12, Atp6v0e2, Vps41, Shroom2, Ankfy1, Lyst, a, Trarg1, Atp6ap1, Cul3, Als2, AU040320, Rab14, Dnajc13, Ubr4, Trappc2,…	POS
GOBP_PROTEIN_LOCALIZATION_TO_CELL_PERIPHERY	1.64305	0	0.0585436	Grin2a, Cltc, Prepl, Gpr158, Atp1b1, Sorl1, Adam22, Scn3b, Ank2, Rock2, Lrrc7, Hectd1, Gsk3b, Nrxn3, Nfasc, Nsf, Nbea, Akap5, Large1, Neto2, Macf1, Myo5a, L1cam, Errfi1, Nrxn1, Stxbp1, Snap47, Nsg1, Gnai1, Ghsr, Pgrmc1, Neto1, Ar, Zdhhc2, Appl1, Rapgef2, Cacnb2, Sec23a, Zdhhc23, Clstn1, Eif4g1, Rabep1, Prnp, Efr3b, Nptxr, Lhfpl4, Hycc2, Lgi1, Ehd3, Mapk10, Tnik, Grin1, Ank3, Dpp6, Trarg1, Kif1b, …	POS
GOBP_MITOTIC_SISTER_CHROMATID_COHESION	1.643	0.00184162	0.05824	Atrx, Pds5b, Haspin, Bub1, Pds5a, Mau2, Pogz, Naa50, Nipbl, Tnks, Macroh2a1, Smc3	POS
GOBP_MONOATOMIC_ANION_TRANSMEMBRANE_TRANSPORT	1.64123	0.0017331	0.0591452	Slc4a8, Gabrb1, Gabrb2, Gabra1, Gabrb3, Slc13a1, Tcaf1, Slc4a10, Clca3a1, Vdac1, Slc12a5, Clcn3, Gabra5, Gabra2, Slc26a5, Gabra3, Lrrc8b, Slc12a6, Gabrg2, Slc6a1, Casr, Ano3, Slc1a1, Vdac3, Slc26a9, Mtor, Lrrc8d	POS
GOBP_PROTEIN_TARGETING_TO_MEMBRANE	1.63819	0.00166667	0.0610754	Grin2a, Tcaf1, Large1, Macf1, Oga, Pikfyve, Arl6ip1, Zdhhc2, Zdhhc23, Prnp, Srp54c, Exoc4, Ank3, Rab3ip, Sgtb, Tram1l1, Cdk5r1, Actr3, Ogt, Gdi1, Slc1a1, Tram2, Zdhhc14, Rtp1, Glp1r, Srp72, Chm, Pak1, Pdzk1, Sec61a2, Srp54a, Srpra	POS
GOBP_COTRANSLATIONAL_PROTEIN_TARGETING_TO_MEMBRANE	1.63739	0.00373832	0.0613254	Arl6ip1, Srp54c, Tram1l1, Tram2, Srp72, Sec61a2, Srp54a, Srpra, Sec61a1, Sec63	POS
GOBP_POSITIVE_REGULATION_OF_SYNAPTIC_VESICLE_FUSION_TO_PRESYNAPTIC_ACTIVE_ZONE_MEMBRANE	1.63721	0.00380228	0.0610624	Erc2, Syt1, Cacna1b, Syt11, Syt4, Erc1	POS
GOBP_REGULATED_EXOCYTOSIS	1.63643	0	0.0613007	Pclo, Prkca, Prepl, Atp2a2, Erc2, Slc4a8, Syt1, Cacna1e, Synj1, Cacna1c, Sv2b, Cadps, Stxbp5l, Ppp3cb, Napb, Cacna1b, Syn2, Syngr1, Cbl, Prkcg, Scamp5, Syngr3, Stxbp1, Sv2a, Braf, Snap47, Prkcb, P2rx1, Snap25, Pikfyve, Arl8b, Nlgn1, Pfn2, Eqtn, Rab3gap1, Rasgrp1, Syt11, Cacnb4, Syn1, Fbxo45, Rab15, Cacna1i, Unc13a, Arf1, Kcnh1, Vps41, Cadps2, Kit, Dnm1l, Stxbp5, Ywhaz, Chga, Rab3a, Ap1g1, Syp, Cr…	POS
GOBP_POSITIVE_REGULATION_OF_AXON_EXTENSION	1.63454	0.00853242	0.0623883	Ntrk3, Map1b, Bmpr2, Cdkl5, Gsk3b, Pafah1b1, Rufy3, Macf1, L1cam, Trpc5, Gdi1, Lrp1, Map3k13, Nrp1, Eif4g2, Dscam, Zfyve27, Golga4, Pak1	POS
GOBP_POSITIVE_REGULATION_OF_AXONOGENESIS	1.63407	0.0017301	0.0623455	Ntrk3, Map1b, Bmpr2, Cdkl5, Gsk3b, Pafah1b1, Snap91, Rufy3, Macf1, L1cam, Braf, Zeb2, Slitrk1, Trpc5, Skil, Robo1, Stk25, Bcl11a, Gdi1, Lrp1, Nefl, Map3k13, Nrp1, Plxnc1, Robo2, Eif4g2, Dscam, Zfyve27, Golga4, Pak1	POS
GOBP_POSITIVE_REGULATION_OF_TRANSLATIONAL_INITIATION	1.63326	0.0146252	0.0626203	Uhmk1, Ddx3x, Rps6kb1, Mtor, Sh3bgrl, Rxra, Habp4, Polr2g, Ythdf2, Larp1, Ythdf3	POS
GOBP_REGULATION_OF_PROTEIN_EXIT_FROM_ENDOPLASMIC_RETICULUM	1.63261	0.011215	0.0627418	Sorl1, Tmem30a, Gcc2, Ube2j1, Tm9sf4, Ube2g2, Derl3	POS
GOBP_PROTEIN_K48_LINKED_UBIQUITINATION	1.62933	0	0.0649088	Klhl3, Marchf6, Ube3a, Mycbp2, Ttc3, Fbxo45, Ube2k, Btrc, Cul3, Kbtbd2, Ube2g2, Ubr4, Anapc1, Cul1, Birc2, Itch, Ube2d3, Ubr5, Rnf6, Kbtbd7, Cdc27, Huwe1, Ube3c, Skp1, Ube2e2, Cdc16, Bfar, Rnf4, Ube2a	POS
GOBP_REGULATION_OF_MUSCLE_ADAPTATION	1.62574	0.00356506	0.0674475	Prkca, Akap6, Atp2a2, Rock2, Gsk3b, Errfi1, Oga, Mef2a, Sgca, Tomm70a, Foxp1, Slc9a1, Rps6kb1, Ppp3ca, Mtpn, Slc25a4, Mtor, Rgs4, Becn1, Parp1, Ccn4, Dmd, Pak1	POS
GOBP_REGULATION_OF_HEART_CONTRACTION	1.62547	0	0.0672404	Slc8a1, Prkca, Nos1ap, Akap6, Atp2a2, Cacna1e, Cacna2d1, Myl2, Atp1b1, Cacna1c, Scn3b, Ank2, Ryr2, Cacna1b, Calm2, Apela, Scn2b, Agtr2, Hsp90aa1, Myh6, Nos1, Cacnb2, Mef2a, Rnls, Adra1d, Ehd3, Akap9, Gaa, Slc1a1, Gpd1l, Kcnd3, Chrna7, Slc9a1, Chga, Chrm3, Pde4d, Rgs4, Glp1r, Pkp2, Dmd	POS
GOBP_RESPONSE_TO_MUSCLE_STRETCH	1.62546	0.0151515	0.0668793	Slc8a1, Ryr2, Mapk14, Slc9a1, Dmd, Cav3, Ttn, Nfkbia	POS
GOBP_AXO_DENDRITIC_TRANSPORT	1.62515	0.00356506	0.0667554	Bsn, Dync1h1, Pafah1b1, Kifap3, App, Pura, Myo5a, Nefm, Armcx3, Agtpbp1, Arl8b, Neto1, Ap3m2, Kif3a, Dst, Htt, Stau2, Ank3, Kif1b, Uchl1, Nefl, Kif2a, Dlg2, Rab27b, Ap3b2, Madd, Mecp2, Hnrnpu, Ap3s1, Hap1, Bloc1s6, Wasf1, Kif3b, Hdac6, Klc1, Kif21a, Ap3b1, Mapk8ip3, Hspa8, Atg16l1, Kif21b, Tmem230, Caly	POS
GOBP_DENDRITIC_SPINE_DEVELOPMENT	1.62422	0	0.0671833	Actr2, Epha4, Cdkl5, Reln, Cntnap2, Acsl4, Pafah1b1, Opa1, Dnm3, Pak3, Ube3a, Slc9a6, Slc12a5, Ptprs, Nlgn1, Plk2, Pten, Dhx36, Stau2, Ppp1r9a, Arf1, Caprin1, Cdk5r1, Dnm1l, Abi2, Srgap2, Mfn2, Actr3, Tanc2, Hnrnpk, Mtor, Bhlhb9, Cfl1, Afdn, Ppfia2, Wasl, Ephb2, Nlgn2, Zmynd8, Eif4g2, Mecp2, Dscam, Arf6, Pak1, Ptprd, Foxo6, Grin3a, Myo5b, Cask, Septin7, Cdc42, Slc30a1, Epha5, Adam10, Arid1b, Pbrm1	POS
GOBP_REGULATORY_NCRNA_MEDIATED_GENE_SILENCING	1.62029	0.00179856	0.0697816	Mael, Spin1, Tnrc6b, Tdrd1, Adar, Dhx9, Ddx3x, Piwil1, Ddx6, Ddx4, Eif4g1, Ago2, Helz, Spocd1, Cnot1, Snd1, ENSMUSG00000126352, Ago3, Hnrnpa2b1, Cnot7, Hnrnpk, Mecp2, Srsf3, Hnrnpu, Dicer1, Mir124-2hg, Ncbp2, Dnd1, Pum1, Dnmt3l	POS
GOBP_PROTEIN_LOCALIZATION_TO_POSTSYNAPSE	1.61974	0	0.0698444	Grin2a, Adam22, Lrrc7, Gsk3b, Nrxn3, Nbea, Neto2, Snap47, Nsg1, Ghsr, Neto1, Zdhhc2, Clstn1, Nptxr, Lhfpl4, Lgi1, Mapk10, Tnik, Grin1, Erbb4, Ogt, Rab11a, Vps35, Magi2, Dlg2, Gphn, Cnih3, Sacm1l, Grip1	POS
GOBP_DETECTION_OF_MECHANICAL_STIMULUS_INVOLVED_IN_SENSORY_PERCEPTION_OF_PAIN	1.61952	0.0128676	0.0696213	Grin2b, Grin2a, Kcna1, Scn1a, Phf24, Bace1	POS
GOBP_NEUROTRANSMITTER_RECEPTOR_TRANSPORT	1.61905	0.00733945	0.0696424	Grin2a, Lrrc7, Akap5, Snap47, Nsg1, Neto1, Zdhhc2, Clstn1, Mapk10, Slc1a1, Rab11a, Vps35, Sacm1l, Grip1	POS
GOBP_SMOOTH_MUSCLE_CELL_APOPTOTIC_PROCESS	1.61774	0.0070922	0.0703256	Gsk3b, Map2k4, Pde1a, Apoh, Pdcd4, Mfn2, E2f3, Sod2, Esr1, Gria4, Nr4a3, Stk4, Grp	POS
GOBP_NEGATIVE_REGULATION_OF_SYNAPTIC_TRANSMISSION	1.6174	0	0.0702075	Slc24a2, Tnr, Sorcs3, Cntnap2, Gria1, Myo5a, Stxbp1, Gnai1, Plk2, Npy2r, Pten, Atad1, Stau2, Ppp1r9a, Arf1, Pcdh17, Slc6a1, Sorcs2, Vps13a, Grik3, Cnr2, Grik2, Dgki	POS
GOBP_WALKING_BEHAVIOR	1.61714	0.00684931	0.0700374	Scn8a, Epha4, Cacna1c, Cntnap2, Trh, Scn1a, Kcnma1, Large1, Agtpbp1, Oxr1, Cacnb4, Abl2, Uchl1, Atp1a3, Dmd, Htra2, Cacna1a, Efnb3, Minar2	POS
GOBP_REGULATORY_NCRNA_MEDIATED_HETEROCHROMATIN_FORMATION	1.61617	0.0166667	0.0705363	Mael, Spin1, Tdrd1, Piwil1, Ddx4, Spocd1, Hnrnpk, Hnrnpu	POS
GOBP_CYTOSKELETON_DEPENDENT_INTRACELLULAR_TRANSPORT	1.61609	0	0.0702524	Map1b, Bsn, Dync1h1, Pafah1b1, Kifap3, App, Pura, Myo5a, Dync1i1, Nefm, Armcx3, Agtpbp1, Pcm1, Arl8b, Neto1, Rasgrp1, Ap3m2, Kif3a, Dst, Htt, Stau2, Copg2, Ssx2ip, Ank3, Dync1i2, Kif1b, Kifbp, Uchl1, Tanc2, Nefl, Copg1, Kif2a, Dync2h1, Dlg2, Hook1, Ppfia2, Rab27b, Syt4, Ift172, Tub, Wasl, Ap3b2, Ccdc186, Madd, Mecp2, Hnrnpu, Syne2, Prickle1, Ift57, Nefh, Rhot1, Ift46, Ap3s1, Hap1, Bloc1s6, Cdc42,…	POS
GOBP_REGULATION_OF_FEEDING_BEHAVIOR	1.61487	0.0125	0.070837	Trh, Cnr1, Htr1a, Slc24a4, Sgip1, Ghsr, Mchr1, Npy2r, Oprk1, Mtor, Esr2	POS
GOBP_DENTATE_GYRUS_DEVELOPMENT	1.61078	0.0093985	0.0738342	Scn2a, Neurod6, Reln, Large1, Vps13b, Kif3a, Kcnq2, Pten	POS
GOBP_ESTABLISHMENT_OF_PROTEIN_LOCALIZATION_TO_POSTSYNAPTIC_MEMBRANE	1.61043	0.0109489	0.0737311	Lrrc7, Snap47, Nsg1, Clstn1, Mapk10, Rab11a, Vps35, Sacm1l, Grip1	POS
GOBP_STRIATED_MUSCLE_CONTRACTION	1.60956	0	0.0740722	Slc8a1, Akap6, Atp2a2, Cacna2d1, Myl2, Atp1b1, Cacna1c, Scn3b, Ank2, Ryr2, Scn1a, Calm2, Large1, Scn2b, Ryr3, Hsp90aa1, Myh6, Nos1, Cacnb2, Map2k6, Ehd3, Cacna1s, Nr4a1, Akap9, Gaa, Gpd1l, Kcnd3, Slc9a1, Rps6kb1, Chga, Pde4d, Homer1, Atp1a3, Mtor, Srsf1, Myh8, Pkp2, Dmd	POS
GOBP_NEUROTRANSMITTER_TRANSPORT	1.60906	0	0.0740946	Ptprn2, Pclo, Prkca, Prepl, Atp2a2, Erc2, Slc4a8, Syt1, Cacna1e, Synj1, Gpr158, Sv2b, Cadps, Nrxn3, Stxbp5l, Napb, Cacna1b, Syn2, Snap91, App, Slc6a17, Nf1, Prkcg, Syngr3, Nrxn1, Stxbp1, Sv2a, Braf, Snap47, Prkcb, P2rx1, Snap25, Nlgn1, Pfn2, Rab3gap1, Nos1, Syt11, Cacnb4, Syn1, Fbxo45, Unc13a, Ppp1r9a, Kcnh1, Micu3, Slc6a1, Cadps2, Nr4a1, Dnm1l, Stxbp5, Slc32a1, Lin7c, Slc6a7, Rab3a, Syp, Mctp1, …	POS
GOBP_PHYSIOLOGICAL_CARDIAC_MUSCLE_HYPERTROPHY	1.60788	0.0179856	0.074766	Akap6, Gsk3b, Map2k4, Agtr2, Tomm70a, Dyrk1a, Foxp1, Slc25a4, Mtor, Rgs4, Ccn4, Pak1, Cav3, Akap13	POS
GOBP_PROTEIN_HETEROTETRAMERIZATION	1.60773	0.0194553	0.0745275	Grin2b, Gria3, Grin1, Cpsf6, Farsb	POS
GOBP_RESPONSE_TO_CALCIUM_ION	1.60599	0.00172414	0.0756138	Syt1, Kcnq3, Ryr2, Kcnma1, Calm2, Akap5, App, Nrxn1, Braf, Nlgn1, Ryr3, Hcn1, Htt, Kcnq2, Mef2a, Hnrnpd, Fus, Kcnh1, Micu3, Slc25a12, Neurod2, Casr, Entpd6, Asph, Gdi1, P2rx5, Ppp3ca, Homer1, Crhbp, Anxa7, Add1, Cpne6	POS
GOBP_PROTEIN_KINASE_A_SIGNALING	1.6055	0.00929368	0.0756832	Akap6, Pja2, Akap5, App, Nrxn1	POS
GOBP_CONSTITUTIVE_HETEROCHROMATIN_FORMATION	1.60421	0.00536673	0.0763783	Mael, Spin1, Atrx, Tdrd1, Piwil1, Ddx4, Kmt2a, Atf7ip, Spocd1, Smarca5, Baz2a, Dicer1, Dnmt3l, Smyd5, Mphosph8	POS
GOBP_PROTEIN_TARGETING	1.6036	0	0.07656	Grin2a, Tcaf1, Large1, Macf1, Oga, Pikfyve, Arl6ip1, Zdhhc2, Zdhhc23, Prnp, Srp54c, Exoc4, Ank3, Rab3ip, Sgtb, Tram1l1, Cdk5r1, Actr3, Ogt, Gdi1, Slc1a1, Tram2, Zdhhc14, Rtp1, Glp1r, Srp72, Chm, Pak1, Pdzk1, Sec61a2, Srp54a, Srpra	POS
GOBP_REGULATION_OF_DENDRITIC_SPINE_DEVELOPMENT	1.60194	0.00170068	0.077561	Actr2, Cdkl5, Reln, Pafah1b1, Opa1, Dnm3, Pak3, Ube3a, Ptprs, Nlgn1, Plk2, Pten, Dhx36, Stau2, Ppp1r9a, Arf1, Caprin1, Dnm1l, Mfn2, Actr3, Tanc2, Hnrnpk, Mtor, Bhlhb9, Cfl1, Afdn, Ppfia2, Ephb2, Nlgn2, Zmynd8, Eif4g2, Mecp2, Arf6	POS
GOBP_LONG_TERM_SYNAPTIC_DEPRESSION	1.60179	0.0071048	0.0772928	Slc24a2, Sorcs3, Gria1, Stxbp1, Plk2, Pten, Stau2, Ppp1r9a, Arf1, Sorcs2, Vps13a, Dgki, Slc24a1	POS
GOBP_MEMORY	1.60112	0	0.0774717	Grin2b, Slc24a2, Grin2a, Scn2a, Pja2, Sgk1, Plcb1, Gabrb3, Reln, Sorcs3, Camk4, Gria1, Cnr1, Large1, App, Shisa7, Csmd1, Vps13b, Snap25, Pgrmc1, Neto1, Kctd16, Plk2, Syt11, Kcnq2, Pten, Atad1, Slitrk4, Grin1, Slc6a1, Bace1, Slc1a1, Chrna7, Rps6kb1, Pde4d, Atp1a3, Mtor, Syt4, Glp1r, Mecp2, Ntf5	POS
GOBP_APICAL_PROTEIN_LOCALIZATION	1.60014	0.0135659	0.0778637	Nckap1, Hcn1, Shroom2, Rab14	POS
GOBP_ESTABLISHMENT_OF_PROTEIN_LOCALIZATION_TO_PLASMA_MEMBRANE	1.59992	0	0.0776799	Prepl, Sorl1, Lrrc7, Nsf, Akap5, Macf1, Nsg1, Zdhhc2, Ank3, Trarg1, Atp6ap1, Rab11a, Vps35, Atp2c1, Rab10, Afdn, Nectin3, Sptbn1, Golga4, Grip1, Vamp4	POS
GOBP_RETROGRADE_TRANSPORT_ENDOSOME_TO_GOLGI	1.59977	0.0017094	0.0774796	Cltc, Prepl, Rab6a, Bltp3b, Gcc2, Pikfyve, Arl8b, Heatr5b, Atp9a, Tbc1d10c, Ehd3, Rab6b, Ankfy1, Usp7, Rab14, Vps53, Vps35, Wipf3, Eipr1, Plekha3, Erc1, Vps50, Ube2o, Tbc1d23, Washc2, Evi5, Snx12, Snx2, Stx16, Pheta2	POS
GOBP_DENDRITE_DEVELOPMENT	1.59936	0	0.0774702	Map1b, Actr2, Epha4, Sgk1, Dgkg, Cdkl5, Camk1d, Rock2, Reln, Gsk3b, Cntnap2, Acsl4, Pafah1b1, Celsr2, Camsap2, Opa1, Akap5, Dnm3, Sez6, Pak3, Dclk1, Kndc1, App, Vldlr, Ube3a, Hprt1, Slc9a6, Slc12a5, Ptprs, Ywhah, Nlgn1, Kidins220, Plk2, Rapgef2, Trpc5, Mef2a, Strn, Pten, Dhx36, Tmem106b, Stau2, Abl2, Ppp1r9a, Arf1, Fat3, Robo1, Tnik, Grin1, Pias2, Caprin1, Slc25a46, Adgrb3, Cdk5r1, Dnm1l, Abi2, C…	POS
GOBP_HETEROCHROMATIN_FORMATION	1.5984	0.00165289	0.0778412	Mael, Spin1, Atrx, Tdrd1, Trip12, Piwil1, Ddx4, Tpr, Kmt2a, Atf7ip, Smchd1, Rlim, Cbx5, Dyrk1a, Spocd1, Ubr2, Hnrnpk, Smarca5, Ubr5, Mecp2, Smarca1, Hnrnpu, Baz2a, Rbm15b, Dicer1, Cbx3, Dnmt3l, Smyd5, Mphosph8, Ythdc1, Macroh2a1, Pcgf3, Smarcad1, Spen, Kmt2d, Kdm5a, Scmh1, H2ac6, Spty2d1, Hells, Hdac2, Rif1	POS
GOBP_PIRNA_PROCESSING	1.59701	0.0163339	0.0787086	Mael, Tdrd1, Piwil1, Ddx4	POS
GOBP_CARDIAC_CELL_DEVELOPMENT	1.59609	0	0.0791514	Slc8a1, Akap6, Myl2, Gsk3b, Map2k4, Large1, Myh10, Agtr2, Myh6, Mef2a, Pdcd4, Tomm70a, Nebl, Dyrk1a, Alpk2, Acvr1b, Foxp1, Slc25a4, Mtor, Rgs4, Ccn4, Hnrnpu, Fhl2, Pak1, Prickle1	POS
GOBP_POSITIVE_REGULATION_OF_NERVOUS_SYSTEM_DEVELOPMENT	1.59559	0	0.0792311	Prkca, Ntrk3, Grm5, Map1b, Synj1, Bmpr2, Actr2, Epha4, Clstn2, Sgk1, Cdkl5, Rtn4, Reln, Gsk3b, Fzd3, Pafah1b1, Snap91, Nptn, Opa1, Rufy3, Akap5, Pak3, Macf1, Trim32, L1cam, Nrxn1, Braf, Zeb2, Nlgn1, Slitrk1, Trpc5, Adgrl1, Clstn1, Dhx36, Stau2, Gsx2, Slitrk4, Clstn3, Foxg1, Tenm4, Skil, Robo1, Tnik, Pias2, Caprin1, Lrrn3, Stk25, Adgrb3, Kit, Dnm1l, Bcl11a, Mfn2, Actr3, Lrrtm1, Flrt2, Adgrl3, Gdi1…	POS
GOBP_REGULATION_OF_SYNAPTIC_VESICLE_MEMBRANE_ORGANIZATION	1.5949	0.0144928	0.079469	Erc2, Syt1, Cacna1b, Syt11, Rab3a, Syt4, Erc1	POS
GOBP_NEGATIVE_REGULATION_OF_CALCINEURIN_MEDIATED_SIGNALING	1.59453	0.0179533	0.0794111	Gsk3b, Dyrk2, Tbc1d10c, Prnp, Homer3, Mtor, Fhl2, Atp2b4	POS
GOBP_REGULATION_OF_CARDIAC_MUSCLE_CONTRACTION	1.59322	0.00687285	0.0801409	Slc8a1, Atp2a2, Atp1b1, Cacna1c, Ank2, Ryr2	POS
GOBP_REGULATION_OF_PRESYNAPTIC_CYTOSOLIC_CALCIUM_ION_CONCENTRATION	1.59317	0.0168539	0.079821	Erc2, Sv2b, Cnr1, P2rx1, Cacnb2, Cacnb4, Kcnh1	POS
GOBP_POST_GOLGI_VESICLE_MEDIATED_TRANSPORT	1.59062	0.00527241	0.0817168	Prepl, Sorl1, Exoc6b, Stxbp5l, Nsf, Nbea, Sort1, Macf1, Myo5a, Arfgef2, Rabep1, Exoc4, Ehd3, Ank3, Ankfy1, Stxbp5, Rab14, Ap1g1, Atp2c1, Rab10, Eps15, Exoc5, Sptbn1, Golga4, Mon2, Gak, Vamp4, Exoc2, Exoc6, Ap3s1, Dop1a, Exoc8	POS
GOBP_REGULATION_OF_SODIUM_ION_TRANSMEMBRANE_TRANSPORTER_ACTIVITY	1.58993	0.00728597	0.0819332	Atp1b1, Scn3b, Plcb1, Fgf12, Scn2b, Ywhah, Neto1, Ank3, Ptpn3, Gpd1l, Slc9a1, Wnk3, Dmd, Slmap, Cav3, Osr1, Fgf13, Grp	POS
GOBP_LOCOMOTION_INVOLVED_IN_LOCOMOTORY_BEHAVIOR	1.58966	0.0169492	0.0818401	Ppp3cb, Gria1, Myo5a, Ghsr, Slc25a46, Adgrl3, Vps35, Mecp2	POS
GOBP_REGULATION_OF_MONOATOMIC_ION_TRANSMEMBRANE_TRANSPORT	1.58922	0	0.0818665	Grin2b, Slc8a1, Grin2a, Akap6, Cacna2d1, Atp1b1, Cacna1c, Scn3b, Ank2, Ryr2, Plcb1, Reln, Ppp3cb, Gria1, Tcaf1, Calm2, Akap5, Kcnj6, Myo5a, Tspan13, Ubr3, Fgf12, Oga, Vdac1, Slc9a6, Scn2b, Kcnc2, Kcnc1, P2rx1, Ywhah, Slc26a5, Neto1, Prkce, Htt, Nos1, Cacnb2, Cacnb4, Thy1, Ppp3r1, Prnp, Arf1, Ehd3, Grin1, Ank3, Dpp6, Stim2, Akap9, Sestd1, Crbn, Cxcl10, Asph, Ptpn3, Gpd1l, Oprk1, Slc9a1, P2rx5, Pde…	POS
GOBP_PALLIUM_DEVELOPMENT	1.5879	0	0.0827988	Scn2a, Usp9x, Kcna2, Rtn4, Plcb1, Nkx2-1, Neurod6, Reln, Gsk3b, Pafah1b1, Gria1, Kcna1, Wdr47, Large1, Mdga1, Nf1, Zeb2, Vps13b, Ptprs, Kif3a, Kcnq2, Pten, Fbxo45, Foxg1, Robo1, Grin1, Lamb1, Tacc2, Cdk5r1, Nars1, Sema6b, Srgap2, Slc32a1, Nefl, Tubb2a, Zbtb18, Atp1a3, Hnrnpk, Bbs4, Afdn, Fat4, Cul5, Mecp2, Dmd, Fktn, Slit2, Ncoa1, Syne2, Cdh2, Dicer1, Mkks, Atp2b4, Crk, Fezf2, Bnip3, Slc38a2, Fxr…	POS
GOBP_SODIUM_ION_TRANSPORT	1.58685	0	0.0834699	Slc8a1, Slc24a2, Grin2a, Scn2a, Slc4a8, Scn8a, Sgk1, Atp1b1, Scn3b, Klhl3, Plcb1, Slc13a1, Slc9a7, Slc24a3, Cntn1, Akt3, Scn1a, Slc6a17, Slc4a10, Fgf12, Slc38a1, Slc24a4, Slc9a6, Scn2b, Ywhah, Nalcn, Neto1, Hcn1, Nos1, Kcnq2, Mfsd4b1, Arf1, Slc38a7, Grin1, Ank3, Slc6a1, Ptpn3, Gpd1l, Nkain3, Slc9a1, Slc6a7	POS
GOBP_CORPUS_CALLOSUM_DEVELOPMENT	1.5853	0.012963	0.0844295	Dmxl2, Herc1, Kcna2, Pafah1b1, Kcna1, Wdr47, Zeb2, Kcnc1, Ptprs, Rtn4rl1, Ephb2, Wdr37, Prdm8	POS
GOBP_TRANSPOSABLE_ELEMENT_SILENCING_BY_HETEROCHROMATIN_FORMATION	1.58342	0.00978474	0.0857741	Mael, Spin1, Tdrd1, Piwil1, Ddx4, Spocd1, Dnmt3l, Smyd5, Mphosph8	POS
GOBP_REGULATION_OF_NERVOUS_SYSTEM_PROCESS	1.5834	0	0.0854128	Grin2b, Grin2a, Shisa6, Pclo, Rock2, Tnr, Reln, Gsk3b, Cntnap2, Gria1, Neto2, App, Shisa7, Nrxn1, Fgf12, Nlgn1, Ghsr, Neto1, Chrna2, Plk2, Npy2r, Pten, Tenm4, Tmem25, Grin1, Tnfrsf21, Slc25a12, Ccn3, Chrna7, Homer3, Homer1, Hnrnpk, Rgs4, Afdn, Tbc1d24, Grik2, Nlgn2, Zmynd8, Nrxn2	POS
GOBP_PHOSPHATIDYLINOSITOL_3_PHOSPHATE_BIOSYNTHETIC_PROCESS	1.58276	0.0218182	0.085598	Pik3c2g, Pik3cb, Pik3r4, Becn1, Atm, Fig4, Pik3cd, Inpp4a	POS
GOBP_REGULATION_OF_NEUROTRANSMITTER_RECEPTOR_ACTIVITY	1.58045	0.0153551	0.0873813	Shisa6, Reln, Shisa7, Rasgrf2, Nlgn1, Neto1, Homer3, Homer1, Crhbp, Rasgrf1, Nlgn2, Nrxn2, Cnih3, Cacng8, Dlgap2	POS
GOBP_LIMBIC_SYSTEM_DEVELOPMENT	1.57957	0.003367	0.0878473	Scn2a, Usp9x, Nkx2-1, Neurod6, Reln, Gsk3b, Cntnap2, Pafah1b1, Kcna1, Plxna1, Sema3e, Large1, Nf1, Zeb2, Vps13b, Ptprs, Rab3gap1, Kif3a, Kcnq2, Pten, Cdk5r1, Sema6b, Slc32a1, Nefl, Zbtb18, Bbs4, Ndnf, Nrp1, Mecp2, Ncoa1, Pak1, Mkks, Atp2b4, Crk, Fezf2, Hap1, Fxr2, Nr4a3, Bloc1s6, Nrp2, Epha5	POS
GOBP_NEURON_MATURATION	1.5785	0	0.0884076	Kcnq3, Nrcam, Gsk3b, Cntnap2, Nfasc, Kcnma1, Opa1, Akap5, B4galt6, App, Nrxn1, Gnaq, Kcnq2, Abl2, Ank3, Adgrb3, Bcl11a, Mtor, Map3k13, Dlg2, Srrm4, Mecp2	POS
GOBP_CAMP_PKA_SIGNAL_TRANSDUCTION	1.57751	0.0158172	0.0889833	Grin2b, Pde10a, Prkar1a, Pde4d, Pde4a, Sfn, Prkar1b, Sesn2, Creb1	POS
GOBP_POSITIVE_REGULATION_OF_CELL_PROJECTION_ORGANIZATION	1.5769	0	0.0891639	Ntrk3, Map1b, Bmpr2, Actr2, Epha4, Sgk1, Cdkl5, Camk1d, Lrrc7, Reln, Gsk3b, Dcc, Pafah1b1, Nckap1, Cnr1, Gpm6a, Ripor2, Tenm2, Kif3c, Cntn1, Snap91, Serpini1, Nptn, Opa1, Rufy3, Akap5, Dnm3, Pak3, Tmem30a, Macf1, Vldlr, Nf1, L1cam, Nrxn1, Rab8b, Braf, Setx, Zeb2, Nlgn1, Kidins220, Hsp90aa1, Slitrk1, Htt, Rapgef2, Trpc5, Tenm1, Zfp804a, Dhx36, Tmem106b, Stau2, Abl2, Ttbk2, Ppp1r9a, Skil, Robo1, Tn…	POS
GOBP_MRNA_SPLICE_SITE_RECOGNITION	1.57683	0.00550459	0.0888473	Celf2, Setx, Psip1, Celf5, Luc7l, Srsf1, Srsf6, Mbnl1, Ptbp2, Ythdc1, Celf1	POS
GOBP_POSITIVE_REGULATION_OF_NEUROTRANSMITTER_SECRETION	1.57511	0.014652	0.0899129	Slc4a8, Syt1, Gpr158, Cacna1b, Stxbp1, Nlgn1, Rab3gap1, Unc13a, Micu3, Dnm1l	POS
GOBP_REGULATION_OF_SODIUM_ION_TRANSPORT	1.57326	0.0035524	0.0913679	Slc8a1, Sgk1, Atp1b1, Scn3b, Plcb1, Cntn1, Akt3, Fgf12, Scn2b, Ywhah, Neto1, Nos1, Arf1, Ank3, Ptpn3, Gpd1l, Nkain3, Slc9a1	POS
GOBP_PHOSPHATIDYLINOSITOL_PHOSPHATE_BIOSYNTHETIC_PROCESS	1.57301	0.00929368	0.0912772	Pik3c2g, Smg1, Efr3b, Hycc2, Pik3cb, Impa1, Pik3r4, Pi4ka, Pi4k2a, Becn1, Ip6k2, Inpp1, Atm, Pip5kl1, Pip4k2b, Fig4, Ip6k1, Pik3cd, Inpp4a, Itpka	POS
GOBP_DNA_METHYLATION_DEPENDENT_CONSTITUTIVE_HETEROCHROMATIN_FORMATION	1.57268	0.0075188	0.0912347	Mael, Spin1, Tdrd1, Ddx4, Kmt2a, Atf7ip, Spocd1, Smarca5	POS
GOBP_AXON_EXTENSION	1.57211	0.0053286	0.0914022	Ntrk3, Map1b, Bmpr2, Plxna4, Usp9x, Cdkl5, Rtn4, Tnr, Gsk3b, Pafah1b1, Slit1, Rufy3, Dclk1, Macf1, L1cam, Slc9a6, Ptprs, Ttc3, Trpc5, Slit3, Actr3, Gdi1, Raph1, Lrp1, Map3k13, Sema4f, Nrp1, Ndn, Eif4g2, Rnf6, Dscam, Slit2, Clasp2, Cttn, Zfyve27, Golga4, Pak1	POS
GOBP_POSITIVE_REGULATION_OF_CALCIUM_ION_DEPENDENT_EXOCYTOSIS	1.57117	0.0144144	0.0918874	Syt1, Cadps, Scamp5, Stxbp1, Cacna1i, Arf1	POS
GOBP_LOCOMOTOR_RHYTHM	1.57049	0.0191571	0.09221	Cntnap2, Kcnma1, Pten, Ncor1, Mapk10, Oprl1, Mtor, Rogdi	POS
GOBP_PROTEIN_LOCALIZATION_TO_ENDOPLASMIC_RETICULUM	1.5704	0.00676819	0.0919147	Ank2, Rtn4, Ryr2, Man1a, Macf1, Rab3gap1, Srp54c, Srp54b, Sgtb, Tram1l1, Rab3gap2, Vapa, Kdelr1, Tram2, Rab10, Mia3, Glp1r, Srp72, Spcs3, Sec61a2, Srp54a, Srpra, Arxes2, Insig2, Sec61a1, Edem1	POS
GOBP_INTERFERON_ALPHA_PRODUCTION	1.56995	0.0126812	0.0919954	Dhx9, Ddx3x, Ptprs, Dhx36, Tlr8, Hspd1, Tbk1, Traf3ip3, Nmbr	POS
GOBP_REGULATION_OF_POSTSYNAPTIC_DENSITY_ORGANIZATION	1.56989	0.0152964	0.0916648	Nrxn1, Ptprs, Nlgn1, Lrfn1, Lrrtm1, Cfl1, Zmynd8, Prickle1, Cdh2, Ptprd, Slc30a1, Lrrc4b, Lrrtm2, Prickle2, Cript	POS
GOBP_HIPPOCAMPUS_DEVELOPMENT	1.56536	0.00494234	0.0957012	Scn2a, Usp9x, Nkx2-1, Neurod6, Reln, Gsk3b, Pafah1b1, Kcna1, Large1, Zeb2, Vps13b, Ptprs, Kif3a, Kcnq2, Pten, Cdk5r1, Sema6b, Slc32a1, Nefl, Zbtb18, Bbs4, Mecp2, Ncoa1, Mkks, Atp2b4, Crk, Fezf2, Fxr2, Nr4a3, Bloc1s6, Epha5	POS
GOBP_REGULATION_OF_CHROMATIN_ORGANIZATION	1.56531	0.0293578	0.0953619	Tpr, Tlk1, Kmt2a, Dyrk1a, Lsm11, Hnrnpu, Tlk2, Setd5, Dnmt3l, Ssrp1	POS
GOBP_CIRCADIAN_RHYTHM	1.56514	0	0.095125	Ntrk3, Usp9x, Kcna2, Rock2, Nkx2-1, Gabrb3, Gsk3b, Cntnap2, Kcnma1, Dhx9, Prkcg, Ube3a, Mycbp2, Setx, Nlgn1, Kmt2a, Npy2r, Pten, Hnrnpd, Ncor1, Clock, Mapk10, Btrc, Dyrk1a, Usp7, Ogt, Pasd1, Mapk8, Oprl1, Mapk9, Nrip1, Kcnh7, Homer1, Atp1a3, Fbxl3, Mtor, Hcrtr2, Becn1, Parp1, Ppp1cb, Hnrnpu, Kdm2a, Mat2a, Prok2, Huwe1, Rogdi, Star, Maged1, Uts2r	POS
GOBP_NUCLEAR_TRANSCRIBED_MRNA_CATABOLIC_PROCESS_NONSENSE_MEDIATED_DECAY	1.56458	0.0141093	0.095316	Smg1, Dcp2, Ctif, Etf1, Upf2, Gspt1, Rc3h1, Smg7, Syncrip, Ncbp2, Hnrnpab, Gspt2, Smg6	POS
GOBP_DICARBOXYLIC_ACID_BIOSYNTHETIC_PROCESS	1.56368	0.0242991	0.0958167	Got1, Gls, Htt, Slc25a12, Ido1, Got2	POS
GOBP_CEREBRAL_CORTEX_DEVELOPMENT	1.56307	0.00176991	0.0959996	Kcna2, Rtn4, Plcb1, Nkx2-1, Reln, Gsk3b, Pafah1b1, Gria1, Kcna1, Wdr47, Mdga1, Nf1, Ptprs, Fbxo45, Foxg1, Robo1, Grin1, Lamb1, Tacc2, Cdk5r1, Nars1, Srgap2, Nefl, Tubb2a, Zbtb18, Atp1a3, Hnrnpk, Bbs4, Afdn, Fat4, Cul5, Mecp2, Dmd, Fktn, Slit2, Ncoa1, Syne2, Cdh2, Dicer1, Mkks, Crk, Bnip3	POS
GOBP_PROTEIN_CONTAINING_COMPLEX_DISASSEMBLY	1.56222	0	0.0964747	Cltc, Map1b, Atp2a2, Synj1, Sptan1, Sgk1, Tmod2, Wdr47, Napb, Nsf, Camsap2, Calm2, Akap5, Ddit4, Capza2, Htr1a, Oga, Setx, Nav3, Taok1, Ogfod1, Epg5, Htt, Etf1, Ttbk2, Stmn3, Shroom2, Mical3, Camsap1, Wdr1, Dnajc6, Gspt1, Snx14, Asph, Gabarapl1, Clec16a, Stmn4, Mtpn, Pik3r4, Vcp, Hdgfl3, Cfl1, Add1, Ubqln1, Smcr8, Becn1, Stmn2, Dstn, Scaf4, Sptbn1, Clasp2, Abce1, Vmp1, Calm1, Gak, Eif5a2, Bnip3, …	POS
GOBP_REGULATION_OF_SYNAPTIC_VESICLE_PRIMING	1.56121	0.0299065	0.097141	Napb, Syngr3, Stxbp1, Rab3gap1, Unc13a, Stxbp5, Rab3a, Syp	POS
GOBP_ATRIAL_SEPTUM_DEVELOPMENT	1.56109	0.0209924	0.0968946	Bmpr2, Ank2, Nsd2, Acvr1	POS
GOBP_PROTEIN_QUALITY_CONTROL_FOR_MISFOLDED_OR_INCOMPLETELY_SYNTHESIZED_PROTEINS	1.55766	0.0163636	0.099923	Lonrf2, Zyg11b, Cul3, Ubr4, Irgq, Vcp, Ube2w, Ubr5, Yme1l1, Hdac6, Afg3l2, Fbxl17, Akirin2	POS
GOBP_REGULATION_OF_BLOOD_CIRCULATION	1.55673	0	0.100415	Slc8a1, Prkca, Dock4, Nos1ap, Akap6, Atp2a2, Cacna1e, Bmpr2, Cacna2d1, Myl2, Atp1b1, Cacna1c, Scn3b, Ank2, Ryr2, Atp2b1, Cacna1b, Calm2, App, Htr1a, Apela, Scn2b, P2rx1, Agtr2, Hsp90aa1, Myh6, Nos1, Cacnb2, Mef2a, Rnls, Adra1d, Ehd3, Casr, Akap9, Rbfox2, Gaa, Ptger2, Slc1a1, Gpd1l, Kcnd3, Chrna7, Slc9a1, Chga, Chrm3, Pde4d	POS
GOBP_REGULATION_OF_CARDIAC_MUSCLE_CELL_ACTION_POTENTIAL	1.55206	0.0212766	0.104941	Atp2a2, Cacna1c, Ank2, Ryr2, Calm2, Akap9, Pkp2, Calm1	POS
GOBP_REGULATION_OF_ENDOCYTIC_RECYCLING	1.55205	0.0168856	0.104536	Sorl1, Akap5, Zdhhc2, Atp9a, Ndrg4, Rab11a, Eipr1	POS
GOBP_GOLGI_ORGANIZATION	1.55053	0.00511073	0.105686	Cltc, Csnk1a1, Camsap2, Arfgef1, Vcpip1, Vps13b, Gcc2, Mapk1, Htt, Tmed9, Ehd3, Rab6b, Stk25, Akap9, Ywhaz, Trip11, Trappc12, Trappc11, Dync2h1, Syne1, Hook1, Bag5, Pi4k2a, Uso1, Clasp2, Vmp1, Huwe1, Gak, Vamp4, Fam174b, Cog6, Ubxn2b, Sptbn5, Rab2a, Cdc42, Cog5, Clasp1, Atl2, Yipf4, Rab2b, Gorasp2, Stx5a, Trappc8, Rbsn, Golph3l, Atp8b1, Cog4, Ptk2b, Tmed7, Dym	POS
GOBP_REGULATION_OF_HEART_RATE	1.55011	0.00348432	0.105705	Slc8a1, Nos1ap, Cacna1e, Cacna2d1, Cacna1c, Scn3b, Ank2, Ryr2, Calm2, Scn2b, Agtr2, Myh6, Cacnb2, Rnls, Akap9, Slc1a1, Gpd1l, Kcnd3, Chrna7, Chrm3, Pde4d, Rgs4, Pkp2, Dmd	POS
GOBP_GOLGI_VESICLE_TRANSPORT	1.54894	0	0.106409	Prepl, Sorl1, Exoc6b, Stxbp5l, Rab6a, Nsf, Nbea, Sort1, Macf1, Bltp3b, Myo5a, Gcc2, Arfgef2, Arl8b, Htt, Sec23a, Tmed9, Atp9a, Rabep1, Exoc4, Arf1, Copg2, Ehd3, Rab6b, Klhl12, Ank3, Vps41, Ankfy1, Stxbp5, Cul3, Rab14, Arcn1, Trip11, Trappc2, Copg1, Trappc12, Vapa, Yipf6, Ap1g1, Trappc11, Atp2c1, Vcp, Kdelr1, Lman2l, Rab10, Eps15, Mia3, Exoc5, Uso1, Prkci, Sptbn1, Golga4, Mon2, Sar1a, Gak, Vamp4, …	POS
GOBP_HEART_PROCESS	1.54789	0	0.107125	Slc8a1, Prkca, Nos1ap, Akap6, Atp2a2, Cacna1e, Cacna2d1, Myl2, Atp1b1, Cacna1c, Scn3b, Ank2, Ryr2, Cacna1b, Scn1a, Calm2, Apela, Scn2b, Agtr2, Hsp90aa1, Myh6, Nos1, Cacnb2, Mef2a, Rnls, Map2k6, Adra1d, Ehd3, Rap1gds1, Akap9, Dnm1l, Gaa, Slc1a1, Gpd1l, Kcnd3, Chrna7, Slc9a1, Chga, Chrm3, Pde4d, Atp1a3, Mtor, Rgs4, Glp1r, Srsf1, Pkp2, Dmd	POS
GOBP_REGULATION_OF_NUCLEAR_TRANSCRIBED_MRNA_POLY_A_TAIL_SHORTENING	1.54758	0.0225564	0.107005	Tnrc6b, Ago2, Cnot1, Cnot7, Tent4b, Polr2g, Tnrc6c, Cpeb3	POS
GOBP_RESPONSE_TO_ZINC_ION	1.54744	0.0126354	0.106767	Grin2a, Gabrb3, Gsk3b, Gabrg2, P2rx5, Slc30a4, Sod2	POS
GOBP_HYPOTHALAMUS_DEVELOPMENT	1.54656	0.0205993	0.107325	Nkx2-1, Plxna1, Sema3e, Rab3gap1, Ndnf, Nrp1, Ncoa1, Hap1, Bloc1s6, Nrp2	POS
GOBP_NUCLEUS_LOCALIZATION	1.54644	0.0168856	0.107026	Dync1h1, Bltp1, Pafah1b1, Slit1, Myh10, Pcm1, Cdc42bpa, Tacc2, Syne1, Mtor, Dmd, Syne2, Tlk2, Cav3, Cdc42	POS
GOBP_REGULATION_OF_CALCIUM_ION_TRANSMEMBRANE_TRANSPORT	1.54632	0.00168067	0.106755	Slc8a1, Akap6, Cacna2d1, Atp1b1, Cacna1c, Ank2, Ryr2, Ppp3cb, Calm2, Akap5, Myo5a, Tspan13, Ubr3, Oga, Vdac1, P2rx1, Prkce, Htt, Cacnb2, Cacnb4, Thy1, Ppp3r1, Prnp, Ehd3, Grin1, Stim2, Sestd1, Cxcl10, Asph, Slc9a1, P2rx5, Pde4d, Ppp3ca, Ubqln1, Coro1a, Snca, Dmd, Fkbp1a, Vmp1, Fbxo11, Calm1	POS
GOBP_PROTEIN_POLYUBIQUITINATION	1.54475	0	0.10817	Klhl3, Trim2, Hectd1, Marchf6, Cbl, Ube2n, Trim32, Ube3a, Mycbp2, Trip12, Ddx3x, Rnf14, Ube4b, Ttc3, Ark2c, Ube4a, Ube2j1, Fbxo45, Ube2k, Marchf1, Btrc, Rmnd5a, Mkrn1, Cul3, Kbtbd2, Ubr2, Ube2g2, Ubr4, Arel1, Anapc1, Rnf111, Cul1, Fbxo28, Rc3h1, Traf3ip2, Birc2, Ube2w, Itch, Ube2d3, Ubr5, Rnf6, Kbtbd7, Cdc27, Marchf5, Huwe1, Cul4b, Tnks2, Ube3c, Trim3, Skp1, Peli3, Dzip3, Ube2o, Ube2e2, Cdc16, Bf…	POS
GOBP_MOTOR_NEURON_AXON_GUIDANCE	1.54435	0.0228471	0.108164	Plxna4, Epha4, Slit1, Mycbp2, Ark2c, Foxp1, Nrp1, Slit2	POS
GOBP_INTRA_GOLGI_VESICLE_MEDIATED_TRANSPORT	1.54431	0.0273723	0.107797	Rab6a, Nsf, Copg2, Rab6b, Copg1, Copz1, Cog6, Cog5, Cog4, Trappc10, Copa, Cog8, Cope, Copb1, Gosr1	POS
GOBP_CARDIAC_CONDUCTION	1.54342	0.013986	0.108344	Bmpr1a, Tbx18, Notch1, Tbx3, Id2, Shox2, Gata6, Irx3	POS
GOBP_CEREBRAL_CORTEX_RADIALLY_ORIENTED_CELL_MIGRATION	1.54281	0.0163636	0.108536	Rtn4, Reln, Pafah1b1, Wdr47, Mdga1, Fbxo45, Foxg1, Lamb1, Cdk5r1, Srgap2, Cul5, Syne2	POS
GOBP_HOMOPHILIC_CELL_ADHESION_VIA_PLASMA_MEMBRANE_ADHESION_MOLECULES	1.54202	0.00518135	0.109062	Clstn2, Chl1, Nrcam, Celsr2, Pcdh19, Nptn, Cadm3, L1cam, Pcdh20, Ptprt, Pcdh1, Clstn1, Clstn3, Cdh11, Pik3cb, Fat3, Robo1, Cdh10, Cadm2, Cadm1, Cdh9, Fat4, Tenm3, Nectin3, Robo2, Sdk2, Dscam, Cdh2, Pcdhb8	POS
GOBP_INTRACELLULAR_PROTEIN_TRANSMEMBRANE_TRANSPORT	1.54112	0.0159858	0.109581	Usp9x, Srp54c, Tram1l1, Tram2, Glp1r, Pex5l, Sec61a2, Srp54a, Sec61a1, C2cd5, Sec63, Pex6, Sec62	POS
GOBP_REGULATION_OF_TRANSMEMBRANE_TRANSPORT	1.54101	0	0.109301	Grin2b, Slc8a1, Grin2a, Prkca, Akap6, Cacna2d1, Atp1b1, Cacna1c, Scn3b, Ank2, Ryr2, Plcb1, Reln, Ppp3cb, Gria1, Tcaf1, Irs2, Calm2, Akap5, Kcnj6, Shisa7, Myo5a, Tspan13, Ubr3, Braf, Rasgrf2, Fgf12, Oga, Slc38a1, Prkcb, Vdac1, Slc9a6, Scn2b, Kcnc2, Kcnc1, P2rx1, Ywhah, Nlgn1, Slc26a5, Neto1, Arl6ip1, Appl1, Prkce, Azin1, Htt, Nos1, Cacnb2, Cacnb4, Mef2a, Thy1, Ppp3r1, Prnp, Arf1, Ehd3, Grin1, Ank3…	POS
GOBP_CYTOSOLIC_TRANSPORT	1.53992	0	0.110023	Cltc, Prepl, Actr2, Rab6a, Sort1, Bltp3b, Gcc2, Pikfyve, Arl8b, Heatr5b, Atp9a, Tbc1d10c, Ehd3, Rab6b, Ankfy1, Usp7, Kif1b, Rab14, Mapk8, Tanc2, Vps53, Vps35, Wipf3, Ap1g1, Ppfia2, Syt4, Eipr1, Eps15, Plekha3, Mecp2, Erc1, Vps50, Mon2, Gak, Ube2o, Tbc1d23, Washc2, Evi5, Dop1a, Snx12, Snx2, Stx16, Pheta2	POS
GOBP_RHYTHMIC_PROCESS	1.53907	0	0.110538	Grin2b, Grin2a, Ntrk3, Gabrb1, Usp9x, Kcna2, Rock2, Nkx2-1, Gabrb3, Gsk3b, Cntnap2, Kcnma1, Dhx9, Prkcg, Ube3a, Mycbp2, Setx, Nlgn1, Kmt2a, Slit3, Npy2r, Pten, Hnrnpd, Map2k6, Ncor1, Clock, Mapk10, Grin1, Btrc, Ptx3, Dyrk1a, Cdk5r1, Usp7, Dnm1l, Mfn2, Ogt, Pasd1, Mapk8, Chrna7, Oprl1, Mapk9, Nrip1, Kcnh7, Pde4d, Homer1, Hes7, Atp1a3, Fbxl3, Mtor, Hcrtr2, Becn1, Parp1, Ppp1cb, Cul4a, Hnrnpu, Ncoa1…	POS
GOBP_POSITIVE_REGULATION_OF_REGULATED_SECRETORY_PATHWAY	1.53877	0.0178253	0.110426	Slc4a8, Syt1, Cadps, Scamp5, Stxbp1, Nlgn1, Rab15, Cacna1i, Arf1, Dnm1l, Rab3a, Ap1g1, Syt4	POS
GOBP_CELL_CELL_SIGNALING_INVOLVED_IN_CARDIAC_CONDUCTION	1.5387	0.0346084	0.11009	Cacna2d1, Cacna1c, Scn3b, Ank2, Ryr2, Cacnb2	POS
GOBP_VESICLE_BUDDING_FROM_MEMBRANE	1.53802	0.00875657	0.110422	Snap91, Dnm3, Btbd8, Dnm1, Ap3m2, Sec23a, Tmed9, Arf1, Klhl12, Cul3, Trappc2, Trappc12, Vapa, Trappc11, Mia3, Wasl, Ap3b2, Prkci, Sar1a, Ap3s1, Sec23b, Sec24c, Tmed10-ps, Slc2a4, Picalm, Mx2, Golph3l	POS
GOBP_REGULATION_OF_B_CELL_APOPTOTIC_PROCESS	1.53799	0.0293578	0.110075	Irs2, Slc39a10, Pten, Foxp1	POS
GOBP_NEGATIVE_REGULATION_OF_CALCIUM_MEDIATED_SIGNALING	1.53695	0.0138889	0.110716	Gsk3b, Slc24a4, Dyrk2, Tbc1d10c, Prnp, Homer3, Mtor, Fhl2, Atp2b4	POS
GOBP_ARF_PROTEIN_SIGNAL_TRANSDUCTION	1.53661	0.0207939	0.110698	Grin2b, Grin2a, Psd3, Arfgef1, Arfgef2	POS
GOBP_NUCLEAR_PORE_ORGANIZATION	1.53632	0.0185529	0.1106	Rtn4, Tpr, Pom121, Seh1l, Nup93, Ahctf1	POS
GOBP_ENDOPLASMIC_RETICULUM_TO_GOLGI_VESICLE_MEDIATED_TRANSPORT	1.53562	0.00172117	0.11092	Sorl1, Htt, Sec23a, Tmed9, Arf1, Copg2, Klhl12, Cul3, Arcn1, Trip11, Trappc2, Copg1, Trappc12, Vapa, Yipf6, Trappc11, Vcp, Lman2l, Mia3, Uso1, Sar1a, Pgap1, Ergic2, Sec23b, Sec24c, Yipf4, Tfg, Rnf139, Hyou1, Stx5a, Bcap29, Ank1, Tmed7, Ergic1, Bcap31, Trappc10, Copa, Cope, Golga2, Trappc4, Yipf5, Rab1a, Sar1b, Copb1, Gosr1, Trappc13	POS
GOBP_INNERVATION	1.53468	0.0143627	0.11155	Epha4, Gabrb2, Gabrb3, Prkcg, Gabra5, Ark2c, Fbxo45, Unc13a, Sulf2, Col25a1, Lrig2, Nrp1, Ntf5, Itga4	POS
GOBP_AXONAL_TRANSPORT	1.53465	0.0121317	0.111229	Bsn, Dync1h1, Pafah1b1, Armcx3, Agtpbp1, Arl8b, Neto1, Ap3m2, Kif3a, Dst, Ank3, Kif1b, Uchl1, Nefl, Dlg2, Rab27b, Ap3b2, Madd, Mecp2	POS
GOBP_MITOCHONDRION_LOCALIZATION	1.53263	0.00907441	0.113146	Map1b, Opa1, Armcx3, Agtpbp1, Mef2a, Kif1b, Dnm1l, Kifbp, Mfn2, Uchl1, Ogt, Nefl, Atp2a1, Rhot1, Hap1, Wasf1, Hdac6	POS
GOBP_RETINAL_GANGLION_CELL_AXON_GUIDANCE	1.53254	0.0342857	0.112858	Nrcam, Slit1, Sema4f, Nrp1, Ephb2, Robo2, Slit2	POS
GOBP_POST_EMBRYONIC_DEVELOPMENT	1.5298	0.00175747	0.115436	Slc8a1, Usp9x, Myl2, Atrx, Large1, Slc4a10, Gnaq, Ash1l, Kmt2a, Abl2, Ago2, Gabrg2, Arid5b, Ccdc47, Chst11, Rab3a, Mtor, Sod2, Ndn, Mecp2, Smad2, Dscam, Slc18a2, Sema3c, Igf2r, Tiparp, Dicer1, Atm, Kdm5b, Schip1, Dnmt3l	POS
GOBP_REGULATION_OF_DOPAMINE_SECRETION	1.52959	0.0365631	0.115217	Syt1, Kcna2, Rtn4, Cnr1, Myo5a, Prkcb, Syt11, Npy2r, Oprk1, Rab3a, Syt4, Snca	POS
GOBP_PROTEIN_DEUBIQUITINATION	1.52819	0.00857633	0.116249	Usp9x, Usp34, Usp14, Vcpip1, Usp46, Usp12, Usp45, Usp7, Cyld, Uchl1, Stambp, Psmd14, Usp47, Usp22, Vcp, Itch, Usp33, Usp24, Mindy3, Abraxas2, Otub2, Usp13	POS
GOBP_SEX_CHROMOSOME_DOSAGE_COMPENSATION	1.52541	0.0209524	0.118866	Smchd1, Rlim, Hnrnpk, Hnrnpu, Rbm15b, Ythdc1, Macroh2a1, Pcgf3, Spen, Upf1, Suz12, Ctcf, Ncor2, Ftx, Jarid2	POS
GOBP_REGULATION_OF_AMYLOID_PRECURSOR_PROTEIN_CATABOLIC_PROCESS	1.52269	0.0196429	0.121604	Rtn3, Epha4, Sorl1, Rtn4, Rock2, Spon1, Rtn1, App, Efna3, Prnp, Unc13a	POS
GOBP_CEREBRAL_CORTEX_CELL_MIGRATION	1.52258	0.0189036	0.121274	Rtn4, Nkx2-1, Reln, Pafah1b1, Wdr47, Mdga1, Fbxo45, Foxg1, Robo1, Lamb1, Cdk5r1, Srgap2, Cul5, Slit2, Syne2	POS
GOBP_REGULATION_OF_RECEPTOR_INTERNALIZATION	1.52149	0.0105448	0.12205	Synj1, Napb, Sh3gl2, Nsf, Akap5, App, Usp46, Apela, Mkln1, Plk2, Atad1, Ppp3r1, Rabep1, Ubqln2, Arf1, Lrrtm1, Lrp1, Sdcbp, Magi2, Ptpn5	POS
GOBP_SECRETORY_GRANULE_LOCALIZATION	1.52097	0.0227671	0.122229	Cadps, Myo5a, Stxbp1, Snap25, Rasgrp1, Unc13a, Cadps2, Kif1b, Mapk8, Tanc2, Rab3a, Ppfia2, Syt4, Eipr1, Mecp2, Uso1	POS
GOBP_AMYLOID_PRECURSOR_PROTEIN_CATABOLIC_PROCESS	1.52091	0.0136519	0.121881	Rtn3, Epha4, Sorl1, Rtn4, Rock2, Spon1, Rtn1, App, Efna3, Prnp, Unc13a, Dyrk1a, Bace1, Chrna7	POS
GOBP_REGULATION_OF_EXOCYTOSIS	1.52079	0	0.121608	Rab3c, Pclo, Prkca, Prepl, Atp2a2, Slc4a8, Syt1, Cacna1e, Sv2b, Cadps, Stxbp5l, Vsnl1, Nsf, Myo5a, Prkcg, Scamp5, Stxbp1, Braf, Prkcb, P2rx1, Nlgn1, Pfn2, Rab3gap1, Syt11, Cacnb4, Atp9a, Syn1, Fbxo45, Rab15, Cacna1i, Arf1, Kcnh1, Cadps2, Dnm1l, Stxbp5, Rab3a, Sdcbp, Ap1g1, Stam, Ppfia2, Rab27b, Syt4, Rab5a, Smcr8, Snca, Rab3b	POS
GOBP_NEURON_PROJECTION_EXTENSION	1.52005	0	0.122124	Ntrk3, Map1b, Syt1, Bmpr2, Plxna4, Usp9x, Cdkl5, Rtn4, Tnr, Gsk3b, Pafah1b1, Slit1, Sh3gl2, Plxna1, Rufy3, Dclk1, Macf1, L1cam, Slc9a6, Ptprs, Ttc3, Slitrk1, Trpc5, Slit3, Pten, Clstn3, Unc13a, Robo1, Bcl11a, Actr3, Tnn, Gdi1, Raph1, Lrp1, Impact, Hnrnpk, Map3k13, Sema4f, Nrp1, Afdn, Syt4, Cpne6, Ndn, Rnf157, Eif4g2, Rnf6, Mecp2, Dscam, Slit2, Clasp2, Cttn, Zfyve27, Golga4, Itga4, Pak1, Prickle1	POS
GOBP_NEGATIVE_REGULATION_OF_TELOMERE_MAINTENANCE	1.51928	0.0285714	0.122573	Dcp2, Gnl3l, Parp1, Hnrnpu, Tnks2, Atm, Rad50, Tent4b, Tnks, Hnrnpc, Smg6	POS

## Sheet: S3-6_integrate_pathway_up
term_name_clean	p_ora	genes_ora	raw_score_ora	p_gsea	NES	genes_gsea	raw_score_gsea	tier	combined_score
REGULATION OF MEMBRANE POTENTIAL	1.42784e-12	Grin2b,Pclo,Reln,Grin2a,Ntrk3,Slc4a8,Akap6,Nos1ap,Grm5,Scn2a,Gria3,Gabrb1,Cacna2d1,Cacna1c,Atp2a2,Kcnq3,Gabrb2,Scn8a,Cntnap2,Kcna2,Ryr2,Gsk3b,Gabra1,Scn3b,Scn1a,Nrcam,Cnr1,Slc24a4,Ank2,Gabrb3,Kcna1,Rgs7bp,Chrna7,Fgf12,Chrna5,Trpc5	11.8453	0.00779419	1.84779	Grin2b, Slc8a1, Grin2a, Pclo, Ntrk3, Nos1ap, Akap6, Scn2a, Atp2a2, Slc4a8, Gria3, Gabrb1, Scn8a, Kcnq3, Cacna2d1, Atp1b1, Gabrb2, Cacna1c, Scn3b, Ank2, Kcna2, Ryr2, Nrcam, Gabra1, Gabrb3, Reln, Gsk3b, Cntnap2, Rgs7bp, Gria1, Kcna1, Cnr1, Gria2, Scn1a, Kcnma1, Calm2, Sez6, Neto2, Kcnj6, App, Nrxn1, Got1, Fgf12, Oga, Slc24a4, Scn2b, Kcnc2, Kcnc1, Gnaq, Gabra5, P2rx1, Ywhah, Nlgn1, Gabra2, Slc26a5, …	3.89556	Both	12.4694
REGULATION OF PRESYNAPTIC MEMBRANE POTENTIAL	4.29508e-08	Grin2b,Grin2a,Scn2a,Gria3,Gabrb1,Gabrb2,Kcna2,Gabra1,Scn1a,Kcna1	7.36703	4.34112e-05	2.20079	Gria3, Gabrb1, Kcna2, Gria1, Kcna1, Scn1a, Kcnj6, Kcnc2, Kcnc1, Gabra5, Gabra2, Kctd16, Kctd12, Kcnh1, Casr, Kcnj3, Grik3, Grik2	9.60072	Both	12.1015
POSTSYNAPSE ORGANIZATION	3.18967e-12	Shisa6,Reln,Grin2a,Ntrk3,Nos1ap,Dock4,Map1b,Cntnap2,Cdkl5,Epha4,Htr1a,Actr2,Nrxn3,Myo9a,Dgkb,Nrcam,Rtn4,Dnm3,Frmpd4,Frrs1l,Pak3,Nf1,Ube3a,Chrna7,Zfp804a,Pafah1b1,Csmd2,Zdhhc2,Opa1	11.4963	0.00957663	1.82925	Grin2b, Grin2a, Shisa6, Ntrk3, Dock4, Nos1ap, Map1b, Actr2, Epha4, Usp9x, Cdkl5, Rtn4, Nrcam, Rock2, Reln, Dgkb, Frrs1l, Cntnap2, Nrxn3, Pafah1b1, Myo9a, Sh3gl2, Frmpd4, Cnksr2, Opa1, Dnm3, Pak3, Dclk1, App, Nf1, Shisa7, Ube3a, Nrxn1, Htr1a, Srgap3, Myh10, Slc12a5, Ptprs, Nlgn1, Ghsr, Zdhhc2, Pten, Zfp804a, Dhx36, Prnp, Stau2, Nptxr, Abl2, Ppp1r9a, Csmd2, Arf1, Lhfpl4, Grin1, Caprin1, Arhgef9, Pl…	3.69286	Both	12.0748
ACTION POTENTIAL	4.56618e-10	Grin2a,Ntrk3,Scn2a,Cacna2d1,Cacna1c,Atp2a2,Kcnq3,Scn8a,Cntnap2,Kcna2,Ryr2,Scn3b,Scn1a,Nrcam,Cnr1,Ank2,Kcna1,Chrna7,Fgf12,Chrna5	9.34045	0.000295826	2.02294	Grin2b, Grin2a, Ntrk3, Scn2a, Atp2a2, Scn8a, Kcnq3, Cacna2d1, Cacna1c, Scn3b, Ank2, Kcna2, Ryr2, Nrcam, Cntnap2, Gria1, Kcna1, Cnr1, Scn1a, Kcnma1, Calm2, Fgf12, Scn2b, Kcnc2, Kcnc1, Gnaq, P2rx1, Ywhah, Hcn1, Kcnq2, Cacnb2, Cacnb4, Cacna1i, Trpc4, Ank3, Dpp6, Akap9, Ptpn3, Foxp1, Gpd1l, Kcnd3, Chrna7, Slc9a1, Mtor, Cnr2, Grik2, Mecp2, Pkp2, Dmd	7.13886	Both	11.7562
REGULATION OF POSTSYNAPTIC MEMBRANE POTENTIAL	4.27492e-08	Pclo,Reln,Grin2a,Grm5,Gria3,Gabrb1,Cacna1c,Gabrb2,Cntnap2,Kcna2,Gsk3b,Gabra1,Gabrb3,Kcna1,Rgs7bp,Chrna7,Chrna5	7.36907	9.55046e-05	2.0572	Grin2b, Grin2a, Pclo, Gria3, Gabrb1, Gabrb2, Kcna2, Gabra1, Gabrb3, Reln, Gsk3b, Cntnap2, Rgs7bp, Gria1, Kcna1, Gria2, Sez6, Neto2, App, Nrxn1, Gabra5, P2rx1, Nlgn1, Gabra2, Neto1, Chrna2, Rab3gap1, Hcn1, Kctd16, Plk2, Nos1, Kctd12, Npy2r, Pten, Gabra3, Ppp1r9a, Tmem25, Gabrg2, Grin1, Dpp6, Chrna7, Ppp3ca, Rgs4, Grid1, Afdn, Tbc1d24, Grik2, Dgki, Nlgn2, Zmynd8, Snca, Mecp2	8.2699	Both	11.0768
SYNAPSE ASSEMBLY	2.01194e-08	Pclo,Reln,Ntrk3,Dock4,Map1b,Gabrb2,Clstn2,Cntnap2,Bsn,Gsk3b,Gabra1,Nrxn3,Akap5,Slit1,Rtn4,Gabrb3,Dnm3,Celsr2,Vldlr,Mdga1,Csmd2,Zdhhc2,Slitrk4	7.69639	0.000238762	2.10034	Pclo, Prkca, Ntrk3, Dock4, Map1b, Bsn, Plxna4, Usp9x, Clstn2, Gabrb2, Rtn4, Gabra1, Gabrb3, Reln, Gsk3b, Cntnap2, Nrxn3, Slit1, Gria1, Gpm6a, Nptn, Plxna1, Akap5, Large1, Dnm3, Dclk1, Mdga1, App, Vldlr, Mycbp2, L1cam, Nrxn1, Srgap3, Slc12a5, Gabra5, Ptprs, Snap25, Nlgn1, Gabra2, Ghsr, Slitrk1, Zdhhc2, Pten, Adgrl1, Clstn1, Eif4g1, Lrfn5, Fbxo45, Stau2, Gabra3, Slitrk4, Nptxr, Clstn3, Ppp1r9a, Csm…	7.60749	Both	10.8217
INHIBITORY SYNAPSE ASSEMBLY	0.000104553	Gabrb2,Clstn2,Cntnap2,Gabra1,Gabrb3,Mdga1	3.98066	0.000106116	2.07573	Clstn2, Gabrb2, Gabra1, Gabrb3, Cntnap2, Mdga1, Gabra5, Gabra2, Gabra3, Clstn3, Lhfpl4, Gabrg2, Hapln4, Srgap2, Lgi2	8.24941	Both	9.15961
CALCIUM ION IMPORT ACROSS PLASMA MEMBRANE	0.00015815	Slc24a2,Cacna1c,Cacna1b,Akap5,Slc24a4,Ppp3cb	3.80093	0.000119381	2.08653	Slc8a1, Slc24a2, Cacna1e, Cacna1c, Ppp3cb, Cacna1b, Akap5, Slc24a4, P2rx1, Nalf1, Ppp3r1, Prnp, Cacna1s, P2rx5, Ppp3ca	8.18559	Both	9.02502
SYNAPTIC VESICLE CYCLE	4.50521e-06	Pclo,Slc4a8,Cltc,Erc2,Prepl,Atp2a2,Synj1,Bltp1,Bsn,Syt1,Cacna1b,Stxbp5l,Cadps,Pls3,Sv2b,Dnm3,Ppp3cb,Amph	5.34628	0.000278425	2.02143	Pclo, Prkca, Cltc, Prepl, Atp2a2, Erc2, Slc4a8, Syt1, Cacna1e, Synj1, Bsn, Sv2b, Cadps, Bltp1, Pls3, Abca13, Stxbp5l, Ppp3cb, Amph, Napb, Cacna1b, Syn2, Sh3gl2, Snap91, Dnajc5, Dnm3, Atp6ap2, Atp6v0a1, Prkcg, Scamp5, Syngr3, Nrxn1, Stxbp1, Sv2a, Braf, Snap47, Prkcb, Ap2b1, Slc9a6, Sgip1, Clcn3, Atp8a1, P2rx1, Atp6v1a, Snap25, Atp6v1b2, Nlgn1, Pfn2, Btbd8, Rab3gap1, Dnm1, Ap3m2, Syt11, Cacnb4, Pte…	7.18679	Both	8.95727
REGULATION OF DENDRITE DEVELOPMENT	6.06996e-09	Reln,Sgk1,Cdkl5,Epha4,Actr2,Gsk3b,Dgkg,Akap5,Camk1d,Csmd3,Vldlr,Pak3,Pafah1b1,Kndc1,Opa1,Camsap2,Trpc5	8.21681	0.0148246	1.78373	Actr2, Epha4, Sgk1, Dgkg, Cdkl5, Camk1d, Reln, Gsk3b, Pafah1b1, Camsap2, Opa1, Akap5, Sez6, Pak3, Kndc1, Vldlr, Ywhah, Rapgef2, Trpc5, Dhx36, Tmem106b, Stau2, Fat3, Robo1, Tnik, Grin1, Pias2, Caprin1, Adgrb3, Dnm1l, Csmd3, Bcl11a, Mfn2, Actr3, Ppp3ca, Bhlhb9, Afdn, Tbc1d24, Clip1, Ephb2	3.26246	Both	8.8408
LEARNING	7.63622e-08	Slc24a2,Reln,Grin2a,Grm5,Sorcs3,Cacna1c,Sgk1,Synj1,Clstn2,Cntnap2,Plcb1,Csmd1,Tnr,Gabrb3,Nf1,Ube3a,Amph,Chrna7	7.11712	0.00232603	1.91717	Grin2b, Slc24a2, Grin2a, Grm5, Cacna1e, Synj1, Clstn2, Sgk1, Cacna1c, Plcb1, Gabrb3, Tnr, Reln, Sorcs3, Cntnap2, Nrxn3, Gria1, Amph, Nptn, App, Nf1, Ube3a, Nrxn1, Braf, Csmd1, Vdac1, Slc12a5, Gabra5, Atp8a1, Snap25, Pgrmc1, Neto1, Htt, Syt11, Kcnq2, Kmt2a, Atad1, Clstn3, Abl2, Specc1, Grin1, Adgrb3, Neurod2, Slc6a1, Kit, Ddhd2, Gmfb, Ndrg4, Slc1a1, Chrna7, Oprk1, Oprl1, Vdac3, Atp1a3, Mtor, Ephb2…	5.04865	Both	8.72595
REGULATION OF SYNAPSE STRUCTURE OR ACTIVITY	1.37544e-08	Reln,Ntrk3,Dock4,Gpr158,Map1b,Clstn2,Cdkl5,Epha4,Actr2,Gsk3b,Dgkb,Nrcam,Slit1,Rtn4,Dnm3,Frmpd4,Celsr2,Vldlr,Mdga1,Pak3,Nf1,Ube3a,Chrna7,Zfp804a,Pafah1b1,Opa1,Slitrk4	7.86156	0.00908805	1.83353	Grin2b, Prkca, Ntrk3, Dock4, Map1b, Gpr158, Actr2, Epha4, Usp9x, Clstn2, Cdkl5, Rtn4, Nrcam, Rock2, Reln, Gsk3b, Dgkb, Pafah1b1, Slit1, Gpm6a, Snap91, Frmpd4, Opa1, Dnm3, Pak3, Dclk1, Mdga1, App, Vldlr, Nf1, Ube3a, Mycbp2, L1cam, Nrxn1, Cacna2d3, Srgap3, Myh10, Slc12a5, Ptprs, Snap25, Nlgn1, Ghsr, Pgrmc1, Slitrk1, Zdhhc17, Ptprt, Rapgef2, Fgf22, Pten, Adgrl1, Zfp804a, Clstn1, Eif4g1, Dhx36, Lrfn5…	3.7432	Both	8.70722
COGNITION	1.19966e-08	Slc24a2,Reln,Grin2a,Grm5,Scn2a,Sorcs3,Gpr158,Cacna1c,Sgk1,Synj1,Chl1,Clstn2,Cntnap2,Plcb1,Pja2,Camk4,Csmd1,Tnr,Cnr1,Tmod2,Gabrb3,Nf1,Ube3a,Amph,Chrna7,Pafah1b1	7.92094	0.0127724	1.79821	Grin2b, Slc24a2, Grin2a, Prkca, Scn2a, Grm5, Cacna1e, Synj1, Gpr158, Clstn2, Pja2, Sgk1, Chl1, Cacna1c, Tmod2, Plcb1, Gabrb3, Tnr, Reln, Sorcs3, Cntnap2, Nrxn3, Pafah1b1, Camk4, Gria1, Amph, Cnr1, Nptn, Large1, App, Nf1, Shisa7, Prkcg, Ube3a, Nrxn1, Braf, Csmd1, Vdac1, Slc12a5, Vps13b, Gabra5, Atp8a1, Snap25, Ghsr, Pgrmc1, Neto1, Kctd16, Plk2, Htt, Syt11, Kcnq2, Kmt2a, Pten, Atad1, Prnp, Slitrk4,…	3.40531	Both	8.62192
CENTRAL NERVOUS SYSTEM NEURON AXONOGENESIS	0.00733993	Dcc,Plxna4,Epha4,Wdr47,Pafah1b1	2.13431	8.68224e-05	2.05658	Prkca, Plxna4, Epha4, Dcc, Pafah1b1, Wdr47, Dclk1, B4galt6, Mycbp2, Zeb2, Pten, Nfib, Fbxo45, Cdh11, Kifbp, Arhgap35, Ephb2, Slit2, Prdm8	8.35252	Both	8.6209
DENDRITE MORPHOGENESIS	1.58366e-08	Reln,Sgk1,Cntnap2,Cdkl5,Epha4,Actr2,Gsk3b,Akap5,Dnm3,Celsr2,Vldlr,Pak3,Ube3a,Chrna7,Pafah1b1,Kndc1,Hprt1,Opa1,Trpc5	7.80034	0.0130865	1.7935	Actr2, Epha4, Sgk1, Cdkl5, Rock2, Reln, Gsk3b, Cntnap2, Pafah1b1, Celsr2, Opa1, Akap5, Dnm3, Pak3, Dclk1, Kndc1, Vldlr, Ube3a, Hprt1, Ywhah, Nlgn1, Kidins220, Rapgef2, Trpc5, Mef2a, Pten, Dhx36, Tmem106b, Stau2, Abl2, Ppp1r9a, Robo1, Tnik, Grin1, Pias2, Caprin1, Adgrb3, Cdk5r1, Dnm1l, Abi2, Mfn2, Actr3, Rbfox2, Abi1, Mapk8, Tanc2, Chrna7, Ppp3ca, Bhlhb9, Cfl1, Nrp1, Afdn, Ppfia2, Tbc1d24, Slitrk5…	3.37749	Both	8.50016
REGULATION OF SYNAPTIC VESICLE EXOCYTOSIS	0.00373338	Slc4a8,Prepl,Atp2a2,Syt1,Stxbp5l,Sv2b	2.4279	0.000136435	2.09826	Prkca, Prepl, Atp2a2, Slc4a8, Syt1, Cacna1e, Sv2b, Stxbp5l, Prkcg, Braf, Prkcb, P2rx1, Nlgn1, Pfn2, Rab3gap1, Cacnb4, Syn1, Fbxo45, Kcnh1, Dnm1l, Stxbp5, Rab3a, Ppfia2, Syt4, Rab5a	8.10993	Both	8.46556
CENTRAL NERVOUS SYSTEM NEURON DEVELOPMENT	0.000703896	Dcc,Gabrb1,Plxna4,Epha4,Wdr47,Sema3e,Ndnf,Pafah1b1,Hprt1	3.15249	0.000191009	2.09924	Prkca, Gabrb1, Plxna4, Epha4, Dcc, Pafah1b1, Wdr47, Plxna1, Sema3e, Dclk1, B4galt6, Mycbp2, L1cam, Slc4a10, Hprt1, Zeb2, Gnaq, Agtpbp1, Taok1, Rapgef2, Pten, Nfib, Fbxo45, Foxg1, Cdh11, Robo1, Lingo1, Kifbp, Arhgap35, Ndnf, Nrp1, Ephb2, Robo2, Slit2, Prdm8, Nova2, Neurog2, Crk, Arhgef28, Fezf2	7.80694	Both	8.41942
MEMBRANE DEPOLARIZATION DURING ACTION POTENTIAL	0.00129986	Scn2a,Cacna2d1,Cacna1c,Scn3b,Scn1a	2.8861	0.000157024	2.04978	Scn2a, Scn8a, Cacna2d1, Cacna1c, Scn3b, Scn1a, Scn2b, Ywhah, Cacnb2, Cacna1i, Ank3, Ptpn3	7.79742	Both	8.31441
TRANSMISSION OF NERVE IMPULSE	2.58166e-08	Ntrk3,Scn2a,Kcnq3,Scn8a,Cntnap2,Kcna2,Scn1a,Tnr,Nrcam,Kcna1,Chrna7,Fgf12,Pafah1b1,Chrna5	7.5881	0.0129194	1.79474	Ntrk3, Scn2a, Cacna1e, Scn8a, Kcnq3, Kcna2, Nrcam, Tnr, Cntnap2, Pafah1b1, Gria1, Kcna1, Nfasc, Scn1a, Kcnma1, Fgf12, P2rx1, Cstl1, Ghsr, Hcn1, Kcnq2, Cacnb4, Efr3b, Cacna1i, Ank3, Dpp6	3.38983	Both	8.31085
PRESYNAPTIC ENDOCYTOSIS	0.00291928	Cltc,Synj1,Bltp1,Syt1,Aak1,Dnm3,Ppp3cb,Amph	2.53472	0.000144946	2.04839	Cltc, Synj1, Aak1, Bltp1, Abca13, Ppp3cb, Amph, Sh3gl2, Snap91, Calm2, Dnm3, Scamp5, Ap2b1, Sgip1, Atp8a1, Nlgn1, Btbd8, Dnm1, Ap3m2, Syt11, Dnm1l, Dnajc6, Tbc1d24, Rab27b, Ap3b2, Snca, Synj2, Arf6, Calm1, Vamp4, Necap1, Ap2a2, Ap3s1, Slc17a7	7.86334	Both	8.26178
PRESYNAPSE ORGANIZATION	0.00993374	Pclo,Ntrk3,Bsn,Pls3,Mdga1,Slitrk4	2.00289	0.000159174	2.09873	Pclo, Ntrk3, Bsn, Pls3, Snap91, Mdga1, App, Nrxn1, Cacna2d3, Ptprs, Nlgn1, Pfn2, Slitrk1, Pten, Eif4g1, Lrfn5, Clstn3, Pcdh17, Lrrtm1, Vps35, Sdcbp, Tln2, Cadm1, Slitrk3, Nlgn2, Snca, Arf6, Clasp2	7.97123	Both	8.21901
REGULATION OF DENDRITIC SPINE MORPHOGENESIS	0.000182554	Reln,Epha4,Actr2,Dnm3,Pak3,Ube3a,Pafah1b1,Opa1	3.73861	0.000269658	2.03647	Actr2, Epha4, Reln, Pafah1b1, Opa1, Dnm3, Pak3, Ube3a, Nlgn1, Pten, Dhx36, Stau2, Ppp1r9a, Caprin1, Cdk5r1, Dnm1l, Abi2, Mfn2, Actr3, Tanc2, Bhlhb9, Cfl1, Afdn, Ppfia2, Ephb2	7.26854	Both	8.17367
NEURON PROJECTION ORGANIZATION	2.17509e-06	Reln,Grin2a,Cntnap2,Epha4,Actr2,Gsk3b,Dnm3,Pak3,Ube3a,Chrna7,Zfp804a,Pafah1b1,Opa1	5.66252	0.00127804	1.94424	Grin2b, Grin2a, Actr2, Epha4, Reln, Gsk3b, Cntnap2, Pafah1b1, Opa1, Dnm3, Pak3, App, Ube3a, Nlgn1, Pten, Zfp804a, Dhx36, Prnp, Stau2, Abl2, Ppp1r9a, Arf1, Grin1, Caprin1, Cdk5r1, Dnm1l, Abi2, Kifbp, Mfn2, Actr3, Tanc2, Chrna7, Vps35, Homer1, Atp1a3, Bhlhb9, Cfl1, Afdn, Ppfia2, Wasl, Ephb2, Zmynd8, Cttn, Ckap5, Ptprd, Myo5b, Xlr4a, Cask, Septin7, Cdc42, Pick1, Slc30a1, Epha5, Adam10	5.62556	Both	7.98192
NEURON MIGRATION	9.02718e-08	Reln,Ntrk3,Dcc,Nexmif,Usp9x,Fzd3,Unc5c,Chl1,Cdkl5,Astn1,Nav1,Gsk3b,Ddit4,Sema3e,Celsr2,Mdga1,Ndnf,Pafah1b1	7.04445	0.0420771	1.67891	Ntrk3, Usp9x, Astn1, Chl1, Cdkl5, Nexmif, Nkx2-1, Reln, Gsk3b, Dcc, Fzd3, Pafah1b1, Nav1, Celsr2, Gpm6a, Unc5c, Plxna1, Sema3e, Large1, Dclk1, Mdga1, Ddit4, Myh10, Pcm1, Hsp90aa1, Rapgef2, Fbxo45, Foxg1, Fat3, Spock1, Cdk5r1, Lrig2, Nrg3, Abi2, AU040320, Srgap2, Abi1, Flrt2, Lrp12, Adgrl3, Tnn, Mapk8, Matn2, Tubb2a, Bbs4, Ndnf, Nrp1, Elp3, Tbc1d24, Neo1, Ndn, Cul5, Fktn, Esr2	2.31011	Both	7.41356
NEURONAL ACTION POTENTIAL	4.97542e-07	Scn2a,Kcnq3,Scn8a,Cntnap2,Kcna2,Scn1a,Kcna1,Chrna7,Fgf12,Chrna5	6.30317	0.00793402	1.84808	Scn2a, Scn8a, Kcnq3, Kcna2, Cntnap2, Gria1, Kcna1, Scn1a, Kcnma1, Fgf12, P2rx1, Hcn1, Kcnq2, Cacna1i, Ank3, Dpp6, Chrna7, Mtor, Grik2	3.8819	Both	7.40264
NEURON RECOGNITION	0.0109901	Cntnap2,Epha4,Nrcam,Cnr1,Rtn4	1.959	0.000477523	2.1108	Epha4, Rtn4, Nrcam, Cntnap2, Cnr1, Nptn, App, L1cam, Foxg1, Robo1, Tnfrsf21, Cdk5r1, Ywhaz, Tnn, Arhgap35, Nrp1, Ephb2, Ndn, Robo2, Dscam, Gap43, Fezf2, Ncam2, Efnb3	7.00997	Both	7.27855
POSITIVE REGULATION OF DENDRITIC SPINE MORPHOGENESIS	0.00270463	Reln,Actr2,Pak3,Pafah1b1,Opa1	2.56789	0.000397969	1.99054	Actr2, Reln, Pafah1b1, Opa1, Pak3, Dhx36, Stau2, Caprin1, Dnm1l, Mfn2, Actr3, Bhlhb9, Afdn, Ephb2, Ptprd, Cask, Slc30a1	6.76813	Both	7.2389
REGULATION OF DENDRITE MORPHOGENESIS	1.93139e-06	Reln,Sgk1,Cdkl5,Epha4,Actr2,Gsk3b,Akap5,Pak3,Pafah1b1,Kndc1,Opa1,Trpc5	5.71413	0.00457189	1.87731	Actr2, Epha4, Sgk1, Cdkl5, Reln, Gsk3b, Pafah1b1, Opa1, Akap5, Pak3, Kndc1, Ywhah, Rapgef2, Trpc5, Dhx36, Stau2, Robo1, Tnik, Grin1, Pias2, Caprin1, Adgrb3, Dnm1l, Mfn2, Actr3, Ppp3ca, Bhlhb9, Afdn, Tbc1d24, Ephb2	4.39272	Both	7.20744
NEURON CELLULAR HOMEOSTASIS	0.0180157	Slc24a2,Erc2,Atp2a2,Cacna1b,Sv2b,Cnr1	1.74435	0.000315141	1.99611	Slc24a2, Atp2a2, Erc2, Sv2b, Cnr1, App, Atp6ap2, Atp6v0a1, Nell2, Slc9a6, Clcn3, P2rx1, Atp6v1a, Atp6v1b2, Taok1, Cacnb2, Cacnb4, Atp6v1c1, Tmem106b, Atp6v1h, Kcnh1, Grin1, Atp6v0e2, Atp6ap1	6.98938	Both	7.20376
REGULATION OF SYNAPTIC PLASTICITY	1.16006e-06	Slc24a2,Shisa6,Reln,Grin2a,Grm5,Erc2,Sorcs3,Gria3,Kcnq3,Map1b,Lnpep,Epha4,Gsk3b,Tnr,Nf1,Ube3a,Chrna7,Zdhhc2,Rasgrf2	5.93552	0.0120064	1.80532	Grin2b, Slc24a2, Grin2a, Shisa6, Grm5, Map1b, Gria3, Kcnq3, Epha4, Tnr, Reln, Gsk3b, Sorcs3, Gria1, Syngr1, Nptn, Lnpep, Akap5, Large1, App, Nf1, Shisa7, Prkcg, Ube3a, Slc4a10, Stxbp1, Braf, Rasgrf2, Snap47, Slc38a1, Nsg1, Mapk1, Snap25, Nlgn1, Neto1, Chrna2, Rab3gap1, Plk2, Zdhhc2, Htt, Rapgef2, Nos1, Kcnq2, Kmt2a, Pten, Prnp, Syn1, Stau2, Slitrk4, Unc13a, Ppp1r9a, Arf1, Grin1, Neurod2, Kit, Ywh…	3.46727	Both	6.87404
MODULATION OF EXCITATORY POSTSYNAPTIC POTENTIAL	0.0284941	Pclo,Reln,Grin2a,Gsk3b,Chrna7	1.54524	0.000425241	1.97747	Grin2b, Grin2a, Pclo, Reln, Gsk3b, Gria1, Neto2, App, Nrxn1, Nlgn1, Neto1, Plk2, Npy2r, Pten, Tmem25, Grin1, Chrna7, Rgs4, Afdn, Tbc1d24, Grik2, Nlgn2, Zmynd8	6.66676	Both	6.8435
LOCOMOTORY BEHAVIOR	9.79682e-07	Reln,Grin2a,Grm5,Cacna1c,Chl1,Adam22,Cntnap2,Astn1,Epha4,Cacna1b,Scn1a,Tnr,Wdr47,Sez6l,Ppp3cb,Ube3a,Fgf12,Pafah1b1,Hprt1	6.00892	0.0388728	1.68893	Grin2a, Grm5, Cacna1e, Scn8a, Epha4, Astn1, Chl1, Cacna1c, Adam22, Nkx2-1, Tnr, Reln, Cntnap2, Sez6l, Trh, Pafah1b1, Ppp3cb, Gria1, Wdr47, Cacna1b, Lsamp, Cntn1, Scn1a, Kcnma1, Large1, Sez6, App, Myo5a, Ube3a, Slc4a10, Gad1, Hprt1, Fgf12, Clcn3, Snap25, Agtpbp1, Oxr1, Ghsr, Prkce, Htt, Cacnb4, Strn, Pten, Myo15a, Abl2, Ncor1, Mapk10, Grin1, Slc25a46, Ido1, Ddhd2, Als2, Crbn, Gmfb, Arcn1, Uchl1, L…	2.38198	Both	6.46382
POSITIVE REGULATION OF CELL MORPHOGENESIS	2.9139e-05	Reln,Sgk1,Cdkl5,Epha4,Actr2,Akap5,Pak3,Pafah1b1,Opa1	4.53552	0.00383414	1.88487	Actr2, Epha4, Sgk1, Cdkl5, Reln, Pafah1b1, Opa1, Akap5, Pak3, Dhx36, Stau2, Tnik, Pias2, Caprin1, Dnm1l, Mfn2, Actr3, Bhlhb9, Afdn, Tbc1d24, Ephb2, Grip1, Ptprd, Numbl, Myo5b, Cask, Slc30a1	4.55446	Both	6.4276
REGULATION OF ACTION POTENTIAL	6.02536e-06	Cacna2d1,Cacna1c,Atp2a2,Kcnq3,Cntnap2,Ryr2,Cnr1,Ank2,Fgf12,Chrna5	5.22002	0.0115302	1.80963	Atp2a2, Kcnq3, Cacna2d1, Cacna1c, Ank2, Ryr2, Cntnap2, Cnr1, Calm2, Fgf12, Kcnc2, Hcn1, Kcnq2, Trpc4, Ank3, Akap9, Foxp1, Slc9a1, Cnr2, Mecp2, Pkp2, Calm1	3.50736	Both	6.28889
CALCIUM ION TRANSMEMBRANE IMPORT INTO CYTOSOL	1.11462e-05	Grin2b,Slc24a2,Grin2a,Akap6,Cacna2d1,Cacna1c,Ryr2,Plcb1,Cacna1b,Akap5,Slc24a4,Ank2,Ryr3,Ppp3cb	4.95287	0.00963876	1.82782	Grin2b, Slc8a1, Slc24a2, Grin2a, Akap6, Cacna1e, Cacna2d1, Cacna1c, Ank2, Ryr2, Plcb1, Ppp3cb, Cacna1b, Calm2, Akap5, Myo5a, Oga, Slc24a4, P2rx1, Ryr3, Prkce, Htt, Nalf1, Thy1, Ppp3r1, Prnp, Cacna1i, Ero1a, Ghitm, Grin1, Cacna1s, Cxcl10, Asph, Plcl2, P2rx5, Pde4d, Ppp3ca, Coro1a, Glp1r, Snca, Dmd, Fkbp1a, Calm1	3.68485	Both	6.17326
REGULATION OF CARDIAC MUSCLE CONTRACTION BY CALCIUM ION SIGNALING	0.00135063	Cacna1c,Atp2a2,Ryr2,Ank2	2.86946	0.00168675	1.92997	Slc8a1, Atp2a2, Atp1b1, Cacna1c, Ank2, Ryr2	5.35172	Both	6.07246
SARCOPLASMIC RETICULUM CALCIUM ION TRANSPORT	0.00176559	Cacna1c,Atp2a2,Ryr2,Ank2,Ryr3	2.75311	0.00167947	1.93084	Slc8a1, Atp2a2, Cacna1c, Ank2, Ryr2, Calm2, Ryr3, Pde4d, Dmd, Calm1, Atp2a1	5.35775	Both	6.02371
NEUROTRANSMITTER SECRETION	1.66174e-05	Pclo,Ptprn2,Slc4a8,Erc2,Gpr158,Prepl,Atp2a2,Syt1,Cacna1b,Nrxn3,Stxbp5l,Cadps,Sv2b,Nf1	4.77944	0.00980626	1.82118	Ptprn2, Pclo, Prkca, Prepl, Atp2a2, Erc2, Slc4a8, Syt1, Cacna1e, Synj1, Gpr158, Sv2b, Cadps, Nrxn3, Stxbp5l, Napb, Cacna1b, Syn2, Snap91, Nf1, Prkcg, Syngr3, Nrxn1, Stxbp1, Sv2a, Braf, Snap47, Prkcb, P2rx1, Snap25, Nlgn1, Pfn2, Rab3gap1, Syt11, Cacnb4, Syn1, Fbxo45, Unc13a, Ppp1r9a, Kcnh1, Micu3, Cadps2, Nr4a1, Dnm1l, Stxbp5, Lin7c, Rab3a, Syp, Mctp1, Ppfia2, Syt4, Rab5a, Lin7a, Dgki, Snca, Erc1,…	3.65784	Both	6.01854
REGULATION OF POSTSYNAPSE ORGANIZATION	3.16658e-06	Reln,Dock4,Map1b,Cdkl5,Epha4,Actr2,Dgkb,Nrcam,Rtn4,Dnm3,Pak3,Nf1,Ube3a,Zfp804a,Pafah1b1,Opa1	5.49941	0.0396055	1.68629	Grin2b, Dock4, Map1b, Actr2, Epha4, Usp9x, Cdkl5, Rtn4, Nrcam, Reln, Dgkb, Pafah1b1, Opa1, Dnm3, Pak3, Dclk1, App, Nf1, Ube3a, Nrxn1, Srgap3, Slc12a5, Ptprs, Nlgn1, Ghsr, Pten, Zfp804a, Dhx36, Prnp, Stau2, Ppp1r9a, Grin1, Caprin1, Plppr4, Cdk5r1, Dnm1l, Lrfn1, Abi2, Mfn2, Actr3, Lrrtm1, Flrt2, Tanc2, Vps35, Homer1, Hnrnpk, Bhlhb9, Grid1, Cfl1, Afdn, Ppfia2, Wasl, Ephb2, Zmynd8, Nectin3, Nrxn2, Pr…	2.3646	Both	5.98622
CALCIUM ION TRANSMEMBRANE TRANSPORT	4.23377e-06	Slc8a1,Grin2b,Slc24a2,Grin2a,Akap6,Cacna1e,Cacna2d1,Cacna1c,Atp2a2,Ryr2,Plcb1,Cacna1b,Akap5,Slc24a4,Ank2,Ryr3,Slc24a3,Ppp3cb,Opa1,Trpc5	5.37327	0.0301652	1.71543	Grin2b, Slc8a1, Slc24a2, Grin2a, Akap6, Atp2a2, Cacna1e, Cacna2d1, Atp1b1, Cacna1c, Ank2, Ryr2, Plcb1, Ppp3cb, Slc24a3, Atp2b1, Cacna1b, Gpm6a, Calm2, Opa1, Akap5, Myo5a, Tspan13, Ubr3, Cacna2d3, Oga, Atp2b3, Slc24a4, Vdac1, P2rx1, Ryr3, Nalcn, Prkce, Htt, Trpc5, Cacnb2, Cacnb4, Nalf1, Thy1, Ppp3r1, Prnp, Cacna1i, Trpc4, Ero1a, Ehd3, Ghitm, Micu3, Grin1, Stim2, Cacna1s, Sestd1, Cxcl10, Asph, Plcl…	2.6083	Both	5.97288
PRESYNAPSE ASSEMBLY	0.0181093	Pclo,Ntrk3,Bsn,Mdga1,Slitrk4	1.7421	0.00117586	1.94994	Pclo, Ntrk3, Bsn, Mdga1, App, Nrxn1, Ptprs, Nlgn1, Slitrk1, Pten, Eif4g1, Lrfn5, Clstn3, Pcdh17, Lrrtm1, Sdcbp, Cadm1, Slitrk3, Nlgn2, Snca, Arf6, Ptprd, Efnb3, Il1rapl2, Lrrc4b	5.71262	Both	5.97235
NERVE DEVELOPMENT	6.59945e-06	Scn2a,Plxna4,Kcnq3,Gabrb2,Scn8a,Epha4,Kcna2,Scn1a,Slc24a4,Gabrb3,Kcna1	5.18049	0.0202132	1.75373	Scn2a, Scn8a, Kcnq3, Plxna4, Epha4, Gabrb2, Kcna2, Gabrb3, Kcna1, Plxna1, Scn1a, Large1, Prkcg, Slc24a4, Kcnc2, Kcnc1, Gabra5, Ark2c, Kcnq2, Fbxo45, Unc13a, Sulf2, Slc25a46, Col25a1, Lrig2	2.97145	Both	5.97219
POSITIVE REGULATION OF SYNAPTIC TRANSMISSION	4.49357e-06	Slc24a2,Reln,Grin2a,Slc4a8,Gpr158,Gria3,Clstn2,Epha4,Syt1,Gsk3b,Cacna1b,Tnr,Nf1,Chrna7,Zdhhc2,Rasgrf2	5.34741	0.0309488	1.71135	Grin2b, Slc24a2, Grin2a, Slc4a8, Syt1, Gria3, Gpr158, Epha4, Clstn2, Tnr, Reln, Gsk3b, Gria1, Cacna1b, Gria2, Nptn, Akap5, Large1, App, Nf1, Shisa7, Prkcg, Nrxn1, Stxbp1, Braf, Rasgrf2, Snap47, Nsg1, Mapk1, Snap25, Nlgn1, Nalcn, Rab3gap1, Plk2, Zdhhc2, Prkce, Nos1, Pten, Clstn1, Prnp, Slitrk4, Clstn3, Unc13a, Ppp1r9a, Lgi1, Micu3, Grin1, Dnm1l, Erbb4, Lrrtm1, Slc1a1, Chrna7, Rab3a, Hnrnpk, Ptpn5,…	2.58303	Both	5.93859
ENDOPLASMIC RETICULUM ORGANIZATION	0.0353357	Emc10,Lnpk,Rtn3,Rtn4,Vcpip1,Tram1l1	1.45179	0.00119658	1.95469	Emc10, Rtn3, Rtn4, Rtn1, Lnpk, Vcpip1, Myo5a, Rab3gap1, Arl6ip1, Htt, Esyt2, Atl1, Reep1, Tram1l1, Cacna1s, Rab3gap2, Tmem33, Ccdc47, Vapa, Tram2, Rab10, Rab18, Mia3, Tmcc1, Esyt3, Zfyve27, Reep5, Gak, Mmgt1, Emc4	5.71173	Both	5.89335
MAINTENANCE OF SYNAPSE STRUCTURE	0.0104356	Erc2,Plxna4,Cntnap2,Bsn,Csmd2	1.98148	0.00153375	1.9337	Pclo, Erc2, Bsn, Plxna4, Cntnap2, Sort1, L1cam, Nrxn1, Nlgn1, Appl1, Csmd2, Adgrb3, Adgrl3, Rab3a, Dlg2, Cadm1, Erc1, Arf6, Prickle1	5.4419	Both	5.79142
SYNAPTIC VESICLE RECYCLING	0.00400572	Pclo,Cltc,Synj1,Bltp1,Syt1,Dnm3,Ppp3cb,Amph	2.39732	0.00242752	1.91291	Pclo, Cltc, Synj1, Bltp1, Abca13, Ppp3cb, Amph, Sh3gl2, Snap91, Dnm3, Scamp5, Ap2b1, Sgip1, Atp8a1, Nlgn1, Btbd8, Dnm1, Ap3m2, Syt11, Dnm1l, Dnajc6, Rab3a, Tbc1d24, Rab27b, Rab5a, Ap3b2, Snca, Synj2, Arf6, Vamp4, Ap2a2, Ap3s1, Myo5b, Slc17a7, Gripap1, Pacsin1, Slc2a4, Otof, Mff, Ap2a1, Picalm, Mx2	5.00195	Both	5.54677
CENTRAL NERVOUS SYSTEM PROJECTION NEURON AXONOGENESIS	0.00270463	Dcc,Plxna4,Epha4,Wdr47,Pafah1b1	2.56789	0.00334908	1.89772	Plxna4, Epha4, Dcc, Pafah1b1, Wdr47, Dclk1, Mycbp2, Zeb2, Nfib, Fbxo45, Cdh11, Kifbp, Ephb2, Slit2, Prdm8	4.697	Both	5.35312
RELEASE OF SEQUESTERED CALCIUM ION INTO CYTOSOL BY ENDOPLASMIC RETICULUM	0.0097906	Cacna1c,Ryr2,Ank2,Ryr3	2.00919	0.00252337	1.90912	Slc8a1, Cacna1c, Ank2, Ryr2, Calm2, Ryr3, Pde4d, Dmd, Calm1	4.95992	Both	5.35142
ENDOPLASMIC RETICULUM TUBULAR NETWORK ORGANIZATION	0.0430962	Lnpk,Rtn3,Rtn4	1.36556	0.00255153	1.91103	Rtn3, Rtn4, Rtn1, Lnpk, Rab3gap1, Arl6ip1, Atl1, Reep1, Rab3gap2, Tmem33, Rab10, Rab18, Zfyve27	4.95569	Both	5.14039
SYNAPTIC VESICLE EXOCYTOSIS	0.000255891	Pclo,Slc4a8,Erc2,Prepl,Atp2a2,Syt1,Cacna1b,Stxbp5l,Cadps,Sv2b	3.59195	0.0130881	1.79272	Pclo, Prkca, Prepl, Atp2a2, Erc2, Slc4a8, Syt1, Cacna1e, Synj1, Sv2b, Cadps, Stxbp5l, Napb, Cacna1b, Prkcg, Syngr3, Stxbp1, Sv2a, Braf, Snap47, Prkcb, P2rx1, Snap25, Nlgn1, Pfn2, Rab3gap1, Syt11, Cacnb4, Syn1, Fbxo45, Unc13a, Kcnh1, Cadps2, Dnm1l, Stxbp5, Rab3a, Syp, Ppfia2, Syt4, Rab5a, Snca, Erc1, Efr3a	3.37591	Both	4.92939
DENDRITIC SPINE MORPHOGENESIS	0.000795495	Reln,Epha4,Actr2,Dnm3,Pak3,Ube3a,Pafah1b1,Opa1	3.09936	0.00842001	1.84044	Actr2, Epha4, Reln, Pafah1b1, Opa1, Dnm3, Pak3, Ube3a, Nlgn1, Pten, Dhx36, Stau2, Ppp1r9a, Caprin1, Cdk5r1, Dnm1l, Abi2, Mfn2, Actr3, Tanc2, Bhlhb9, Cfl1, Afdn, Ppfia2, Wasl, Ephb2, Ptprd, Myo5b, Cask, Septin7, Cdc42, Slc30a1, Epha5, Adam10, Hdac6	3.81834	Both	4.9179
SODIUM ION TRANSMEMBRANE TRANSPORT	5.31081e-05	Slc8a1,Slc24a2,Slc4a8,Scn2a,Scn8a,Slc9a7,Plcb1,Scn3b,Scn1a,Slc24a4,Slc24a3,Fgf12	4.27484	0.0374072	1.69383	Slc8a1, Slc24a2, Grin2a, Scn2a, Slc4a8, Scn8a, Atp1b1, Scn3b, Plcb1, Slc13a1, Slc9a7, Slc24a3, Scn1a, Slc6a17, Slc4a10, Fgf12, Slc38a1, Slc24a4, Slc9a6, Scn2b, Ywhah, Nalcn, Neto1, Hcn1, Nos1, Kcnq2, Arf1, Grin1, Ank3, Slc6a1, Ptpn3, Gpd1l, Slc9a1, Slc6a7	2.41718	Both	4.91091
REGULATION OF NEUROTRANSMITTER SECRETION	0.000757652	Slc4a8,Gpr158,Prepl,Atp2a2,Syt1,Cacna1b,Stxbp5l,Sv2b,Nf1	3.12053	0.00984719	1.82236	Prkca, Prepl, Atp2a2, Slc4a8, Syt1, Cacna1e, Gpr158, Sv2b, Stxbp5l, Cacna1b, Nf1, Prkcg, Stxbp1, Braf, Prkcb, P2rx1, Nlgn1, Pfn2, Rab3gap1, Cacnb4, Syn1, Fbxo45, Unc13a, Ppp1r9a, Kcnh1, Micu3, Dnm1l, Stxbp5, Rab3a, Mctp1, Ppfia2, Syt4, Rab5a, Snca, Ica1	3.65692	Both	4.80736
AXONAL FASCICULATION	0.0394287	Epha4,Cnr1,Rtn4	1.40419	0.00386208	1.88983	Epha4, Rtn4, Cnr1, L1cam, Tnfrsf21, Cdk5r1, Arhgap35, Nrp1, Ephb2, Ndn, Fezf2, Ncam2	4.56049	Both	4.77177
NEURON PROJECTION GUIDANCE	0.000109726	Reln,Dcc,Bmpr2,Lmtk2,Plxna4,Fzd3,Unc5c,Chl1,Epha4,Nrcam,Slit1,Sema3e,Ephb6,L1cam,Pcdhac2	3.95969	0.029382	1.71788	Bmpr2, Plxna4, Epha4, Lmtk2, Chl1, Nrcam, Nkx2-1, Reln, Dcc, Fzd3, Slit1, Cntn1, Unc5c, Nfasc, Nptn, Plxna1, Sema3e, App, Mycbp2, L1cam, Nell2, Myh10, Ephb6, Pcdhac2, Efna3, Trio, Megf9, Ark2c, Slit3, Epha6, Nfib, Foxg1, Ptprh, Lgi1, Robo1, Ank3, Lamb1, Cdk5r1, Sema6b, Flrt2, Lrp1, Foxp1, Matn2, Unc5a, Rtn4rl1, Sema4f, Arhgap35, Etv1, Nrp1, Neo1, Ephb2, Usp33, Robo2, Dscam, Slit2, Nova2, Gap43, S…	2.63165	Both	4.75444
EXOCYTOSIS	9.66994e-05	Rab3c,Pclo,Slc4a8,Erc2,Prepl,Cacna1c,Atp2a2,Kcnq3,Exoc6b,Syt1,Cacna1b,Stxbp5l,Cadps,Sv2b,Cbl,Rab8b,Ppp3cb,Arfgef2,Vsnl1	4.01458	0.0382583	1.69097	Rab3c, Pclo, Prkca, Prepl, Atp2a2, Erc2, Slc4a8, Syt1, Cacna1e, Synj1, Kcnq3, Exoc6b, Cacna1c, Sv2b, Cadps, Stxbp5l, Ppp3cb, Vsnl1, Napb, Cacna1b, Syn2, Syngr1, Nsf, Cbl, Myo5a, Prkcg, Scamp5, Syngr3, Rab8b, Stxbp1, Sv2a, Braf, Snap47, Scamp1, Prkcb, Myh10, Arfgef2, P2rx1, Snap25, Pikfyve, Arl8b, Nlgn1, Pfn2, Eqtn, Rab3gap1, Rasgrp1, Syt11, Kcnq2, Cacnb4, Atp9a, Syn1, Fbxo45, Rab15, Cacna1i, Unc1…	2.39657	Both	4.67551
GLUTAMATE RECEPTOR SIGNALING PATHWAY	0.00340049	Grin2b,Grin2a,Grm5,Gria3,Plcb1,Frrs1l	2.46846	0.00840513	1.83948	Grin2b, Grin2a, Grm5, Gria3, Plcb1, Frrs1l, Gria1, Gria2, App, Nrxn1, Gnaq, Prnp, Unc13a, Cpeb4, Grin1, Cdk5r1, Slc1a1, Homer3, Homer1, Atp1a3, Grik3, Grik2, Ephb2, Gm527, Gria4, Grm1, Grm7, Grin3a	3.81776	Both	4.54627
CALCIUM ION IMPORT	0.00291928	Slc8a1,Slc24a2,Cacna1c,Cacna1b,Akap5,Slc24a4,Ppp3cb	2.53472	0.00899596	1.83302	Slc8a1, Slc24a2, Cacna1e, Cacna1c, Ppp3cb, Cacna1b, Akap5, Slc24a4, P2rx1, Nalf1, Ppp3r1, Prnp, Cacna1s, P2rx5, Ppp3ca	3.75027	Both	4.52651
ASSOCIATIVE LEARNING	0.000455727	Reln,Grin2a,Cacna1c,Sgk1,Clstn2,Cntnap2,Csmd1,Tnr,Nf1,Chrna7	3.34129	0.019162	1.75781	Grin2b, Grin2a, Cacna1e, Clstn2, Sgk1, Cacna1c, Tnr, Reln, Cntnap2, Gria1, Nptn, App, Nf1, Braf, Csmd1, Gabra5, Snap25, Pgrmc1, Neto1, Htt, Kmt2a, Abl2, Specc1, Grin1, Neurod2, Slc6a1, Kit, Ddhd2, Ndrg4, Slc1a1, Chrna7, Oprk1, Oprl1, Atp1a3, Mtor, Glp1r, Mecp2, Pias1	3.01915	Both	4.50328
INTRACELLULAR MONOATOMIC ION HOMEOSTASIS	0.000126954	Slc8a1,Slc24a2,Slc4a8,Dmxl2,Akap6,Grm5,Erc2,Cacna1c,Sgk1,Atp2a2,Slc9a7,Ryr2,Minpp1,Plcb1,Cacna1b,Sv2b,Cnr1,Slc24a4,Ank2,Ryr3,Slc24a3,Ube3a,Trpc5	3.89635	0.0490573	1.66104	Grin2b, Slc8a1, Slc24a2, Prkca, Dmxl2, Akap6, Atp2a2, Erc2, Slc4a8, Sgk1, Atp1b1, Cacna1c, Sv2b, Ank2, Ryr2, Plcb1, Slc9a7, Slc24a3, Atp2b1, Cnr1, Nptn, Kcnma1, Calm2, App, Atp6ap2, Minpp1, Atp6v0a1, Myo5a, Ube3a, Slc4a10, Cd40, Sv2a, Slc39a10, Atp2b3, Prkcb, Slc24a4, Slc9a6, Slc12a5, P2rx1, Atp6v1a, Mapk1, Agtr2, Atp6v1b2, Ryr3, Prkce, Atp13a3, Htt, Trpc5, Il1a, Cacnb2, Cacnb4, Thy1, Clstn1, Ndf…	2.1748	Both	4.46221
CELLULAR COMPONENT MAINTENANCE	0.00929103	Erc2,Lnpk,Plxna4,Cntnap2,Bsn,Zfp804a,Csmd2	2.03194	0.00963659	1.82713	Grin2b, Pclo, Erc2, Bsn, Plxna4, Cntnap2, Lnpk, Sort1, App, L1cam, Nrxn1, Nlgn1, Appl1, Zfp804a, Prnp, Abl2, Csmd2, Grin1, Shroom2, Adgrb3, Adgrl3, Vps35, Rab3a, Homer1, Dlg2, Cfl1, Afdn, Cadm1, Zmynd8, Erc1, Pkp2, Arf6, Cttn, Prickle1, Ckap5	3.68363	Both	4.20689
PROTEIN LOCALIZATION TO SYNAPSE	0.00135988	Pclo,Reln,Grin2a,Neto2,Adam22,Bsn,Gsk3b,Nrxn3,Zdhhc2	2.8665	0.0187956	1.76547	Grin2a, Pclo, Bsn, Adam22, Lrrc7, Reln, Gsk3b, Nrxn3, Nbea, Neto2, Nrxn1, Snap47, Nsg1, Nlgn1, Ghsr, Neto1, Dlg3, Zdhhc2, Clstn1, Stau2, Nptxr, Clstn3, Lhfpl4, Lgi1, Mapk10, Tnik, Grin1, Erbb4, Lrrtm1, Ogt, Rab11a, Vps35, Magi2, Homer1, Dlg2, Gphn, Rab27b, Slitrk3, Nlgn2, Nrxn2, Cnih3, Sacm1l, Grip1	3.0471	Both	4.1835
RECEPTOR RECYCLING	0.00282345	Grin2a,Gria3,Lmtk2,Usp9x,Sorl1,Arfgef2	2.54922	0.0148444	1.78451	Grin2a, Gria3, Usp9x, Lmtk2, Sorl1, Gria1, Gria2, Nsf, Nsg1, Arfgef2, Ehd3, Als2, Eps15, Plekha3, Snca	3.26286	Both	4.14062
ENDOCYTIC RECYCLING	0.00673605	Lmtk2,Bltp1,Sorl1,Rab8b,Vps13b,Zdhhc2,Epg5	2.17159	0.0118115	1.80771	Lmtk2, Sorl1, Lrrc7, Bltp1, Akap5, Rab8b, Nsg1, Vps13b, Acap2, Zdhhc2, Epg5, Atp9a, Ehd3, Trarg1, Atp6ap1, Rab14, Ndrg4, Rab11a, Vps53, Vps35, Wipf3, Eipr1, Eps15, Arl4c, Vps50, Arf6, Grip1, Vamp4, Rab12, Myo5b, Rab35, Ankrd50, Rab11fip4, Snx12, Stx16, Gripap1, Inpp5f, Stx12, Vps39, Snx31, Arhgap1	3.48471	Both	4.10597
POSITIVE REGULATION OF EXCITATORY POSTSYNAPTIC POTENTIAL	0.0337101	Reln,Grin2a,Gsk3b,Chrna7	1.47224	0.00847292	1.83969	Grin2b, Grin2a, Reln, Gsk3b, Gria1, Neto2, App, Nrxn1, Nlgn1, Neto1, Pten, Grin1, Chrna7, Rgs4, Afdn, Tbc1d24, Nlgn2	3.81179	Both	4.08622
REGULATION OF SYNAPSE ASSEMBLY	0.00649696	Ntrk3,Dock4,Map1b,Clstn2,Gsk3b,Slit1,Rtn4,Celsr2,Vldlr,Mdga1,Slitrk4	2.18729	0.012408	1.80192	Prkca, Ntrk3, Dock4, Map1b, Usp9x, Clstn2, Rtn4, Gsk3b, Slit1, Dclk1, Mdga1, App, Vldlr, Mycbp2, L1cam, Nrxn1, Srgap3, Slc12a5, Ptprs, Snap25, Nlgn1, Ghsr, Slitrk1, Adgrl1, Clstn1, Eif4g1, Lrfn5, Stau2, Slitrk4, Clstn3, Ppp1r9a, Lhfpl4, Robo1, Grin1, Lrrn3, Adgrb3, Elavl2, Lrfn1, Srgap2, Actr3, Lrrtm1, Flrt2, Adgrl3, Ogt, Lin7c, Negr1, Vps35, Bhlhb9, Afdn, Slitrk5, Lin7a, Slitrk3, Ephb2, Nlgn2, N…	3.435	Both	4.07228
REGULATION OF NEURONAL SYNAPTIC PLASTICITY	0.00233482	Shisa6,Grin2a,Grm5,Lnpep,Gsk3b,Nf1,Zdhhc2	2.63175	0.0185812	1.76474	Grin2b, Grin2a, Shisa6, Grm5, Gsk3b, Syngr1, Nptn, Lnpep, App, Nf1, Slc4a10, Neto1, Rab3gap1, Zdhhc2, Kmt2a, Syn1, Unc13a, Grin1, Kit, Rab11a, Rab3a, Syp, Atp1a3, Rasgrf1, Syt4, Rab5a, Grik2, Ephb2, Snca	3.05463	Both	4.03198
INORGANIC ION IMPORT ACROSS PLASMA MEMBRANE	0.00351603	Slc8a1,Slc24a2,Cacna1c,Slc9a7,Cacna1b,Akap5,Slc24a4,Ppp3cb	2.45395	0.0164978	1.77591	Slc8a1, Slc24a2, Cacna1e, Atp1b1, Cacna1c, Slc9a7, Ppp3cb, Cacna1b, Akap5, Kcnj6, Slc39a10, Slc24a4, Slc9a6, Slc12a5, P2rx1, Nalf1, Ppp3r1, Prnp, Slc12a6, Ank3, Slc6a1, Cacna1s, Kcnd3, Slc9a1, P2rx5, Kcnj3, Ppp3ca, Atp1a3	3.16569	Both	4.00543
CALCIUM ION TRANSPORT INTO CYTOSOL	0.0107719	Cacna2d1,Cacna1c,Ryr2,Akap5	1.96771	0.0124448	1.80072	Slc8a1, Cacna2d1, Cacna1c, Ryr2, Akap5, Oga, Cacna1i, Grin1, Asph	3.43039	Both	3.95467
REGULATION OF RELEASE OF SEQUESTERED CALCIUM ION INTO CYTOSOL BY SARCOPLASMIC RETICULUM	0.0353357	Cacna1c,Ryr2,Ank2	1.45179	0.00992839	1.82341	Slc8a1, Cacna1c, Ank2, Ryr2, Calm2, Pde4d, Dmd, Calm1	3.65251	Both	3.93046
REGULATION OF CYTOSOLIC CALCIUM ION CONCENTRATION	0.00419809	Grm5,Erc2,Ryr2,Cacna1b,Sv2b,Cnr1,Trpc5	2.37695	0.0186552	1.76682	Grin2b, Erc2, Sv2b, Ryr2, Atp2b1, Cnr1, Myo5a, Atp2b3, P2rx1, Trpc5, Cacnb2, Cacnb4, Calca, Trpc4, Kcnh1, Asph, Chga, Hcrtr2, Cul5, Erc1, Cacna1a, Atp2b4, Grm1, Cav3, P2ry1	3.05518	Both	3.87092
REGULATION OF NEUROTRANSMITTER TRANSPORT	0.00222401	Slc4a8,Gpr158,Prepl,Atp2a2,Syt1,Cacna1b,Stxbp5l,Sv2b,Nf1	2.65286	0.0261022	1.72898	Prkca, Prepl, Atp2a2, Slc4a8, Syt1, Cacna1e, Gpr158, Sv2b, Stxbp5l, Cacna1b, App, Nf1, Prkcg, Syngr3, Stxbp1, Braf, Prkcb, P2rx1, Nlgn1, Pfn2, Rab3gap1, Nos1, Cacnb4, Syn1, Fbxo45, Unc13a, Ppp1r9a, Kcnh1, Micu3, Dnm1l, Stxbp5, Rab3a, Mctp1, Ppfia2, Syt4, Rab5a, Snca, Rab3b, Ica1, Slc10a4, Slc18a2, Cacna1a	2.73753	Both	3.81206
REGULATION OF POSTSYNAPTIC MEMBRANE NEUROTRANSMITTER RECEPTOR LEVELS	0.00511614	Shisa6,Neto2,Adam22,Cntnap2,Gsk3b,Nrxn3,Akap5,Dnm3,Frrs1l,Zdhhc2	2.29106	0.0186863	1.76096	Shisa6, Synj1, Adam22, Lrrc7, Gsk3b, Frrs1l, Cntnap2, Nrxn3, Nsg2, Nbea, Akap5, Dnm3, Neto2, Usp46, Snap47, Ap2b1, Nsg1, Slc9a6, Slc12a5, Ghsr, Neto1, Hsp90aa1, Dlg3, Zdhhc2, Clstn1, Atad1, Ppp3r1, Rabep1, Tfrc, Nptxr, Lhfpl4, Lgi1, Mapk10, Tnik, Sst, Als2, Erbb4, Ogt, Lrp1, Rab11a, Vps35, Magi2, Grid1, Dlg2, Gphn, Eps15, Prkci, Cnih3, Cacng8, Sacm1l, Grip1	3.04378	Both	3.80967
CELL JUNCTION MAINTENANCE	0.0341391	Erc2,Plxna4,Cntnap2,Bsn,Csmd2	1.46675	0.0129394	1.79531	Pclo, Erc2, Bsn, Plxna4, Cntnap2, Sort1, L1cam, Nrxn1, Nlgn1, Appl1, Csmd2, Shroom2, Adgrb3, Adgrl3, Rab3a, Dlg2, Afdn, Cadm1, Erc1, Pkp2, Arf6, Prickle1	3.3897	Both	3.69343
ENDOSOMAL TRANSPORT	0.00792776	Reps2,Cltc,Prepl,Lmtk2,Bltp1,Sorl1,Pikfyve,Rab8b,Vps13b,Heatr5b,Bltp3b,Zdhhc2,Epg5	2.10085	0.0200417	1.75302	Reps2, Cltc, Prepl, Lmtk2, Sorl1, Lrrc7, Bltp1, Rab6a, Nsg2, Sort1, Akap5, Bltp3b, Rab8b, Nsg1, Vps13b, Gcc2, Mapk1, Snap25, Pikfyve, Arl8b, Btbd8, Acap2, Heatr5b, Zdhhc2, Epg5, Htt, Atp9a, Tbc1d10c, Fhip1b, Ehd3, Rab6b, Ankfy1, Lyst, Usp7, Trarg1, Dnm1l, Atp6ap1, Als2, Rab14, Dnajc13, Ndrg4, Clec16a, Rab11a, Vps53, Tmem50b, Vps35, Wipf3, Pik3r4, Vcp, Stam, Rab10, Hook1, Rab5a, Eipr1, Eps15, Becn…	2.97675	Both	3.64343
EXCITATORY SYNAPSE ASSEMBLY	0.0109901	Reln,Ntrk3,Cntnap2,Nrxn3,Csmd2	1.959	0.0209868	1.74815	Ntrk3, Reln, Cntnap2, Nrxn3, Nptn, Nrxn1, Ptprs, Nlgn1, Pten, Clstn3, Csmd2, Lrfn1, Srgap2, Lrrtm1, Slitrk3, Nlgn2, Nrxn2, Prickle1, Ptprd, Lrrc4b, Lrrtm2, Prickle2, Cript	2.9335	Both	3.52747
POSTSYNAPTIC SPECIALIZATION ORGANIZATION	0.0180157	Reln,Ntrk3,Cntnap2,Nrxn3,Myo9a,Csmd2	1.74435	0.0201536	1.75328	Ntrk3, Reln, Cntnap2, Nrxn3, Myo9a, Cnksr2, Nrxn1, Ptprs, Nlgn1, Pten, Nptxr, Csmd2, Arhgef9, Lrfn1, Lrrtm1, Adgrl3, Dlg2, Cfl1, Cadm1, Slitrk3, Nlgn2, Zmynd8, Nrxn2, Arf6, Gap43, Prickle1, Cdh2, Crk, Ptprd, Slc30a1, Lrrc4b, Lrrtm2, Mpp2, Prickle2	2.97294	Both	3.4469
CENTRAL NERVOUS SYSTEM NEURON DIFFERENTIATION	0.00242278	Herc1,Dcc,Gabrb1,Plxna4,Epha4,Wdr47,Sema3e,Ndnf,Pafah1b1,Brinp2,Kndc1,Hprt1	2.61569	0.0454235	1.67063	Prkca, Herc1, Gabrb1, Plxna4, Epha4, Lonrf2, Nkx2-1, Dcc, Pafah1b1, Wdr47, Plxna1, Sema3e, Dclk1, Kndc1, B4galt6, App, Mycbp2, L1cam, Slc4a10, Nrxn1, Brinp2, Hprt1, Zeb2, Sfrp2, Gnaq, Agtpbp1, Taok1, Rapgef2, Kcnq2, Pten, Nfib, Fbxo45, Gsx2, Foxg1, Cdh11, Fat3, Robo1, Spock1, Slc25a46, Lingo1, Kifbp, Erbb4, Mib1, Mtpn, Dync2h1, Arhgap35, Ndnf, Nrp1, Ift172, Ephb2, Robo2, Slit2, Prdm8	2.24319	Both	3.44582
MEMBRANE DEPOLARIZATION DURING CARDIAC MUSCLE CELL ACTION POTENTIAL	0.025423	Cacna2d1,Cacna1c,Scn3b	1.59477	0.0188107	1.76206	Cacna2d1, Cacna1c, Scn3b, Scn2b, Cacnb2, Ank3	3.04059	Both	3.43344
POSITIVE REGULATION OF CELL GROWTH	0.00291928	Ntrk3,Akap6,Bmpr2,Sgk1,Map1b,Cdkl5,Syt1,Gsk3b,Rictor,Pafah1b1,Trpc5	2.53472	0.0464586	1.66801	Ntrk3, Akap6, Map1b, Syt1, Bmpr2, Sgk1, Cdkl5, Gsk3b, Acsl4, Pafah1b1, Rufy3, Macf1, H3f5, Trim32, L1cam, Sfrp2, Ddx3x, Rictor, Trpc5, Eif4g1, Unc13a, Lgi1, Kdm2b, Bcl11a, Gdi1, Lrp1, Slc9a1, Sdcbp, Usp47, Mtpn, Slc25a4, Hnrnpk, Mtor, Map3k13, Cfl1, Nrp1, Afdn, Syt4, Cpne6, Ccn4, Rnf157, Eif4g2, Mecp2, Dscam, Sfn, Zfyve27, Golga4, Pak1	2.22334	Both	3.37166
PROTEIN LOCALIZATION TO CELL JUNCTION	0.00721039	Pclo,Reln,Grin2a,Neto2,Adam22,Bsn,Gsk3b,Nrxn3,Zdhhc2	2.14204	0.0394148	1.68725	Grin2a, Pclo, Bsn, Adam22, Lrrc7, Reln, Gsk3b, Nrxn3, Nbea, Neto2, Nrxn1, Snap47, Nsg1, Nlgn1, Ghsr, Neto1, Jak1, Dlg3, Zdhhc2, Kif3a, Clstn1, Stau2, Nptxr, Clstn3, Lhfpl4, Lgi1, Mapk10, Tnik, Grin1, Ildr1, Erbb4, Lrrtm1, Ogt, Mapk8, Rab11a, Mapk9, Vps35, Magi2, Homer1, Dlg2, Gphn, Afdn, Rab27b, Slitrk3, Nlgn2, Nectin3, Nrxn2, Cnih3, Sacm1l, Grip1	2.36947	Both	3.19417
RECEPTOR LOCALIZATION TO SYNAPSE	0.0146258	Shisa6,Reln,Neto2,Adam22,Gsk3b,Nrxn3,Zdhhc2	1.83488	0.0302569	1.7133	Shisa6, Adam22, Lrrc7, Reln, Gsk3b, Nrxn3, Nptn, Kifap3, Nbea, Neto2, Nrxn1, Snap47, Nsg1, Slc12a5, Mkln1, Nlgn1, Ghsr, Neto1, Dlg3, Zdhhc2, Kif3a, Clstn1, Nptxr, Lhfpl4, Lgi1, Mapk10, Tnik, Erbb4, Ogt, Rab11a, Vps35, Magi2, Dlg2, Gphn, Cnih3, Stx7, Cacng8, Sacm1l, Grip1, Anks1b	2.6028	Both	3.18455
REGULATION OF REGULATED SECRETORY PATHWAY	0.0408867	Slc4a8,Prepl,Atp2a2,Syt1,Stxbp5l,Cadps,Sv2b	1.38842	0.0234911	1.73933	Prkca, Prepl, Atp2a2, Slc4a8, Syt1, Cacna1e, Sv2b, Cadps, Stxbp5l, Prkcg, Scamp5, Stxbp1, Braf, Prkcb, P2rx1, Nlgn1, Pfn2, Rab3gap1, Syt11, Cacnb4, Syn1, Fbxo45, Rab15, Cacna1i, Arf1, Kcnh1, Dnm1l, Stxbp5, Rab3a, Ap1g1, Ppfia2, Syt4, Rab5a	2.83353	Both	3.15541
CARDIAC MUSCLE CONTRACTION	0.00992591	Akap6,Cacna2d1,Cacna1c,Atp2a2,Ryr2,Scn3b,Scn1a,Ank2	2.00323	0.0431148	1.6753	Slc8a1, Akap6, Atp2a2, Cacna2d1, Myl2, Atp1b1, Cacna1c, Scn3b, Ank2, Ryr2, Scn1a, Calm2, Scn2b, Hsp90aa1, Myh6, Cacnb2, Map2k6, Ehd3, Akap9, Gaa, Gpd1l, Kcnd3, Slc9a1, Chga, Pde4d, Atp1a3, Mtor, Srsf1, Pkp2, Dmd	2.28741	Both	3.04059
POSTSYNAPTIC SPECIALIZATION ASSEMBLY	0.0461938	Reln,Ntrk3,Nrxn3,Csmd2	1.33542	0.0303104	1.7144	Ntrk3, Reln, Nrxn3, Nrxn1, Ptprs, Nlgn1, Pten, Nptxr, Csmd2, Arhgef9, Lrfn1, Lrrtm1, Slitrk3, Nlgn2, Nrxn2, Gap43, Prickle1, Crk, Ptprd, Lrrc4b, Lrrtm2, Prickle2, Cript	2.60317	Both	2.92571
POSTSYNAPTIC DENSITY ASSEMBLY	0.025423	Reln,Ntrk3,Nrxn3,Csmd2	1.59477	0.0365523	1.69613	Ntrk3, Reln, Nrxn3, Nrxn1, Ptprs, Nlgn1, Pten, Csmd2, Lrfn1, Lrrtm1, Slitrk3, Nlgn2, Nrxn2, Prickle1, Ptprd, Lrrc4b, Lrrtm2, Prickle2, Cript, Nptx1	2.43748	Both	2.91284
POSTSYNAPTIC MODULATION OF CHEMICAL SYNAPTIC TRANSMISSION	0.0337101	Dcc,Sorcs3,Plcb1,Rasgrf2	1.47224	0.0417736	1.67992	Plcb1, Dcc, Sorcs3, Camk4, Braf, Rasgrf2, Ghsr, Trio, Ppp3r1, Snx14, Slc1a1, Nefl, Ppp3ca	2.31678	Both	2.74499
POSTSYNAPTIC DENSITY ORGANIZATION	0.0357169	Reln,Ntrk3,Cntnap2,Nrxn3,Csmd2	1.44713	0.0435129	1.67438	Ntrk3, Reln, Cntnap2, Nrxn3, Nrxn1, Ptprs, Nlgn1, Pten, Csmd2, Lrfn1, Lrrtm1, Adgrl3, Dlg2, Cfl1, Cadm1, Slitrk3, Nlgn2, Zmynd8, Nrxn2, Arf6, Prickle1, Cdh2, Ptprd, Slc30a1, Lrrc4b, Lrrtm2, Mpp2, Prickle2, Cript, Nptx1, Hspa8	2.27946	Both	2.70002

## Sheet: S3-7_integrate_pathway_down
term_name_clean	p_ora	genes_ora	raw_score_ora	p_gsea	NES	genes_gsea	raw_score_gsea	tier	combined_score
CYTOPLASMIC TRANSLATION	1.22009e-40	Rps24,Rps3,Rpl13a,Rpl17,Rpl41,Rpsa,Rps14,Rpl35a,Rpl9,Eef2,Rps23,Rps11,Rpl8,Rpl26,Rpl12,Rps12,Rpl19,Rps3a1,Rpl18a,Rpl35,Rps18,Rps6,Rps2,Rpl18,Rps25,Rps15,Rps10,Rpl11,Rpl34,Rpl30,Rpl7a,Rpl31,Rps26,Rpl5,Fau,Rpl28,Rps19,Rps16,Rps27a,Rpl37,Rpl7,Rpl23a,Rpl13,Rps9,Rpl21,Rpl23	39.9136	0.000266932	-2.55902	Rpl36, Rps6-ps4, Rpl14, Rps28, Ybx1, Rpl15, Rps15a, Rpl32, Eif3h, Rps20, Rpl10a, Rps5, Rps8, Rps21, Rplp1, Rpl6, Rpl37a, Rps17, Rps4x, Rps26, Rplp0, Rpl37, Rpl27a, Rps7, Rpl34, Rpl23, Uba52, Rps9, Rpl28, Rps19, Rps16, Rpl23a, Fau, Rps27a, Rpl13, Rpl18, Rpl21, Rpl4, Rpl7, Rpl30, Rps10, Rpl31, Rpl3, Rpl11, Rpl35, Rpl7a, Rps25, Rpl5, Rps18, Rps15, Rps12, Rps6, Rps11, Rps2, Rpl18a, Rpl12, Rpl26, Rpl3…	9.1449	Both	40.9478
TRANSLATION AT SYNAPSE	2.86523e-33	Rps24,Rpl13a,Rpl17,Rps14,Rpl35a,Rpl9,Eef2,Rps11,Rpl8,Rpl26,Rpl12,Rps12,Rpl35,Rps10,Rpl34,Rpl7a,Rps26,Rpl5,Rpl28,Rps16,Rpl10,Rps27a,Rpl37,Rpl7,Rpl23a,Rpl13,Rps27,Rpl23	32.5428	0.000266932	-2.6244	Rpl36a, Rplp2, Rpl38, Rpl36, Rpl14, Rps28, Rpl15, Rps15a, Rpl32, Rpl10a, Rps5, Rpl6, Rpl37a, Rps27, Rps26, Rpl37, Rpl27a, Rpl34, Rpl23, Uba52, Rpl28, Rps16, Rpl23a, Rps27a, Rpl13, Rpl4, Rpl7, Rpl10, Rps10, Rpl35, Rpl7a, Rpl5, Rps12, Rps11, Rpl12, Rpl26, Rpl35a, Rpl8, Rps14, Rpl9, Rpl17, Rpl13a, Eef2, Rps24	9.37856	Both	33.8673
RIBOSOMAL SMALL SUBUNIT BIOGENESIS	4.02336e-08	Rps24,Rpsa,Rps14,Rps23,Rps11,Rps12,Rps3a1,Rps6,Rps25,Rps15,Rps19,Rps16,Rps27a,Rps9,Rps27	7.39541	0.000266932	-2.48862	Lsm6, Rps6-ps4, Rps28, Rps15a, Rps5, Rps8, Rps21, Rps27, Rps17, Rps4x, Rps7, Rps9, Rps19, Rps16, Fau, Rps27a, Rps25, Rps15, Rps12, Rps6, Rps11, Rps23, Rps3a1, Rps14, mt-Rnr1, Rpsa, Rps24	8.89333	Both	11.5665
RIBOSOME ASSEMBLY	7.63069e-07	Rpsa,Rps14,Rps6,Rps25,Rps15,Rpl11,Rpl5,Rps19,Rpl10,Rpl23a,Rps27	6.11744	0.000266932	-2.26147	Rpl38, Rps6-ps4, Rps28, Nop53, Rps5, Rps27, Rps19, Fau, Rpl11, Rps25, Rpl5, Rps15, mt-Rnr2, Rps6, Rps14, mt-Rnr1, Rpsa	8.08158	Both	10.1358
RIBOSOMAL SMALL SUBUNIT ASSEMBLY	3.20046e-06	Rpsa,Rps14,Rps6,Rps25,Rps15,Rps19,Rps27	5.49479	0.000266932	-2.2245	Rps6-ps4, Rps28, Rps5, Rps27, Rps19, Fau, Rps25, Rps15, Rps6, Rps14, mt-Rnr1, Rpsa	7.94946	Both	9.66368
RIBOSOME BIOGENESIS	1.09357e-07	Rps24,Rpsa,Rps14,Rpl35a,Rps23,Rps11,Rpl26,Rps12,Rps3a1,Rpl35,Rps6,Rps25,Rps15,Rpl11,Rpl7a,Rpl5,Rps19,Rps16,Rpl10,Rps27a,Rpl7,Rpl23a,Rps9,Rps27	6.96115	0.000764903	-2.12214	Lsm6, Rps6-ps4, Rpl14, Rps28, Nop53, Rps15a, Rps5, Rps8, Rps21, Rps27, Rps17, Rps4x, Rplp0, Rps7, Rps9, Rps19, Rps16, Fau, Rps27a, Glul, Rpl7, Rpl11, Rpl35, Rpl7a, Rps25, Rpl5, Rps15, mt-Rnr2, Rps12, Rps6, Rps11, Rpl26, Rpl35a, Rps23, Rps3a1, Rps14, mt-Rnr1, Rpsa, Rps24	6.61343	Both	9.60183
RIBOSOMAL LARGE SUBUNIT BIOGENESIS	7.34589e-05	Rpl35a,Rpl26,Rpl35,Rpl11,Rpl7a,Rpl5,Rpl10,Rpl7,Rpl23a	4.13396	0.000533863	-2.14265	Rpl24, Nsa2, Rpl14, Nop53, Rpl7, Rpl11, Rpl35, Rpl7a, Rpl5, mt-Rnr2, Rpl26, Rpl35a	7.01196	Both	8.13985
COMPLEMENT ACTIVATION	0.00477069	Cfh,Serping1,C3,A2m,C4b	2.32142	0.00349497	-2.06016	Cr2, Susd4, Serping1, C1s1, C1qb, C4b, C1qc, C1qa, C2, Hc, C3	5.0609	Both	5.56792
CELLULAR RESPONSE TO TOXIC SUBSTANCE	7.69961e-05	Apoe,Cp,Hbb-bs,Txnrd2,Hbb-bt,Pink1,Nfe2l2,Nxn,Prdx6,Ptpn13,Mgst1	4.11353	0.0384892	-1.86648	Cygb, Sod1, Prxl2a, Slc11a1, Park7, Gpx3, Nxn, Gch1, Aldh2, Akr1a1, Ptges, Aldh1a7, Cyp1b1, Mapk3, Prdx1, Nfe2l2, Pim1, Abcb1a, Gpx1, Mt3, Aldh1a1, Mpo, Slc22a2, Cp, Gstm5, Gpx4, Prdx6, Selenow, Pink1, Ptgs2, Hp, Apoe	2.64044	Both	4.88805
HUMORAL IMMUNE RESPONSE	0.000324187	Cfh,Serping1,C3,Rpl30,Rarres2,Fau,Rps19,A2m,Foxj1,C4b	3.4892	0.0193843	-1.9483	Cr2, Susd4, Serping1, Exo1, Nod2, Foxj1, Ptprc, C1s1, Cd81, C1qb, C4b, C1qc, C1qa, C2, Hc, C3	3.33656	Both	4.82775
CELLULAR OXIDANT DETOXIFICATION	0.000166861	Apoe,Cp,Hbb-bs,Txnrd2,Hbb-bt,Nfe2l2,Nxn,Prdx6,Mgst1	3.77765	0.0269899	-1.90921	Cygb, Sod1, Prxl2a, Park7, Gpx3, Nxn, Gch1, Ptges, Prdx1, Nfe2l2, Gpx1, Mt3, Mpo, Cp, Gpx4, Prdx6, Selenow, Ptgs2, Hp, Apoe	2.99516	Both	4.82096
RRNA PROCESSING	0.00488516	Rps14,Rpl26,Rpl35,Rps6,Rps25,Rps15,Rpl11,Rpl7a,Rps19,Rps16,Rpl7,Rps27	2.31112	0.0141395	-1.9738	Lsm6, Rps6-ps4, Rpl14, Rps28, Nop53, Rps8, Rps21, Rps27, Rps17, Rps7, Rps19, Rps16, Rpl7, Rpl11, Rpl35, Rpl7a, Rps25, Rpl5, Rps15, Rps6, Rpl26, Rpl35a, Rps14, Rps24	3.65067	Both	4.32072
HUMORAL IMMUNE RESPONSE MEDIATED BY CIRCULATING IMMUNOGLOBULIN	0.0198068	Serping1,C3,Foxj1,C4b	1.70319	0.0120249	-1.99215	Cr2, Susd4, Serping1, Exo1, Nod2, Foxj1, Ptprc, C1s1, Cd81, C1qb, C4b, C1qc, C1qa, C2, Hc, C3	3.82476	Both	4.18684
DETOXIFICATION	0.00217037	Apoe,Cp,Hbb-bs,Txnrd2,Hbb-bt,Nfe2l2,Nxn,Prdx6,Mgst1	2.66347	0.0212993	-1.93192	Cygb, Sod1, Prxl2a, Slc11a1, Mt1, Park7, Gpx3, Nxn, Gch1, Aldh2, Akr1a1, Ptges, Aldh1a7, Prdx1, Nfe2l2, Pim1, Abcb1a, Gpx1, Mt3, Aldh1a1, Mpo, Slc22a2, Cp, Gstm5, Gpx4, Prdx6, Selenow, Slc47a1, Ptgs2, Hp, Apoe	3.22946	Both	4.1861
RENAL TUBULAR SECRETION	0.0178733	Comt,Nherf1,Ednrb	1.7478	0.02218	-1.92577	Mllt6, Slc22a6, Nherf1, Ednrb, Comt	3.1853	Both	3.6333
REGULATION OF COAGULATION	0.0055593	Apoe,Serping1,Vtn,Cav1,Anxa5,Nfe2l2	2.25498	0.0358277	-1.88616	Tfpi, Cav1, Fgg, Cd9, C1qtnf1, Adamts18, Nfe2l2, Vwf, Tspan8, Procr, Angpt2, Anxa5, Serpine2, Hpse, Vtn, Apoe	2.72698	Both	3.53855
RENAL ABSORPTION	0.01077	Comt,Aqp4,Nherf1,Ednrb	1.96778	0.039044	-1.86872	Gas6, Sctr, Cd2ap, Wnk4, Cldn19, Slc15a2, Mllt6, Oxsr1, Nherf1, Ednrb, Kcnq1, Aqp4, Comt	2.63199	Both	3.28627

## Sheet: S3-8_genes_priorityscore_up
gene_id	pathway_count	mean_combined_score	mean_gene_weight	mean_abs_DEscore	DEscore	log2FC	q.value	avg_expr	pathways	priority_score
Grin2b	22	7.31873	7.31873	2.48054	2.48054	0.40683	0.208999	13.5935	GLUTAMATE RECEPTOR SIGNALING PATHWAY; REGULATION OF MEMBRANE POTENTIAL; CALCIUM ION TRANSMEMBRANE TRANSPORT; CALCIUM ION TRANSMEMBRANE IMPORT INTO CYTOSOL; REGULATION OF PRESYNAPTIC MEMBRANE POTENTIAL; ACTION POTENTIAL; INTRACELLULAR MONOATOMIC ION HOMEOSTASIS; LEARNING; ASSOCIATIVE LEARNING; CELLULAR COMPONENT MAINTENANCE; REGULATION OF SYNAPTIC PLASTICITY; REGULATION OF NEURONAL SYNAPTIC PLASTI…	399.397
Reln	32	6.58516	6.58516	1.86801	1.86801	0.528125	0.131353	9.42212	NEURON MIGRATION; SYNAPSE ASSEMBLY; LEARNING; LOCOMOTORY BEHAVIOR; ASSOCIATIVE LEARNING; POSITIVE REGULATION OF CELL MORPHOGENESIS; PROTEIN LOCALIZATION TO SYNAPSE; REGULATION OF MEMBRANE POTENTIAL; REGULATION OF SYNAPTIC PLASTICITY; DENDRITE MORPHOGENESIS; REGULATION OF DENDRITE MORPHOGENESIS; REGULATION OF DENDRITE DEVELOPMENT; REGULATION OF SYNAPSE STRUCTURE OR ACTIVITY; POSITIVE REGULATION OF…	393.636
Grin2a	22	7.12143	7.12143	1.83971	1.83971	0.357102	0.512183	12.8205	ACTION POTENTIAL; RECEPTOR RECYCLING; GLUTAMATE RECEPTOR SIGNALING PATHWAY; LEARNING; LOCOMOTORY BEHAVIOR; ASSOCIATIVE LEARNING; PROTEIN LOCALIZATION TO SYNAPSE; REGULATION OF MEMBRANE POTENTIAL; REGULATION OF SYNAPTIC PLASTICITY; REGULATION OF NEURONAL SYNAPTIC PLASTICITY; POSITIVE REGULATION OF SYNAPTIC TRANSMISSION; COGNITION; REGULATION OF POSTSYNAPTIC MEMBRANE POTENTIAL; CALCIUM ION TRANSMEM…	288.23
Slc8a1	14	5.7085	5.7085	2.69867	2.69867	0.408405	0.0894078	12.417	INTRACELLULAR MONOATOMIC ION HOMEOSTASIS; SODIUM ION TRANSMEMBRANE TRANSPORT; CALCIUM ION IMPORT; CALCIUM ION TRANSMEMBRANE TRANSPORT; INORGANIC ION IMPORT ACROSS PLASMA MEMBRANE; REGULATION OF RELEASE OF SEQUESTERED CALCIUM ION INTO CYTOSOL BY SARCOPLASMIC RETICULUM; REGULATION OF CARDIAC MUSCLE CONTRACTION BY CALCIUM ION SIGNALING; REGULATION OF MEMBRANE POTENTIAL; CARDIAC MUSCLE CONTRACTION; C…	215.675
Cntnap2	23	7.33097	7.33097	1.23768	1.23768	0.237108	0.810882	11.1459	ACTION POTENTIAL; SYNAPSE ASSEMBLY; LEARNING; LOCOMOTORY BEHAVIOR; NEURON RECOGNITION; ASSOCIATIVE LEARNING; TRANSMISSION OF NERVE IMPULSE; NEURONAL ACTION POTENTIAL; CELL JUNCTION MAINTENANCE; REGULATION OF MEMBRANE POTENTIAL; CELLULAR COMPONENT MAINTENANCE; DENDRITE MORPHOGENESIS; COGNITION; REGULATION OF POSTSYNAPTIC MEMBRANE POTENTIAL; POSTSYNAPTIC DENSITY ORGANIZATION; REGULATION OF ACTION P…	208.688
Cacna1c	23	6.47253	6.47253	1.38385	1.38385	0.306827	0.688125	11.0599	ACTION POTENTIAL; INTRACELLULAR MONOATOMIC ION HOMEOSTASIS; EXOCYTOSIS; LEARNING; LOCOMOTORY BEHAVIOR; ASSOCIATIVE LEARNING; REGULATION OF RELEASE OF SEQUESTERED CALCIUM ION INTO CYTOSOL BY SARCOPLASMIC RETICULUM; REGULATION OF CARDIAC MUSCLE CONTRACTION BY CALCIUM ION SIGNALING; REGULATION OF MEMBRANE POTENTIAL; COGNITION; CARDIAC MUSCLE CONTRACTION; REGULATION OF POSTSYNAPTIC MEMBRANE POTENTIAL…	206.012
Pclo	16	6.66247	6.66247	1.89827	1.89827	0.322855	0.406582	12.0625	EXOCYTOSIS; NEUROTRANSMITTER SECRETION; SYNAPSE ASSEMBLY; SYNAPTIC VESICLE EXOCYTOSIS; PROTEIN LOCALIZATION TO SYNAPSE; SYNAPTIC VESICLE RECYCLING; REGULATION OF MEMBRANE POTENTIAL; REGULATION OF POSTSYNAPTIC MEMBRANE POTENTIAL; MODULATION OF EXCITATORY POSTSYNAPTIC POTENTIAL; PRESYNAPSE ASSEMBLY; PRESYNAPSE ORGANIZATION; SYNAPTIC VESICLE CYCLE; PROTEIN LOCALIZATION TO CELL JUNCTION; CELL JUNCTIO…	202.355
Ntrk3	16	6.79387	6.79387	1.82329	1.82329	0.304041	0.431912	12.0319	ACTION POTENTIAL; NEURON MIGRATION; SYNAPSE ASSEMBLY; TRANSMISSION OF NERVE IMPULSE; POSITIVE REGULATION OF CELL GROWTH; REGULATION OF MEMBRANE POTENTIAL; REGULATION OF SYNAPSE STRUCTURE OR ACTIVITY; REGULATION OF SYNAPSE ASSEMBLY; POSTSYNAPTIC DENSITY ORGANIZATION; POSTSYNAPTIC DENSITY ASSEMBLY; POSTSYNAPTIC SPECIALIZATION ASSEMBLY; PRESYNAPSE ASSEMBLY; POSTSYNAPTIC SPECIALIZATION ORGANIZATION; …	198.195
Nlgn1	38	6.0819	6.0819	0.784873	0.784873	0.193487	1	10.9817	EXOCYTOSIS; NEUROTRANSMITTER SECRETION; SYNAPSE ASSEMBLY; SYNAPTIC VESICLE EXOCYTOSIS; CELL JUNCTION MAINTENANCE; PROTEIN LOCALIZATION TO SYNAPSE; SYNAPTIC VESICLE RECYCLING; REGULATION OF MEMBRANE POTENTIAL; CELLULAR COMPONENT MAINTENANCE; REGULATION OF NEUROTRANSMITTER SECRETION; REGULATION OF SYNAPTIC PLASTICITY; DENDRITE MORPHOGENESIS; REGULATION OF SYNAPSE STRUCTURE OR ACTIVITY; POSITIVE REG…	181.394
Epha4	21	6.98621	6.98621	1.20541	1.20541	0.227847	0.964079	13.1164	AXONAL FASCICULATION; LOCOMOTORY BEHAVIOR; NEURON RECOGNITION; POSITIVE REGULATION OF CELL MORPHOGENESIS; NERVE DEVELOPMENT; CENTRAL NERVOUS SYSTEM PROJECTION NEURON AXONOGENESIS; CENTRAL NERVOUS SYSTEM NEURON DIFFERENTIATION; CENTRAL NERVOUS SYSTEM NEURON DEVELOPMENT; CENTRAL NERVOUS SYSTEM NEURON AXONOGENESIS; REGULATION OF SYNAPTIC PLASTICITY; DENDRITE MORPHOGENESIS; REGULATION OF DENDRITE MOR…	176.845
Prkca	16	6.37453	6.37453	1.67035	1.67035	0.224541	0.688125	13.2444	INTRACELLULAR MONOATOMIC ION HOMEOSTASIS; EXOCYTOSIS; NEUROTRANSMITTER SECRETION; SYNAPSE ASSEMBLY; SYNAPTIC VESICLE EXOCYTOSIS; CENTRAL NERVOUS SYSTEM NEURON DIFFERENTIATION; CENTRAL NERVOUS SYSTEM NEURON DEVELOPMENT; CENTRAL NERVOUS SYSTEM NEURON AXONOGENESIS; REGULATION OF NEUROTRANSMITTER SECRETION; REGULATION OF SYNAPSE STRUCTURE OR ACTIVITY; COGNITION; REGULATION OF NEUROTRANSMITTER TRANSPO…	170.363
Slc24a2	12	6.37004	6.37004	2.17897	2.17897	0.267087	0.431912	14.2096	INTRACELLULAR MONOATOMIC ION HOMEOSTASIS; LEARNING; SODIUM ION TRANSMEMBRANE TRANSPORT; REGULATION OF SYNAPTIC PLASTICITY; POSITIVE REGULATION OF SYNAPTIC TRANSMISSION; COGNITION; NEURON CELLULAR HOMEOSTASIS; CALCIUM ION IMPORT; CALCIUM ION TRANSMEMBRANE TRANSPORT; CALCIUM ION TRANSMEMBRANE IMPORT INTO CYTOSOL; CALCIUM ION IMPORT ACROSS PLASMA MEMBRANE; INORGANIC ION IMPORT ACROSS PLASMA MEMBRANE	166.562
Cacna1e	18	6.175	6.175	1.40192	1.40192	0.269786	0.810882	12.5773	CALCIUM ION TRANSMEMBRANE TRANSPORT; EXOCYTOSIS; NEUROTRANSMITTER SECRETION; LEARNING; LOCOMOTORY BEHAVIOR; ASSOCIATIVE LEARNING; SYNAPTIC VESICLE EXOCYTOSIS; TRANSMISSION OF NERVE IMPULSE; REGULATION OF NEUROTRANSMITTER SECRETION; COGNITION; REGULATION OF NEUROTRANSMITTER TRANSPORT; CALCIUM ION IMPORT; CALCIUM ION TRANSMEMBRANE IMPORT INTO CYTOSOL; CALCIUM ION IMPORT ACROSS PLASMA MEMBRANE; SYNA…	155.823
Gsk3b	20	6.63046	6.63046	1.13962	1.13962	0.185285	0.931157	11.7766	NEURON MIGRATION; SYNAPSE ASSEMBLY; POSITIVE REGULATION OF CELL GROWTH; PROTEIN LOCALIZATION TO SYNAPSE; REGULATION OF MEMBRANE POTENTIAL; REGULATION OF SYNAPTIC PLASTICITY; REGULATION OF NEURONAL SYNAPTIC PLASTICITY; DENDRITE MORPHOGENESIS; REGULATION OF DENDRITE MORPHOGENESIS; REGULATION OF DENDRITE DEVELOPMENT; REGULATION OF SYNAPSE STRUCTURE OR ACTIVITY; POSITIVE REGULATION OF SYNAPTIC TRANSM…	151.124
Atp2a2	17	6.35948	6.35948	1.31099	1.31099	0.176029	0.964079	14.0176	ACTION POTENTIAL; INTRACELLULAR MONOATOMIC ION HOMEOSTASIS; EXOCYTOSIS; NEUROTRANSMITTER SECRETION; REGULATION OF CARDIAC MUSCLE CONTRACTION BY CALCIUM ION SIGNALING; SYNAPTIC VESICLE EXOCYTOSIS; REGULATION OF MEMBRANE POTENTIAL; REGULATION OF NEUROTRANSMITTER SECRETION; REGULATION OF NEUROTRANSMITTER TRANSPORT; CARDIAC MUSCLE CONTRACTION; NEURON CELLULAR HOMEOSTASIS; SARCOPLASMIC RETICULUM CALCI…	141.732
Pafah1b1	20	7.30389	7.30389	0.908844	0.908844	0.138472	1	13.4016	NEURON MIGRATION; LOCOMOTORY BEHAVIOR; POSITIVE REGULATION OF CELL MORPHOGENESIS; TRANSMISSION OF NERVE IMPULSE; CENTRAL NERVOUS SYSTEM PROJECTION NEURON AXONOGENESIS; CENTRAL NERVOUS SYSTEM NEURON DIFFERENTIATION; CENTRAL NERVOUS SYSTEM NEURON DEVELOPMENT; CENTRAL NERVOUS SYSTEM NEURON AXONOGENESIS; POSITIVE REGULATION OF CELL GROWTH; DENDRITE MORPHOGENESIS; REGULATION OF DENDRITE MORPHOGENESIS;…	132.762
Nrxn1	29	6.08106	6.08106	0.722254	0.722254	0.112637	1	12.8276	GLUTAMATE RECEPTOR SIGNALING PATHWAY; NEUROTRANSMITTER SECRETION; SYNAPSE ASSEMBLY; LEARNING; CENTRAL NERVOUS SYSTEM NEURON DIFFERENTIATION; CELL JUNCTION MAINTENANCE; PROTEIN LOCALIZATION TO SYNAPSE; REGULATION OF MEMBRANE POTENTIAL; CELLULAR COMPONENT MAINTENANCE; REGULATION OF SYNAPSE STRUCTURE OR ACTIVITY; POSITIVE REGULATION OF SYNAPTIC TRANSMISSION; COGNITION; REGULATION OF SYNAPSE ASSEMBLY…	127.37
Scn2a	9	8.87334	8.87334	1.56609	1.56609	0.235238	0.688125	12.4221	ACTION POTENTIAL; TRANSMISSION OF NERVE IMPULSE; NEURONAL ACTION POTENTIAL; NERVE DEVELOPMENT; SODIUM ION TRANSMEMBRANE TRANSPORT; REGULATION OF MEMBRANE POTENTIAL; COGNITION; MEMBRANE DEPOLARIZATION DURING ACTION POTENTIAL; REGULATION OF PRESYNAPTIC MEMBRANE POTENTIAL	125.068
Slc4a8	12	6.05019	6.05019	1.71291	1.71291	0.266039	0.431335	11.1759	INTRACELLULAR MONOATOMIC ION HOMEOSTASIS; EXOCYTOSIS; NEUROTRANSMITTER SECRETION; SYNAPTIC VESICLE EXOCYTOSIS; SODIUM ION TRANSMEMBRANE TRANSPORT; REGULATION OF MEMBRANE POTENTIAL; REGULATION OF NEUROTRANSMITTER SECRETION; POSITIVE REGULATION OF SYNAPTIC TRANSMISSION; REGULATION OF NEUROTRANSMITTER TRANSPORT; SYNAPTIC VESICLE CYCLE; REGULATION OF REGULATED SECRETORY PATHWAY; REGULATION OF SYNAPTI…	124.361
Chrna7	16	8.36709	8.36709	0.922768	0.922768	0.365386	0.829964	8.68463	ACTION POTENTIAL; LEARNING; ASSOCIATIVE LEARNING; TRANSMISSION OF NERVE IMPULSE; NEURONAL ACTION POTENTIAL; REGULATION OF MEMBRANE POTENTIAL; REGULATION OF SYNAPTIC PLASTICITY; DENDRITE MORPHOGENESIS; REGULATION OF SYNAPSE STRUCTURE OR ACTIVITY; POSITIVE REGULATION OF SYNAPTIC TRANSMISSION; COGNITION; REGULATION OF POSTSYNAPTIC MEMBRANE POTENTIAL; MODULATION OF EXCITATORY POSTSYNAPTIC POTENTIAL; …	123.534
Pten	27	6.98835	6.98835	0.6465	0.6465	0.130319	1	11.3672	SYNAPSE ASSEMBLY; LOCOMOTORY BEHAVIOR; CENTRAL NERVOUS SYSTEM NEURON DIFFERENTIATION; CENTRAL NERVOUS SYSTEM NEURON DEVELOPMENT; CENTRAL NERVOUS SYSTEM NEURON AXONOGENESIS; REGULATION OF MEMBRANE POTENTIAL; REGULATION OF SYNAPTIC PLASTICITY; DENDRITE MORPHOGENESIS; REGULATION OF SYNAPSE STRUCTURE OR ACTIVITY; POSITIVE REGULATION OF SYNAPTIC TRANSMISSION; COGNITION; REGULATION OF POSTSYNAPTIC MEMB…	121.985
App	27	6.78448	6.78448	0.62763	0.62763	0.101752	1	15.0052	INTRACELLULAR MONOATOMIC ION HOMEOSTASIS; GLUTAMATE RECEPTOR SIGNALING PATHWAY; SYNAPSE ASSEMBLY; LEARNING; LOCOMOTORY BEHAVIOR; NEURON RECOGNITION; ASSOCIATIVE LEARNING; CENTRAL NERVOUS SYSTEM NEURON DIFFERENTIATION; REGULATION OF MEMBRANE POTENTIAL; CELLULAR COMPONENT MAINTENANCE; REGULATION OF SYNAPTIC PLASTICITY; REGULATION OF NEURONAL SYNAPTIC PLASTICITY; REGULATION OF SYNAPSE STRUCTURE OR A…	114.97
Grm5	10	7.11433	7.11433	1.56846	1.56846	0.270138	0.672654	12.1687	INTRACELLULAR MONOATOMIC ION HOMEOSTASIS; GLUTAMATE RECEPTOR SIGNALING PATHWAY; LEARNING; LOCOMOTORY BEHAVIOR; REGULATION OF MEMBRANE POTENTIAL; REGULATION OF SYNAPTIC PLASTICITY; REGULATION OF NEURONAL SYNAPTIC PLASTICITY; COGNITION; REGULATION OF CYTOSOLIC CALCIUM ION CONCENTRATION; REGULATION OF POSTSYNAPTIC MEMBRANE POTENTIAL	111.585
Gria1	17	7.92254	7.92254	0.816897	0.816897	0.122876	1	14.5465	ACTION POTENTIAL; RECEPTOR RECYCLING; GLUTAMATE RECEPTOR SIGNALING PATHWAY; SYNAPSE ASSEMBLY; LEARNING; LOCOMOTORY BEHAVIOR; ASSOCIATIVE LEARNING; TRANSMISSION OF NERVE IMPULSE; NEURONAL ACTION POTENTIAL; REGULATION OF MEMBRANE POTENTIAL; REGULATION OF SYNAPTIC PLASTICITY; POSITIVE REGULATION OF SYNAPTIC TRANSMISSION; COGNITION; REGULATION OF POSTSYNAPTIC MEMBRANE POTENTIAL; MODULATION OF EXCITAT…	110.022
Akap5	16	6.2392	6.2392	1.09162	1.09162	0.248423	0.864837	10.4355	SYNAPSE ASSEMBLY; POSITIVE REGULATION OF CELL MORPHOGENESIS; DENDRITE MORPHOGENESIS; REGULATION OF DENDRITE MORPHOGENESIS; REGULATION OF DENDRITE DEVELOPMENT; CALCIUM ION TRANSPORT INTO CYTOSOL; CALCIUM ION IMPORT; CALCIUM ION TRANSMEMBRANE TRANSPORT; CALCIUM ION TRANSMEMBRANE IMPORT INTO CYTOSOL; CALCIUM ION IMPORT ACROSS PLASMA MEMBRANE; REGULATION OF POSTSYNAPTIC MEMBRANE NEUROTRANSMITTER RECE…	108.974
Actr2	11	7.82333	7.82333	1.19266	1.19266	0.180711	0.964079	13.2534	POSITIVE REGULATION OF CELL MORPHOGENESIS; DENDRITE MORPHOGENESIS; REGULATION OF DENDRITE MORPHOGENESIS; REGULATION OF DENDRITE DEVELOPMENT; REGULATION OF SYNAPSE STRUCTURE OR ACTIVITY; DENDRITIC SPINE MORPHOGENESIS; REGULATION OF DENDRITIC SPINE MORPHOGENESIS; POSITIVE REGULATION OF DENDRITIC SPINE MORPHOGENESIS; POSTSYNAPSE ORGANIZATION; REGULATION OF POSTSYNAPSE ORGANIZATION; NEURON PROJECTION…	102.637
Cacna1b	16	5.67766	5.67766	1.11607	1.11607	0.222856	0.892495	10.9986	INTRACELLULAR MONOATOMIC ION HOMEOSTASIS; EXOCYTOSIS; NEUROTRANSMITTER SECRETION; LOCOMOTORY BEHAVIOR; SYNAPTIC VESICLE EXOCYTOSIS; REGULATION OF NEUROTRANSMITTER SECRETION; POSITIVE REGULATION OF SYNAPTIC TRANSMISSION; REGULATION OF CYTOSOLIC CALCIUM ION CONCENTRATION; REGULATION OF NEUROTRANSMITTER TRANSPORT; NEURON CELLULAR HOMEOSTASIS; CALCIUM ION IMPORT; CALCIUM ION TRANSMEMBRANE TRANSPORT; …	101.387
Ephb2	26	7.01282	7.01282	0.546225	0.546225	0.173824	1	9.40837	GLUTAMATE RECEPTOR SIGNALING PATHWAY; AXONAL FASCICULATION; SYNAPSE ASSEMBLY; LEARNING; NEURON RECOGNITION; POSITIVE REGULATION OF CELL MORPHOGENESIS; CENTRAL NERVOUS SYSTEM PROJECTION NEURON AXONOGENESIS; CENTRAL NERVOUS SYSTEM NEURON DIFFERENTIATION; CENTRAL NERVOUS SYSTEM NEURON DEVELOPMENT; CENTRAL NERVOUS SYSTEM NEURON AXONOGENESIS; REGULATION OF SYNAPTIC PLASTICITY; REGULATION OF NEURONAL S…	99.595
Dnm3	12	7.81159	7.81159	1.00479	1.00479	0.235178	0.964079	10.8444	SYNAPSE ASSEMBLY; SYNAPTIC VESICLE RECYCLING; DENDRITE MORPHOGENESIS; REGULATION OF SYNAPSE STRUCTURE OR ACTIVITY; DENDRITIC SPINE MORPHOGENESIS; REGULATION OF DENDRITIC SPINE MORPHOGENESIS; REGULATION OF POSTSYNAPTIC MEMBRANE NEUROTRANSMITTER RECEPTOR LEVELS; POSTSYNAPSE ORGANIZATION; REGULATION OF POSTSYNAPSE ORGANIZATION; SYNAPTIC VESICLE CYCLE; NEURON PROJECTION ORGANIZATION; PRESYNAPTIC ENDO…	94.1881
Erc2	11	5.51667	5.51667	1.54287	1.54287	0.227622	0.688125	12.2086	INTRACELLULAR MONOATOMIC ION HOMEOSTASIS; EXOCYTOSIS; NEUROTRANSMITTER SECRETION; SYNAPTIC VESICLE EXOCYTOSIS; CELL JUNCTION MAINTENANCE; CELLULAR COMPONENT MAINTENANCE; REGULATION OF SYNAPTIC PLASTICITY; REGULATION OF CYTOSOLIC CALCIUM ION CONCENTRATION; NEURON CELLULAR HOMEOSTASIS; SYNAPTIC VESICLE CYCLE; MAINTENANCE OF SYNAPSE STRUCTURE	93.6264
Ryr2	13	6.10516	6.10516	1.16719	1.16719	0.230362	0.931157	12.0745	ACTION POTENTIAL; INTRACELLULAR MONOATOMIC ION HOMEOSTASIS; REGULATION OF RELEASE OF SEQUESTERED CALCIUM ION INTO CYTOSOL BY SARCOPLASMIC RETICULUM; REGULATION OF CARDIAC MUSCLE CONTRACTION BY CALCIUM ION SIGNALING; REGULATION OF MEMBRANE POTENTIAL; REGULATION OF CYTOSOLIC CALCIUM ION CONCENTRATION; CARDIAC MUSCLE CONTRACTION; CALCIUM ION TRANSPORT INTO CYTOSOL; SARCOPLASMIC RETICULUM CALCIUM ION…	92.6362
Grin1	30	6.75455	6.75455	0.431513	0.431513	0.12399	1	13.2583	INTRACELLULAR MONOATOMIC ION HOMEOSTASIS; GLUTAMATE RECEPTOR SIGNALING PATHWAY; SYNAPSE ASSEMBLY; LEARNING; LOCOMOTORY BEHAVIOR; ASSOCIATIVE LEARNING; PROTEIN LOCALIZATION TO SYNAPSE; SODIUM ION TRANSMEMBRANE TRANSPORT; REGULATION OF MEMBRANE POTENTIAL; CELLULAR COMPONENT MAINTENANCE; REGULATION OF SYNAPTIC PLASTICITY; REGULATION OF NEURONAL SYNAPTIC PLASTICITY; DENDRITE MORPHOGENESIS; REGULATION…	87.4402
Ube3a	12	7.62415	7.62415	0.944083	0.944083	0.211988	0.995307	10.8263	INTRACELLULAR MONOATOMIC ION HOMEOSTASIS; LEARNING; LOCOMOTORY BEHAVIOR; REGULATION OF SYNAPTIC PLASTICITY; DENDRITE MORPHOGENESIS; REGULATION OF SYNAPSE STRUCTURE OR ACTIVITY; COGNITION; DENDRITIC SPINE MORPHOGENESIS; REGULATION OF DENDRITIC SPINE MORPHOGENESIS; POSTSYNAPSE ORGANIZATION; REGULATION OF POSTSYNAPSE ORGANIZATION; NEURON PROJECTION ORGANIZATION	86.374
Cacna2d1	9	6.82264	6.82264	1.3956	1.3956	0.250979	0.715766	11.6279	ACTION POTENTIAL; REGULATION OF MEMBRANE POTENTIAL; CARDIAC MUSCLE CONTRACTION; CALCIUM ION TRANSPORT INTO CYTOSOL; CALCIUM ION TRANSMEMBRANE TRANSPORT; MEMBRANE DEPOLARIZATION DURING ACTION POTENTIAL; MEMBRANE DEPOLARIZATION DURING CARDIAC MUSCLE CELL ACTION POTENTIAL; CALCIUM ION TRANSMEMBRANE IMPORT INTO CYTOSOL; REGULATION OF ACTION POTENTIAL	85.6952
Scn1a	10	8.07425	8.07425	1.05943	1.05943	0.256004	0.925506	10.7757	ACTION POTENTIAL; LOCOMOTORY BEHAVIOR; TRANSMISSION OF NERVE IMPULSE; NEURONAL ACTION POTENTIAL; NERVE DEVELOPMENT; SODIUM ION TRANSMEMBRANE TRANSPORT; REGULATION OF MEMBRANE POTENTIAL; CARDIAC MUSCLE CONTRACTION; MEMBRANE DEPOLARIZATION DURING ACTION POTENTIAL; REGULATION OF PRESYNAPTIC MEMBRANE POTENTIAL	85.5414
Gria3	7	8.16389	8.16389	1.49554	1.49554	0.232696	0.688125	11.8566	RECEPTOR RECYCLING; GLUTAMATE RECEPTOR SIGNALING PATHWAY; REGULATION OF MEMBRANE POTENTIAL; REGULATION OF SYNAPTIC PLASTICITY; POSITIVE REGULATION OF SYNAPTIC TRANSMISSION; REGULATION OF POSTSYNAPTIC MEMBRANE POTENTIAL; REGULATION OF PRESYNAPTIC MEMBRANE POTENTIAL	85.4659
Nrxn3	14	5.43912	5.43912	1.11335	1.11335	0.229051	0.950015	11.8328	NEUROTRANSMITTER SECRETION; SYNAPSE ASSEMBLY; PROTEIN LOCALIZATION TO SYNAPSE; POSTSYNAPTIC DENSITY ORGANIZATION; POSTSYNAPTIC DENSITY ASSEMBLY; RECEPTOR LOCALIZATION TO SYNAPSE; POSTSYNAPTIC SPECIALIZATION ASSEMBLY; REGULATION OF POSTSYNAPTIC MEMBRANE NEUROTRANSMITTER RECEPTOR LEVELS; POSTSYNAPTIC SPECIALIZATION ORGANIZATION; POSTSYNAPSE ORGANIZATION; PROTEIN LOCALIZATION TO CELL JUNCTION; EXCIT…	84.7788
Cdkl5	9	7.61439	7.61439	1.2263	1.2263	0.214932	0.878952	11.8632	NEURON MIGRATION; POSITIVE REGULATION OF CELL MORPHOGENESIS; POSITIVE REGULATION OF CELL GROWTH; DENDRITE MORPHOGENESIS; REGULATION OF DENDRITE MORPHOGENESIS; REGULATION OF DENDRITE DEVELOPMENT; REGULATION OF SYNAPSE STRUCTURE OR ACTIVITY; POSTSYNAPSE ORGANIZATION; REGULATION OF POSTSYNAPSE ORGANIZATION	84.0377
Sgk1	9	6.74011	6.74011	1.3819	1.3819	0.627017	0.715766	11.5307	INTRACELLULAR MONOATOMIC ION HOMEOSTASIS; LEARNING; ASSOCIATIVE LEARNING; POSITIVE REGULATION OF CELL MORPHOGENESIS; POSITIVE REGULATION OF CELL GROWTH; DENDRITE MORPHOGENESIS; REGULATION OF DENDRITE MORPHOGENESIS; REGULATION OF DENDRITE DEVELOPMENT; COGNITION	83.8278
Pak3	11	7.82333	7.82333	0.962404	0.962404	0.256898	0.995889	11.0583	POSITIVE REGULATION OF CELL MORPHOGENESIS; DENDRITE MORPHOGENESIS; REGULATION OF DENDRITE MORPHOGENESIS; REGULATION OF DENDRITE DEVELOPMENT; REGULATION OF SYNAPSE STRUCTURE OR ACTIVITY; DENDRITIC SPINE MORPHOGENESIS; REGULATION OF DENDRITIC SPINE MORPHOGENESIS; POSITIVE REGULATION OF DENDRITIC SPINE MORPHOGENESIS; POSTSYNAPSE ORGANIZATION; REGULATION OF POSTSYNAPSE ORGANIZATION; NEURON PROJECTION…	82.8213
Kcnq3	8	7.96871	7.96871	1.2925	1.2925	0.246409	0.878952	12.5108	ACTION POTENTIAL; EXOCYTOSIS; TRANSMISSION OF NERVE IMPULSE; NEURONAL ACTION POTENTIAL; NERVE DEVELOPMENT; REGULATION OF MEMBRANE POTENTIAL; REGULATION OF SYNAPTIC PLASTICITY; REGULATION OF ACTION POTENTIAL	82.3967
Plxna4	10	6.10793	6.10793	1.33707	1.33707	0.25319	0.819744	12.1918	NERVE DEVELOPMENT; CENTRAL NERVOUS SYSTEM PROJECTION NEURON AXONOGENESIS; CENTRAL NERVOUS SYSTEM NEURON DIFFERENTIATION; CENTRAL NERVOUS SYSTEM NEURON DEVELOPMENT; CENTRAL NERVOUS SYSTEM NEURON AXONOGENESIS; CELL JUNCTION MAINTENANCE; CELLULAR COMPONENT MAINTENANCE; NEURON PROJECTION GUIDANCE; MAINTENANCE OF SYNAPSE STRUCTURE; SYNAPSE ASSEMBLY	81.6672
Opa1	12	7.66913	7.66913	0.884974	0.884974	0.147247	1	11.7309	POSITIVE REGULATION OF CELL MORPHOGENESIS; DENDRITE MORPHOGENESIS; REGULATION OF DENDRITE MORPHOGENESIS; REGULATION OF DENDRITE DEVELOPMENT; REGULATION OF SYNAPSE STRUCTURE OR ACTIVITY; DENDRITIC SPINE MORPHOGENESIS; REGULATION OF DENDRITIC SPINE MORPHOGENESIS; POSITIVE REGULATION OF DENDRITIC SPINE MORPHOGENESIS; CALCIUM ION TRANSMEMBRANE TRANSPORT; POSTSYNAPSE ORGANIZATION; REGULATION OF POSTSY…	81.4437
Kcna2	7	9.86994	9.86994	1.17716	1.17716	0.176481	0.931157	12.0232	ACTION POTENTIAL; TRANSMISSION OF NERVE IMPULSE; NEURONAL ACTION POTENTIAL; NERVE DEVELOPMENT; REGULATION OF MEMBRANE POTENTIAL; REGULATION OF POSTSYNAPTIC MEMBRANE POTENTIAL; REGULATION OF PRESYNAPTIC MEMBRANE POTENTIAL	81.3298
Scn8a	8	8.20005	8.20005	1.23907	1.23907	0.214446	0.935333	12.9535	ACTION POTENTIAL; TRANSMISSION OF NERVE IMPULSE; NEURONAL ACTION POTENTIAL; NERVE DEVELOPMENT; SODIUM ION TRANSMEMBRANE TRANSPORT; REGULATION OF MEMBRANE POTENTIAL; LOCOMOTORY BEHAVIOR; MEMBRANE DEPOLARIZATION DURING ACTION POTENTIAL	81.2837
Syt1	12	5.66166	5.66166	1.183	1.183	0.182761	1	14.9016	EXOCYTOSIS; NEUROTRANSMITTER SECRETION; SYNAPTIC VESICLE EXOCYTOSIS; POSITIVE REGULATION OF CELL GROWTH; SYNAPTIC VESICLE RECYCLING; REGULATION OF NEUROTRANSMITTER SECRETION; POSITIVE REGULATION OF SYNAPTIC TRANSMISSION; REGULATION OF NEUROTRANSMITTER TRANSPORT; SYNAPTIC VESICLE CYCLE; PRESYNAPTIC ENDOCYTOSIS; REGULATION OF REGULATED SECRETORY PATHWAY; REGULATION OF SYNAPTIC VESICLE EXOCYTOSIS	80.3727
Gabrb2	6	10.2669	10.2669	1.26585	1.26585	0.209737	0.859936	11.9497	SYNAPSE ASSEMBLY; NERVE DEVELOPMENT; REGULATION OF MEMBRANE POTENTIAL; REGULATION OF POSTSYNAPTIC MEMBRANE POTENTIAL; REGULATION OF PRESYNAPTIC MEMBRANE POTENTIAL; INHIBITORY SYNAPSE ASSEMBLY	77.9777
Synj1	9	6.61631	6.61631	1.29689	1.29689	0.215747	0.931157	13.2746	LEARNING; SYNAPTIC VESICLE RECYCLING; COGNITION; SYNAPTIC VESICLE CYCLE; PRESYNAPTIC ENDOCYTOSIS; EXOCYTOSIS; NEUROTRANSMITTER SECRETION; SYNAPTIC VESICLE EXOCYTOSIS; REGULATION OF POSTSYNAPTIC MEMBRANE NEUROTRANSMITTER RECEPTOR LEVELS	77.2253
Nf1	12	6.67516	6.67516	0.962325	0.962325	0.206277	0.964079	10.7691	NEUROTRANSMITTER SECRETION; LEARNING; ASSOCIATIVE LEARNING; REGULATION OF NEUROTRANSMITTER SECRETION; REGULATION OF SYNAPTIC PLASTICITY; REGULATION OF NEURONAL SYNAPTIC PLASTICITY; REGULATION OF SYNAPSE STRUCTURE OR ACTIVITY; POSITIVE REGULATION OF SYNAPTIC TRANSMISSION; COGNITION; REGULATION OF NEUROTRANSMITTER TRANSPORT; POSTSYNAPSE ORGANIZATION; REGULATION OF POSTSYNAPSE ORGANIZATION	77.0841
Clstn2	8	7.56881	7.56881	1.24278	1.24278	0.205563	0.92917	12.5811	SYNAPSE ASSEMBLY; LEARNING; ASSOCIATIVE LEARNING; REGULATION OF SYNAPSE STRUCTURE OR ACTIVITY; POSITIVE REGULATION OF SYNAPTIC TRANSMISSION; COGNITION; REGULATION OF SYNAPSE ASSEMBLY; INHIBITORY SYNAPSE ASSEMBLY	75.2507
Nrcam	8	8.91721	8.91721	1.03458	1.03458	0.157617	1	13.2579	ACTION POTENTIAL; NEURON RECOGNITION; TRANSMISSION OF NERVE IMPULSE; REGULATION OF MEMBRANE POTENTIAL; REGULATION OF SYNAPSE STRUCTURE OR ACTIVITY; NEURON PROJECTION GUIDANCE; POSTSYNAPSE ORGANIZATION; REGULATION OF POSTSYNAPSE ORGANIZATION	73.8044
Cacnb4	16	6.5832	6.5832	0.69889	0.69889	0.139677	1	10.9262	ACTION POTENTIAL; INTRACELLULAR MONOATOMIC ION HOMEOSTASIS; EXOCYTOSIS; NEUROTRANSMITTER SECRETION; LOCOMOTORY BEHAVIOR; SYNAPTIC VESICLE EXOCYTOSIS; TRANSMISSION OF NERVE IMPULSE; REGULATION OF MEMBRANE POTENTIAL; REGULATION OF NEUROTRANSMITTER SECRETION; REGULATION OF CYTOSOLIC CALCIUM ION CONCENTRATION; REGULATION OF NEUROTRANSMITTER TRANSPORT; NEURON CELLULAR HOMEOSTASIS; CALCIUM ION TRANSMEM…	73.6148
Rab3gap1	15	6.41638	6.41638	0.761952	0.761952	0.171538	1	10.8646	EXOCYTOSIS; ENDOPLASMIC RETICULUM ORGANIZATION; NEUROTRANSMITTER SECRETION; SYNAPTIC VESICLE EXOCYTOSIS; REGULATION OF MEMBRANE POTENTIAL; REGULATION OF NEUROTRANSMITTER SECRETION; REGULATION OF SYNAPTIC PLASTICITY; REGULATION OF NEURONAL SYNAPTIC PLASTICITY; POSITIVE REGULATION OF SYNAPTIC TRANSMISSION; REGULATION OF NEUROTRANSMITTER TRANSPORT; REGULATION OF POSTSYNAPTIC MEMBRANE POTENTIAL; ENDO…	73.3346
Ank2	11	6.50377	6.50377	1.01331	1.01331	0.14016	1	13.6317	ACTION POTENTIAL; INTRACELLULAR MONOATOMIC ION HOMEOSTASIS; REGULATION OF RELEASE OF SEQUESTERED CALCIUM ION INTO CYTOSOL BY SARCOPLASMIC RETICULUM; REGULATION OF CARDIAC MUSCLE CONTRACTION BY CALCIUM ION SIGNALING; REGULATION OF MEMBRANE POTENTIAL; CARDIAC MUSCLE CONTRACTION; SARCOPLASMIC RETICULUM CALCIUM ION TRANSPORT; CALCIUM ION TRANSMEMBRANE TRANSPORT; CALCIUM ION TRANSMEMBRANE IMPORT INTO …	72.4939
Prepl	9	5.38495	5.38495	1.49416	1.49416	0.213982	0.810813	13.23	EXOCYTOSIS; NEUROTRANSMITTER SECRETION; SYNAPTIC VESICLE EXOCYTOSIS; ENDOSOMAL TRANSPORT; REGULATION OF NEUROTRANSMITTER SECRETION; REGULATION OF NEUROTRANSMITTER TRANSPORT; SYNAPTIC VESICLE CYCLE; REGULATION OF REGULATED SECRETORY PATHWAY; REGULATION OF SYNAPTIC VESICLE EXOCYTOSIS	72.4139
Usp9x	7	7.60234	7.60234	1.31583	1.31583	0.206088	0.829964	12.1583	NEURON MIGRATION; RECEPTOR RECYCLING; SYNAPSE ASSEMBLY; REGULATION OF SYNAPSE STRUCTURE OR ACTIVITY; REGULATION OF SYNAPSE ASSEMBLY; POSTSYNAPSE ORGANIZATION; REGULATION OF POSTSYNAPSE ORGANIZATION	70.0237
Dnm1l	23	6.70732	6.70732	0.450357	0.450357	0.104985	1	12.0264	EXOCYTOSIS; NEUROTRANSMITTER SECRETION; POSITIVE REGULATION OF CELL MORPHOGENESIS; SYNAPTIC VESICLE EXOCYTOSIS; ENDOSOMAL TRANSPORT; SYNAPTIC VESICLE RECYCLING; REGULATION OF NEUROTRANSMITTER SECRETION; DENDRITE MORPHOGENESIS; REGULATION OF DENDRITE MORPHOGENESIS; REGULATION OF DENDRITE DEVELOPMENT; REGULATION OF SYNAPSE STRUCTURE OR ACTIVITY; POSITIVE REGULATION OF SYNAPTIC TRANSMISSION; REGULAT…	69.4758
Cnr1	9	7.41374	7.41374	1.03035	1.03035	0.354006	0.964079	11.4971	ACTION POTENTIAL; INTRACELLULAR MONOATOMIC ION HOMEOSTASIS; AXONAL FASCICULATION; NEURON RECOGNITION; REGULATION OF MEMBRANE POTENTIAL; COGNITION; REGULATION OF CYTOSOLIC CALCIUM ION CONCENTRATION; NEURON CELLULAR HOMEOSTASIS; REGULATION OF ACTION POTENTIAL	68.7488
Braf	14	5.87356	5.87356	0.828895	0.828895	0.154481	1	11.4368	EXOCYTOSIS; NEUROTRANSMITTER SECRETION; LEARNING; ASSOCIATIVE LEARNING; SYNAPTIC VESICLE EXOCYTOSIS; REGULATION OF NEUROTRANSMITTER SECRETION; REGULATION OF SYNAPTIC PLASTICITY; POSITIVE REGULATION OF SYNAPTIC TRANSMISSION; COGNITION; REGULATION OF NEUROTRANSMITTER TRANSPORT; POSTSYNAPTIC MODULATION OF CHEMICAL SYNAPTIC TRANSMISSION; SYNAPTIC VESICLE CYCLE; REGULATION OF REGULATED SECRETORY PATHW…	68.1599
Kcna1	7	9.86994	9.86994	0.982862	0.982862	0.163529	1	12.2637	ACTION POTENTIAL; TRANSMISSION OF NERVE IMPULSE; NEURONAL ACTION POTENTIAL; NERVE DEVELOPMENT; REGULATION OF MEMBRANE POTENTIAL; REGULATION OF POSTSYNAPTIC MEMBRANE POTENTIAL; REGULATION OF PRESYNAPTIC MEMBRANE POTENTIAL	67.9055
Gabrb3	7	9.54965	9.54965	1.01262	1.01262	0.168341	1	12.985	SYNAPSE ASSEMBLY; LEARNING; NERVE DEVELOPMENT; REGULATION OF MEMBRANE POTENTIAL; COGNITION; REGULATION OF POSTSYNAPTIC MEMBRANE POTENTIAL; INHIBITORY SYNAPSE ASSEMBLY	67.6912
Stau2	16	7.20014	7.20014	0.586682	0.586682	0.112474	1	11.6509	SYNAPSE ASSEMBLY; POSITIVE REGULATION OF CELL MORPHOGENESIS; PROTEIN LOCALIZATION TO SYNAPSE; REGULATION OF SYNAPTIC PLASTICITY; DENDRITE MORPHOGENESIS; REGULATION OF DENDRITE MORPHOGENESIS; REGULATION OF DENDRITE DEVELOPMENT; REGULATION OF SYNAPSE STRUCTURE OR ACTIVITY; REGULATION OF SYNAPSE ASSEMBLY; DENDRITIC SPINE MORPHOGENESIS; REGULATION OF DENDRITIC SPINE MORPHOGENESIS; POSITIVE REGULATION…	67.5872
Dcc	7	5.82175	5.82175	1.65703	1.65703	0.418378	0.283191	9.78127	NEURON MIGRATION; CENTRAL NERVOUS SYSTEM PROJECTION NEURON AXONOGENESIS; CENTRAL NERVOUS SYSTEM NEURON DIFFERENTIATION; CENTRAL NERVOUS SYSTEM NEURON DEVELOPMENT; CENTRAL NERVOUS SYSTEM NEURON AXONOGENESIS; NEURON PROJECTION GUIDANCE; POSTSYNAPTIC MODULATION OF CHEMICAL SYNAPTIC TRANSMISSION	67.5276
Gabrb1	5	9.50259	9.50259	1.4122	1.4122	0.258031	0.750423	12.0051	CENTRAL NERVOUS SYSTEM NEURON DIFFERENTIATION; CENTRAL NERVOUS SYSTEM NEURON DEVELOPMENT; REGULATION OF MEMBRANE POTENTIAL; REGULATION OF POSTSYNAPTIC MEMBRANE POTENTIAL; REGULATION OF PRESYNAPTIC MEMBRANE POTENTIAL	67.0979
Fbxo45	15	6.32452	6.32452	0.705232	0.705232	0.146605	1	10.5493	NEURON MIGRATION; EXOCYTOSIS; NEUROTRANSMITTER SECRETION; SYNAPSE ASSEMBLY; SYNAPTIC VESICLE EXOCYTOSIS; NERVE DEVELOPMENT; CENTRAL NERVOUS SYSTEM PROJECTION NEURON AXONOGENESIS; CENTRAL NERVOUS SYSTEM NEURON DIFFERENTIATION; CENTRAL NERVOUS SYSTEM NEURON DEVELOPMENT; CENTRAL NERVOUS SYSTEM NEURON AXONOGENESIS; REGULATION OF NEUROTRANSMITTER SECRETION; REGULATION OF NEUROTRANSMITTER TRANSPORT; SY…	66.9038
Map1b	7	7.41541	7.41541	1.2881	1.2881	0.163423	0.964079	14.288	SYNAPSE ASSEMBLY; POSITIVE REGULATION OF CELL GROWTH; REGULATION OF SYNAPTIC PLASTICITY; REGULATION OF SYNAPSE STRUCTURE OR ACTIVITY; REGULATION OF SYNAPSE ASSEMBLY; POSTSYNAPSE ORGANIZATION; REGULATION OF POSTSYNAPSE ORGANIZATION	66.8627
Dock4	5	8.33244	8.33244	1.60404	1.60404	0.245878	0.679945	12.5112	SYNAPSE ASSEMBLY; REGULATION OF SYNAPSE STRUCTURE OR ACTIVITY; REGULATION OF SYNAPSE ASSEMBLY; POSTSYNAPSE ORGANIZATION; REGULATION OF POSTSYNAPSE ORGANIZATION	66.8278
Bsn	9	6.11552	6.11552	1.19879	1.19879	0.181985	0.964079	13.289	SYNAPSE ASSEMBLY; CELL JUNCTION MAINTENANCE; PROTEIN LOCALIZATION TO SYNAPSE; CELLULAR COMPONENT MAINTENANCE; PRESYNAPSE ASSEMBLY; PRESYNAPSE ORGANIZATION; SYNAPTIC VESICLE CYCLE; MAINTENANCE OF SYNAPSE STRUCTURE; PROTEIN LOCALIZATION TO CELL JUNCTION	65.9813
L1cam	12	5.77788	5.77788	0.948147	0.948147	0.281344	0.987091	10.7995	NEURON PROJECTION GUIDANCE; AXONAL FASCICULATION; SYNAPSE ASSEMBLY; NEURON RECOGNITION; CENTRAL NERVOUS SYSTEM NEURON DIFFERENTIATION; CENTRAL NERVOUS SYSTEM NEURON DEVELOPMENT; POSITIVE REGULATION OF CELL GROWTH; CELL JUNCTION MAINTENANCE; CELLULAR COMPONENT MAINTENANCE; REGULATION OF SYNAPSE STRUCTURE OR ACTIVITY; REGULATION OF SYNAPSE ASSEMBLY; MAINTENANCE OF SYNAPSE STRUCTURE	65.7394
Rtn4	9	7.19403	7.19403	1.0134	1.0134	0.145241	1	13.531	ENDOPLASMIC RETICULUM ORGANIZATION; AXONAL FASCICULATION; SYNAPSE ASSEMBLY; NEURON RECOGNITION; REGULATION OF SYNAPSE STRUCTURE OR ACTIVITY; REGULATION OF SYNAPSE ASSEMBLY; ENDOPLASMIC RETICULUM TUBULAR NETWORK ORGANIZATION; POSTSYNAPSE ORGANIZATION; REGULATION OF POSTSYNAPSE ORGANIZATION	65.6137
Gabra1	5	11.1258	11.1258	1.12329	1.12329	0.193591	0.964079	12.1355	SYNAPSE ASSEMBLY; REGULATION OF MEMBRANE POTENTIAL; REGULATION OF POSTSYNAPTIC MEMBRANE POTENTIAL; REGULATION OF PRESYNAPTIC MEMBRANE POTENTIAL; INHIBITORY SYNAPSE ASSEMBLY	62.4876
Sv2b	11	5.48709	5.48709	1.0319	1.0319	0.248908	1	13.5669	INTRACELLULAR MONOATOMIC ION HOMEOSTASIS; EXOCYTOSIS; NEUROTRANSMITTER SECRETION; SYNAPTIC VESICLE EXOCYTOSIS; REGULATION OF NEUROTRANSMITTER SECRETION; REGULATION OF CYTOSOLIC CALCIUM ION CONCENTRATION; REGULATION OF NEUROTRANSMITTER TRANSPORT; NEURON CELLULAR HOMEOSTASIS; SYNAPTIC VESICLE CYCLE; REGULATION OF REGULATED SECRETORY PATHWAY; REGULATION OF SYNAPTIC VESICLE EXOCYTOSIS	62.2835
Neto2	8	6.10598	6.10598	1.27366	1.27366	0.282318	0.653035	9.74918	PROTEIN LOCALIZATION TO SYNAPSE; RECEPTOR LOCALIZATION TO SYNAPSE; REGULATION OF POSTSYNAPTIC MEMBRANE NEUROTRANSMITTER RECEPTOR LEVELS; PROTEIN LOCALIZATION TO CELL JUNCTION; REGULATION OF MEMBRANE POTENTIAL; REGULATION OF POSTSYNAPTIC MEMBRANE POTENTIAL; MODULATION OF EXCITATORY POSTSYNAPTIC POTENTIAL; POSITIVE REGULATION OF EXCITATORY POSTSYNAPTIC POTENTIAL	62.2155
Ppp1r9a	16	7.63954	7.63954	0.508453	0.508453	0.0929804	1	12.5522	NEUROTRANSMITTER SECRETION; SYNAPSE ASSEMBLY; REGULATION OF MEMBRANE POTENTIAL; REGULATION OF NEUROTRANSMITTER SECRETION; REGULATION OF SYNAPTIC PLASTICITY; DENDRITE MORPHOGENESIS; REGULATION OF SYNAPSE STRUCTURE OR ACTIVITY; POSITIVE REGULATION OF SYNAPTIC TRANSMISSION; REGULATION OF NEUROTRANSMITTER TRANSPORT; REGULATION OF SYNAPSE ASSEMBLY; REGULATION OF POSTSYNAPTIC MEMBRANE POTENTIAL; DENDRI…	62.1496
Afdn	21	7.13775	7.13775	0.412578	0.412578	0.116506	1	10.7242	SYNAPSE ASSEMBLY; POSITIVE REGULATION OF CELL MORPHOGENESIS; POSITIVE REGULATION OF CELL GROWTH; CELL JUNCTION MAINTENANCE; REGULATION OF MEMBRANE POTENTIAL; CELLULAR COMPONENT MAINTENANCE; DENDRITE MORPHOGENESIS; REGULATION OF DENDRITE MORPHOGENESIS; REGULATION OF DENDRITE DEVELOPMENT; REGULATION OF SYNAPSE STRUCTURE OR ACTIVITY; REGULATION OF SYNAPSE ASSEMBLY; REGULATION OF POSTSYNAPTIC MEMBRAN…	61.8424
Dhx36	11	7.82333	7.82333	0.70373	0.70373	0.1501	1	10.72	POSITIVE REGULATION OF CELL MORPHOGENESIS; DENDRITE MORPHOGENESIS; REGULATION OF DENDRITE MORPHOGENESIS; REGULATION OF DENDRITE DEVELOPMENT; REGULATION OF SYNAPSE STRUCTURE OR ACTIVITY; DENDRITIC SPINE MORPHOGENESIS; REGULATION OF DENDRITIC SPINE MORPHOGENESIS; POSITIVE REGULATION OF DENDRITIC SPINE MORPHOGENESIS; POSTSYNAPSE ORGANIZATION; REGULATION OF POSTSYNAPSE ORGANIZATION; NEURON PROJECTION…	60.5607
Dclk1	11	7.5832	7.5832	0.722998	0.722998	0.113577	1	13.5234	NEURON MIGRATION; SYNAPSE ASSEMBLY; CENTRAL NERVOUS SYSTEM PROJECTION NEURON AXONOGENESIS; CENTRAL NERVOUS SYSTEM NEURON DIFFERENTIATION; CENTRAL NERVOUS SYSTEM NEURON DEVELOPMENT; CENTRAL NERVOUS SYSTEM NEURON AXONOGENESIS; DENDRITE MORPHOGENESIS; REGULATION OF SYNAPSE STRUCTURE OR ACTIVITY; REGULATION OF SYNAPSE ASSEMBLY; POSTSYNAPSE ORGANIZATION; REGULATION OF POSTSYNAPSE ORGANIZATION	60.309
Ppp3cb	10	6.36082	6.36082	0.946991	0.946991	0.171293	1	12.7838	EXOCYTOSIS; LOCOMOTORY BEHAVIOR; SYNAPTIC VESICLE RECYCLING; CALCIUM ION IMPORT; CALCIUM ION TRANSMEMBRANE TRANSPORT; CALCIUM ION TRANSMEMBRANE IMPORT INTO CYTOSOL; CALCIUM ION IMPORT ACROSS PLASMA MEMBRANE; SYNAPTIC VESICLE CYCLE; INORGANIC ION IMPORT ACROSS PLASMA MEMBRANE; PRESYNAPTIC ENDOCYTOSIS	60.2364
Neto1	14	6.17971	6.17971	0.687786	0.687786	0.263565	1	11.6876	LEARNING; ASSOCIATIVE LEARNING; PROTEIN LOCALIZATION TO SYNAPSE; SODIUM ION TRANSMEMBRANE TRANSPORT; REGULATION OF MEMBRANE POTENTIAL; REGULATION OF SYNAPTIC PLASTICITY; REGULATION OF NEURONAL SYNAPTIC PLASTICITY; COGNITION; REGULATION OF POSTSYNAPTIC MEMBRANE POTENTIAL; RECEPTOR LOCALIZATION TO SYNAPSE; MODULATION OF EXCITATORY POSTSYNAPTIC POTENTIAL; REGULATION OF POSTSYNAPTIC MEMBRANE NEUROTRA…	59.5044
Slc24a4	9	6.39087	6.39087	1.02103	1.02103	0.263213	0.892495	10.0712	INTRACELLULAR MONOATOMIC ION HOMEOSTASIS; NERVE DEVELOPMENT; SODIUM ION TRANSMEMBRANE TRANSPORT; REGULATION OF MEMBRANE POTENTIAL; CALCIUM ION IMPORT; CALCIUM ION TRANSMEMBRANE TRANSPORT; CALCIUM ION TRANSMEMBRANE IMPORT INTO CYTOSOL; CALCIUM ION IMPORT ACROSS PLASMA MEMBRANE; INORGANIC ION IMPORT ACROSS PLASMA MEMBRANE	58.7275
Shisa6	5	5.99501	5.99501	1.928	1.928	0.31394	0.406582	12.3053	REGULATION OF SYNAPTIC PLASTICITY; REGULATION OF NEURONAL SYNAPTIC PLASTICITY; RECEPTOR LOCALIZATION TO SYNAPSE; REGULATION OF POSTSYNAPTIC MEMBRANE NEUROTRANSMITTER RECEPTOR LEVELS; POSTSYNAPSE ORGANIZATION	57.7918
Akap6	6	5.91501	5.91501	1.6165	1.6165	0.230175	0.653035	12.1834	INTRACELLULAR MONOATOMIC ION HOMEOSTASIS; POSITIVE REGULATION OF CELL GROWTH; REGULATION OF MEMBRANE POTENTIAL; CARDIAC MUSCLE CONTRACTION; CALCIUM ION TRANSMEMBRANE TRANSPORT; CALCIUM ION TRANSMEMBRANE IMPORT INTO CYTOSOL	57.3698
Gpr158	6	6.31761	6.31761	1.50809	1.50809	0.254037	0.653035	11.5294	NEUROTRANSMITTER SECRETION; REGULATION OF NEUROTRANSMITTER SECRETION; REGULATION OF SYNAPSE STRUCTURE OR ACTIVITY; POSITIVE REGULATION OF SYNAPTIC TRANSMISSION; COGNITION; REGULATION OF NEUROTRANSMITTER TRANSPORT	57.1654
Gabra5	9	9.27248	9.27248	0.675575	0.675575	0.13653	1	12.3802	SYNAPSE ASSEMBLY; LEARNING; ASSOCIATIVE LEARNING; NERVE DEVELOPMENT; REGULATION OF MEMBRANE POTENTIAL; COGNITION; REGULATION OF POSTSYNAPTIC MEMBRANE POTENTIAL; REGULATION OF PRESYNAPTIC MEMBRANE POTENTIAL; INHIBITORY SYNAPSE ASSEMBLY	56.3783
Nptn	12	6.06039	6.06039	0.772279	0.772279	0.124705	1	13.4604	INTRACELLULAR MONOATOMIC ION HOMEOSTASIS; SYNAPSE ASSEMBLY; LEARNING; NEURON RECOGNITION; ASSOCIATIVE LEARNING; REGULATION OF SYNAPTIC PLASTICITY; REGULATION OF NEURONAL SYNAPTIC PLASTICITY; POSITIVE REGULATION OF SYNAPTIC TRANSMISSION; COGNITION; RECEPTOR LOCALIZATION TO SYNAPSE; NEURON PROJECTION GUIDANCE; EXCITATORY SYNAPSE ASSEMBLY	56.1637
Kcnh1	13	6.533	6.533	0.654496	0.654496	0.145117	1	10.3251	INTRACELLULAR MONOATOMIC ION HOMEOSTASIS; EXOCYTOSIS; NEUROTRANSMITTER SECRETION; SYNAPTIC VESICLE EXOCYTOSIS; REGULATION OF MEMBRANE POTENTIAL; REGULATION OF NEUROTRANSMITTER SECRETION; REGULATION OF CYTOSOLIC CALCIUM ION CONCENTRATION; REGULATION OF NEUROTRANSMITTER TRANSPORT; NEURON CELLULAR HOMEOSTASIS; SYNAPTIC VESICLE CYCLE; REGULATION OF PRESYNAPTIC MEMBRANE POTENTIAL; REGULATION OF REGULA…	55.5857
Zdhhc2	11	5.62385	5.62385	0.896882	0.896882	0.23424	0.964079	10.005	SYNAPSE ASSEMBLY; ENDOSOMAL TRANSPORT; ENDOCYTIC RECYCLING; PROTEIN LOCALIZATION TO SYNAPSE; REGULATION OF SYNAPTIC PLASTICITY; REGULATION OF NEURONAL SYNAPTIC PLASTICITY; POSITIVE REGULATION OF SYNAPTIC TRANSMISSION; RECEPTOR LOCALIZATION TO SYNAPSE; REGULATION OF POSTSYNAPTIC MEMBRANE NEUROTRANSMITTER RECEPTOR LEVELS; POSTSYNAPSE ORGANIZATION; PROTEIN LOCALIZATION TO CELL JUNCTION	55.4833
Hcn1	7	8.88795	8.88795	0.856779	0.856779	0.25804	1	10.2712	ACTION POTENTIAL; TRANSMISSION OF NERVE IMPULSE; NEURONAL ACTION POTENTIAL; SODIUM ION TRANSMEMBRANE TRANSPORT; REGULATION OF MEMBRANE POTENTIAL; REGULATION OF POSTSYNAPTIC MEMBRANE POTENTIAL; REGULATION OF ACTION POTENTIAL	53.3051
Fgf12	7	8.22896	8.22896	0.915272	0.915272	0.206655	1	10.7348	ACTION POTENTIAL; LOCOMOTORY BEHAVIOR; TRANSMISSION OF NERVE IMPULSE; NEURONAL ACTION POTENTIAL; SODIUM ION TRANSMEMBRANE TRANSPORT; REGULATION OF MEMBRANE POTENTIAL; REGULATION OF ACTION POTENTIAL	52.7222
Mdga1	7	7.76653	7.76653	0.969278	0.969278	0.21323	0.964079	10.8746	NEURON MIGRATION; SYNAPSE ASSEMBLY; REGULATION OF SYNAPSE STRUCTURE OR ACTIVITY; REGULATION OF SYNAPSE ASSEMBLY; PRESYNAPSE ASSEMBLY; PRESYNAPSE ORGANIZATION; INHIBITORY SYNAPSE ASSEMBLY	52.6955
Slitrk4	8	7.40338	7.40338	0.882692	0.882692	0.364167	0.964079	9.58429	SYNAPSE ASSEMBLY; REGULATION OF SYNAPSE STRUCTURE OR ACTIVITY; REGULATION OF SYNAPSE ASSEMBLY; PRESYNAPSE ASSEMBLY; PRESYNAPSE ORGANIZATION; REGULATION OF SYNAPTIC PLASTICITY; POSITIVE REGULATION OF SYNAPTIC TRANSMISSION; COGNITION	52.2793
Tnr	7	7.06263	7.06263	1.05331	1.05331	0.170168	1	12.4782	LEARNING; LOCOMOTORY BEHAVIOR; ASSOCIATIVE LEARNING; TRANSMISSION OF NERVE IMPULSE; REGULATION OF SYNAPTIC PLASTICITY; POSITIVE REGULATION OF SYNAPTIC TRANSMISSION; COGNITION	52.0743
Bhlhb9	14	7.82661	7.82661	0.474333	0.474333	0.141885	1	10.296	SYNAPSE ASSEMBLY; POSITIVE REGULATION OF CELL MORPHOGENESIS; DENDRITE MORPHOGENESIS; REGULATION OF DENDRITE MORPHOGENESIS; REGULATION OF DENDRITE DEVELOPMENT; REGULATION OF SYNAPSE STRUCTURE OR ACTIVITY; COGNITION; REGULATION OF SYNAPSE ASSEMBLY; DENDRITIC SPINE MORPHOGENESIS; REGULATION OF DENDRITIC SPINE MORPHOGENESIS; POSITIVE REGULATION OF DENDRITIC SPINE MORPHOGENESIS; POSTSYNAPSE ORGANIZATI…	51.9739
Plcb1	8	5.7698	5.7698	1.12485	1.12485	0.184283	0.964079	12.3423	INTRACELLULAR MONOATOMIC ION HOMEOSTASIS; GLUTAMATE RECEPTOR SIGNALING PATHWAY; LEARNING; SODIUM ION TRANSMEMBRANE TRANSPORT; COGNITION; CALCIUM ION TRANSMEMBRANE TRANSPORT; CALCIUM ION TRANSMEMBRANE IMPORT INTO CYTOSOL; POSTSYNAPTIC MODULATION OF CHEMICAL SYNAPTIC TRANSMISSION	51.9213
Chrna5	6	9.55079	9.55079	0.895303	0.895303	0.474244	0.710509	7.47416	ACTION POTENTIAL; TRANSMISSION OF NERVE IMPULSE; NEURONAL ACTION POTENTIAL; REGULATION OF MEMBRANE POTENTIAL; REGULATION OF POSTSYNAPTIC MEMBRANE POTENTIAL; REGULATION OF ACTION POTENTIAL	51.3051
Stxbp5l	8	5.60264	5.60264	1.10231	1.10231	0.212829	0.954809	11.7452	EXOCYTOSIS; NEUROTRANSMITTER SECRETION; SYNAPTIC VESICLE EXOCYTOSIS; REGULATION OF NEUROTRANSMITTER SECRETION; REGULATION OF NEUROTRANSMITTER TRANSPORT; SYNAPTIC VESICLE CYCLE; REGULATION OF REGULATED SECRETORY PATHWAY; REGULATION OF SYNAPTIC VESICLE EXOCYTOSIS	49.4069
Cacna1i	10	7.21852	7.21852	0.679158	0.679158	0.207301	1	10.6503	ACTION POTENTIAL; EXOCYTOSIS; TRANSMISSION OF NERVE IMPULSE; NEURONAL ACTION POTENTIAL; REGULATION OF MEMBRANE POTENTIAL; CALCIUM ION TRANSPORT INTO CYTOSOL; CALCIUM ION TRANSMEMBRANE TRANSPORT; MEMBRANE DEPOLARIZATION DURING ACTION POTENTIAL; CALCIUM ION TRANSMEMBRANE IMPORT INTO CYTOSOL; REGULATION OF REGULATED SECRETORY PATHWAY	49.0252
Snap25	14	6.63949	6.63949	0.526909	0.526909	0.102658	1	15.396	EXOCYTOSIS; NEUROTRANSMITTER SECRETION; SYNAPSE ASSEMBLY; LEARNING; LOCOMOTORY BEHAVIOR; ASSOCIATIVE LEARNING; SYNAPTIC VESICLE EXOCYTOSIS; ENDOSOMAL TRANSPORT; REGULATION OF SYNAPTIC PLASTICITY; REGULATION OF SYNAPSE STRUCTURE OR ACTIVITY; POSITIVE REGULATION OF SYNAPTIC TRANSMISSION; COGNITION; REGULATION OF SYNAPSE ASSEMBLY; SYNAPTIC VESICLE CYCLE	48.9777
Calm2	11	6.7028	6.7028	0.663625	0.663625	0.0990638	1	15.0527	ACTION POTENTIAL; INTRACELLULAR MONOATOMIC ION HOMEOSTASIS; REGULATION OF RELEASE OF SEQUESTERED CALCIUM ION INTO CYTOSOL BY SARCOPLASMIC RETICULUM; REGULATION OF MEMBRANE POTENTIAL; CARDIAC MUSCLE CONTRACTION; SARCOPLASMIC RETICULUM CALCIUM ION TRANSPORT; CALCIUM ION TRANSMEMBRANE TRANSPORT; CALCIUM ION TRANSMEMBRANE IMPORT INTO CYTOSOL; REGULATION OF ACTION POTENTIAL; PRESYNAPTIC ENDOCYTOSIS; R…	48.9296
Prkcg	12	6.01899	6.01899	0.676011	0.676011	0.156174	1	13.6738	EXOCYTOSIS; NEUROTRANSMITTER SECRETION; SYNAPTIC VESICLE EXOCYTOSIS; NERVE DEVELOPMENT; REGULATION OF NEUROTRANSMITTER SECRETION; REGULATION OF SYNAPTIC PLASTICITY; POSITIVE REGULATION OF SYNAPTIC TRANSMISSION; COGNITION; REGULATION OF NEUROTRANSMITTER TRANSPORT; SYNAPTIC VESICLE CYCLE; REGULATION OF REGULATED SECRETORY PATHWAY; REGULATION OF SYNAPTIC VESICLE EXOCYTOSIS	48.8268
Slc12a5	11	6.77017	6.77017	0.649379	0.649379	0.130056	1	13.09	INTRACELLULAR MONOATOMIC ION HOMEOSTASIS; SYNAPSE ASSEMBLY; LEARNING; REGULATION OF SYNAPSE STRUCTURE OR ACTIVITY; COGNITION; REGULATION OF SYNAPSE ASSEMBLY; RECEPTOR LOCALIZATION TO SYNAPSE; REGULATION OF POSTSYNAPTIC MEMBRANE NEUROTRANSMITTER RECEPTOR LEVELS; POSTSYNAPSE ORGANIZATION; REGULATION OF POSTSYNAPSE ORGANIZATION; INORGANIC ION IMPORT ACROSS PLASMA MEMBRANE	48.3605
Trpc5	8	6.83694	6.83694	0.882581	0.882581	0.261282	0.964079	9.93559	INTRACELLULAR MONOATOMIC ION HOMEOSTASIS; POSITIVE REGULATION OF CELL GROWTH; REGULATION OF MEMBRANE POTENTIAL; DENDRITE MORPHOGENESIS; REGULATION OF DENDRITE MORPHOGENESIS; REGULATION OF DENDRITE DEVELOPMENT; REGULATION OF CYTOSOLIC CALCIUM ION CONCENTRATION; CALCIUM ION TRANSMEMBRANE TRANSPORT	48.2732
Gabra2	5	11.1258	11.1258	0.859104	0.859104	0.221133	1	10.4927	SYNAPSE ASSEMBLY; REGULATION OF MEMBRANE POTENTIAL; REGULATION OF POSTSYNAPTIC MEMBRANE POTENTIAL; REGULATION OF PRESYNAPTIC MEMBRANE POTENTIAL; INHIBITORY SYNAPSE ASSEMBLY	47.7911
Scn3b	6	7.32083	7.32083	1.08006	1.08006	0.229409	1	12.9221	ACTION POTENTIAL; SODIUM ION TRANSMEMBRANE TRANSPORT; REGULATION OF MEMBRANE POTENTIAL; CARDIAC MUSCLE CONTRACTION; MEMBRANE DEPOLARIZATION DURING ACTION POTENTIAL; MEMBRANE DEPOLARIZATION DURING CARDIAC MUSCLE CELL ACTION POTENTIAL	47.4417
Csmd2	10	5.21012	5.21012	0.905638	0.905638	0.285596	0.931157	9.43165	SYNAPSE ASSEMBLY; CELL JUNCTION MAINTENANCE; CELLULAR COMPONENT MAINTENANCE; POSTSYNAPTIC DENSITY ORGANIZATION; POSTSYNAPTIC DENSITY ASSEMBLY; POSTSYNAPTIC SPECIALIZATION ASSEMBLY; POSTSYNAPTIC SPECIALIZATION ORGANIZATION; POSTSYNAPSE ORGANIZATION; MAINTENANCE OF SYNAPSE STRUCTURE; EXCITATORY SYNAPSE ASSEMBLY	47.1848
Robo1	10	7.20478	7.20478	0.651212	0.651212	0.149648	1	10.4634	SYNAPSE ASSEMBLY; NEURON RECOGNITION; CENTRAL NERVOUS SYSTEM NEURON DIFFERENTIATION; CENTRAL NERVOUS SYSTEM NEURON DEVELOPMENT; DENDRITE MORPHOGENESIS; REGULATION OF DENDRITE MORPHOGENESIS; REGULATION OF DENDRITE DEVELOPMENT; REGULATION OF SYNAPSE STRUCTURE OR ACTIVITY; REGULATION OF SYNAPSE ASSEMBLY; NEURON PROJECTION GUIDANCE	46.9184
Lrrtm1	17	5.76592	5.76592	0.47368	0.47368	0.128639	1	11.0896	SYNAPSE ASSEMBLY; LOCOMOTORY BEHAVIOR; PROTEIN LOCALIZATION TO SYNAPSE; REGULATION OF SYNAPTIC PLASTICITY; REGULATION OF SYNAPSE STRUCTURE OR ACTIVITY; POSITIVE REGULATION OF SYNAPTIC TRANSMISSION; REGULATION OF SYNAPSE ASSEMBLY; POSTSYNAPTIC DENSITY ORGANIZATION; POSTSYNAPTIC DENSITY ASSEMBLY; POSTSYNAPTIC SPECIALIZATION ASSEMBLY; PRESYNAPSE ASSEMBLY; POSTSYNAPTIC SPECIALIZATION ORGANIZATION; PR…	46.4304
Arf6	16	6.26383	6.26383	0.463217	0.463217	0.127024	1	9.63481	SYNAPSE ASSEMBLY; ENDOSOMAL TRANSPORT; ENDOCYTIC RECYCLING; CELL JUNCTION MAINTENANCE; SYNAPTIC VESICLE RECYCLING; CELLULAR COMPONENT MAINTENANCE; REGULATION OF SYNAPSE STRUCTURE OR ACTIVITY; REGULATION OF SYNAPSE ASSEMBLY; POSTSYNAPTIC DENSITY ORGANIZATION; PRESYNAPSE ASSEMBLY; POSTSYNAPTIC SPECIALIZATION ORGANIZATION; PRESYNAPSE ORGANIZATION; POSTSYNAPSE ORGANIZATION; SYNAPTIC VESICLE CYCLE; MA…	46.4242
Caprin1	12	8.07319	8.07319	0.476191	0.476191	0.092786	1	12.2032	SYNAPSE ASSEMBLY; POSITIVE REGULATION OF CELL MORPHOGENESIS; DENDRITE MORPHOGENESIS; REGULATION OF DENDRITE MORPHOGENESIS; REGULATION OF DENDRITE DEVELOPMENT; REGULATION OF SYNAPSE STRUCTURE OR ACTIVITY; DENDRITIC SPINE MORPHOGENESIS; REGULATION OF DENDRITIC SPINE MORPHOGENESIS; POSITIVE REGULATION OF DENDRITIC SPINE MORPHOGENESIS; POSTSYNAPSE ORGANIZATION; REGULATION OF POSTSYNAPSE ORGANIZATION;…	46.1326
Prnp	15	6.60688	6.60688	0.464544	0.464544	0.0796036	1	14.1389	INTRACELLULAR MONOATOMIC ION HOMEOSTASIS; GLUTAMATE RECEPTOR SIGNALING PATHWAY; CELLULAR COMPONENT MAINTENANCE; REGULATION OF SYNAPTIC PLASTICITY; REGULATION OF SYNAPSE STRUCTURE OR ACTIVITY; POSITIVE REGULATION OF SYNAPTIC TRANSMISSION; COGNITION; CALCIUM ION IMPORT; CALCIUM ION TRANSMEMBRANE TRANSPORT; CALCIUM ION TRANSMEMBRANE IMPORT INTO CYTOSOL; CALCIUM ION IMPORT ACROSS PLASMA MEMBRANE; POS…	46.0378
Ptprs	12	5.94721	5.94721	0.64238	0.64238	0.123366	1	12.8388	SYNAPSE ASSEMBLY; REGULATION OF SYNAPSE STRUCTURE OR ACTIVITY; REGULATION OF SYNAPSE ASSEMBLY; POSTSYNAPTIC DENSITY ORGANIZATION; POSTSYNAPTIC DENSITY ASSEMBLY; POSTSYNAPTIC SPECIALIZATION ASSEMBLY; PRESYNAPSE ASSEMBLY; POSTSYNAPTIC SPECIALIZATION ORGANIZATION; PRESYNAPSE ORGANIZATION; POSTSYNAPSE ORGANIZATION; REGULATION OF POSTSYNAPSE ORGANIZATION; EXCITATORY SYNAPSE ASSEMBLY	45.8444
Kcnq2	12	7.45453	7.45453	0.512166	0.512166	0.0849692	1	13.7568	ACTION POTENTIAL; EXOCYTOSIS; LEARNING; TRANSMISSION OF NERVE IMPULSE; NEURONAL ACTION POTENTIAL; NERVE DEVELOPMENT; CENTRAL NERVOUS SYSTEM NEURON DIFFERENTIATION; SODIUM ION TRANSMEMBRANE TRANSPORT; REGULATION OF MEMBRANE POTENTIAL; REGULATION OF SYNAPTIC PLASTICITY; COGNITION; REGULATION OF ACTION POTENTIAL	45.8154
Cacnb2	9	6.72487	6.72487	0.750284	0.750284	0.192914	1	10.5543	ACTION POTENTIAL; INTRACELLULAR MONOATOMIC ION HOMEOSTASIS; REGULATION OF MEMBRANE POTENTIAL; REGULATION OF CYTOSOLIC CALCIUM ION CONCENTRATION; CARDIAC MUSCLE CONTRACTION; NEURON CELLULAR HOMEOSTASIS; CALCIUM ION TRANSMEMBRANE TRANSPORT; MEMBRANE DEPOLARIZATION DURING ACTION POTENTIAL; MEMBRANE DEPOLARIZATION DURING CARDIAC MUSCLE CELL ACTION POTENTIAL	45.41
Snca	23	6.62629	6.62629	0.290794	0.290794	0.0903243	1	12.6851	RECEPTOR RECYCLING; INTRACELLULAR MONOATOMIC ION HOMEOSTASIS; EXOCYTOSIS; NEUROTRANSMITTER SECRETION; SYNAPSE ASSEMBLY; LOCOMOTORY BEHAVIOR; SYNAPTIC VESICLE EXOCYTOSIS; SYNAPTIC VESICLE RECYCLING; REGULATION OF MEMBRANE POTENTIAL; REGULATION OF NEUROTRANSMITTER SECRETION; REGULATION OF SYNAPTIC PLASTICITY; REGULATION OF NEURONAL SYNAPTIC PLASTICITY; REGULATION OF SYNAPSE STRUCTURE OR ACTIVITY; P…	44.3184
Large1	7	7.44368	7.44368	0.842806	0.842806	0.158559	1	12.0603	NEURON MIGRATION; SYNAPSE ASSEMBLY; LOCOMOTORY BEHAVIOR; NERVE DEVELOPMENT; REGULATION OF SYNAPTIC PLASTICITY; POSITIVE REGULATION OF SYNAPTIC TRANSMISSION; COGNITION	43.915
Mfn2	13	7.92218	7.92218	0.423774	0.423774	0.0856596	1	12.2052	INTRACELLULAR MONOATOMIC ION HOMEOSTASIS; POSITIVE REGULATION OF CELL MORPHOGENESIS; REGULATION OF MEMBRANE POTENTIAL; DENDRITE MORPHOGENESIS; REGULATION OF DENDRITE MORPHOGENESIS; REGULATION OF DENDRITE DEVELOPMENT; REGULATION OF SYNAPSE STRUCTURE OR ACTIVITY; DENDRITIC SPINE MORPHOGENESIS; REGULATION OF DENDRITIC SPINE MORPHOGENESIS; POSITIVE REGULATION OF DENDRITIC SPINE MORPHOGENESIS; POSTSYN…	43.6438
Cdk5r1	13	7.23567	7.23567	0.460868	0.460868	0.102062	1	12.0353	NEURON MIGRATION; GLUTAMATE RECEPTOR SIGNALING PATHWAY; AXONAL FASCICULATION; NEURON RECOGNITION; DENDRITE MORPHOGENESIS; REGULATION OF SYNAPSE STRUCTURE OR ACTIVITY; DENDRITIC SPINE MORPHOGENESIS; REGULATION OF DENDRITIC SPINE MORPHOGENESIS; NEURON PROJECTION GUIDANCE; POSTSYNAPSE ORGANIZATION; REGULATION OF POSTSYNAPSE ORGANIZATION; SYNAPTIC VESICLE CYCLE; NEURON PROJECTION ORGANIZATION	43.351
Kcnma1	6	8.47752	8.47752	0.842491	0.842491	0.14731	1	12.29	ACTION POTENTIAL; INTRACELLULAR MONOATOMIC ION HOMEOSTASIS; LOCOMOTORY BEHAVIOR; TRANSMISSION OF NERVE IMPULSE; NEURONAL ACTION POTENTIAL; REGULATION OF MEMBRANE POTENTIAL	42.8534
Clstn3	12	6.76198	6.76198	0.525932	0.525932	0.111078	1	12.4255	SYNAPSE ASSEMBLY; LEARNING; PROTEIN LOCALIZATION TO SYNAPSE; REGULATION OF SYNAPSE STRUCTURE OR ACTIVITY; POSITIVE REGULATION OF SYNAPTIC TRANSMISSION; COGNITION; REGULATION OF SYNAPSE ASSEMBLY; PRESYNAPSE ASSEMBLY; PRESYNAPSE ORGANIZATION; PROTEIN LOCALIZATION TO CELL JUNCTION; EXCITATORY SYNAPSE ASSEMBLY; INHIBITORY SYNAPSE ASSEMBLY	42.676
Sorcs3	4	6.74172	6.74172	1.5399	1.5399	0.31266	0.430614	10.047	LEARNING; REGULATION OF SYNAPTIC PLASTICITY; COGNITION; POSTSYNAPTIC MODULATION OF CHEMICAL SYNAPTIC TRANSMISSION	41.5263
[truncated: 650 more rows]

## Sheet: S3-9_genes_priorityscore_down
gene_id	pathway_count	mean_combined_score	mean_gene_weight	mean_abs_DEscore	DEscore	log2FC	q.value	avg_expr	pathways	priority_score
[truncated: 169 more rows]
