# Supplementary material for: Hippocampal transcriptome profiling in a 22q11.2 deletion syndrome mouse model: comparison with human schizophrenia
Source: Mol Brain. 2026 Apr 5;19:41. doi: 10.1186/s13041-026-01300-7 (PMC13188264; doi:10.1186/s13041-026-01300-7)
Supplement: Supplementary file 5 — Supplementary Material 5 (Table S4-1 Curated PanglaoDB dataset. Table S4-2 Df1 dHipp GSEA PanglaoDB top 300 positively and negatively enriched terms. Table S4-3 Allen Brain Atlas single-cell RNA-seq dataset (hippocampal cell)). [file 13041_2026_1300_MOESM5_ESM.xlsx]

## Sheet: Sheet1
Additional file 5
Table	Content
S4-1	Curated PanglaoDB dataset in .gmt file format
S4-2	Df1/+ mice dHipp GSEA PanglaoDB top 300 positively and negatively enriched terms
S4-3	Allen Brain Atlas single-cell RNA-seq dataset (filtered hippocampal cells)

## Sheet: S4-1_curatedPanglaoDB.gmt
Adrenergic neurons	na	Th	Ddc	Dbh	Pnmt	Slc18a2	Npff	Slc12a7	Syt1
Anterior pituitary gland cells	na	Aga	Angpt1	Chga	Cpeb4	Gh	Igsf1	Mest	Nktr	Nucb2	Pitx2	Pou1f1	Prl	Rab27a	Rcn3	Sez6l2	Six6	Tbrg1	Tmem130	Pomc	Gmppa	Trim30b	Gnb3	Hepacam2	Asb4	Rax	Nkx2-1	Fgf10	Fshb	Pcsk1	Gnrhr	Pitx1	Tshb	Pax7	Lhb
Astrocytes	na	S100b	Slc1a2	Gfap	Bysl	Aldh1l1	Cd40	Slc1a3	Fgfr3	Gjb6	Aqp4	Htra1	S100a8	Cldn10	Itih3	Nkain4	Acsl6	Acsbg1	Tril	Agt	Gpr37l1	Slc4a4	Ntsr2	Slc6a11	Hspa2	Slc16a2	Syne1	Dio2	Slc7a10	Entpd2	Hspb6	Plxnb1	Lcat	Pla2g7	Cmtm5	S1pr1	Slc39a12	Luzp2	Gsta4	Slc25a28	Slc25a46	Wnt3	Fzd2	Tead1	Rlbp1	Aldoc	Gja1	Apoe	Lcn2
Bergmann glia	na	Gfap	Gdf10	Gjb6	Gria4	Grm3	Ntsr2	Itih3	A2m	Ptch1	Cdc42ep4	Btbd17	Aqp4	Slc4a4	Hopx	Gpr37l1	Acsbg1	Aldh1l1	Slc1a3	Slc1a2	S100b	Vim	Fabp7	Ttc21b	Hepacam	Zeb2	Ufl1	Nrxn3	Atp7a	Bicd2	Gja1	Metrn	P2rx7	Egfr	Gria1	P2ry1	Grin2b	Grin3a	45904	Dao	Itgb1	Kif1bp
Cajal-Retzius cells	na	Reln	Diablo	St3gal5	Isoc1	Smoc2	Dync1i1	Nhlh2	Clstn2	Tmem163	Cacna2d2	Cib2	Lhx1os	Ndnf	Lingo1	Lnpk	Rnf138	Tmem170b	Abcc5	Cnrip1	Ebf3	Fut9	Pabpn1	Gnl3l	Nudt2	Slc25a46	Nsmce3	Dach1	Fam69b	Homer2	Map9	Dnm3	Lztfl1	Fsd1	Tceal1	Rab11fip2	Barhl2	Trim44	Slc17a6	B3galt1	Slitrk5	Erc2	Nbea	Slc25a36	Zdbf2	Mapk8	Gdf5	Ache	Ccm2
Cholinergic neurons	na	Chat	Slc18a3	Ache	Slc5a7	Tac1	Brca1	Acly
Choroid plexus cells	na	Ttr	Kl	Sostdc1	Clic6	Slc4a10	Htr2c	Aqp1	Slc16a2	Slc4a2	Slc4a5	Slc31a1	Car12	Cldn2	Slc13a4	Slc29a4	Prlr	Cldn1	Slc2a12	Wfikkn2	Slc23a2	Slc26a11	Chmp1a
Dopaminergic neurons	na	Th	Slc6a3	Foxa2	Kcnj6	Nr4a2	Lmx1b	Cacna2d2	Cadps2	Chrna6	Mapk8ip2	Ntn1	Prkcg	Tenm1	Zim3	Ddc	Slc18a2	Slc18a3	Neurod6	Smad3	Pitx3
Ependymal cells	na	Foxj1	Trim71	Six3	Usp18	Cetn4	Aqp4	Celsr2	Aqp1	Gfap	Enkur	Fam216b	Krt15	Catip	Dnah12	Fam166b	Iqcg	Spef2	Rabl2	Myo16	Odf3b	Plxnb2	Tekt1	Chek2	Crocc	Nme9	Cfap126	Meig1	Hspa2	Cfap65	Lrrc23	Tekt4	Calml4	Pifo	Crygn	Hdc	Fam183b	Pcp4l1	Dynlrb2	Tmem107	Riiad1	Tmem212	Rsph1	Ccdc153	S100b	Ak7	Rarres2	Pvalb	Angptl2
GABAergic neurons	na	Slc6a1	Gabbr2	Gad1	Gadd45b	Pax2	Slc32a1	Gad2	Vip	Sst	Pvalb	Tnfaip8l3	Sema3c	Mybpc1	Parm1	Dlx1
Glutaminergic neurons	na	Slc17a7	Slc17a6	Grin1	Grin2b	Gls	Meis2	Slc17a8	Slc1a1	Slc1a2	Slc1a6
Glycinergic neurons	na	Slc6a9	Slc32a1
Immature neurons	na	Pax6	Pclo	Cux2	Slc12a5	Pomc	Stim2	Rax	Cul5	Hivep2	Fut9	Tbr1	Prox1	Ntrk3	Rnd2	Fezf2	Sox5	Robo1	Epha7	Epha3	Yy2	Slc1a1	Notch3	Notch1	Lhx6	Nes	Rbfox3	Creb1	Neurod1	Ascl1	Ntrk1	Syn1	Nf1	Bcl2	Slc6a5	Foxd2	Icam5	Sstr2	Neurog2
Interneurons	na	Calb1	Cck	Chat	Vsx2	En1	Etv1	Evx1	Gad1	Isl1	Lhx1	Lhx5	Lhx3	Lhx6	Grm1	Npy	Oprm1	Grin2d	Nos1	Pvalb	Pax2	Sst	Tacr1	Vip	Crhr1	Pacsin1	Syn1	Fgf12	Nxph1	Syt7	Ptpro	Dlgap1	Gng4	Hap1	Shisa8	Pcbp3	Abat	Pcp4l1	Gal	Th	Synpr	Trh	Adcy8	Ctgf	Eml5	Tmem132d	Bace1	Cacng2	Isca1
Meningeal cells	na	Foxc1	Foxc2	Bmp7	Zic1	Zic3	Aldh1a2	Alx4	Igf2	Vtn	Igfbp2	Dcn	Lum	Pdgfra	Il33	Ptgds	Nnat	Nov	Slc47a1
Microglia	na	Itgam	Itgax	C5ar1	Cx3cr1	P2ry12	P2rx7	Cd40	Trem2	Tmem119	Gpr34	Tff3	Cbr2	Zeb2os	Sall1	Csf3r	Tcirg1	Susd3	Gpr183	Vav1	Slc2a5	Il21r	Il10ra	Ptafr	Lag3	Il6ra	Entpd1	Adrb2	Tmem173	Tbxas1	P2ry6	P2ry13	Cebpa	Cd180	Myo1f	Fcrls	Olfml3	Siglech	S100a8	Ltc4s	Tgfbr1	S100a9	Lpcat2	Itgb5	Lair1	Sphk1	Colec12	Aldh1a2	Aebp1
Motor neurons	na	Isl1	Mnx1	Isl2	Chat	Vsx2	En1	Evx1	Evx2	Fgf1	Lhx3	Nkx6-1	Ngfr	Reg2	Sim1
Neural stem precursor cells	na	Sox1	Prom1	Igf1r	Sp8	Gfap	Rbm3	Sox3	S100b	Slc1a3	Neurod4	Neurog1	Neurog2	Nhlh1	Ppp1r17	Tmtc4	Eomes	Plekhh2	Tlr3	Parp12	P2rx7	Inafm2	Isg15	Igfbp3	Ifit1	Ifi44	Mgat5	Pbk	Dlx2	Cbx3	Rnd3	Dlx5	Sp9	Pou3f4	Dynlt1c	Barhl2	Lhx9	Shox2	Dbx1	Dll3	Pitx2	Otx1	Arx	Nxph1	Tox3	Ascl2	Hes5	Hopx	Neurod1
Neuroblasts	na	Ntng1	Tshz1	Sp9	Sp8	Prok2	Ascl1	Dll3	Sall3	Draxin	Erbb4	Trim32	Igfbpl1	Eomes	Pbx1	Cux2	Isl1	Phf1	Neurog1	Nkx6-1	Neurog2	Mapk7	Prokr2	Pou6f2	Itga6	Efna2	Dcx	Cckar	Cckbr	Grm5	Ezh2	Dlx2	Mark2	Lrp8	Vldlr	Dab1	Ncan	Epha4	Tacc3	Egfr	Tubb3	Sirt1	Ncam1	Neurod1	Scgn	Nes	Wt1	Zbed4	Pros1
Neuroendocrine cells	na	Ppp1r1b	Clasp2	Mkl2	Fxyd7	Dpf1	Penk	Grm5	Sfxn5	Tac1	Ccdc85c	Atxn1	Gpr88	Pde10a	Sst	Cxcl14	Npy	Nrgn	Scn2b	Abhd2	Spock1	Negr1	Dusp26	Arhgdig	Cck	Prss12	Serpini1	Nkx2-2
Neurons	na	Eno2	Rbfox3	Chat	Th	Calb1	Calb2	Isl1	Epo	Csf3	Nefh	Nefm	Dlg4	Slc12a5	Gabra1	Aqp1	Ifit3	Slc11a1	Tff3	Slc1a1	Cxcl1	Cxcr5	Aim2	Matn2	Slc36a4	Prph	Mecp2	Rin1	Omp	Ptpn11	Ghsr	Npy	Agrp	Resp18	Stx1a	Scn2b	Disp2	Cbarp	B3gat2	Fmo1	Fbln2	Shisa2	Luzp2	Scrg1	Fam181b	Igf1	Cd59a	Ctxn2	Tmem130
Noradrenergic neurons	na	Th	Ddc	Dbh	Slc18a2	Slc18a3	Slc6a2	Slc39a11	Slc9b2
Oligodendrocyte progenitor cells	na	Cspg4	Pdgfra	Sox10	Olig2	Matn4	C1ql1	Gpr37l1	Gpr17	Kcnip3	Tmem100	Vcan	Cdo1	Epn2	Lhfpl3	Neu4	Ascl1	Lad1	Slc25a47	Etv5	Nnat	Cspg5	Olig1	Pcdh15	Aldoc	Tnr	Fyn	Nkx6-2	Cnp
Oligodendrocytes	na	Galc	Mog	Olig1	Olig2	Olig3	Sox10	Gjc2	Gamt	Bcas1	Enpp6	Tmem63a	Gpr62	Bace1	Creb5	Fgfr2	Slc25a38	Hdac11	Tyro3	S1pr5	Aspa	Ephb1	Hepacam	Sox8	Fasn	Omg	Zdhhc9	Ptgds	Adamts4	Myrf	Sema4d	Tmem125	Klhl2	Dpy19l1	Tspan15	Hapln2	Nkx6-2	Gjb1	Opalin	Vldlr	Mcam	Tmem163	Ermn	Fa2h	Cldn11	Anln	Elovl7	Pllp	Ddc
Pinealocytes	na	Asmt	Adrb1	Tph1	Sag	Gngt1	Gngt2	Rom1	Crx	Cngb1	Cnga1	Pde6c	Slc6a6	Adra1b	Drd4	Chrna3	Chrnb4	Neurod1	Pde6b	Cacna1f	Gng13	Aanat	Crem	Pde10a	Pmepa1
Purkinje neurons	na	Calb1	Abat	Grin1	Gad1	Hdac6	Prkg1	Atp2b2	Pde5a	Itpr3	Pde1b	Pde1a	Car8	Omp	Pde9a	Cbln1	Mrps35	Pvalb	Shank2	Cacna2d2	Nkain4	Cntnap2	Th	Cerk	Cd3g	Kcna2	Slc22a15	Cacng2	Syt2	Cplx1	Pkp4	Kcnma1	Adgrb1	Hcn1	Slc24a2	Gabra1	Clstn3	Slc24a3	Dlg4	Cnpy1	Slc12a5	Slc32a1	Gria3	Camk2a	Penk	Hivep2	Nrip3	Tshz1	Pcbp3
Pyramidal cells	na	Cd3e	Dlg4	Camk2a	Grm1	Grm5	Tbr1	Pou3f1	Emx1	Fezf2	Nrgn	Gria3	Spink8	Pcp4	Synpr	Nr4a2	Ager	Grin2d	Ywhaz	Kcnn4	Dab1	Ccm2	Map2	Calb1	Adrb2	Rtn4	Pde2a	Kcnb1	Kcnb2	Kcnq2	Kcnq3	Satb2	Oxtr	Cck	Kcnd2	Kcnd3
Radial glia cells	na	Pax6	Slc1a3	Pdgfd	Gli3	Notch3	Vcam1	Hes5	Olig2	Gfap	Emx2	Cdh4	Spry1	Axin2	Riiad1
Retinal ganglion cells	na	Prkca	Ngf	Pou4f2	Nhlh2	Atf6b	Snx16	Irx5	Ydjc	Dpp10	Shd	Smim18	Galnt14	Chrnb3	Them4	Scaper	Galntl6	Ccdc184	Nkain3	Lhfpl5	Srrm3	Galnt9	Mtus2	Iglon5	Dctn1	Ggt7	Btbd10	Efna3	Slc29a4	Stoml1	Fbxo44	Nell1	Rtn2	Bbc3	Evc2	Syt16	Cpne5	Ttll1	Gphn	Six6	Ablim3	Pou6f2	Grip1	Zfp580	Tox2	Narf	Barhl2	Dtx1	Mab21l2
Satellite glial cells	na	Glul	Gfap	Ednrb	Bdkrb2	Tgfa	Epor	Tnf	Il6	Mapk1	Jak2	Sstr1	Slc6a1	Ptgds	Sox2	Cdh1	Kcnj10	Aqp4	Cnga3	Tlr4	P2ry12	P2rx7	Slc1a3	Il17a
Schwann cells	na	Mpz	Itgb4	Lamc1	S100b	Pou3f1	Gfap	Mag	Olig1	Tst	Ndrg1	Cthrc1	Nf2	45909	Agr2	Ngfr	Cldn19	Prx	Ntrk1	Art3	Bcas1	Npy	Aspa	Lgi4	Bag3	Rxrg	Sox10	Cmtm5	Bche	Egfl8	Gfra3	Sema3b	Matn2	Scn7a	Cd82	Tagln	Nov	Aldoc	Apod	Cryab	Plp1	Pmp22	Cadm4	Kcna1	Cnp	Gpr37l1	Nrn1	Cd59a	Stmn1
Serotonergic neurons	na	Tph1	Slc6a4	Fev	Tph2	Ddc	Slc18a2	Esm1	Slc22a3
Tanycytes	na	Gpr50	Drd2	Dio2	Col23a1	Slc16a2	Lhx2	Ptn	Slc17a8	Col25a1	Rax	Prdx6	Cd59a	Crym	Vcan	Frzb	Penk	Cacna2d2	Adm	Sprr1a	Scn7a	Fndc3c1	Mest	Igfbp5	Rgcc	Rgs7bp	Ctgf	Tgfb2
Trigeminal neurons	na	Crebrf	Prkx	Prdm12	Dhcr24	Calca	Calcb	Vwa5a	Prrxl1	Ppp1r1c	Avil	Pirt	Tac1	Prph	Scn9a	Rufy2	Fam189b	Clgn	Scn7a	Nefh	Gcnt2	Zdhhc2	Parm1	Ahnak2	Phf24	Kcnab2	Atl1	Hspb8	Fkbp1b	Tln2	Synm	Gdap1	Dgkz	Prune2	Slc17a6	Fgf13	Dgkh	Cpne3	Ccdc92	Sncg	Nicn1	Nefm	Rgs7bp	Add2	Piezo2	Vamp1	Scn10a
[truncated: 172 more columns]

## Sheet: S4-2_GSEA_PanglaoDB
NAME	NES	NOM p-val	FDR q-val	leading_edge_genes	Direction
MICROGLIA	-2.33807	0	0	Fcgr3, Ccr5, Mertk, Cd53, Ptafr, Apbb1ip, Il10ra, Bin2, Gpr34, Sphk1, Slc2a5, Tcirg1, Cyth4, Cbr2, Tmem119, Itgam, C1qb, Aif1, Entpd1, Csf1r, Myo1f, Colec12, Mrc2, Ctss, Lpcat2, Trem2, Itgb5, Cmtm6, Olfml3, Lag3, P2ry12, Siglech, Cx3cr1, Sall1, Clec3b, Ucp2, Aldh1a2, Aebp1, Ptgds	NEG
ASTROCYTES	-2.19991	0	0	Itih3, Hspa2, Gjb6, Slc7a10, Aldh1l1, Cmtm5, Ets1, Cldn10, Slc4a4, Htra1, Slc1a2, Fgfr3, Plxnb1, Nkain4, Dio2, Slc39a12, S1pr1, Slc1a3, Sox9, Gpr37l1, Tril, Acsbg1, Gja1, Slc6a11, Aldoc, Lcat, S100b, Agt, Ntsr2, Pla2g7, Gfap, Fabp7, Vim, Aqp4, Apoe	NEG
MENINGEAL CELLS	-2.02749	0	0	Bmp7, Zic3, Lum, Alx4, Foxc1, Dcn, Il33, Aldh1a2, Vtn, Zic1, Ptgds	NEG
SCHWANN CELLS	-1.9503	0.00240964	0.000480769	Cd82, Cthrc1, Cldn19, Nf2, Cnp, Mag, Plp1, Cadm4, Itgb4, Aspa, Stmn1, Bche, Cmtm5, Ndrg1, Lgi4, Sox10, Gpr37l1, Tst, Pmp22, Bcas1, Aldoc, Tagln, Cryab, S100b, Apod, Gfap	NEG
SATELLITE GLIAL CELLS	-1.90011	0	0.000651282	Slc1a3, Glul, P2ry12, Sox2, Kcnj10, Ednrb, Gfap, Aqp4, Ptgds	NEG
OLIGODENDROCYTES	-1.88375	0	0.000542735	Gjc2, Gamt, Tmem125, Npc1, Mag, Plp1, Tmem88b, Sec14l5, Sp7, Nipal4, Enpp6, Pnpla2, Itgb4, Adamts4, Aspa, Dbndd2, Ermn, Fa2h, Kif6, Gpr37, Mcam, Hepacam, Kif13b, Opalin, Prkcz, Fgfr2, Cntf, Gjc3, Tspan15, Myo1d, Ephb1, Pllp, Pde8a, Tmem63a, Sox10, Il33, Bcas1, Mbp, Ptgds	NEG
EPENDYMAL CELLS	-1.88155	0	0.000465201	Tekt4, Stoml3, Iqcg, Dnah12, Cfap126, Cfap65, Spef2, Hdc, Hspa2, Tekt1, Cfap54, Pvalb, Ak8, Plxnb2, Pcp4l1, Enkur, Ccdc153, Tmem212, Fam216b, Tm4sf1, Rsph1, Ak7, Lrrc23, Foxj1, Rarres2, S100b, Pltp, Gfap, Aqp4	NEG
BERGMANN GLIA	-1.6624	0.00443459	0.0119483	Gjb6, Aldh1l1, Grm3, Slc4a4, Egfr, Hepacam, Slc1a2, Metrn, Ptch1, Btbd17, Slc1a3, Gpr37l1, Itgb1, Acsbg1, Gja1, A2m, S100b, Ntsr2, Gfap, Cdc42ep4, Fabp7, Vim, Aqp4	NEG
NEURAL STEM PRECURSOR CELLS	-1.5719	0.0097561	0.0228823	Plekhh2, Otx1, Tlr3, S100a6, Slc1a3, Hes5, Sox9, Id4, Sox2, Aldoc, S100b, Gfap, Apoe	NEG
PINEALOCYTES	-1.40872	0.0791209	0.0663757	Tph1, Sag, Gng13, Pmepa1, Rom1, Chrnb4, Slc6a6, Chrna3	NEG
OLIGODENDROCYTE PROGENITOR CELLS	-1.13958	0.255914	0.267352	Gpr17, Cnp, Pcdh15, C1ql1, Tmem100, Cspg5, Sox10, Gpr37l1, Aldoc	NEG
TANYCYTES	-0.969494	0.493274	0.491593	Penk, Dio2, Ptn, Prdx6, Igfbp5	NEG
NEURONS	2.0266	0	0	Neurod6, Tenm1, Kcnj6, Prkcg, Cadps2	POS
INTERNEURONS	2.01075	0	0.000304348	Shisa6, Reln, Disp2, Cacna1e, Acsl4, Scn8a, Cdkl5, Kcna2, Lpgat1, Camk4, Hspa12a, Aak1, Sv2b, Sema3e, Dnm3, Vldlr, Frrs1l, Psd3, Rgs7bp, L1cam, Ndnf, Fgf12, Rgs17, Kcnq5, Kcnc2, Gda, Kcnma1, Gabbr2, Dzank1, Nbea, Vip, Pde1a, Ptpn4, Zdhhc17, Magee1, Gad1, Kcnc1, Nefm, Nos1, Scamp1, Cacna1i, Oxr1, Prkcg, Scn2b, Gabra5, Caln1, Cdk17, Srgap3, Slc12a5, Pnoc, Pcf11, Nxph1, Prkcb, Rab15, Cdh4, Dlx1, Npt…	POS
GABAERGIC NEURONS	1.93971	0	0.00108039	Tnfaip8l3, Gad2, Gabbr2, Vip, Gad1, Slc32a1, Sema3c, Dlx1, Sst, Slc6a1, Parm1	POS
PURKINJE NEURONS	1.88452	0	0.000810294	Slc24a2, Ppm1e, Prkca, Gria3, Cntnap2, Kcna2, Gabra1, Gad2, Slc24a3, Hcn1, Kcnma1, Pde1a, Gad1, Slc12a5, Slc32a1, Grid2, Clstn3, Gng4, Grin1	POS
CAJAL-RETZIUS CELLS	1.86294	0	0.00101294	Reln, Erc2, Lnpk, Clstn2, Cntnap2, Cnr1, Dnm3, Ndnf, Dync1i1, Nbea, Ralgps2, Fat3, Smoc2, Srgap3, Map9, Pnoc, Edil3, Slc25a46, Kcnh7, Gnl3l, Cdh4, Lztfl1, Mapk8, Zdbf2, Lingo1, Slitrk5, Wnt7b, Flrt3, Fut9, Cnrip1, Tmem170b, Rab11fip2, Cib2, B3galt1	POS
DOPAMINERGIC NEURONS	1.67703	0.00190476	0.00770812	Neurod6, Tenm1, Kcnj6, Prkcg, Cadps2	POS
PYRAMIDAL CELLS	1.6167	0.00527241	0.0125501	Grm5, Gria3, Kcnq3, Rtn4, Spink8, Satb2, Kcnq2, Kcnd3, Fezf2, Oxtr, Pde2a, Ywhaz, Grm1	POS
TRIGEMINAL NEURONS	1.46914	0.0342342	0.051336	Clgn, Rgs7bp, Zdhhc2, Nefm, Atl1, Nicn1, Gdap1, Phf24, Dgkh, Parm1, Tln2, Nefh, Prune2, Rufy2, Prkx, Pirt, Crebrf	POS
IMMATURE NEURONS	1.41823	0.04363	0.0674079	Pclo, Ntrk3, Nf1, Robo1, Slc12a5, Stim2, Syn1, Epha3, Fezf2, Slc1a1, Cul5, Fut9, Lhx6, Creb1, Yy2	POS
ANTERIOR PITUITARY GLAND CELLS	1.35615	0.0847145	0.0969021	Fgf10, Rab27a, Cpeb4, Mest, Chga, Tmem130	POS
NEUROBLASTS	1.20279	0.182301	0.227499	Grm5, Epha4, Cnr1, Vldlr, Trim32, Erbb4	POS
RETINAL GANGLION CELLS	1.16037	0.200348	0.263464	Prkca, Fgf12, Efna3, Nefm, Dner, Grip1, Nkain3, Cdk14, Galnt9, Stoml1, Gphn, Snx16, Nell1, Evc2, Galnt14, Galntl6	POS
NEUROENDOCRINE CELLS	1.02744	0.422383	0.439237	Grm5, Serpini1, Scn2b, Pde10a, Sst, Spock1, Negr1	POS
CHOROID PLEXUS CELLS	0.719751	0.856887	0.915893	Slc4a10, Car12, Htr2c, Slc23a2, Cldn2	POS

## Sheet: S4-3_Allen_hipp_cell_metadata
cell_id	cluster_label	cell_type	subclass	class_label	region_label	donor
AAACCTGAGACCTTTG-L8TX_180221_01_F12	363_DG	363_DG	DG	Glutamatergic	HIP	374165
AAACCTGCACCATGTA-L8TX_180221_01_F12	364_DG	364_DG	DG	Glutamatergic	HIP	374165
AAACCTGCACCGGAAA-L8TX_180221_01_F12	11_Lamp5	11_Lamp5	Lamp5	GABAergic	HIP	374165
AAACCTGGTAACGTTC-L8TX_180221_01_F12	342_CA1	342_CA1	CA1-ProS	Glutamatergic	HIP	374165
AAACCTGGTACCGCTG-L8TX_180221_01_F12	363_DG	363_DG	DG	Glutamatergic	HIP	374165
AAACCTGGTCCGTCAG-L8TX_180221_01_F12	363_DG	363_DG	DG	Glutamatergic	HIP	374165
AAACCTGGTTCAGACT-L8TX_180221_01_F12	363_DG	363_DG	DG	Glutamatergic	HIP	374165
AAACCTGGTTCCACAA-L8TX_180221_01_F12	363_DG	363_DG	DG	Glutamatergic	HIP	374165
AAACCTGGTTCGCTAA-L8TX_180221_01_F12	363_DG	363_DG	DG	Glutamatergic	HIP	374165
AAACCTGGTTGGTTTG-L8TX_180221_01_F12	363_DG	363_DG	DG	Glutamatergic	HIP	374165
AAACCTGTCAGAAATG-L8TX_180221_01_F12	363_DG	363_DG	DG	Glutamatergic	HIP	374165
AAACCTGTCCGAAGAG-L8TX_180221_01_F12	363_DG	363_DG	DG	Glutamatergic	HIP	374165
AAACCTGTCCGCAAGC-L8TX_180221_01_F12	363_DG	363_DG	DG	Glutamatergic	HIP	374165
AAACCTGTCGACAGCC-L8TX_180221_01_F12	363_DG	363_DG	DG	Glutamatergic	HIP	374165
AAACCTGTCGTAGGTT-L8TX_180221_01_F12	348_CA1-do	348_CA1-do	CA1-ProS	Glutamatergic	HIP	374165
AAACGGGAGACGCTTT-L8TX_180221_01_F12	363_DG	363_DG	DG	Glutamatergic	HIP	374165
AAACGGGAGACTCGGA-L8TX_180221_01_F12	363_DG	363_DG	DG	Glutamatergic	HIP	374165
AAACGGGAGATGTGTA-L8TX_180221_01_F12	339_CA1	339_CA1	CA1-ProS	Glutamatergic	HIP	374165
AAACGGGAGCGTGAGT-L8TX_180221_01_F12	364_DG	364_DG	DG	Glutamatergic	HIP	374165
AAACGGGCAAACTGTC-L8TX_180221_01_F12	337_CA1	337_CA1	CA1-ProS	Glutamatergic	HIP	374165
AAACGGGCAAGTACCT-L8TX_180221_01_F12	363_DG	363_DG	DG	Glutamatergic	HIP	374165
AAACGGGGTGACCAAG-L8TX_180221_01_F12	363_DG	363_DG	DG	Glutamatergic	HIP	374165
AAACGGGTCAACGCTA-L8TX_180221_01_F12	363_DG	363_DG	DG	Glutamatergic	HIP	374165
AAACGGGTCAATAAGG-L8TX_180221_01_F12	363_DG	363_DG	DG	Glutamatergic	HIP	374165
AAACGGGTCAGTTAGC-L8TX_180221_01_F12	348_CA1-do	348_CA1-do	CA1-ProS	Glutamatergic	HIP	374165
AAACGGGTCCAAACAC-L8TX_180221_01_F12	362_DG	362_DG	DG	Glutamatergic	HIP	374165
AAACGGGTCCCAAGTA-L8TX_180221_01_F12	363_DG	363_DG	DG	Glutamatergic	HIP	374165
AAAGATGAGAAGGCCT-L8TX_180221_01_F12	363_DG	363_DG	DG	Glutamatergic	HIP	374165
AAAGATGCAAACTGTC-L8TX_180221_01_F12	362_DG	362_DG	DG	Glutamatergic	HIP	374165
AAAGATGCAAGAGTCG-L8TX_180221_01_F12	10_Lamp5	10_Lamp5	Lamp5	GABAergic	HIP	374165
AAAGATGCAAGCTGTT-L8TX_180221_01_F12	340_CA1	340_CA1	CA1-ProS	Glutamatergic	HIP	374165
AAAGATGCACCTCGGA-L8TX_180221_01_F12	364_DG	364_DG	DG	Glutamatergic	HIP	374165
AAAGATGCAGGTCTCG-L8TX_180221_01_F12	363_DG	363_DG	DG	Glutamatergic	HIP	374165
AAAGATGCATCCAACA-L8TX_180221_01_F12	347_CA1-do	347_CA1-do	CA1-ProS	Glutamatergic	HIP	374165
AAAGATGCATCTATGG-L8TX_180221_01_F12	363_DG	363_DG	DG	Glutamatergic	HIP	374165
AAAGATGGTACTTCTT-L8TX_180221_01_F12	363_DG	363_DG	DG	Glutamatergic	HIP	374165
AAAGATGGTCCAACTA-L8TX_180221_01_F12	339_CA1	339_CA1	CA1-ProS	Glutamatergic	HIP	374165
AAAGATGGTCGAAAGC-L8TX_180221_01_F12	362_DG	362_DG	DG	Glutamatergic	HIP	374165
AAAGATGGTCTCCACT-L8TX_180221_01_F12	363_DG	363_DG	DG	Glutamatergic	HIP	374165
AAAGATGTCACGACTA-L8TX_180221_01_F12	362_DG	362_DG	DG	Glutamatergic	HIP	374165
AAAGATGTCATAACCG-L8TX_180221_01_F12	363_DG	363_DG	DG	Glutamatergic	HIP	374165
AAAGATGTCATCGCTC-L8TX_180221_01_F12	363_DG	363_DG	DG	Glutamatergic	HIP	374165
AAAGCAAAGACACGAC-L8TX_180221_01_F12	364_DG	364_DG	DG	Glutamatergic	HIP	374165
AAAGCAAAGAGGGATA-L8TX_180221_01_F12	363_DG	363_DG	DG	Glutamatergic	HIP	374165
AAAGCAAAGATAGGAG-L8TX_180221_01_F12	364_DG	364_DG	DG	Glutamatergic	HIP	374165
AAAGCAAAGCACACAG-L8TX_180221_01_F12	383_VLMC	383_VLMC	VLMC	Non-Neuronal	HIP	374165
AAAGCAAAGGCGACAT-L8TX_180221_01_F12	364_DG	364_DG	DG	Glutamatergic	HIP	374165
AAAGCAAAGGTGGGTT-L8TX_180221_01_F12	339_CA1	339_CA1	CA1-ProS	Glutamatergic	HIP	374165
AAAGCAAAGGTTCCTA-L8TX_180221_01_F12	363_DG	363_DG	DG	Glutamatergic	HIP	374165
AAAGCAAAGTGATCGG-L8TX_180221_01_F12	362_DG	362_DG	DG	Glutamatergic	HIP	374165
AAAGCAAAGTGTTGAA-L8TX_180221_01_F12	363_DG	363_DG	DG	Glutamatergic	HIP	374165
AAAGCAACAATGGAGC-L8TX_180221_01_F12	362_DG	362_DG	DG	Glutamatergic	HIP	374165
AAAGCAACACGCGAAA-L8TX_180221_01_F12	363_DG	363_DG	DG	Glutamatergic	HIP	374165
AAAGCAAGTAAACGCG-L8TX_180221_01_F12	362_DG	362_DG	DG	Glutamatergic	HIP	374165
AAAGCAAGTAACGTTC-L8TX_180221_01_F12	363_DG	363_DG	DG	Glutamatergic	HIP	374165
AAAGCAAGTCACAAGG-L8TX_180221_01_F12	346_CA1-do	346_CA1-do	CA1-ProS	Glutamatergic	HIP	374165
AAAGCAAGTGCTGTAT-L8TX_180221_01_F12	338_CA1	338_CA1	CA1-ProS	Glutamatergic	HIP	374165
AAAGCAAGTGTTAAGA-L8TX_180221_01_F12	363_DG	363_DG	DG	Glutamatergic	HIP	374165
AAAGCAAGTTACGACT-L8TX_180221_01_F12	363_DG	363_DG	DG	Glutamatergic	HIP	374165
AAAGCAATCACGACTA-L8TX_180221_01_F12	362_DG	362_DG	DG	Glutamatergic	HIP	374165
AAAGCAATCAGCGATT-L8TX_180221_01_F12	346_CA1-do	346_CA1-do	CA1-ProS	Glutamatergic	HIP	374165
AAAGCAATCCAAAGTC-L8TX_180221_01_F12	363_DG	363_DG	DG	Glutamatergic	HIP	374165
AAAGCAATCCAAGCCG-L8TX_180221_01_F12	363_DG	363_DG	DG	Glutamatergic	HIP	374165
AAAGCAATCCAATGGT-L8TX_180221_01_F12	357_CA3-do	357_CA3-do	CA3	Glutamatergic	HIP	374165
AAAGCAATCCGGCACA-L8TX_180221_01_F12	362_DG	362_DG	DG	Glutamatergic	HIP	374165
AAAGCAATCCGTAGGC-L8TX_180221_01_F12	340_CA1	340_CA1	CA1-ProS	Glutamatergic	HIP	374165
AAAGCAATCGCTGATA-L8TX_180221_01_F12	363_DG	363_DG	DG	Glutamatergic	HIP	374165
AAAGTAGAGCAGACTG-L8TX_180221_01_F12	363_DG	363_DG	DG	Glutamatergic	HIP	374165
AAAGTAGAGCAGCGTA-L8TX_180221_01_F12	342_CA1	342_CA1	CA1-ProS	Glutamatergic	HIP	374165
AAAGTAGAGCGATGAC-L8TX_180221_01_F12	363_DG	363_DG	DG	Glutamatergic	HIP	374165
AAAGTAGAGGCTAGGT-L8TX_180221_01_F12	363_DG	363_DG	DG	Glutamatergic	HIP	374165
AAAGTAGAGGGCACTA-L8TX_180221_01_F12	271_NP SUB	271_NP SUB	NP SUB	Glutamatergic	HIP	374165
AAAGTAGAGGTGACCA-L8TX_180221_01_F12	363_DG	363_DG	DG	Glutamatergic	HIP	374165
AAAGTAGCAAGGCTCC-L8TX_180221_01_F12	364_DG	364_DG	DG	Glutamatergic	HIP	374165
AAAGTAGCATATGCTG-L8TX_180221_01_F12	355_CA3-ve	355_CA3-ve	CA3	Glutamatergic	HIP	374165
AAAGTAGCATGCCTAA-L8TX_180221_01_F12	362_DG	362_DG	DG	Glutamatergic	HIP	374165
AAAGTAGGTGACTACT-L8TX_180221_01_F12	364_DG	364_DG	DG	Glutamatergic	HIP	374165
AAAGTAGTCCACTCCA-L8TX_180221_01_F12	363_DG	363_DG	DG	Glutamatergic	HIP	374165
AAAGTAGTCCCGGATG-L8TX_180221_01_F12	362_DG	362_DG	DG	Glutamatergic	HIP	374165
AAAGTAGTCGATCCCT-L8TX_180221_01_F12	363_DG	363_DG	DG	Glutamatergic	HIP	374165
AAAGTAGTCGTAGGTT-L8TX_180221_01_F12	78_Sst HPF	78_Sst HPF	Sst	GABAergic	HIP	374165
AAAGTAGTCTGATTCT-L8TX_180221_01_F12	363_DG	363_DG	DG	Glutamatergic	HIP	374165
AAATGCCAGCCCAGCT-L8TX_180221_01_F12	337_CA1	337_CA1	CA1-ProS	Glutamatergic	HIP	374165
AAATGCCAGTGAAGTT-L8TX_180221_01_F12	363_DG	363_DG	DG	Glutamatergic	HIP	374165
AAATGCCCAAAGGTGC-L8TX_180221_01_F12	363_DG	363_DG	DG	Glutamatergic	HIP	374165
AAATGCCCAGCTGTTA-L8TX_180221_01_F12	364_DG	364_DG	DG	Glutamatergic	HIP	374165
AAATGCCGTCTAAACC-L8TX_180221_01_F12	363_DG	363_DG	DG	Glutamatergic	HIP	374165
AAATGCCTCAGGTTCA-L8TX_180221_01_F12	363_DG	363_DG	DG	Glutamatergic	HIP	374165
AAATGCCTCATGTGGT-L8TX_180221_01_F12	363_DG	363_DG	DG	Glutamatergic	HIP	374165
AAATGCCTCGGATGTT-L8TX_180221_01_F12	363_DG	363_DG	DG	Glutamatergic	HIP	374165
AAATGCCTCGGCGGTT-L8TX_180221_01_F12	363_DG	363_DG	DG	Glutamatergic	HIP	374165
AAATGCCTCTCAAACG-L8TX_180221_01_F12	363_DG	363_DG	DG	Glutamatergic	HIP	374165
AAATGCCTCTCTGCTG-L8TX_180221_01_F12	363_DG	363_DG	DG	Glutamatergic	HIP	374165
AAATGCCTCTGCGGCA-L8TX_180221_01_F12	330_CA1-ProS	330_CA1-ProS	CA1-ProS	Glutamatergic	HIP	374165
AAATGCCTCTTACCGC-L8TX_180221_01_F12	364_DG	364_DG	DG	Glutamatergic	HIP	374165
AAATGCCTCTTTACGT-L8TX_180221_01_F12	363_DG	363_DG	DG	Glutamatergic	HIP	374165
AACACGTAGAGTGAGA-L8TX_180221_01_F12	363_DG	363_DG	DG	Glutamatergic	HIP	374165
AACACGTAGCCATCGC-L8TX_180221_01_F12	363_DG	363_DG	DG	Glutamatergic	HIP	374165
AACACGTAGCTAACAA-L8TX_180221_01_F12	363_DG	363_DG	DG	Glutamatergic	HIP	374165
AACACGTAGGATATAC-L8TX_180221_01_F12	363_DG	363_DG	DG	Glutamatergic	HIP	374165
AACACGTAGTGGTAGC-L8TX_180221_01_F12	365_Oligo	365_Oligo	Oligo	Non-Neuronal	HIP	374165
AACACGTCAAGGTGTG-L8TX_180221_01_F12	363_DG	363_DG	DG	Glutamatergic	HIP	374165
AACACGTCACGCCAGT-L8TX_180221_01_F12	363_DG	363_DG	DG	Glutamatergic	HIP	374165
AACACGTCACTTACGA-L8TX_180221_01_F12	340_CA1	340_CA1	CA1-ProS	Glutamatergic	HIP	374165
AACACGTCAGTAAGAT-L8TX_180221_01_F12	363_DG	363_DG	DG	Glutamatergic	HIP	374165
AACACGTGTGTGGCTC-L8TX_180221_01_F12	360_CA2-IG-FC	360_CA2-IG-FC	CA2-IG-FC	Glutamatergic	HIP	374165
AACACGTGTTCGGCAC-L8TX_180221_01_F12	363_DG	363_DG	DG	Glutamatergic	HIP	374165
AACACGTGTTCGTGAT-L8TX_180221_01_F12	363_DG	363_DG	DG	Glutamatergic	HIP	374165
AACACGTTCGTGGTCG-L8TX_180221_01_F12	363_DG	363_DG	DG	Glutamatergic	HIP	374165
AACACGTTCTCGCATC-L8TX_180221_01_F12	12_Lamp5	12_Lamp5	Lamp5	GABAergic	HIP	374165
AACCATGAGACGCACA-L8TX_180221_01_F12	364_DG	364_DG	DG	Glutamatergic	HIP	374165
AACCATGAGACGCTTT-L8TX_180221_01_F12	348_CA1-do	348_CA1-do	CA1-ProS	Glutamatergic	HIP	374165
AACCATGAGAGTACCG-L8TX_180221_01_F12	340_CA1	340_CA1	CA1-ProS	Glutamatergic	HIP	374165
AACCATGAGCAATCTC-L8TX_180221_01_F12	362_DG	362_DG	DG	Glutamatergic	HIP	374165
AACCATGCAACACCCG-L8TX_180221_01_F12	363_DG	363_DG	DG	Glutamatergic	HIP	374165
AACCATGCACCCATGG-L8TX_180221_01_F12	363_DG	363_DG	DG	Glutamatergic	HIP	374165
AACCATGCATGGAATA-L8TX_180221_01_F12	363_DG	363_DG	DG	Glutamatergic	HIP	374165
AACCATGGTGAAATCA-L8TX_180221_01_F12	363_DG	363_DG	DG	Glutamatergic	HIP	374165
AACCATGGTGCAGACA-L8TX_180221_01_F12	364_DG	364_DG	DG	Glutamatergic	HIP	374165
AACCATGGTTGTGGAG-L8TX_180221_01_F12	363_DG	363_DG	DG	Glutamatergic	HIP	374165
AACCATGTCAACGCTA-L8TX_180221_01_F12	364_DG	364_DG	DG	Glutamatergic	HIP	374165
AACCATGTCACCATAG-L8TX_180221_01_F12	348_CA1-do	348_CA1-do	CA1-ProS	Glutamatergic	HIP	374165
AACCATGTCAGAGCTT-L8TX_180221_01_F12	364_DG	364_DG	DG	Glutamatergic	HIP	374165
AACCATGTCAGCACAT-L8TX_180221_01_F12	365_Oligo	365_Oligo	Oligo	Non-Neuronal	HIP	374165
AACCATGTCCTTGACC-L8TX_180221_01_F12	338_CA1	338_CA1	CA1-ProS	Glutamatergic	HIP	374165
AACCATGTCGAGAGCA-L8TX_180221_01_F12	364_DG	364_DG	DG	Glutamatergic	HIP	374165
AACCGCGAGAACTCGG-L8TX_180221_01_F12	362_DG	362_DG	DG	Glutamatergic	HIP	374165
AACCGCGAGGCAATTA-L8TX_180221_01_F12	346_CA1-do	346_CA1-do	CA1-ProS	Glutamatergic	HIP	374165
AACCGCGAGTAATCCC-L8TX_180221_01_F12	347_CA1-do	347_CA1-do	CA1-ProS	Glutamatergic	HIP	374165
AACCGCGCAAGCCGTC-L8TX_180221_01_F12	364_DG	364_DG	DG	Glutamatergic	HIP	374165
AACCGCGCAAGTCATC-L8TX_180221_01_F12	363_DG	363_DG	DG	Glutamatergic	HIP	374165
AACCGCGCAATCGAAA-L8TX_180221_01_F12	363_DG	363_DG	DG	Glutamatergic	HIP	374165
AACCGCGCACCGATAT-L8TX_180221_01_F12	339_CA1	339_CA1	CA1-ProS	Glutamatergic	HIP	374165
AACCGCGCACGAAGCA-L8TX_180221_01_F12	335_CA1-ve	335_CA1-ve	CA1-ProS	Glutamatergic	HIP	374165
AACCGCGCATAGAAAC-L8TX_180221_01_F12	347_CA1-do	347_CA1-do	CA1-ProS	Glutamatergic	HIP	374165
AACCGCGGTGACGGTA-L8TX_180221_01_F12	363_DG	363_DG	DG	Glutamatergic	HIP	374165
AACCGCGGTTGGGACA-L8TX_180221_01_F12	351_CA3-ve	351_CA3-ve	CA3	Glutamatergic	HIP	374165
AACCGCGGTTTGCATG-L8TX_180221_01_F12	363_DG	363_DG	DG	Glutamatergic	HIP	374165
AACCGCGTCAGGCAAG-L8TX_180221_01_F12	362_DG	362_DG	DG	Glutamatergic	HIP	374165
AACCGCGTCGAACTGT-L8TX_180221_01_F12	348_CA1-do	348_CA1-do	CA1-ProS	Glutamatergic	HIP	374165
AACCGCGTCGGAAACG-L8TX_180221_01_F12	363_DG	363_DG	DG	Glutamatergic	HIP	374165
AACCGCGTCTGATTCT-L8TX_180221_01_F12	364_DG	364_DG	DG	Glutamatergic	HIP	374165
AACCGCGTCTGGAGCC-L8TX_180221_01_F12	334_CA1-ve	334_CA1-ve	CA1-ProS	Glutamatergic	HIP	374165
AACGTTGAGACGCTTT-L8TX_180221_01_F12	348_CA1-do	348_CA1-do	CA1-ProS	Glutamatergic	HIP	374165
AACGTTGAGCCCAGCT-L8TX_180221_01_F12	363_DG	363_DG	DG	Glutamatergic	HIP	374165
AACGTTGAGCCCGAAA-L8TX_180221_01_F12	363_DG	363_DG	DG	Glutamatergic	HIP	374165
AACGTTGAGGACCACA-L8TX_180221_01_F12	363_DG	363_DG	DG	Glutamatergic	HIP	374165
AACGTTGAGGCGATAC-L8TX_180221_01_F12	363_DG	363_DG	DG	Glutamatergic	HIP	374165
AACGTTGAGTGTCCAT-L8TX_180221_01_F12	336_CA1-ve	336_CA1-ve	CA1-ProS	Glutamatergic	HIP	374165
AACGTTGCAAGAAGAG-L8TX_180221_01_F12	364_DG	364_DG	DG	Glutamatergic	HIP	374165
AACGTTGCAGATCTGT-L8TX_180221_01_F12	5_Lamp5 Lhx6	5_Lamp5 Lhx6	Lamp5	GABAergic	HIP	374165
AACGTTGCATAGTAAG-L8TX_180221_01_F12	363_DG	363_DG	DG	Glutamatergic	HIP	374165
AACGTTGCATCGGAAG-L8TX_180221_01_F12	363_DG	363_DG	DG	Glutamatergic	HIP	374165
AACGTTGCATGGGACA-L8TX_180221_01_F12	363_DG	363_DG	DG	Glutamatergic	HIP	374165
AACGTTGGTCGAAAGC-L8TX_180221_01_F12	363_DG	363_DG	DG	Glutamatergic	HIP	374165
AACGTTGGTTACTGAC-L8TX_180221_01_F12	363_DG	363_DG	DG	Glutamatergic	HIP	374165
AACGTTGGTTCGCGAC-L8TX_180221_01_F12	363_DG	363_DG	DG	Glutamatergic	HIP	374165
AACGTTGTCAGAGCTT-L8TX_180221_01_F12	339_CA1	339_CA1	CA1-ProS	Glutamatergic	HIP	374165
AACGTTGTCAGATAAG-L8TX_180221_01_F12	362_DG	362_DG	DG	Glutamatergic	HIP	374165
AACGTTGTCTACTCAT-L8TX_180221_01_F12	363_DG	363_DG	DG	Glutamatergic	HIP	374165
AACTCAGAGACTTGAA-L8TX_180221_01_F12	364_DG	364_DG	DG	Glutamatergic	HIP	374165
AACTCAGAGAGTCGGT-L8TX_180221_01_F12	363_DG	363_DG	DG	Glutamatergic	HIP	374165
AACTCAGCATGCGCAC-L8TX_180221_01_F12	364_DG	364_DG	DG	Glutamatergic	HIP	374165
AACTCAGCATTGTGCA-L8TX_180221_01_F12	363_DG	363_DG	DG	Glutamatergic	HIP	374165
AACTCAGGTACGACCC-L8TX_180221_01_F12	364_DG	364_DG	DG	Glutamatergic	HIP	374165
AACTCAGGTGTCTGAT-L8TX_180221_01_F12	363_DG	363_DG	DG	Glutamatergic	HIP	374165
AACTCAGGTTGCTCCT-L8TX_180221_01_F12	363_DG	363_DG	DG	Glutamatergic	HIP	374165
AACTCAGGTTTCGCTC-L8TX_180221_01_F12	363_DG	363_DG	DG	Glutamatergic	HIP	374165
AACTCAGTCAACACAC-L8TX_180221_01_F12	363_DG	363_DG	DG	Glutamatergic	HIP	374165
AACTCCCAGCCAGGAT-L8TX_180221_01_F12	363_DG	363_DG	DG	Glutamatergic	HIP	374165
AACTCCCAGGACAGAA-L8TX_180221_01_F12	362_DG	362_DG	DG	Glutamatergic	HIP	374165
AACTCCCAGGCTAGGT-L8TX_180221_01_F12	362_DG	362_DG	DG	Glutamatergic	HIP	374165
AACTCCCAGGGTCTCC-L8TX_180221_01_F12	363_DG	363_DG	DG	Glutamatergic	HIP	374165
AACTCCCAGTGCGTGA-L8TX_180221_01_F12	347_CA1-do	347_CA1-do	CA1-ProS	Glutamatergic	HIP	374165
AACTCCCCAGCCAGAA-L8TX_180221_01_F12	363_DG	363_DG	DG	Glutamatergic	HIP	374165
AACTCCCCAGTAGAGC-L8TX_180221_01_F12	363_DG	363_DG	DG	Glutamatergic	HIP	374165
AACTCCCCATGTTCCC-L8TX_180221_01_F12	363_DG	363_DG	DG	Glutamatergic	HIP	374165
AACTCCCGTCTGATCA-L8TX_180221_01_F12	362_DG	362_DG	DG	Glutamatergic	HIP	374165
AACTCCCGTCTTCGTC-L8TX_180221_01_F12	364_DG	364_DG	DG	Glutamatergic	HIP	374165
AACTCCCGTTGATTGC-L8TX_180221_01_F12	348_CA1-do	348_CA1-do	CA1-ProS	Glutamatergic	HIP	374165
AACTCCCTCAAACGGG-L8TX_180221_01_F12	363_DG	363_DG	DG	Glutamatergic	HIP	374165
AACTCCCTCCGAATGT-L8TX_180221_01_F12	363_DG	363_DG	DG	Glutamatergic	HIP	374165
AACTCCCTCCTACAGA-L8TX_180221_01_F12	364_DG	364_DG	DG	Glutamatergic	HIP	374165
AACTCCCTCGGATGTT-L8TX_180221_01_F12	363_DG	363_DG	DG	Glutamatergic	HIP	374165
AACTCCCTCTCTGTCG-L8TX_180221_01_F12	363_DG	363_DG	DG	Glutamatergic	HIP	374165
AACTCTTAGAGTCGGT-L8TX_180221_01_F12	363_DG	363_DG	DG	Glutamatergic	HIP	374165
AACTCTTAGCCACCTG-L8TX_180221_01_F12	346_CA1-do	346_CA1-do	CA1-ProS	Glutamatergic	HIP	374165
AACTCTTAGTAGTGCG-L8TX_180221_01_F12	363_DG	363_DG	DG	Glutamatergic	HIP	374165
AACTCTTCAAACTGCT-L8TX_180221_01_F12	363_DG	363_DG	DG	Glutamatergic	HIP	374165
AACTCTTCAGGCTCAC-L8TX_180221_01_F12	323_ProS	323_ProS	SUB-ProS	Glutamatergic	HIP	374165
AACTCTTCATAGGATA-L8TX_180221_01_F12	363_DG	363_DG	DG	Glutamatergic	HIP	374165
AACTCTTGTACCGGCT-L8TX_180221_01_F12	348_CA1-do	348_CA1-do	CA1-ProS	Glutamatergic	HIP	374165
AACTCTTGTATGAATG-L8TX_180221_01_F12	348_CA1-do	348_CA1-do	CA1-ProS	Glutamatergic	HIP	374165
AACTCTTGTCGTGGCT-L8TX_180221_01_F12	363_DG	363_DG	DG	Glutamatergic	HIP	374165
AACTCTTGTTGATTGC-L8TX_180221_01_F12	348_CA1-do	348_CA1-do	CA1-ProS	Glutamatergic	HIP	374165
AACTCTTGTTTAGCTG-L8TX_180221_01_F12	364_DG	364_DG	DG	Glutamatergic	HIP	374165
AACTCTTTCATTCACT-L8TX_180221_01_F12	363_DG	363_DG	DG	Glutamatergic	HIP	374165
AACTCTTTCCAAGCCG-L8TX_180221_01_F12	364_DG	364_DG	DG	Glutamatergic	HIP	374165
AACTCTTTCCGTCAAA-L8TX_180221_01_F12	363_DG	363_DG	DG	Glutamatergic	HIP	374165
AACTCTTTCTCCGGTT-L8TX_180221_01_F12	340_CA1	340_CA1	CA1-ProS	Glutamatergic	HIP	374165
AACTGGTAGACCCACC-L8TX_180221_01_F12	363_DG	363_DG	DG	Glutamatergic	HIP	374165
AACTGGTAGCACGCCT-L8TX_180221_01_F12	363_DG	363_DG	DG	Glutamatergic	HIP	374165
AACTGGTAGCAGATCG-L8TX_180221_01_F12	363_DG	363_DG	DG	Glutamatergic	HIP	374165
AACTGGTAGCCGCCTA-L8TX_180221_01_F12	334_CA1-ve	334_CA1-ve	CA1-ProS	Glutamatergic	HIP	374165
AACTGGTAGCGTAATA-L8TX_180221_01_F12	365_Oligo	365_Oligo	Oligo	Non-Neuronal	HIP	374165
AACTGGTAGGACAGCT-L8TX_180221_01_F12	354_CA3-ve	354_CA3-ve	CA3	Glutamatergic	HIP	374165
AACTGGTAGGCCCTTG-L8TX_180221_01_F12	363_DG	363_DG	DG	Glutamatergic	HIP	374165
AACTGGTAGGGTGTGT-L8TX_180221_01_F12	363_DG	363_DG	DG	Glutamatergic	HIP	374165
AACTGGTAGTTCGATC-L8TX_180221_01_F12	363_DG	363_DG	DG	Glutamatergic	HIP	374165
AACTGGTCAAACCCAT-L8TX_180221_01_F12	363_DG	363_DG	DG	Glutamatergic	HIP	374165
AACTGGTCAACTGGCC-L8TX_180221_01_F12	363_DG	363_DG	DG	Glutamatergic	HIP	374165
AACTGGTCACACATGT-L8TX_180221_01_F12	363_DG	363_DG	DG	Glutamatergic	HIP	374165
AACTGGTCAGTAAGCG-L8TX_180221_01_F12	348_CA1-do	348_CA1-do	CA1-ProS	Glutamatergic	HIP	374165
AACTGGTCAGTCACTA-L8TX_180221_01_F12	363_DG	363_DG	DG	Glutamatergic	HIP	374165
AACTGGTCAGTTCCCT-L8TX_180221_01_F12	363_DG	363_DG	DG	Glutamatergic	HIP	374165
AACTGGTCATCCTTGC-L8TX_180221_01_F12	363_DG	363_DG	DG	Glutamatergic	HIP	374165
AACTGGTTCCGCGCAA-L8TX_180221_01_F12	363_DG	363_DG	DG	Glutamatergic	HIP	374165
AACTGGTTCGAATGGG-L8TX_180221_01_F12	348_CA1-do	348_CA1-do	CA1-ProS	Glutamatergic	HIP	374165
AACTGGTTCGAGGTAG-L8TX_180221_01_F12	338_CA1	338_CA1	CA1-ProS	Glutamatergic	HIP	374165
AACTGGTTCGGGAGTA-L8TX_180221_01_F12	329_CA1-ProS	329_CA1-ProS	CA1-ProS	Glutamatergic	HIP	374165
AACTGGTTCTTCCTTC-L8TX_180221_01_F12	363_DG	363_DG	DG	Glutamatergic	HIP	374165
AACTTTCCACAGCGTC-L8TX_180221_01_F12	363_DG	363_DG	DG	Glutamatergic	HIP	374165
AACTTTCCACCGAATT-L8TX_180221_01_F12	362_DG	362_DG	DG	Glutamatergic	HIP	374165
AACTTTCCACGAAATA-L8TX_180221_01_F12	336_CA1-ve	336_CA1-ve	CA1-ProS	Glutamatergic	HIP	374165
AACTTTCGTCTAACGT-L8TX_180221_01_F12	338_CA1	338_CA1	CA1-ProS	Glutamatergic	HIP	374165
AACTTTCGTTCCGTCT-L8TX_180221_01_F12	363_DG	363_DG	DG	Glutamatergic	HIP	374165
AACTTTCTCTAACGGT-L8TX_180221_01_F12	340_CA1	340_CA1	CA1-ProS	Glutamatergic	HIP	374165
AACTTTCTCTACCTGC-L8TX_180221_01_F12	362_DG	362_DG	DG	Glutamatergic	HIP	374165
AAGACCTAGCCCAACC-L8TX_180221_01_F12	348_CA1-do	348_CA1-do	CA1-ProS	Glutamatergic	HIP	374165
AAGACCTCAAGCCATT-L8TX_180221_01_F12	363_DG	363_DG	DG	Glutamatergic	HIP	374165
AAGACCTCAATTGCTG-L8TX_180221_01_F12	363_DG	363_DG	DG	Glutamatergic	HIP	374165
AAGACCTCACATTTCT-L8TX_180221_01_F12	346_CA1-do	346_CA1-do	CA1-ProS	Glutamatergic	HIP	374165
AAGACCTCAGTTTACG-L8TX_180221_01_F12	363_DG	363_DG	DG	Glutamatergic	HIP	374165
AAGACCTGTCACAAGG-L8TX_180221_01_F12	363_DG	363_DG	DG	Glutamatergic	HIP	374165
AAGACCTGTCCCTTGT-L8TX_180221_01_F12	363_DG	363_DG	DG	Glutamatergic	HIP	374165
AAGACCTGTCCTCCAT-L8TX_180221_01_F12	340_CA1	340_CA1	CA1-ProS	Glutamatergic	HIP	374165
AAGACCTGTCTAGGTT-L8TX_180221_01_F12	363_DG	363_DG	DG	Glutamatergic	HIP	374165
AAGACCTTCAGCAACT-L8TX_180221_01_F12	363_DG	363_DG	DG	Glutamatergic	HIP	374165
AAGACCTTCGAATCCA-L8TX_180221_01_F12	363_DG	363_DG	DG	Glutamatergic	HIP	374165
AAGACCTTCTGCGTAA-L8TX_180221_01_F12	363_DG	363_DG	DG	Glutamatergic	HIP	374165
AAGACCTTCTTAACCT-L8TX_180221_01_F12	363_DG	363_DG	DG	Glutamatergic	HIP	374165
AAGCCGCAGGACCACA-L8TX_180221_01_F12	363_DG	363_DG	DG	Glutamatergic	HIP	374165
AAGCCGCAGGCCCGTT-L8TX_180221_01_F12	363_DG	363_DG	DG	Glutamatergic	HIP	374165
AAGCCGCCAAAGGTGC-L8TX_180221_01_F12	348_CA1-do	348_CA1-do	CA1-ProS	Glutamatergic	HIP	374165
AAGCCGCCACGGTAAG-L8TX_180221_01_F12	364_DG	364_DG	DG	Glutamatergic	HIP	374165
AAGCCGCCAGATCTGT-L8TX_180221_01_F12	348_CA1-do	348_CA1-do	CA1-ProS	Glutamatergic	HIP	374165
AAGCCGCCAGTCAGAG-L8TX_180221_01_F12	362_DG	362_DG	DG	Glutamatergic	HIP	374165
AAGCCGCCAGTGAGTG-L8TX_180221_01_F12	363_DG	363_DG	DG	Glutamatergic	HIP	374165
AAGCCGCGTCATGCAT-L8TX_180221_01_F12	364_DG	364_DG	DG	Glutamatergic	HIP	374165
AAGCCGCGTCGTTGTA-L8TX_180221_01_F12	363_DG	363_DG	DG	Glutamatergic	HIP	374165
AAGCCGCTCAGGATCT-L8TX_180221_01_F12	376_Astro	376_Astro	Astro	Non-Neuronal	HIP	374165
AAGCCGCTCGCCCTTA-L8TX_180221_01_F12	363_DG	363_DG	DG	Glutamatergic	HIP	374165
AAGCCGCTCGGTGTCG-L8TX_180221_01_F12	363_DG	363_DG	DG	Glutamatergic	HIP	374165
AAGCCGCTCTAACTTC-L8TX_180221_01_F12	348_CA1-do	348_CA1-do	CA1-ProS	Glutamatergic	HIP	374165
AAGGAGCAGGATATAC-L8TX_180221_01_F12	363_DG	363_DG	DG	Glutamatergic	HIP	374165
AAGGAGCAGTGGTAAT-L8TX_180221_01_F12	347_CA1-do	347_CA1-do	CA1-ProS	Glutamatergic	HIP	374165
AAGGAGCAGTTATCGC-L8TX_180221_01_F12	363_DG	363_DG	DG	Glutamatergic	HIP	374165
AAGGAGCCAATCAGAA-L8TX_180221_01_F12	338_CA1	338_CA1	CA1-ProS	Glutamatergic	HIP	374165
AAGGAGCCACACCGCA-L8TX_180221_01_F12	363_DG	363_DG	DG	Glutamatergic	HIP	374165
AAGGAGCCACGCTTTC-L8TX_180221_01_F12	363_DG	363_DG	DG	Glutamatergic	HIP	374165
AAGGAGCGTCTACCTC-L8TX_180221_01_F12	363_DG	363_DG	DG	Glutamatergic	HIP	374165
AAGGAGCGTCTTTCAT-L8TX_180221_01_F12	337_CA1	337_CA1	CA1-ProS	Glutamatergic	HIP	374165
AAGGAGCGTTGACGTT-L8TX_180221_01_F12	363_DG	363_DG	DG	Glutamatergic	HIP	374165
AAGGAGCGTTGTCTTT-L8TX_180221_01_F12	363_DG	363_DG	DG	Glutamatergic	HIP	374165
AAGGAGCGTTTGTTGG-L8TX_180221_01_F12	363_DG	363_DG	DG	Glutamatergic	HIP	374165
AAGGAGCTCAAAGTAG-L8TX_180221_01_F12	49_Vip	49_Vip	Vip	GABAergic	HIP	374165
AAGGAGCTCACCCGAG-L8TX_180221_01_F12	363_DG	363_DG	DG	Glutamatergic	HIP	374165
AAGGAGCTCATGTGGT-L8TX_180221_01_F12	363_DG	363_DG	DG	Glutamatergic	HIP	374165
AAGGAGCTCCCACTTG-L8TX_180221_01_F12	330_CA1-ProS	330_CA1-ProS	CA1-ProS	Glutamatergic	HIP	374165
AAGGAGCTCTCCCTGA-L8TX_180221_01_F12	348_CA1-do	348_CA1-do	CA1-ProS	Glutamatergic	HIP	374165
AAGGCAGAGAAACCGC-L8TX_180221_01_F12	362_DG	362_DG	DG	Glutamatergic	HIP	374165
AAGGCAGAGAATGTGT-L8TX_180221_01_F12	363_DG	363_DG	DG	Glutamatergic	HIP	374165
AAGGCAGAGACTACAA-L8TX_180221_01_F12	364_DG	364_DG	DG	Glutamatergic	HIP	374165
AAGGCAGAGAGACGAA-L8TX_180221_01_F12	363_DG	363_DG	DG	Glutamatergic	HIP	374165
AAGGCAGAGCAGGTCA-L8TX_180221_01_F12	348_CA1-do	348_CA1-do	CA1-ProS	Glutamatergic	HIP	374165
AAGGCAGAGCTAGTCT-L8TX_180221_01_F12	348_CA1-do	348_CA1-do	CA1-ProS	Glutamatergic	HIP	374165
AAGGCAGAGGTAAACT-L8TX_180221_01_F12	362_DG	362_DG	DG	Glutamatergic	HIP	374165
AAGGCAGAGTACGCGA-L8TX_180221_01_F12	363_DG	363_DG	DG	Glutamatergic	HIP	374165
AAGGCAGCAGCTGGCT-L8TX_180221_01_F12	339_CA1	339_CA1	CA1-ProS	Glutamatergic	HIP	374165
AAGGCAGCATAAGACA-L8TX_180221_01_F12	271_NP SUB	271_NP SUB	NP SUB	Glutamatergic	HIP	374165
AAGGCAGGTACTCGCG-L8TX_180221_01_F12	324_ProS	324_ProS	SUB-ProS	Glutamatergic	HIP	374165
AAGGCAGGTCACAAGG-L8TX_180221_01_F12	363_DG	363_DG	DG	Glutamatergic	HIP	374165
AAGGCAGGTCCCGACA-L8TX_180221_01_F12	363_DG	363_DG	DG	Glutamatergic	HIP	374165
AAGGCAGGTCTTTCAT-L8TX_180221_01_F12	363_DG	363_DG	DG	Glutamatergic	HIP	374165
AAGGCAGGTGGGTATG-L8TX_180221_01_F12	363_DG	363_DG	DG	Glutamatergic	HIP	374165
AAGGCAGGTTAGTGGG-L8TX_180221_01_F12	363_DG	363_DG	DG	Glutamatergic	HIP	374165
AAGGCAGGTTGGTGGA-L8TX_180221_01_F12	363_DG	363_DG	DG	Glutamatergic	HIP	374165
AAGGCAGTCAGCACAT-L8TX_180221_01_F12	363_DG	363_DG	DG	Glutamatergic	HIP	374165
AAGGCAGTCCAAACAC-L8TX_180221_01_F12	363_DG	363_DG	DG	Glutamatergic	HIP	374165
AAGGCAGTCCGGGTGT-L8TX_180221_01_F12	363_DG	363_DG	DG	Glutamatergic	HIP	374165
AAGGCAGTCCTTTACA-L8TX_180221_01_F12	363_DG	363_DG	DG	Glutamatergic	HIP	374165
AAGGCAGTCGGCTTGG-L8TX_180221_01_F12	362_DG	362_DG	DG	Glutamatergic	HIP	374165
AAGGCAGTCTGCTTGC-L8TX_180221_01_F12	363_DG	363_DG	DG	Glutamatergic	HIP	374165
AAGGCAGTCTTCTGGC-L8TX_180221_01_F12	348_CA1-do	348_CA1-do	CA1-ProS	Glutamatergic	HIP	374165
AAGGTTCAGACACGAC-L8TX_180221_01_F12	339_CA1	339_CA1	CA1-ProS	Glutamatergic	HIP	374165
AAGGTTCAGACCTTTG-L8TX_180221_01_F12	363_DG	363_DG	DG	Glutamatergic	HIP	374165
AAGGTTCCAAGCGATG-L8TX_180221_01_F12	333_CA1-ProS	333_CA1-ProS	CA1-ProS	Glutamatergic	HIP	374165
AAGGTTCCACAGGAGT-L8TX_180221_01_F12	334_CA1-ve	334_CA1-ve	CA1-ProS	Glutamatergic	HIP	374165
AAGGTTCCACGTAAGG-L8TX_180221_01_F12	362_DG	362_DG	DG	Glutamatergic	HIP	374165
AAGGTTCCAGCCTGTG-L8TX_180221_01_F12	363_DG	363_DG	DG	Glutamatergic	HIP	374165
AAGGTTCCATGCATGT-L8TX_180221_01_F12	49_Vip	49_Vip	Vip	GABAergic	HIP	374165
AAGGTTCCATTACCTT-L8TX_180221_01_F12	363_DG	363_DG	DG	Glutamatergic	HIP	374165
AAGGTTCGTACCAGTT-L8TX_180221_01_F12	363_DG	363_DG	DG	Glutamatergic	HIP	374165
AAGGTTCGTCCGTGAC-L8TX_180221_01_F12	363_DG	363_DG	DG	Glutamatergic	HIP	374165
AAGGTTCGTGTAATGA-L8TX_180221_01_F12	364_DG	364_DG	DG	Glutamatergic	HIP	374165
AAGGTTCTCAACCAAC-L8TX_180221_01_F12	344_CA1	344_CA1	CA1-ProS	Glutamatergic	HIP	374165
AAGGTTCTCAACGGCC-L8TX_180221_01_F12	363_DG	363_DG	DG	Glutamatergic	HIP	374165
AAGGTTCTCGAGCCCA-L8TX_180221_01_F12	363_DG	363_DG	DG	Glutamatergic	HIP	374165
AAGGTTCTCTGGCGAC-L8TX_180221_01_F12	364_DG	364_DG	DG	Glutamatergic	HIP	374165
AAGGTTCTCTGGTGTA-L8TX_180221_01_F12	362_DG	362_DG	DG	Glutamatergic	HIP	374165
AAGGTTCTCTTTAGGG-L8TX_180221_01_F12	363_DG	363_DG	DG	Glutamatergic	HIP	374165
AAGTCTGAGAAGGGTA-L8TX_180221_01_F12	363_DG	363_DG	DG	Glutamatergic	HIP	374165
AAGTCTGAGACCTTTG-L8TX_180221_01_F12	357_CA3-do	357_CA3-do	CA3	Glutamatergic	HIP	374165
AAGTCTGAGATGTAAC-L8TX_180221_01_F12	362_DG	362_DG	DG	Glutamatergic	HIP	374165
AAGTCTGAGATGTGGC-L8TX_180221_01_F12	348_CA1-do	348_CA1-do	CA1-ProS	Glutamatergic	HIP	374165
AAGTCTGAGCCAGAAC-L8TX_180221_01_F12	363_DG	363_DG	DG	Glutamatergic	HIP	374165
AAGTCTGAGGTAGCCA-L8TX_180221_01_F12	362_DG	362_DG	DG	Glutamatergic	HIP	374165
AAGTCTGCAACACCTA-L8TX_180221_01_F12	363_DG	363_DG	DG	Glutamatergic	HIP	374165
AAGTCTGCAGGAACGT-L8TX_180221_01_F12	363_DG	363_DG	DG	Glutamatergic	HIP	374165
AAGTCTGCAGGTCTCG-L8TX_180221_01_F12	363_DG	363_DG	DG	Glutamatergic	HIP	374165
AAGTCTGCAGTAGAGC-L8TX_180221_01_F12	364_DG	364_DG	DG	Glutamatergic	HIP	374165
AAGTCTGCAGTTAACC-L8TX_180221_01_F12	363_DG	363_DG	DG	Glutamatergic	HIP	374165
AAGTCTGCATCCTTGC-L8TX_180221_01_F12	363_DG	363_DG	DG	Glutamatergic	HIP	374165
AAGTCTGGTAAGTTCC-L8TX_180221_01_F12	363_DG	363_DG	DG	Glutamatergic	HIP	374165
AAGTCTGGTCATGCAT-L8TX_180221_01_F12	338_CA1	338_CA1	CA1-ProS	Glutamatergic	HIP	374165
AAGTCTGGTGACTCAT-L8TX_180221_01_F12	363_DG	363_DG	DG	Glutamatergic	HIP	374165
AAGTCTGGTGCACGAA-L8TX_180221_01_F12	363_DG	363_DG	DG	Glutamatergic	HIP	374165
AAGTCTGGTGTGAAAT-L8TX_180221_01_F12	346_CA1-do	346_CA1-do	CA1-ProS	Glutamatergic	HIP	374165
AAGTCTGTCAGCTGGC-L8TX_180221_01_F12	376_Astro	376_Astro	Astro	Non-Neuronal	HIP	374165
AAGTCTGTCCTCAATT-L8TX_180221_01_F12	362_DG	362_DG	DG	Glutamatergic	HIP	374165
AAGTCTGTCGCAAACT-L8TX_180221_01_F12	346_CA1-do	346_CA1-do	CA1-ProS	Glutamatergic	HIP	374165
AAGTCTGTCGTTTATC-L8TX_180221_01_F12	346_CA1-do	346_CA1-do	CA1-ProS	Glutamatergic	HIP	374165
AAGTCTGTCTAACCGA-L8TX_180221_01_F12	363_DG	363_DG	DG	Glutamatergic	HIP	374165
AAGTCTGTCTAAGCCA-L8TX_180221_01_F12	364_DG	364_DG	DG	Glutamatergic	HIP	374165
AAGTCTGTCTCTAGGA-L8TX_180221_01_F12	364_DG	364_DG	DG	Glutamatergic	HIP	374165
AATCCAGAGATGTAAC-L8TX_180221_01_F12	363_DG	363_DG	DG	Glutamatergic	HIP	374165
AATCCAGAGCCTATGT-L8TX_180221_01_F12	363_DG	363_DG	DG	Glutamatergic	HIP	374165
AATCCAGGTAGGCTGA-L8TX_180221_01_F12	364_DG	364_DG	DG	Glutamatergic	HIP	374165
AATCCAGGTCAACATC-L8TX_180221_01_F12	350_Mossy	350_Mossy	CA3	Glutamatergic	HIP	374165
AATCCAGGTCAATACC-L8TX_180221_01_F12	363_DG	363_DG	DG	Glutamatergic	HIP	374165
AATCCAGGTGACGGTA-L8TX_180221_01_F12	364_DG	364_DG	DG	Glutamatergic	HIP	374165
AATCCAGGTGCCTGTG-L8TX_180221_01_F12	364_DG	364_DG	DG	Glutamatergic	HIP	374165
AATCCAGGTTCTGTTT-L8TX_180221_01_F12	363_DG	363_DG	DG	Glutamatergic	HIP	374165
AATCCAGTCATGCATG-L8TX_180221_01_F12	362_DG	362_DG	DG	Glutamatergic	HIP	374165
AATCCAGTCCAAATGC-L8TX_180221_01_F12	363_DG	363_DG	DG	Glutamatergic	HIP	374165
AATCCAGTCTGGCGAC-L8TX_180221_01_F12	333_CA1-ProS	333_CA1-ProS	CA1-ProS	Glutamatergic	HIP	374165
AATCCAGTCTGTCTAT-L8TX_180221_01_F12	363_DG	363_DG	DG	Glutamatergic	HIP	374165
AATCGGTAGCACCGCT-L8TX_180221_01_F12	342_CA1	342_CA1	CA1-ProS	Glutamatergic	HIP	374165
AATCGGTCAAGCTGGA-L8TX_180221_01_F12	363_DG	363_DG	DG	Glutamatergic	HIP	374165
AATCGGTCAGCCACCA-L8TX_180221_01_F12	363_DG	363_DG	DG	Glutamatergic	HIP	374165
AATCGGTCAGGGATTG-L8TX_180221_01_F12	363_DG	363_DG	DG	Glutamatergic	HIP	374165
AATCGGTCATGGTCTA-L8TX_180221_01_F12	364_DG	364_DG	DG	Glutamatergic	HIP	374165
AATCGGTGTATAGGTA-L8TX_180221_01_F12	363_DG	363_DG	DG	Glutamatergic	HIP	374165
AATCGGTGTCCATCCT-L8TX_180221_01_F12	363_DG	363_DG	DG	Glutamatergic	HIP	374165
AATCGGTGTGCAACTT-L8TX_180221_01_F12	363_DG	363_DG	DG	Glutamatergic	HIP	374165
AATCGGTGTGTAACGG-L8TX_180221_01_F12	363_DG	363_DG	DG	Glutamatergic	HIP	374165
AATCGGTGTTCAGTAC-L8TX_180221_01_F12	363_DG	363_DG	DG	Glutamatergic	HIP	374165
AATCGGTTCAGGCGAA-L8TX_180221_01_F12	364_DG	364_DG	DG	Glutamatergic	HIP	374165
AATCGGTTCATGGTCA-L8TX_180221_01_F12	363_DG	363_DG	DG	Glutamatergic	HIP	374165
AATCGGTTCCCGGATG-L8TX_180221_01_F12	363_DG	363_DG	DG	Glutamatergic	HIP	374165
AATCGGTTCGCCATAA-L8TX_180221_01_F12	363_DG	363_DG	DG	Glutamatergic	HIP	374165
AATCGGTTCTCCTATA-L8TX_180221_01_F12	339_CA1	339_CA1	CA1-ProS	Glutamatergic	HIP	374165
AATCGGTTCTGCAAGT-L8TX_180221_01_F12	363_DG	363_DG	DG	Glutamatergic	HIP	374165
AATCGGTTCTTCCTTC-L8TX_180221_01_F12	364_DG	364_DG	DG	Glutamatergic	HIP	374165
ACACCAAAGGCCCTTG-L8TX_180221_01_F12	348_CA1-do	348_CA1-do	CA1-ProS	Glutamatergic	HIP	374165
ACACCAACAAACTGTC-L8TX_180221_01_F12	337_CA1	337_CA1	CA1-ProS	Glutamatergic	HIP	374165
ACACCAACACCCTATC-L8TX_180221_01_F12	363_DG	363_DG	DG	Glutamatergic	HIP	374165
ACACCAACACGTCAGC-L8TX_180221_01_F12	363_DG	363_DG	DG	Glutamatergic	HIP	374165
ACACCAACATGCCACG-L8TX_180221_01_F12	363_DG	363_DG	DG	Glutamatergic	HIP	374165
ACACCAACATTCCTGC-L8TX_180221_01_F12	348_CA1-do	348_CA1-do	CA1-ProS	Glutamatergic	HIP	374165
ACACCAAGTAAATACG-L8TX_180221_01_F12	363_DG	363_DG	DG	Glutamatergic	HIP	374165
ACACCAAGTAGCTTGT-L8TX_180221_01_F12	341_CA1	341_CA1	CA1-ProS	Glutamatergic	HIP	374165
ACACCAATCCGAAGAG-L8TX_180221_01_F12	364_DG	364_DG	DG	Glutamatergic	HIP	374165
ACACCAATCCTTTCGG-L8TX_180221_01_F12	338_CA1	338_CA1	CA1-ProS	Glutamatergic	HIP	374165
ACACCAATCTGCCAGG-L8TX_180221_01_F12	348_CA1-do	348_CA1-do	CA1-ProS	Glutamatergic	HIP	374165
ACACCAATCTGCTGTC-L8TX_180221_01_F12	362_DG	362_DG	DG	Glutamatergic	HIP	374165
ACACCCTAGATCCCAT-L8TX_180221_01_F12	363_DG	363_DG	DG	Glutamatergic	HIP	374165
ACACCCTAGCACACAG-L8TX_180221_01_F12	362_DG	362_DG	DG	Glutamatergic	HIP	374165
ACACCCTAGCTCAACT-L8TX_180221_01_F12	363_DG	363_DG	DG	Glutamatergic	HIP	374165
ACACCCTAGTACACCT-L8TX_180221_01_F12	362_DG	362_DG	DG	Glutamatergic	HIP	374165
ACACCCTAGTAGATGT-L8TX_180221_01_F12	363_DG	363_DG	DG	Glutamatergic	HIP	374165
ACACCCTCAAATTGCC-L8TX_180221_01_F12	348_CA1-do	348_CA1-do	CA1-ProS	Glutamatergic	HIP	374165
ACACCCTCAACTGCTA-L8TX_180221_01_F12	363_DG	363_DG	DG	Glutamatergic	HIP	374165
ACACCCTCAAGTTGTC-L8TX_180221_01_F12	363_DG	363_DG	DG	Glutamatergic	HIP	374165
ACACCCTCAGATGAGC-L8TX_180221_01_F12	348_CA1-do	348_CA1-do	CA1-ProS	Glutamatergic	HIP	374165
ACACCCTGTACGCACC-L8TX_180221_01_F12	364_DG	364_DG	DG	Glutamatergic	HIP	374165
ACACCCTGTCACTGGC-L8TX_180221_01_F12	348_CA1-do	348_CA1-do	CA1-ProS	Glutamatergic	HIP	374165
ACACCCTGTCGCGTGT-L8TX_180221_01_F12	363_DG	363_DG	DG	Glutamatergic	HIP	374165
ACACCCTTCAGGCAAG-L8TX_180221_01_F12	364_DG	364_DG	DG	Glutamatergic	HIP	374165
ACACCCTTCGCCAGCA-L8TX_180221_01_F12	363_DG	363_DG	DG	Glutamatergic	HIP	374165
ACACCCTTCGGAGGTA-L8TX_180221_01_F12	337_CA1	337_CA1	CA1-ProS	Glutamatergic	HIP	374165
ACACCGGAGAGTCTGG-L8TX_180221_01_F12	376_Astro	376_Astro	Astro	Non-Neuronal	HIP	374165
ACACCGGAGCACGCCT-L8TX_180221_01_F12	362_DG	362_DG	DG	Glutamatergic	HIP	374165
ACACCGGAGTCGTACT-L8TX_180221_01_F12	363_DG	363_DG	DG	Glutamatergic	HIP	374165
ACACCGGCAAACCCAT-L8TX_180221_01_F12	363_DG	363_DG	DG	Glutamatergic	HIP	374165
ACACCGGCACCAGGCT-L8TX_180221_01_F12	362_DG	362_DG	DG	Glutamatergic	HIP	374165
ACACCGGCACCTATCC-L8TX_180221_01_F12	363_DG	363_DG	DG	Glutamatergic	HIP	374165
ACACCGGCATGAAGTA-L8TX_180221_01_F12	362_DG	362_DG	DG	Glutamatergic	HIP	374165
ACACCGGGTACCGAGA-L8TX_180221_01_F12	364_DG	364_DG	DG	Glutamatergic	HIP	374165
ACACCGGGTGTCAATC-L8TX_180221_01_F12	363_DG	363_DG	DG	Glutamatergic	HIP	374165
ACACCGGGTTGAGTTC-L8TX_180221_01_F12	348_CA1-do	348_CA1-do	CA1-ProS	Glutamatergic	HIP	374165
ACACCGGTCAGTTAGC-L8TX_180221_01_F12	352_CA3-ve	352_CA3-ve	CA3	Glutamatergic	HIP	374165
ACACCGGTCCAAAGTC-L8TX_180221_01_F12	362_DG	362_DG	DG	Glutamatergic	HIP	374165
ACACTGAAGGCATGTG-L8TX_180221_01_F12	363_DG	363_DG	DG	Glutamatergic	HIP	374165
ACACTGAAGGTCATCT-L8TX_180221_01_F12	363_DG	363_DG	DG	Glutamatergic	HIP	374165
ACACTGAAGTATGACA-L8TX_180221_01_F12	363_DG	363_DG	DG	Glutamatergic	HIP	374165
ACACTGAAGTCACGCC-L8TX_180221_01_F12	364_DG	364_DG	DG	Glutamatergic	HIP	374165
ACACTGACAAAGAATC-L8TX_180221_01_F12	362_DG	362_DG	DG	Glutamatergic	HIP	374165
ACACTGACAAGCCGCT-L8TX_180221_01_F12	363_DG	363_DG	DG	Glutamatergic	HIP	374165
ACACTGACAAGTCTGT-L8TX_180221_01_F12	363_DG	363_DG	DG	Glutamatergic	HIP	374165
ACACTGACAATAGCGG-L8TX_180221_01_F12	363_DG	363_DG	DG	Glutamatergic	HIP	374165
ACACTGACAATCGAAA-L8TX_180221_01_F12	363_DG	363_DG	DG	Glutamatergic	HIP	374165
ACACTGACACCAGCAC-L8TX_180221_01_F12	363_DG	363_DG	DG	Glutamatergic	HIP	374165
ACACTGACACTCGACG-L8TX_180221_01_F12	362_DG	362_DG	DG	Glutamatergic	HIP	374165
ACACTGACATGGAATA-L8TX_180221_01_F12	354_CA3-ve	354_CA3-ve	CA3	Glutamatergic	HIP	374165
ACACTGAGTAAATGAC-L8TX_180221_01_F12	346_CA1-do	346_CA1-do	CA1-ProS	Glutamatergic	HIP	374165
ACACTGAGTAATCACC-L8TX_180221_01_F12	363_DG	363_DG	DG	Glutamatergic	HIP	374165
ACACTGAGTATAATGG-L8TX_180221_01_F12	7_Lamp5 Lhx6	7_Lamp5 Lhx6	Lamp5	GABAergic	HIP	374165
ACACTGAGTCACCTAA-L8TX_180221_01_F12	363_DG	363_DG	DG	Glutamatergic	HIP	374165
ACACTGAGTCGAACAG-L8TX_180221_01_F12	364_DG	364_DG	DG	Glutamatergic	HIP	374165
ACACTGAGTCTTCAAG-L8TX_180221_01_F12	362_DG	362_DG	DG	Glutamatergic	HIP	374165
ACACTGATCCACGACG-L8TX_180221_01_F12	338_CA1	338_CA1	CA1-ProS	Glutamatergic	HIP	374165
ACACTGATCGAGGTAG-L8TX_180221_01_F12	363_DG	363_DG	DG	Glutamatergic	HIP	374165
ACACTGATCGGAAATA-L8TX_180221_01_F12	362_DG	362_DG	DG	Glutamatergic	HIP	374165
ACACTGATCTCAACTT-L8TX_180221_01_F12	363_DG	363_DG	DG	Glutamatergic	HIP	374165
ACACTGATCTGTCTCG-L8TX_180221_01_F12	363_DG	363_DG	DG	Glutamatergic	HIP	374165
ACAGCCGCAATGGATA-L8TX_180221_01_F12	363_DG	363_DG	DG	Glutamatergic	HIP	374165
ACAGCCGCACAGGCCT-L8TX_180221_01_F12	363_DG	363_DG	DG	Glutamatergic	HIP	374165
ACAGCCGCACCAGTTA-L8TX_180221_01_F12	354_CA3-ve	354_CA3-ve	CA3	Glutamatergic	HIP	374165
ACAGCCGCATTGCGGC-L8TX_180221_01_F12	363_DG	363_DG	DG	Glutamatergic	HIP	374165
ACAGCCGCATTTCACT-L8TX_180221_01_F12	337_CA1	337_CA1	CA1-ProS	Glutamatergic	HIP	374165
ACAGCCGGTACATCCA-L8TX_180221_01_F12	375_Oligo	375_Oligo	Oligo	Non-Neuronal	HIP	374165
ACAGCCGGTACATGTC-L8TX_180221_01_F12	362_DG	362_DG	DG	Glutamatergic	HIP	374165
ACAGCCGGTACGAAAT-L8TX_180221_01_F12	364_DG	364_DG	DG	Glutamatergic	HIP	374165
ACAGCCGGTACGCACC-L8TX_180221_01_F12	321_SUB	321_SUB	SUB-ProS	Glutamatergic	HIP	374165
ACAGCCGGTCTCGTTC-L8TX_180221_01_F12	355_CA3-ve	355_CA3-ve	CA3	Glutamatergic	HIP	374165
ACAGCCGGTTACCGAT-L8TX_180221_01_F12	363_DG	363_DG	DG	Glutamatergic	HIP	374165
ACAGCCGGTTGATTGC-L8TX_180221_01_F12	362_DG	362_DG	DG	Glutamatergic	HIP	374165
ACAGCCGGTTTAAGCC-L8TX_180221_01_F12	362_DG	362_DG	DG	Glutamatergic	HIP	374165
ACAGCCGTCCGATATG-L8TX_180221_01_F12	348_CA1-do	348_CA1-do	CA1-ProS	Glutamatergic	HIP	374165
ACAGCCGTCGTGACAT-L8TX_180221_01_F12	348_CA1-do	348_CA1-do	CA1-ProS	Glutamatergic	HIP	374165
ACAGCTAAGAGTAAGG-L8TX_180221_01_F12	363_DG	363_DG	DG	Glutamatergic	HIP	374165
ACAGCTAAGAGTTGGC-L8TX_180221_01_F12	102_Sst HPF	102_Sst HPF	Sst	GABAergic	HIP	374165
ACAGCTAAGATCCCGC-L8TX_180221_01_F12	364_DG	364_DG	DG	Glutamatergic	HIP	374165
ACAGCTAAGATCTGCT-L8TX_180221_01_F12	363_DG	363_DG	DG	Glutamatergic	HIP	374165
ACAGCTAAGCCACGTC-L8TX_180221_01_F12	363_DG	363_DG	DG	Glutamatergic	HIP	374165
ACAGCTAAGCGCTTAT-L8TX_180221_01_F12	363_DG	363_DG	DG	Glutamatergic	HIP	374165
ACAGCTACAATGAATG-L8TX_180221_01_F12	363_DG	363_DG	DG	Glutamatergic	HIP	374165
ACAGCTACACAACGTT-L8TX_180221_01_F12	364_DG	364_DG	DG	Glutamatergic	HIP	374165
ACAGCTACACATCTTT-L8TX_180221_01_F12	362_DG	362_DG	DG	Glutamatergic	HIP	374165
ACAGCTACAGTACACT-L8TX_180221_01_F12	363_DG	363_DG	DG	Glutamatergic	HIP	374165
ACAGCTACAGTCAGAG-L8TX_180221_01_F12	364_DG	364_DG	DG	Glutamatergic	HIP	374165
ACAGCTACATAGACTC-L8TX_180221_01_F12	363_DG	363_DG	DG	Glutamatergic	HIP	374165
ACAGCTACATTGTGCA-L8TX_180221_01_F12	363_DG	363_DG	DG	Glutamatergic	HIP	374165
ACAGCTAGTAATTGGA-L8TX_180221_01_F12	362_DG	362_DG	DG	Glutamatergic	HIP	374165
ACAGCTAGTAGCAAAT-L8TX_180221_01_F12	363_DG	363_DG	DG	Glutamatergic	HIP	374165
ACAGCTAGTGATGTCT-L8TX_180221_01_F12	80_Sst	80_Sst	Sst	GABAergic	HIP	374165
ACAGCTATCAACACAC-L8TX_180221_01_F12	362_DG	362_DG	DG	Glutamatergic	HIP	374165
ACAGCTATCAGAGACG-L8TX_180221_01_F12	365_Oligo	365_Oligo	Oligo	Non-Neuronal	HIP	374165
ACAGCTATCAGCCTAA-L8TX_180221_01_F12	363_DG	363_DG	DG	Glutamatergic	HIP	374165
ACAGCTATCCCGGATG-L8TX_180221_01_F12	348_CA1-do	348_CA1-do	CA1-ProS	Glutamatergic	HIP	374165
ACAGCTATCCGCATCT-L8TX_180221_01_F12	363_DG	363_DG	DG	Glutamatergic	HIP	374165
ACAGCTATCCTTCAAT-L8TX_180221_01_F12	363_DG	363_DG	DG	Glutamatergic	HIP	374165
ACATACGAGACTTGAA-L8TX_180221_01_F12	362_DG	362_DG	DG	Glutamatergic	HIP	374165
ACATACGAGCGTGTCC-L8TX_180221_01_F12	363_DG	363_DG	DG	Glutamatergic	HIP	374165
ACATACGAGCTAACTC-L8TX_180221_01_F12	363_DG	363_DG	DG	Glutamatergic	HIP	374165
ACATACGAGCTAGCCC-L8TX_180221_01_F12	362_DG	362_DG	DG	Glutamatergic	HIP	374165
ACATACGAGGTAGCTG-L8TX_180221_01_F12	363_DG	363_DG	DG	Glutamatergic	HIP	374165
ACATACGCAAACTGCT-L8TX_180221_01_F12	362_DG	362_DG	DG	Glutamatergic	HIP	374165
ACATACGCAAATTGCC-L8TX_180221_01_F12	363_DG	363_DG	DG	Glutamatergic	HIP	374165
ACATACGCACACATGT-L8TX_180221_01_F12	348_CA1-do	348_CA1-do	CA1-ProS	Glutamatergic	HIP	374165
ACATACGCATAGGATA-L8TX_180221_01_F12	376_Astro	376_Astro	Astro	Non-Neuronal	HIP	374165
ACATACGGTGCAGTAG-L8TX_180221_01_F12	363_DG	363_DG	DG	Glutamatergic	HIP	374165
ACATACGGTGTTGAGG-L8TX_180221_01_F12	363_DG	363_DG	DG	Glutamatergic	HIP	374165
ACATACGGTTCCTCCA-L8TX_180221_01_F12	338_CA1	338_CA1	CA1-ProS	Glutamatergic	HIP	374165
ACATACGTCAACTCTT-L8TX_180221_01_F12	363_DG	363_DG	DG	Glutamatergic	HIP	374165
ACATACGTCAGCTGGC-L8TX_180221_01_F12	364_DG	364_DG	DG	Glutamatergic	HIP	374165
ACATACGTCATTGCCC-L8TX_180221_01_F12	364_DG	364_DG	DG	Glutamatergic	HIP	374165
ACATACGTCTGATACG-L8TX_180221_01_F12	363_DG	363_DG	DG	Glutamatergic	HIP	374165
ACATCAGAGCACCGTC-L8TX_180221_01_F12	334_CA1-ve	334_CA1-ve	CA1-ProS	Glutamatergic	HIP	374165
ACATCAGAGCTAACAA-L8TX_180221_01_F12	363_DG	363_DG	DG	Glutamatergic	HIP	374165
ACATCAGAGCTCTCGG-L8TX_180221_01_F12	363_DG	363_DG	DG	Glutamatergic	HIP	374165
ACATCAGCAAGCCGTC-L8TX_180221_01_F12	333_CA1-ProS	333_CA1-ProS	CA1-ProS	Glutamatergic	HIP	374165
ACATCAGCATGGGACA-L8TX_180221_01_F12	347_CA1-do	347_CA1-do	CA1-ProS	Glutamatergic	HIP	374165
ACATCAGTCATTATCC-L8TX_180221_01_F12	348_CA1-do	348_CA1-do	CA1-ProS	Glutamatergic	HIP	374165
ACATCAGTCCACGCAG-L8TX_180221_01_F12	376_Astro	376_Astro	Astro	Non-Neuronal	HIP	374165
ACATGGTAGCCCAATT-L8TX_180221_01_F12	363_DG	363_DG	DG	Glutamatergic	HIP	374165
ACATGGTAGCGTCAAG-L8TX_180221_01_F12	364_DG	364_DG	DG	Glutamatergic	HIP	374165
ACATGGTAGCTACCTA-L8TX_180221_01_F12	363_DG	363_DG	DG	Glutamatergic	HIP	374165
ACATGGTAGGATCGCA-L8TX_180221_01_F12	346_CA1-do	346_CA1-do	CA1-ProS	Glutamatergic	HIP	374165
ACATGGTAGGCGACAT-L8TX_180221_01_F12	363_DG	363_DG	DG	Glutamatergic	HIP	374165
ACATGGTCACCTCGGA-L8TX_180221_01_F12	363_DG	363_DG	DG	Glutamatergic	HIP	374165
ACATGGTCAGGTCTCG-L8TX_180221_01_F12	363_DG	363_DG	DG	Glutamatergic	HIP	374165
ACATGGTCATCTGGTA-L8TX_180221_01_F12	363_DG	363_DG	DG	Glutamatergic	HIP	374165
ACATGGTCATGCTAGT-L8TX_180221_01_F12	336_CA1-ve	336_CA1-ve	CA1-ProS	Glutamatergic	HIP	374165
ACATGGTGTCGACTAT-L8TX_180221_01_F12	362_DG	362_DG	DG	Glutamatergic	HIP	374165
ACATGGTGTGCAGGTA-L8TX_180221_01_F12	338_CA1	338_CA1	CA1-ProS	Glutamatergic	HIP	374165
ACATGGTGTTCGAATC-L8TX_180221_01_F12	364_DG	364_DG	DG	Glutamatergic	HIP	374165
ACATGGTTCACAATGC-L8TX_180221_01_F12	363_DG	363_DG	DG	Glutamatergic	HIP	374165
ACATGGTTCAGTGCAT-L8TX_180221_01_F12	348_CA1-do	348_CA1-do	CA1-ProS	Glutamatergic	HIP	374165
ACATGGTTCCCTCAGT-L8TX_180221_01_F12	375_Oligo	375_Oligo	Oligo	Non-Neuronal	HIP	374165
ACATGGTTCCGAAGAG-L8TX_180221_01_F12	364_DG	364_DG	DG	Glutamatergic	HIP	374165
ACATGGTTCTAGAGTC-L8TX_180221_01_F12	363_DG	363_DG	DG	Glutamatergic	HIP	374165
ACCAGTAAGATGGCGT-L8TX_180221_01_F12	337_CA1	337_CA1	CA1-ProS	Glutamatergic	HIP	374165
ACCAGTAAGCCAGTAG-L8TX_180221_01_F12	363_DG	363_DG	DG	Glutamatergic	HIP	374165
ACCAGTAAGCGTGAGT-L8TX_180221_01_F12	337_CA1	337_CA1	CA1-ProS	Glutamatergic	HIP	374165
ACCAGTAAGTGAACAT-L8TX_180221_01_F12	363_DG	363_DG	DG	Glutamatergic	HIP	374165
ACCAGTACAAGCCATT-L8TX_180221_01_F12	363_DG	363_DG	DG	Glutamatergic	HIP	374165
ACCAGTACACCACCAG-L8TX_180221_01_F12	362_DG	362_DG	DG	Glutamatergic	HIP	374165
ACCAGTACATGGTCAT-L8TX_180221_01_F12	363_DG	363_DG	DG	Glutamatergic	HIP	374165
ACCAGTACATTAGCCA-L8TX_180221_01_F12	362_DG	362_DG	DG	Glutamatergic	HIP	374165
ACCAGTAGTAGCGTGA-L8TX_180221_01_F12	347_CA1-do	347_CA1-do	CA1-ProS	Glutamatergic	HIP	374165
ACCAGTAGTCAAGCGA-L8TX_180221_01_F12	363_DG	363_DG	DG	Glutamatergic	HIP	374165
ACCAGTAGTCATGCCG-L8TX_180221_01_F12	323_ProS	323_ProS	SUB-ProS	Glutamatergic	HIP	374165
ACCAGTAGTGTCCTCT-L8TX_180221_01_F12	363_DG	363_DG	DG	Glutamatergic	HIP	374165
ACCAGTATCACTATTC-L8TX_180221_01_F12	348_CA1-do	348_CA1-do	CA1-ProS	Glutamatergic	HIP	374165
ACCAGTATCCCAAGAT-L8TX_180221_01_F12	340_CA1	340_CA1	CA1-ProS	Glutamatergic	HIP	374165
ACCAGTATCGTTGCCT-L8TX_180221_01_F12	7_Lamp5 Lhx6	7_Lamp5 Lhx6	Lamp5	GABAergic	HIP	374165
ACCCACTAGACCTTTG-L8TX_180221_01_F12	376_Astro	376_Astro	Astro	Non-Neuronal	HIP	374165
ACCCACTAGGGTGTGT-L8TX_180221_01_F12	363_DG	363_DG	DG	Glutamatergic	HIP	374165
ACCCACTAGTGGCACA-L8TX_180221_01_F12	363_DG	363_DG	DG	Glutamatergic	HIP	374165
ACCCACTCATGTTGAC-L8TX_180221_01_F12	363_DG	363_DG	DG	Glutamatergic	HIP	374165
ACCCACTGTCAACATC-L8TX_180221_01_F12	364_DG	364_DG	DG	Glutamatergic	HIP	374165
ACCCACTGTTGACGTT-L8TX_180221_01_F12	363_DG	363_DG	DG	Glutamatergic	HIP	374165
ACCCACTTCAGCAACT-L8TX_180221_01_F12	364_DG	364_DG	DG	Glutamatergic	HIP	374165
ACCCACTTCAGGCAAG-L8TX_180221_01_F12	364_DG	364_DG	DG	Glutamatergic	HIP	374165
ACCCACTTCCACGTGG-L8TX_180221_01_F12	363_DG	363_DG	DG	Glutamatergic	HIP	374165
ACCCACTTCCAGTAGT-L8TX_180221_01_F12	363_DG	363_DG	DG	Glutamatergic	HIP	374165
ACCCACTTCCTTTACA-L8TX_180221_01_F12	363_DG	363_DG	DG	Glutamatergic	HIP	374165
ACCGTAAAGGCTATCT-L8TX_180221_01_F12	342_CA1	342_CA1	CA1-ProS	Glutamatergic	HIP	374165
ACCGTAAAGGTGATTA-L8TX_180221_01_F12	362_DG	362_DG	DG	Glutamatergic	HIP	374165
ACCGTAACAAACCCAT-L8TX_180221_01_F12	1_CR	1_CR	CR	Glutamatergic	HIP	374165
ACCGTAACAAGCCCAC-L8TX_180221_01_F12	348_CA1-do	348_CA1-do	CA1-ProS	Glutamatergic	HIP	374165
ACCGTAACAAGTTGTC-L8TX_180221_01_F12	7_Lamp5 Lhx6	7_Lamp5 Lhx6	Lamp5	GABAergic	HIP	374165
ACCGTAACATACTACG-L8TX_180221_01_F12	362_DG	362_DG	DG	Glutamatergic	HIP	374165
ACCGTAACATCGGACC-L8TX_180221_01_F12	363_DG	363_DG	DG	Glutamatergic	HIP	374165
ACCGTAAGTAAGGGCT-L8TX_180221_01_F12	363_DG	363_DG	DG	Glutamatergic	HIP	374165
ACCGTAAGTCACACGC-L8TX_180221_01_F12	363_DG	363_DG	DG	Glutamatergic	HIP	374165
ACCGTAATCAATACCG-L8TX_180221_01_F12	362_DG	362_DG	DG	Glutamatergic	HIP	374165
ACCGTAATCACGGTTA-L8TX_180221_01_F12	363_DG	363_DG	DG	Glutamatergic	HIP	374165
ACCGTAATCCAACCAA-L8TX_180221_01_F12	363_DG	363_DG	DG	Glutamatergic	HIP	374165
ACCGTAATCCAGGGCT-L8TX_180221_01_F12	361_DG	361_DG	DG	Glutamatergic	HIP	374165
ACCGTAATCCCTCAGT-L8TX_180221_01_F12	363_DG	363_DG	DG	Glutamatergic	HIP	374165
ACCGTAATCCTTGACC-L8TX_180221_01_F12	363_DG	363_DG	DG	Glutamatergic	HIP	374165
ACCGTAATCCTTTCTC-L8TX_180221_01_F12	363_DG	363_DG	DG	Glutamatergic	HIP	374165
ACCGTAATCTTGGGTA-L8TX_180221_01_F12	363_DG	363_DG	DG	Glutamatergic	HIP	374165
ACCTTTAAGCCCAATT-L8TX_180221_01_F12	363_DG	363_DG	DG	Glutamatergic	HIP	374165
ACCTTTAAGTAGATGT-L8TX_180221_01_F12	363_DG	363_DG	DG	Glutamatergic	HIP	374165
ACCTTTAAGTGCGATG-L8TX_180221_01_F12	357_CA3-do	357_CA3-do	CA3	Glutamatergic	HIP	374165
ACCTTTACACAAGCCC-L8TX_180221_01_F12	340_CA1	340_CA1	CA1-ProS	Glutamatergic	HIP	374165
ACCTTTACACATCCAA-L8TX_180221_01_F12	362_DG	362_DG	DG	Glutamatergic	HIP	374165
ACCTTTACACTGAAGG-L8TX_180221_01_F12	363_DG	363_DG	DG	Glutamatergic	HIP	374165
ACCTTTACAGTTTACG-L8TX_180221_01_F12	348_CA1-do	348_CA1-do	CA1-ProS	Glutamatergic	HIP	374165
ACCTTTAGTACTCGCG-L8TX_180221_01_F12	363_DG	363_DG	DG	Glutamatergic	HIP	374165
ACCTTTAGTAGCGCAA-L8TX_180221_01_F12	376_Astro	376_Astro	Astro	Non-Neuronal	HIP	374165
ACCTTTAGTGTGACGA-L8TX_180221_01_F12	364_DG	364_DG	DG	Glutamatergic	HIP	374165
ACCTTTAGTTCCTCCA-L8TX_180221_01_F12	363_DG	363_DG	DG	Glutamatergic	HIP	374165
ACCTTTATCATGGTCA-L8TX_180221_01_F12	364_DG	364_DG	DG	Glutamatergic	HIP	374165
ACCTTTATCCTAGAAC-L8TX_180221_01_F12	364_DG	364_DG	DG	Glutamatergic	HIP	374165
ACCTTTATCCTGCTTG-L8TX_180221_01_F12	363_DG	363_DG	DG	Glutamatergic	HIP	374165
ACCTTTATCTAAGCCA-L8TX_180221_01_F12	363_DG	363_DG	DG	Glutamatergic	HIP	374165
ACCTTTATCTCCAACC-L8TX_180221_01_F12	37_Sncg	37_Sncg	Sncg	GABAergic	HIP	374165
ACCTTTATCTCGGACG-L8TX_180221_01_F12	364_DG	364_DG	DG	Glutamatergic	HIP	374165
ACGAGCCAGAAGATTC-L8TX_180221_01_F12	363_DG	363_DG	DG	Glutamatergic	HIP	374165
ACGAGCCAGATGTGGC-L8TX_180221_01_F12	348_CA1-do	348_CA1-do	CA1-ProS	Glutamatergic	HIP	374165
ACGAGCCAGTGTGGCA-L8TX_180221_01_F12	363_DG	363_DG	DG	Glutamatergic	HIP	374165
ACGAGCCCAAAGAATC-L8TX_180221_01_F12	363_DG	363_DG	DG	Glutamatergic	HIP	374165
ACGAGCCCAACTGCTA-L8TX_180221_01_F12	363_DG	363_DG	DG	Glutamatergic	HIP	374165
ACGAGCCCATAAGACA-L8TX_180221_01_F12	362_DG	362_DG	DG	Glutamatergic	HIP	374165
ACGAGCCGTACAGCAG-L8TX_180221_01_F12	363_DG	363_DG	DG	Glutamatergic	HIP	374165
ACGAGCCGTTAGTGGG-L8TX_180221_01_F12	363_DG	363_DG	DG	Glutamatergic	HIP	374165
ACGAGCCGTTATCACG-L8TX_180221_01_F12	363_DG	363_DG	DG	Glutamatergic	HIP	374165
ACGAGCCGTTGCGTTA-L8TX_180221_01_F12	348_CA1-do	348_CA1-do	CA1-ProS	Glutamatergic	HIP	374165
ACGAGCCGTTGCTCCT-L8TX_180221_01_F12	362_DG	362_DG	DG	Glutamatergic	HIP	374165
ACGAGCCTCAACACCA-L8TX_180221_01_F12	363_DG	363_DG	DG	Glutamatergic	HIP	374165
ACGAGCCTCCCAACGG-L8TX_180221_01_F12	362_DG	362_DG	DG	Glutamatergic	HIP	374165
ACGAGCCTCGGCCGAT-L8TX_180221_01_F12	363_DG	363_DG	DG	Glutamatergic	HIP	374165
ACGAGCCTCTGGGCCA-L8TX_180221_01_F12	338_CA1	338_CA1	CA1-ProS	Glutamatergic	HIP	374165
ACGAGGAAGAAACGAG-L8TX_180221_01_F12	362_DG	362_DG	DG	Glutamatergic	HIP	374165
ACGAGGAAGAGGACGG-L8TX_180221_01_F12	340_CA1	340_CA1	CA1-ProS	Glutamatergic	HIP	374165
ACGAGGAAGCACCGCT-L8TX_180221_01_F12	365_Oligo	365_Oligo	Oligo	Non-Neuronal	HIP	374165
ACGAGGAAGCTAACAA-L8TX_180221_01_F12	338_CA1	338_CA1	CA1-ProS	Glutamatergic	HIP	374165
ACGAGGACAACTGCTA-L8TX_180221_01_F12	363_DG	363_DG	DG	Glutamatergic	HIP	374165
ACGAGGACAAGTACCT-L8TX_180221_01_F12	363_DG	363_DG	DG	Glutamatergic	HIP	374165
ACGAGGACACACTGCG-L8TX_180221_01_F12	363_DG	363_DG	DG	Glutamatergic	HIP	374165
ACGAGGACACCACCAG-L8TX_180221_01_F12	348_CA1-do	348_CA1-do	CA1-ProS	Glutamatergic	HIP	374165
ACGAGGACAGCTCGCA-L8TX_180221_01_F12	333_CA1-ProS	333_CA1-ProS	CA1-ProS	Glutamatergic	HIP	374165
ACGAGGACAGTAAGAT-L8TX_180221_01_F12	363_DG	363_DG	DG	Glutamatergic	HIP	374165
ACGAGGACAGTCTTCC-L8TX_180221_01_F12	363_DG	363_DG	DG	Glutamatergic	HIP	374165
ACGAGGACATTCCTGC-L8TX_180221_01_F12	363_DG	363_DG	DG	Glutamatergic	HIP	374165
ACGAGGAGTCAGTGGA-L8TX_180221_01_F12	363_DG	363_DG	DG	Glutamatergic	HIP	374165
ACGAGGAGTGAGGCTA-L8TX_180221_01_F12	363_DG	363_DG	DG	Glutamatergic	HIP	374165
ACGAGGAGTGCCTGCA-L8TX_180221_01_F12	364_DG	364_DG	DG	Glutamatergic	HIP	374165
ACGAGGAGTTCCCGAG-L8TX_180221_01_F12	364_DG	364_DG	DG	Glutamatergic	HIP	374165
ACGAGGAGTTCTCATT-L8TX_180221_01_F12	362_DG	362_DG	DG	Glutamatergic	HIP	374165
ACGAGGATCCCATTTA-L8TX_180221_01_F12	363_DG	363_DG	DG	Glutamatergic	HIP	374165
ACGAGGATCCTTTACA-L8TX_180221_01_F12	350_Mossy	350_Mossy	CA3	Glutamatergic	HIP	374165
ACGATACAGCCTTGAT-L8TX_180221_01_F12	362_DG	362_DG	DG	Glutamatergic	HIP	374165
ACGATACAGGGAAACA-L8TX_180221_01_F12	363_DG	363_DG	DG	Glutamatergic	HIP	374165
ACGATACAGGGCTCTC-L8TX_180221_01_F12	361_DG	361_DG	DG	Glutamatergic	HIP	374165
ACGATACAGTCCAGGA-L8TX_180221_01_F12	348_CA1-do	348_CA1-do	CA1-ProS	Glutamatergic	HIP	374165
ACGATACCACAACTGT-L8TX_180221_01_F12	363_DG	363_DG	DG	Glutamatergic	HIP	374165
ACGATACCAGATGAGC-L8TX_180221_01_F12	364_DG	364_DG	DG	Glutamatergic	HIP	374165
ACGATACCAGGTGGAT-L8TX_180221_01_F12	363_DG	363_DG	DG	Glutamatergic	HIP	374165
ACGATACGTCAAAGCG-L8TX_180221_01_F12	363_DG	363_DG	DG	Glutamatergic	HIP	374165
ACGATACGTCATACTG-L8TX_180221_01_F12	347_CA1-do	347_CA1-do	CA1-ProS	Glutamatergic	HIP	374165
ACGATACGTCGAACAG-L8TX_180221_01_F12	355_CA3-ve	355_CA3-ve	CA3	Glutamatergic	HIP	374165
ACGATACGTGATGCCC-L8TX_180221_01_F12	363_DG	363_DG	DG	Glutamatergic	HIP	374165
ACGATACTCATGTGGT-L8TX_180221_01_F12	363_DG	363_DG	DG	Glutamatergic	HIP	374165
ACGATACTCCATTCTA-L8TX_180221_01_F12	362_DG	362_DG	DG	Glutamatergic	HIP	374165
ACGATACTCGTTTGCC-L8TX_180221_01_F12	363_DG	363_DG	DG	Glutamatergic	HIP	374165
ACGATGTAGAAGGTGA-L8TX_180221_01_F12	364_DG	364_DG	DG	Glutamatergic	HIP	374165
ACGATGTAGCTGTCTA-L8TX_180221_01_F12	363_DG	363_DG	DG	Glutamatergic	HIP	374165
ACGATGTAGGGCTCTC-L8TX_180221_01_F12	27_Ntng1 HPF	27_Ntng1 HPF	Sncg	GABAergic	HIP	374165
ACGATGTAGTGAACGC-L8TX_180221_01_F12	357_CA3-do	357_CA3-do	CA3	Glutamatergic	HIP	374165
ACGATGTAGTGTCCCG-L8TX_180221_01_F12	376_Astro	376_Astro	Astro	Non-Neuronal	HIP	374165
ACGATGTAGTTAACGA-L8TX_180221_01_F12	363_DG	363_DG	DG	Glutamatergic	HIP	374165
ACGATGTCAACACCTA-L8TX_180221_01_F12	363_DG	363_DG	DG	Glutamatergic	HIP	374165
ACGATGTCAGATCTGT-L8TX_180221_01_F12	363_DG	363_DG	DG	Glutamatergic	HIP	374165
ACGATGTCATCGGGTC-L8TX_180221_01_F12	333_CA1-ProS	333_CA1-ProS	CA1-ProS	Glutamatergic	HIP	374165
ACGATGTCATTCGACA-L8TX_180221_01_F12	363_DG	363_DG	DG	Glutamatergic	HIP	374165
ACGATGTGTACATGTC-L8TX_180221_01_F12	362_DG	362_DG	DG	Glutamatergic	HIP	374165
ACGATGTGTATGAAAC-L8TX_180221_01_F12	363_DG	363_DG	DG	Glutamatergic	HIP	374165
ACGATGTGTCACACGC-L8TX_180221_01_F12	363_DG	363_DG	DG	Glutamatergic	HIP	374165
ACGATGTGTCAGAAGC-L8TX_180221_01_F12	362_DG	362_DG	DG	Glutamatergic	HIP	374165
ACGATGTGTCATGCCG-L8TX_180221_01_F12	363_DG	363_DG	DG	Glutamatergic	HIP	374165
ACGATGTGTCTAGCCG-L8TX_180221_01_F12	363_DG	363_DG	DG	Glutamatergic	HIP	374165
ACGATGTGTCTCGTTC-L8TX_180221_01_F12	363_DG	363_DG	DG	Glutamatergic	HIP	374165
ACGATGTGTGGCAAAC-L8TX_180221_01_F12	336_CA1-ve	336_CA1-ve	CA1-ProS	Glutamatergic	HIP	374165
ACGATGTGTTTACTCT-L8TX_180221_01_F12	361_DG	361_DG	DG	Glutamatergic	HIP	374165
ACGATGTTCGCAAACT-L8TX_180221_01_F12	364_DG	364_DG	DG	Glutamatergic	HIP	374165
ACGATGTTCGGAATCT-L8TX_180221_01_F12	342_CA1	342_CA1	CA1-ProS	Glutamatergic	HIP	374165
ACGCAGCAGAGGTACC-L8TX_180221_01_F12	363_DG	363_DG	DG	Glutamatergic	HIP	374165
ACGCAGCAGATCCGAG-L8TX_180221_01_F12	6_Lamp5 Lhx6	6_Lamp5 Lhx6	Lamp5	GABAergic	HIP	374165
ACGCAGCAGGCACATG-L8TX_180221_01_F12	363_DG	363_DG	DG	Glutamatergic	HIP	374165
ACGCAGCAGTCCATAC-L8TX_180221_01_F12	363_DG	363_DG	DG	Glutamatergic	HIP	374165
ACGCAGCCAAACTGTC-L8TX_180221_01_F12	363_DG	363_DG	DG	Glutamatergic	HIP	374165
ACGCAGCCAAGGACAC-L8TX_180221_01_F12	347_CA1-do	347_CA1-do	CA1-ProS	Glutamatergic	HIP	374165
ACGCAGCCACGGTAAG-L8TX_180221_01_F12	363_DG	363_DG	DG	Glutamatergic	HIP	374165
ACGCAGCCACTGTGTA-L8TX_180221_01_F12	363_DG	363_DG	DG	Glutamatergic	HIP	374165
ACGCAGCCATCAGTAC-L8TX_180221_01_F12	363_DG	363_DG	DG	Glutamatergic	HIP	374165
ACGCAGCCATGAAGTA-L8TX_180221_01_F12	363_DG	363_DG	DG	Glutamatergic	HIP	374165
ACGCAGCCATTGGGCC-L8TX_180221_01_F12	362_DG	362_DG	DG	Glutamatergic	HIP	374165
ACGCAGCGTAGGACAC-L8TX_180221_01_F12	333_CA1-ProS	333_CA1-ProS	CA1-ProS	Glutamatergic	HIP	374165
ACGCAGCGTATGAATG-L8TX_180221_01_F12	363_DG	363_DG	DG	Glutamatergic	HIP	374165
ACGCAGCGTCGGCATC-L8TX_180221_01_F12	363_DG	363_DG	DG	Glutamatergic	HIP	374165
ACGCAGCGTGCTCTTC-L8TX_180221_01_F12	337_CA1	337_CA1	CA1-ProS	Glutamatergic	HIP	374165
ACGCAGCTCAGAAATG-L8TX_180221_01_F12	338_CA1	338_CA1	CA1-ProS	Glutamatergic	HIP	374165
ACGCAGCTCGATCCCT-L8TX_180221_01_F12	363_DG	363_DG	DG	Glutamatergic	HIP	374165
ACGCAGCTCTTGTTTG-L8TX_180221_01_F12	363_DG	363_DG	DG	Glutamatergic	HIP	374165
ACGCCAGAGACTACAA-L8TX_180221_01_F12	363_DG	363_DG	DG	Glutamatergic	HIP	374165
ACGCCAGAGAGCCTAG-L8TX_180221_01_F12	363_DG	363_DG	DG	Glutamatergic	HIP	374165
ACGCCAGAGCGCCTTG-L8TX_180221_01_F12	376_Astro	376_Astro	Astro	Non-Neuronal	HIP	374165
ACGCCAGAGTGGAGTC-L8TX_180221_01_F12	363_DG	363_DG	DG	Glutamatergic	HIP	374165
ACGCCAGAGTGTTAGA-L8TX_180221_01_F12	362_DG	362_DG	DG	Glutamatergic	HIP	374165
ACGCCAGCAAACCTAC-L8TX_180221_01_F12	363_DG	363_DG	DG	Glutamatergic	HIP	374165
ACGCCAGCAAGGTTTC-L8TX_180221_01_F12	363_DG	363_DG	DG	Glutamatergic	HIP	374165
ACGCCAGCACTAAGTC-L8TX_180221_01_F12	363_DG	363_DG	DG	Glutamatergic	HIP	374165
ACGCCAGCAGAGCCAA-L8TX_180221_01_F12	363_DG	363_DG	DG	Glutamatergic	HIP	374165
ACGCCAGCATACTACG-L8TX_180221_01_F12	363_DG	363_DG	DG	Glutamatergic	HIP	374165
ACGCCAGCATGGATGG-L8TX_180221_01_F12	339_CA1	339_CA1	CA1-ProS	Glutamatergic	HIP	374165
ACGCCAGCATTCCTCG-L8TX_180221_01_F12	362_DG	362_DG	DG	Glutamatergic	HIP	374165
ACGCCAGGTAGAAAGG-L8TX_180221_01_F12	363_DG	363_DG	DG	Glutamatergic	HIP	374165
ACGCCAGGTCAGAATA-L8TX_180221_01_F12	335_CA1-ve	335_CA1-ve	CA1-ProS	Glutamatergic	HIP	374165
ACGCCAGGTCCGAAGA-L8TX_180221_01_F12	363_DG	363_DG	DG	Glutamatergic	HIP	374165
ACGCCAGGTCTCCATC-L8TX_180221_01_F12	348_CA1-do	348_CA1-do	CA1-ProS	Glutamatergic	HIP	374165
ACGCCAGGTTGTCTTT-L8TX_180221_01_F12	363_DG	363_DG	DG	Glutamatergic	HIP	374165
ACGCCAGTCAACACTG-L8TX_180221_01_F12	363_DG	363_DG	DG	Glutamatergic	HIP	374165
ACGCCAGTCACGCGGT-L8TX_180221_01_F12	363_DG	363_DG	DG	Glutamatergic	HIP	374165
ACGCCAGTCACTTCAT-L8TX_180221_01_F12	342_CA1	342_CA1	CA1-ProS	Glutamatergic	HIP	374165
ACGCCAGTCAGCACAT-L8TX_180221_01_F12	363_DG	363_DG	DG	Glutamatergic	HIP	374165
ACGCCAGTCCCAAGAT-L8TX_180221_01_F12	363_DG	363_DG	DG	Glutamatergic	HIP	374165
ACGCCAGTCTGGAGCC-L8TX_180221_01_F12	339_CA1	339_CA1	CA1-ProS	Glutamatergic	HIP	374165
ACGCCAGTCTGTCTAT-L8TX_180221_01_F12	363_DG	363_DG	DG	Glutamatergic	HIP	374165
ACGCCGAAGGCATTGG-L8TX_180221_01_F12	342_CA1	342_CA1	CA1-ProS	Glutamatergic	HIP	374165
ACGCCGACAACGCACC-L8TX_180221_01_F12	362_DG	362_DG	DG	Glutamatergic	HIP	374165
ACGCCGACAAGTTAAG-L8TX_180221_01_F12	363_DG	363_DG	DG	Glutamatergic	HIP	374165
ACGCCGACACAGGCCT-L8TX_180221_01_F12	363_DG	363_DG	DG	Glutamatergic	HIP	374165
ACGCCGACACATGACT-L8TX_180221_01_F12	363_DG	363_DG	DG	Glutamatergic	HIP	374165
ACGCCGACACTCTGTC-L8TX_180221_01_F12	364_DG	364_DG	DG	Glutamatergic	HIP	374165
ACGCCGACAGGGTACA-L8TX_180221_01_F12	364_DG	364_DG	DG	Glutamatergic	HIP	374165
ACGCCGACAGTCAGAG-L8TX_180221_01_F12	364_DG	364_DG	DG	Glutamatergic	HIP	374165
ACGCCGAGTACGAAAT-L8TX_180221_01_F12	363_DG	363_DG	DG	Glutamatergic	HIP	374165
ACGCCGAGTATAGGTA-L8TX_180221_01_F12	364_DG	364_DG	DG	Glutamatergic	HIP	374165
ACGCCGAGTCAATACC-L8TX_180221_01_F12	338_CA1	338_CA1	CA1-ProS	Glutamatergic	HIP	374165
ACGCCGAGTCTCTCTG-L8TX_180221_01_F12	364_DG	364_DG	DG	Glutamatergic	HIP	374165
ACGCCGAGTGCATCTA-L8TX_180221_01_F12	363_DG	363_DG	DG	Glutamatergic	HIP	374165
ACGCCGAGTGTCGCTG-L8TX_180221_01_F12	362_DG	362_DG	DG	Glutamatergic	HIP	374165
ACGCCGATCAGGTTCA-L8TX_180221_01_F12	363_DG	363_DG	DG	Glutamatergic	HIP	374165
ACGCCGATCCACGAAT-L8TX_180221_01_F12	363_DG	363_DG	DG	Glutamatergic	HIP	374165
ACGCCGATCCGTAGGC-L8TX_180221_01_F12	363_DG	363_DG	DG	Glutamatergic	HIP	374165
ACGCCGATCGTGGGAA-L8TX_180221_01_F12	363_DG	363_DG	DG	Glutamatergic	HIP	374165
ACGCCGATCTGAGGGA-L8TX_180221_01_F12	339_CA1	339_CA1	CA1-ProS	Glutamatergic	HIP	374165
ACGGAGAAGAGACGAA-L8TX_180221_01_F12	362_DG	362_DG	DG	Glutamatergic	HIP	374165
ACGGAGAAGCATGGCA-L8TX_180221_01_F12	355_CA3-ve	355_CA3-ve	CA3	Glutamatergic	HIP	374165
ACGGAGAAGGATGCGT-L8TX_180221_01_F12	363_DG	363_DG	DG	Glutamatergic	HIP	374165
ACGGAGAAGGTGCACA-L8TX_180221_01_F12	363_DG	363_DG	DG	Glutamatergic	HIP	374165
ACGGAGAAGTCCAGGA-L8TX_180221_01_F12	362_DG	362_DG	DG	Glutamatergic	HIP	374165
ACGGAGAAGTGATCGG-L8TX_180221_01_F12	363_DG	363_DG	DG	Glutamatergic	HIP	374165
ACGGAGACAAAGTGCG-L8TX_180221_01_F12	363_DG	363_DG	DG	Glutamatergic	HIP	374165
ACGGAGACAAGTACCT-L8TX_180221_01_F12	363_DG	363_DG	DG	Glutamatergic	HIP	374165
ACGGAGACAAGTAGTA-L8TX_180221_01_F12	363_DG	363_DG	DG	Glutamatergic	HIP	374165
ACGGAGACAATCCAAC-L8TX_180221_01_F12	339_CA1	339_CA1	CA1-ProS	Glutamatergic	HIP	374165
ACGGAGACAATGGTCT-L8TX_180221_01_F12	354_CA3-ve	354_CA3-ve	CA3	Glutamatergic	HIP	374165
ACGGAGACACGCCAGT-L8TX_180221_01_F12	363_DG	363_DG	DG	Glutamatergic	HIP	374165
ACGGAGACAGCTTAAC-L8TX_180221_01_F12	363_DG	363_DG	DG	Glutamatergic	HIP	374165
ACGGAGAGTACCAGTT-L8TX_180221_01_F12	333_CA1-ProS	333_CA1-ProS	CA1-ProS	Glutamatergic	HIP	374165
ACGGAGAGTATAAACG-L8TX_180221_01_F12	363_DG	363_DG	DG	Glutamatergic	HIP	374165
ACGGAGAGTCTTGATG-L8TX_180221_01_F12	363_DG	363_DG	DG	Glutamatergic	HIP	374165
ACGGAGAGTTCGCGAC-L8TX_180221_01_F12	363_DG	363_DG	DG	Glutamatergic	HIP	374165
ACGGAGAGTTGATTGC-L8TX_180221_01_F12	363_DG	363_DG	DG	Glutamatergic	HIP	374165
ACGGAGATCACATAGC-L8TX_180221_01_F12	339_CA1	339_CA1	CA1-ProS	Glutamatergic	HIP	374165
ACGGAGATCCCGACTT-L8TX_180221_01_F12	6_Lamp5 Lhx6	6_Lamp5 Lhx6	Lamp5	GABAergic	HIP	374165
ACGGCCAAGACAAAGG-L8TX_180221_01_F12	82_Sst	82_Sst	Sst	GABAergic	HIP	374165
ACGGCCAAGACCTTTG-L8TX_180221_01_F12	362_DG	362_DG	DG	Glutamatergic	HIP	374165
ACGGCCAAGAGTCTGG-L8TX_180221_01_F12	338_CA1	338_CA1	CA1-ProS	Glutamatergic	HIP	374165
ACGGCCAAGGCCATAG-L8TX_180221_01_F12	362_DG	362_DG	DG	Glutamatergic	HIP	374165
ACGGCCACAACACCCG-L8TX_180221_01_F12	363_DG	363_DG	DG	Glutamatergic	HIP	374165
ACGGCCACACCAGGCT-L8TX_180221_01_F12	363_DG	363_DG	DG	Glutamatergic	HIP	374165
ACGGCCACAGTACACT-L8TX_180221_01_F12	363_DG	363_DG	DG	Glutamatergic	HIP	374165
ACGGCCAGTACCTACA-L8TX_180221_01_F12	364_DG	364_DG	DG	Glutamatergic	HIP	374165
ACGGCCAGTGTTCGAT-L8TX_180221_01_F12	362_DG	362_DG	DG	Glutamatergic	HIP	374165
ACGGCCAGTTCGTTGA-L8TX_180221_01_F12	352_CA3-ve	352_CA3-ve	CA3	Glutamatergic	HIP	374165
ACGGCCAGTTGGTTTG-L8TX_180221_01_F12	362_DG	362_DG	DG	Glutamatergic	HIP	374165
ACGGCCATCACATAGC-L8TX_180221_01_F12	363_DG	363_DG	DG	Glutamatergic	HIP	374165
ACGGCCATCCTACAGA-L8TX_180221_01_F12	363_DG	363_DG	DG	Glutamatergic	HIP	374165
ACGGGCTAGAACTCGG-L8TX_180221_01_F12	363_DG	363_DG	DG	Glutamatergic	HIP	374165
ACGGGCTAGCCACGCT-L8TX_180221_01_F12	348_CA1-do	348_CA1-do	CA1-ProS	Glutamatergic	HIP	374165
ACGGGCTAGGAGTACC-L8TX_180221_01_F12	348_CA1-do	348_CA1-do	CA1-ProS	Glutamatergic	HIP	374165
ACGGGCTAGGCCCTTG-L8TX_180221_01_F12	363_DG	363_DG	DG	Glutamatergic	HIP	374165
ACGGGCTAGTGACATA-L8TX_180221_01_F12	363_DG	363_DG	DG	Glutamatergic	HIP	374165
ACGGGCTAGTTGAGTA-L8TX_180221_01_F12	363_DG	363_DG	DG	Glutamatergic	HIP	374165
ACGGGCTCACCTTGTC-L8TX_180221_01_F12	363_DG	363_DG	DG	Glutamatergic	HIP	374165
ACGGGCTCACGGCCAT-L8TX_180221_01_F12	352_CA3-ve	352_CA3-ve	CA3	Glutamatergic	HIP	374165
ACGGGCTGTAAGTGGC-L8TX_180221_01_F12	376_Astro	376_Astro	Astro	Non-Neuronal	HIP	374165
ACGGGCTGTCAAGCGA-L8TX_180221_01_F12	338_CA1	338_CA1	CA1-ProS	Glutamatergic	HIP	374165
ACGGGCTGTCTCGTTC-L8TX_180221_01_F12	362_DG	362_DG	DG	Glutamatergic	HIP	374165
ACGGGCTGTGGCAAAC-L8TX_180221_01_F12	333_CA1-ProS	333_CA1-ProS	CA1-ProS	Glutamatergic	HIP	374165
ACGGGCTGTGTGACGA-L8TX_180221_01_F12	363_DG	363_DG	DG	Glutamatergic	HIP	374165
ACGGGCTGTGTTAAGA-L8TX_180221_01_F12	363_DG	363_DG	DG	Glutamatergic	HIP	374165
ACGGGCTGTTCGTGAT-L8TX_180221_01_F12	363_DG	363_DG	DG	Glutamatergic	HIP	374165
ACGGGCTTCACCCGAG-L8TX_180221_01_F12	362_DG	362_DG	DG	Glutamatergic	HIP	374165
ACGGGCTTCACGACTA-L8TX_180221_01_F12	363_DG	363_DG	DG	Glutamatergic	HIP	374165
ACGGGCTTCCATGCTC-L8TX_180221_01_F12	363_DG	363_DG	DG	Glutamatergic	HIP	374165
ACGGGCTTCGGCTTGG-L8TX_180221_01_F12	362_DG	362_DG	DG	Glutamatergic	HIP	374165
ACGGGCTTCTCAACTT-L8TX_180221_01_F12	363_DG	363_DG	DG	Glutamatergic	HIP	374165
ACGGGTCAGAGTCTGG-L8TX_180221_01_F12	337_CA1	337_CA1	CA1-ProS	Glutamatergic	HIP	374165
ACGGGTCAGCACACAG-L8TX_180221_01_F12	363_DG	363_DG	DG	Glutamatergic	HIP	374165
ACGGGTCAGCTCCTCT-L8TX_180221_01_F12	363_DG	363_DG	DG	Glutamatergic	HIP	374165
ACGGGTCAGGAATCGC-L8TX_180221_01_F12	357_CA3-do	357_CA3-do	CA3	Glutamatergic	HIP	374165
ACGGGTCAGGAGTTTA-L8TX_180221_01_F12	362_DG	362_DG	DG	Glutamatergic	HIP	374165
ACGGGTCAGGCAGGTT-L8TX_180221_01_F12	363_DG	363_DG	DG	Glutamatergic	HIP	374165
ACGGGTCAGTCAATAG-L8TX_180221_01_F12	363_DG	363_DG	DG	Glutamatergic	HIP	374165
ACGGGTCCAAGGTGTG-L8TX_180221_01_F12	346_CA1-do	346_CA1-do	CA1-ProS	Glutamatergic	HIP	374165
ACGGGTCCAATAGCAA-L8TX_180221_01_F12	363_DG	363_DG	DG	Glutamatergic	HIP	374165
ACGGGTCCACAGGAGT-L8TX_180221_01_F12	363_DG	363_DG	DG	Glutamatergic	HIP	374165
ACGGGTCCACATGGGA-L8TX_180221_01_F12	363_DG	363_DG	DG	Glutamatergic	HIP	374165
ACGGGTCCATCGATGT-L8TX_180221_01_F12	364_DG	364_DG	DG	Glutamatergic	HIP	374165
ACGGGTCGTACGACCC-L8TX_180221_01_F12	364_DG	364_DG	DG	Glutamatergic	HIP	374165
ACGGGTCGTAGGGTAC-L8TX_180221_01_F12	49_Vip	49_Vip	Vip	GABAergic	HIP	374165
ACGGGTCGTTCAGCGC-L8TX_180221_01_F12	363_DG	363_DG	DG	Glutamatergic	HIP	374165
ACGGGTCTCACGCGGT-L8TX_180221_01_F12	363_DG	363_DG	DG	Glutamatergic	HIP	374165
ACGGGTCTCAGTCAGT-L8TX_180221_01_F12	363_DG	363_DG	DG	Glutamatergic	HIP	374165
ACGGGTCTCAGTGCAT-L8TX_180221_01_F12	363_DG	363_DG	DG	Glutamatergic	HIP	374165
ACGGGTCTCAGTTAGC-L8TX_180221_01_F12	363_DG	363_DG	DG	Glutamatergic	HIP	374165
ACGGGTCTCATGCAAC-L8TX_180221_01_F12	363_DG	363_DG	DG	Glutamatergic	HIP	374165
ACGGGTCTCGGGAGTA-L8TX_180221_01_F12	338_CA1	338_CA1	CA1-ProS	Glutamatergic	HIP	374165
ACGGGTCTCGTACGGC-L8TX_180221_01_F12	363_DG	363_DG	DG	Glutamatergic	HIP	374165
ACGGGTCTCTCACATT-L8TX_180221_01_F12	363_DG	363_DG	DG	Glutamatergic	HIP	374165
ACGTCAAAGAAGGTGA-L8TX_180221_01_F12	363_DG	363_DG	DG	Glutamatergic	HIP	374165
ACGTCAAAGAGTCGGT-L8TX_180221_01_F12	362_DG	362_DG	DG	Glutamatergic	HIP	374165
ACGTCAAAGCTCCCAG-L8TX_180221_01_F12	348_CA1-do	348_CA1-do	CA1-ProS	Glutamatergic	HIP	374165
ACGTCAAAGGTGCTTT-L8TX_180221_01_F12	363_DG	363_DG	DG	Glutamatergic	HIP	374165
ACGTCAAAGGTTACCT-L8TX_180221_01_F12	363_DG	363_DG	DG	Glutamatergic	HIP	374165
ACGTCAAAGTACGCCC-L8TX_180221_01_F12	48_Vip	48_Vip	Vip	GABAergic	HIP	374165
ACGTCAACACCAGGTC-L8TX_180221_01_F12	363_DG	363_DG	DG	Glutamatergic	HIP	374165
ACGTCAACACCTGGTG-L8TX_180221_01_F12	363_DG	363_DG	DG	Glutamatergic	HIP	374165
ACGTCAACACTGCCAG-L8TX_180221_01_F12	338_CA1	338_CA1	CA1-ProS	Glutamatergic	HIP	374165
ACGTCAACATGGTTGT-L8TX_180221_01_F12	363_DG	363_DG	DG	Glutamatergic	HIP	374165
ACGTCAAGTAGGGTAC-L8TX_180221_01_F12	363_DG	363_DG	DG	Glutamatergic	HIP	374165
ACGTCAAGTCCGACGT-L8TX_180221_01_F12	362_DG	362_DG	DG	Glutamatergic	HIP	374165
ACGTCAAGTTATCACG-L8TX_180221_01_F12	339_CA1	339_CA1	CA1-ProS	Glutamatergic	HIP	374165
ACGTCAAGTTATCCGA-L8TX_180221_01_F12	363_DG	363_DG	DG	Glutamatergic	HIP	374165
ACGTCAAGTTATGCGT-L8TX_180221_01_F12	362_DG	362_DG	DG	Glutamatergic	HIP	374165
ACGTCAATCAAACCGT-L8TX_180221_01_F12	362_DG	362_DG	DG	Glutamatergic	HIP	374165
ACGTCAATCCGAGCCA-L8TX_180221_01_F12	348_CA1-do	348_CA1-do	CA1-ProS	Glutamatergic	HIP	374165
ACGTCAATCCTGCAGG-L8TX_180221_01_F12	363_DG	363_DG	DG	Glutamatergic	HIP	374165
ACGTCAATCGGTCCGA-L8TX_180221_01_F12	363_DG	363_DG	DG	Glutamatergic	HIP	374165
ACGTCAATCTACCTGC-L8TX_180221_01_F12	7_Lamp5 Lhx6	7_Lamp5 Lhx6	Lamp5	GABAergic	HIP	374165
ACGTCAATCTGGTTCC-L8TX_180221_01_F12	364_DG	364_DG	DG	Glutamatergic	HIP	374165
ACTATCTAGAGTCGGT-L8TX_180221_01_F12	362_DG	362_DG	DG	Glutamatergic	HIP	374165
ACTATCTAGCTCCCAG-L8TX_180221_01_F12	363_DG	363_DG	DG	Glutamatergic	HIP	374165
ACTATCTAGGAGTCTG-L8TX_180221_01_F12	362_DG	362_DG	DG	Glutamatergic	HIP	374165
ACTATCTAGGATGCGT-L8TX_180221_01_F12	362_DG	362_DG	DG	Glutamatergic	HIP	374165
ACTATCTCAACACCCG-L8TX_180221_01_F12	347_CA1-do	347_CA1-do	CA1-ProS	Glutamatergic	HIP	374165
ACTATCTCATCTACGA-L8TX_180221_01_F12	362_DG	362_DG	DG	Glutamatergic	HIP	374165
ACTATCTGTACTTCTT-L8TX_180221_01_F12	362_DG	362_DG	DG	Glutamatergic	HIP	374165
ACTATCTTCCGCGCAA-L8TX_180221_01_F12	364_DG	364_DG	DG	Glutamatergic	HIP	374165
ACTATCTTCGTACGGC-L8TX_180221_01_F12	348_CA1-do	348_CA1-do	CA1-ProS	Glutamatergic	HIP	374165
ACTGAACAGGACACCA-L8TX_180221_01_F12	362_DG	362_DG	DG	Glutamatergic	HIP	374165
ACTGAACAGTGGACGT-L8TX_180221_01_F12	362_DG	362_DG	DG	Glutamatergic	HIP	374165
ACTGAACCAAGAGGCT-L8TX_180221_01_F12	363_DG	363_DG	DG	Glutamatergic	HIP	374165
ACTGAACCACCAGGTC-L8TX_180221_01_F12	363_DG	363_DG	DG	Glutamatergic	HIP	374165
ACTGAACCATAGAAAC-L8TX_180221_01_F12	363_DG	363_DG	DG	Glutamatergic	HIP	374165
ACTGAACCATCCGCGA-L8TX_180221_01_F12	346_CA1-do	346_CA1-do	CA1-ProS	Glutamatergic	HIP	374165
ACTGAACCATGAGCGA-L8TX_180221_01_F12	8_Lamp5 Lhx6	8_Lamp5 Lhx6	Lamp5	GABAergic	HIP	374165
ACTGAACGTATCGCAT-L8TX_180221_01_F12	336_CA1-ve	336_CA1-ve	CA1-ProS	Glutamatergic	HIP	374165
ACTGAACGTCTGCAAT-L8TX_180221_01_F12	342_CA1	342_CA1	CA1-ProS	Glutamatergic	HIP	374165
ACTGAACGTGCAACGA-L8TX_180221_01_F12	363_DG	363_DG	DG	Glutamatergic	HIP	374165
ACTGAACGTGCTGTAT-L8TX_180221_01_F12	363_DG	363_DG	DG	Glutamatergic	HIP	374165
ACTGAACGTGCTTCTC-L8TX_180221_01_F12	364_DG	364_DG	DG	Glutamatergic	HIP	374165
ACTGAACTCATGTCCC-L8TX_180221_01_F12	379_Endo	379_Endo	Endo	Non-Neuronal	HIP	374165
ACTGAACTCGAATGGG-L8TX_180221_01_F12	363_DG	363_DG	DG	Glutamatergic	HIP	374165
ACTGAACTCGGAGGTA-L8TX_180221_01_F12	337_CA1	337_CA1	CA1-ProS	Glutamatergic	HIP	374165
ACTGAACTCGTGACAT-L8TX_180221_01_F12	363_DG	363_DG	DG	Glutamatergic	HIP	374165
ACTGAGTAGAGGTTGC-L8TX_180221_01_F12	363_DG	363_DG	DG	Glutamatergic	HIP	374165
ACTGAGTAGCGCCTCA-L8TX_180221_01_F12	363_DG	363_DG	DG	Glutamatergic	HIP	374165
ACTGAGTAGCGTAGTG-L8TX_180221_01_F12	364_DG	364_DG	DG	Glutamatergic	HIP	374165
ACTGAGTCAGATGGGT-L8TX_180221_01_F12	362_DG	362_DG	DG	Glutamatergic	HIP	374165
ACTGAGTCAGCGTTCG-L8TX_180221_01_F12	363_DG	363_DG	DG	Glutamatergic	HIP	374165
ACTGAGTCAGGGTTAG-L8TX_180221_01_F12	324_ProS	324_ProS	SUB-ProS	Glutamatergic	HIP	374165
ACTGAGTGTAAAGTCA-L8TX_180221_01_F12	363_DG	363_DG	DG	Glutamatergic	HIP	374165
ACTGAGTGTAGCGTCC-L8TX_180221_01_F12	363_DG	363_DG	DG	Glutamatergic	HIP	374165
ACTGAGTGTATTCTCT-L8TX_180221_01_F12	363_DG	363_DG	DG	Glutamatergic	HIP	374165
ACTGAGTGTCAACTGT-L8TX_180221_01_F12	363_DG	363_DG	DG	Glutamatergic	HIP	374165
ACTGAGTGTGCAGGTA-L8TX_180221_01_F12	335_CA1-ve	335_CA1-ve	CA1-ProS	Glutamatergic	HIP	374165
ACTGAGTTCGACGGAA-L8TX_180221_01_F12	363_DG	363_DG	DG	Glutamatergic	HIP	374165
ACTGAGTTCGGCCGAT-L8TX_180221_01_F12	363_DG	363_DG	DG	Glutamatergic	HIP	374165
ACTGAGTTCTGCTGTC-L8TX_180221_01_F12	363_DG	363_DG	DG	Glutamatergic	HIP	374165
ACTGATGAGCAACGGT-L8TX_180221_01_F12	345_CA1	345_CA1	CA1-ProS	Glutamatergic	HIP	374165
ACTGATGAGCCACGCT-L8TX_180221_01_F12	363_DG	363_DG	DG	Glutamatergic	HIP	374165
ACTGATGAGCCCGAAA-L8TX_180221_01_F12	338_CA1	338_CA1	CA1-ProS	Glutamatergic	HIP	374165
ACTGATGAGCTGGAAC-L8TX_180221_01_F12	363_DG	363_DG	DG	Glutamatergic	HIP	374165
ACTGATGCAATGAAAC-L8TX_180221_01_F12	363_DG	363_DG	DG	Glutamatergic	HIP	374165
ACTGATGCACCAGTTA-L8TX_180221_01_F12	362_DG	362_DG	DG	Glutamatergic	HIP	374165
ACTGATGCACTACAGT-L8TX_180221_01_F12	362_DG	362_DG	DG	Glutamatergic	HIP	374165
ACTGATGCACTGTTAG-L8TX_180221_01_F12	364_DG	364_DG	DG	Glutamatergic	HIP	374165
ACTGATGCAGGCTCAC-L8TX_180221_01_F12	364_DG	364_DG	DG	Glutamatergic	HIP	374165
ACTGATGCATAGAAAC-L8TX_180221_01_F12	363_DG	363_DG	DG	Glutamatergic	HIP	374165
ACTGATGCATGTCCTC-L8TX_180221_01_F12	362_DG	362_DG	DG	Glutamatergic	HIP	374165
ACTGATGGTACAGTGG-L8TX_180221_01_F12	348_CA1-do	348_CA1-do	CA1-ProS	Glutamatergic	HIP	374165
ACTGATGGTCATGCAT-L8TX_180221_01_F12	363_DG	363_DG	DG	Glutamatergic	HIP	374165
ACTGATGGTGTTTGTG-L8TX_180221_01_F12	363_DG	363_DG	DG	Glutamatergic	HIP	374165
ACTGATGGTTTACTCT-L8TX_180221_01_F12	364_DG	364_DG	DG	Glutamatergic	HIP	374165
ACTGATGTCACAAACC-L8TX_180221_01_F12	363_DG	363_DG	DG	Glutamatergic	HIP	374165
ACTGATGTCCTCCTAG-L8TX_180221_01_F12	365_Oligo	365_Oligo	Oligo	Non-Neuronal	HIP	374165
ACTGCTCAGAAGCCCA-L8TX_180221_01_F12	363_DG	363_DG	DG	Glutamatergic	HIP	374165
ACTGCTCAGACAGGCT-L8TX_180221_01_F12	339_CA1	339_CA1	CA1-ProS	Glutamatergic	HIP	374165
ACTGCTCAGATGAGAG-L8TX_180221_01_F12	338_CA1	338_CA1	CA1-ProS	Glutamatergic	HIP	374165
ACTGCTCAGATGCCTT-L8TX_180221_01_F12	363_DG	363_DG	DG	Glutamatergic	HIP	374165
ACTGCTCAGCAGCCTC-L8TX_180221_01_F12	363_DG	363_DG	DG	Glutamatergic	HIP	374165
ACTGCTCAGTCCATAC-L8TX_180221_01_F12	363_DG	363_DG	DG	Glutamatergic	HIP	374165
ACTGCTCAGTGAAGTT-L8TX_180221_01_F12	363_DG	363_DG	DG	Glutamatergic	HIP	374165
ACTGCTCCAAACTGCT-L8TX_180221_01_F12	363_DG	363_DG	DG	Glutamatergic	HIP	374165
ACTGCTCCAACACGCC-L8TX_180221_01_F12	363_DG	363_DG	DG	Glutamatergic	HIP	374165
ACTGCTCCAAGTAATG-L8TX_180221_01_F12	376_Astro	376_Astro	Astro	Non-Neuronal	HIP	374165
ACTGCTCCACGCTTTC-L8TX_180221_01_F12	363_DG	363_DG	DG	Glutamatergic	HIP	374165
ACTGCTCCAGTATAAG-L8TX_180221_01_F12	363_DG	363_DG	DG	Glutamatergic	HIP	374165
ACTGCTCCATTTCAGG-L8TX_180221_01_F12	363_DG	363_DG	DG	Glutamatergic	HIP	374165
ACTGCTCGTCCAGTAT-L8TX_180221_01_F12	363_DG	363_DG	DG	Glutamatergic	HIP	374165
ACTGCTCGTCCAGTGC-L8TX_180221_01_F12	363_DG	363_DG	DG	Glutamatergic	HIP	374165
ACTGCTCGTGCTAGCC-L8TX_180221_01_F12	362_DG	362_DG	DG	Glutamatergic	HIP	374165
ACTGCTCGTGGCTCCA-L8TX_180221_01_F12	363_DG	363_DG	DG	Glutamatergic	HIP	374165
ACTGCTCGTTCAGCGC-L8TX_180221_01_F12	363_DG	363_DG	DG	Glutamatergic	HIP	374165
ACTGCTCTCATCGGAT-L8TX_180221_01_F12	362_DG	362_DG	DG	Glutamatergic	HIP	374165
ACTGCTCTCCAGATCA-L8TX_180221_01_F12	363_DG	363_DG	DG	Glutamatergic	HIP	374165
ACTGCTCTCCAGGGCT-L8TX_180221_01_F12	363_DG	363_DG	DG	Glutamatergic	HIP	374165
ACTGCTCTCCGTAGGC-L8TX_180221_01_F12	364_DG	364_DG	DG	Glutamatergic	HIP	374165
ACTGCTCTCCTCGCAT-L8TX_180221_01_F12	363_DG	363_DG	DG	Glutamatergic	HIP	374165
ACTGCTCTCGACGGAA-L8TX_180221_01_F12	344_CA1	344_CA1	CA1-ProS	Glutamatergic	HIP	374165
ACTGCTCTCTGACCTC-L8TX_180221_01_F12	363_DG	363_DG	DG	Glutamatergic	HIP	374165
ACTGTCCAGAGTAAGG-L8TX_180221_01_F12	362_DG	362_DG	DG	Glutamatergic	HIP	374165
ACTGTCCAGATGGGTC-L8TX_180221_01_F12	346_CA1-do	346_CA1-do	CA1-ProS	Glutamatergic	HIP	374165
ACTGTCCAGGACGAAA-L8TX_180221_01_F12	363_DG	363_DG	DG	Glutamatergic	HIP	374165
ACTGTCCAGGAGTCTG-L8TX_180221_01_F12	363_DG	363_DG	DG	Glutamatergic	HIP	374165
ACTGTCCAGGTGTGGT-L8TX_180221_01_F12	363_DG	363_DG	DG	Glutamatergic	HIP	374165
ACTGTCCAGTTACCCA-L8TX_180221_01_F12	363_DG	363_DG	DG	Glutamatergic	HIP	374165
ACTGTCCCAATGAATG-L8TX_180221_01_F12	363_DG	363_DG	DG	Glutamatergic	HIP	374165
ACTGTCCCAGTGAGTG-L8TX_180221_01_F12	363_DG	363_DG	DG	Glutamatergic	HIP	374165
ACTGTCCCATTAGCCA-L8TX_180221_01_F12	363_DG	363_DG	DG	Glutamatergic	HIP	374165
ACTGTCCGTAGAAAGG-L8TX_180221_01_F12	338_CA1	338_CA1	CA1-ProS	Glutamatergic	HIP	374165
ACTGTCCGTCAGAGGT-L8TX_180221_01_F12	362_DG	362_DG	DG	Glutamatergic	HIP	374165
ACTGTCCGTCGCGAAA-L8TX_180221_01_F12	363_DG	363_DG	DG	Glutamatergic	HIP	374165
ACTGTCCGTGCCTTGG-L8TX_180221_01_F12	363_DG	363_DG	DG	Glutamatergic	HIP	374165
ACTGTCCGTTGACGTT-L8TX_180221_01_F12	363_DG	363_DG	DG	Glutamatergic	HIP	374165
ACTGTCCTCCTTAATC-L8TX_180221_01_F12	363_DG	363_DG	DG	Glutamatergic	HIP	374165
ACTGTCCTCGCACTCT-L8TX_180221_01_F12	363_DG	363_DG	DG	Glutamatergic	HIP	374165
ACTTACTAGAGGTAGA-L8TX_180221_01_F12	363_DG	363_DG	DG	Glutamatergic	HIP	374165
ACTTACTAGAGTACCG-L8TX_180221_01_F12	364_DG	364_DG	DG	Glutamatergic	HIP	374165
ACTTACTAGTCCCACG-L8TX_180221_01_F12	348_CA1-do	348_CA1-do	CA1-ProS	Glutamatergic	HIP	374165
ACTTACTAGTTACCCA-L8TX_180221_01_F12	12_Lamp5	12_Lamp5	Lamp5	GABAergic	HIP	374165
ACTTACTCACATGACT-L8TX_180221_01_F12	363_DG	363_DG	DG	Glutamatergic	HIP	374165
ACTTACTCAGATTGCT-L8TX_180221_01_F12	365_Oligo	365_Oligo	Oligo	Non-Neuronal	HIP	374165
ACTTACTCAGGTCCAC-L8TX_180221_01_F12	338_CA1	338_CA1	CA1-ProS	Glutamatergic	HIP	374165
ACTTACTCATCGGTTA-L8TX_180221_01_F12	362_DG	362_DG	DG	Glutamatergic	HIP	374165
ACTTACTCATTGGCGC-L8TX_180221_01_F12	363_DG	363_DG	DG	Glutamatergic	HIP	374165
ACTTACTGTAACGACG-L8TX_180221_01_F12	364_DG	364_DG	DG	Glutamatergic	HIP	374165
ACTTACTGTACATGTC-L8TX_180221_01_F12	363_DG	363_DG	DG	Glutamatergic	HIP	374165
ACTTACTGTAGGGTAC-L8TX_180221_01_F12	362_DG	362_DG	DG	Glutamatergic	HIP	374165
ACTTACTGTATATCCG-L8TX_180221_01_F12	363_DG	363_DG	DG	Glutamatergic	HIP	374165
ACTTACTGTCGCCATG-L8TX_180221_01_F12	363_DG	363_DG	DG	Glutamatergic	HIP	374165
ACTTACTGTCTCCCTA-L8TX_180221_01_F12	363_DG	363_DG	DG	Glutamatergic	HIP	374165
ACTTACTGTGGACGAT-L8TX_180221_01_F12	362_DG	362_DG	DG	Glutamatergic	HIP	374165
ACTTACTTCGTGGGAA-L8TX_180221_01_F12	363_DG	363_DG	DG	Glutamatergic	HIP	374165
ACTTACTTCTACGAGT-L8TX_180221_01_F12	363_DG	363_DG	DG	Glutamatergic	HIP	374165
ACTTGTTAGACTTGAA-L8TX_180221_01_F12	333_CA1-ProS	333_CA1-ProS	CA1-ProS	Glutamatergic	HIP	374165
ACTTGTTAGATCGGGT-L8TX_180221_01_F12	363_DG	363_DG	DG	Glutamatergic	HIP	374165
ACTTGTTAGCAGACTG-L8TX_180221_01_F12	334_CA1-ve	334_CA1-ve	CA1-ProS	Glutamatergic	HIP	374165
ACTTGTTAGCCAACAG-L8TX_180221_01_F12	364_DG	364_DG	DG	Glutamatergic	HIP	374165
ACTTGTTAGCCATCGC-L8TX_180221_01_F12	363_DG	363_DG	DG	Glutamatergic	HIP	374165
ACTTGTTAGGTAGCTG-L8TX_180221_01_F12	363_DG	363_DG	DG	Glutamatergic	HIP	374165
ACTTGTTAGGTGCAAC-L8TX_180221_01_F12	363_DG	363_DG	DG	Glutamatergic	HIP	374165
ACTTGTTCAAGCCTAT-L8TX_180221_01_F12	363_DG	363_DG	DG	Glutamatergic	HIP	374165
ACTTGTTCACCTTGTC-L8TX_180221_01_F12	338_CA1	338_CA1	CA1-ProS	Glutamatergic	HIP	374165
ACTTGTTCAGATCGGA-L8TX_180221_01_F12	348_CA1-do	348_CA1-do	CA1-ProS	Glutamatergic	HIP	374165
ACTTGTTCATAAAGGT-L8TX_180221_01_F12	363_DG	363_DG	DG	Glutamatergic	HIP	374165
ACTTGTTCATCCGTGG-L8TX_180221_01_F12	339_CA1	339_CA1	CA1-ProS	Glutamatergic	HIP	374165
ACTTGTTGTCATGCCG-L8TX_180221_01_F12	364_DG	364_DG	DG	Glutamatergic	HIP	374165
ACTTGTTGTCTCAACA-L8TX_180221_01_F12	348_CA1-do	348_CA1-do	CA1-ProS	Glutamatergic	HIP	374165
ACTTGTTGTTGATTGC-L8TX_180221_01_F12	363_DG	363_DG	DG	Glutamatergic	HIP	374165
ACTTGTTTCAGCGACC-L8TX_180221_01_F12	363_DG	363_DG	DG	Glutamatergic	HIP	374165
ACTTGTTTCGCATGAT-L8TX_180221_01_F12	364_DG	364_DG	DG	Glutamatergic	HIP	374165
ACTTGTTTCGTATCAG-L8TX_180221_01_F12	347_CA1-do	347_CA1-do	CA1-ProS	Glutamatergic	HIP	374165
ACTTGTTTCTCCTATA-L8TX_180221_01_F12	363_DG	363_DG	DG	Glutamatergic	HIP	374165
ACTTGTTTCTTACCTA-L8TX_180221_01_F12	344_CA1	344_CA1	CA1-ProS	Glutamatergic	HIP	374165
ACTTTCAAGATCGGGT-L8TX_180221_01_F12	362_DG	362_DG	DG	Glutamatergic	HIP	374165
ACTTTCAAGGTACTCT-L8TX_180221_01_F12	362_DG	362_DG	DG	Glutamatergic	HIP	374165
ACTTTCAAGTCTCGGC-L8TX_180221_01_F12	340_CA1	340_CA1	CA1-ProS	Glutamatergic	HIP	374165
ACTTTCACAAGGCTCC-L8TX_180221_01_F12	363_DG	363_DG	DG	Glutamatergic	HIP	374165
ACTTTCACACACATGT-L8TX_180221_01_F12	363_DG	363_DG	DG	Glutamatergic	HIP	374165
ACTTTCACAGCTGCTG-L8TX_180221_01_F12	344_CA1	344_CA1	CA1-ProS	Glutamatergic	HIP	374165
ACTTTCACAGGGATTG-L8TX_180221_01_F12	363_DG	363_DG	DG	Glutamatergic	HIP	374165
ACTTTCAGTATTCGTG-L8TX_180221_01_F12	363_DG	363_DG	DG	Glutamatergic	HIP	374165
ACTTTCAGTCTGCGGT-L8TX_180221_01_F12	363_DG	363_DG	DG	Glutamatergic	HIP	374165
ACTTTCAGTGAGGCTA-L8TX_180221_01_F12	363_DG	363_DG	DG	Glutamatergic	HIP	374165
ACTTTCAGTGTAACGG-L8TX_180221_01_F12	363_DG	363_DG	DG	Glutamatergic	HIP	374165
ACTTTCAGTGTTCGAT-L8TX_180221_01_F12	364_DG	364_DG	DG	Glutamatergic	HIP	374165
ACTTTCATCCAATGGT-L8TX_180221_01_F12	363_DG	363_DG	DG	Glutamatergic	HIP	374165
ACTTTCATCCAGAAGG-L8TX_180221_01_F12	363_DG	363_DG	DG	Glutamatergic	HIP	374165
AGAATAGAGATTACCC-L8TX_180221_01_F12	363_DG	363_DG	DG	Glutamatergic	HIP	374165
AGAATAGAGGCTCATT-L8TX_180221_01_F12	363_DG	363_DG	DG	Glutamatergic	HIP	374165
AGAATAGAGGTGTGGT-L8TX_180221_01_F12	363_DG	363_DG	DG	Glutamatergic	HIP	374165
AGAATAGAGTCAAGCG-L8TX_180221_01_F12	362_DG	362_DG	DG	Glutamatergic	HIP	374165
AGAATAGCACATAACC-L8TX_180221_01_F12	363_DG	363_DG	DG	Glutamatergic	HIP	374165
AGAATAGCACGGATAG-L8TX_180221_01_F12	363_DG	363_DG	DG	Glutamatergic	HIP	374165
AGAATAGGTAAGAGGA-L8TX_180221_01_F12	336_CA1-ve	336_CA1-ve	CA1-ProS	Glutamatergic	HIP	374165
AGAATAGGTAATCGTC-L8TX_180221_01_F12	363_DG	363_DG	DG	Glutamatergic	HIP	374165
AGAATAGGTCAGAGGT-L8TX_180221_01_F12	363_DG	363_DG	DG	Glutamatergic	HIP	374165
AGAATAGGTCCGAAGA-L8TX_180221_01_F12	363_DG	363_DG	DG	Glutamatergic	HIP	374165
AGAATAGGTCGGCACT-L8TX_180221_01_F12	318_SUB	318_SUB	SUB-ProS	Glutamatergic	HIP	374165
AGAATAGGTCGTGGCT-L8TX_180221_01_F12	362_DG	362_DG	DG	Glutamatergic	HIP	374165
AGAATAGGTTCAGGCC-L8TX_180221_01_F12	362_DG	362_DG	DG	Glutamatergic	HIP	374165
AGAATAGTCAATCACG-L8TX_180221_01_F12	363_DG	363_DG	DG	Glutamatergic	HIP	374165
AGAATAGTCTGGGCCA-L8TX_180221_01_F12	363_DG	363_DG	DG	Glutamatergic	HIP	374165
AGACGTTAGACGCAAC-L8TX_180221_01_F12	363_DG	363_DG	DG	Glutamatergic	HIP	374165
AGACGTTAGCAGATCG-L8TX_180221_01_F12	363_DG	363_DG	DG	Glutamatergic	HIP	374165
AGACGTTAGCTACCGC-L8TX_180221_01_F12	364_DG	364_DG	DG	Glutamatergic	HIP	374165
AGACGTTCAAGTCATC-L8TX_180221_01_F12	363_DG	363_DG	DG	Glutamatergic	HIP	374165
AGACGTTCAGAAGCAC-L8TX_180221_01_F12	363_DG	363_DG	DG	Glutamatergic	HIP	374165
AGACGTTCATATGCTG-L8TX_180221_01_F12	363_DG	363_DG	DG	Glutamatergic	HIP	374165
AGACGTTCATTGGTAC-L8TX_180221_01_F12	338_CA1	338_CA1	CA1-ProS	Glutamatergic	HIP	374165
AGACGTTGTACCAGTT-L8TX_180221_01_F12	337_CA1	337_CA1	CA1-ProS	Glutamatergic	HIP	374165
AGACGTTGTGTGACGA-L8TX_180221_01_F12	363_DG	363_DG	DG	Glutamatergic	HIP	374165
AGACGTTTCACCATAG-L8TX_180221_01_F12	346_CA1-do	346_CA1-do	CA1-ProS	Glutamatergic	HIP	374165
AGACGTTTCTTGCCGT-L8TX_180221_01_F12	339_CA1	339_CA1	CA1-ProS	Glutamatergic	HIP	374165
AGACGTTTCTTTACAC-L8TX_180221_01_F12	12_Lamp5	12_Lamp5	Lamp5	GABAergic	HIP	374165
AGAGCGAAGCCACCTG-L8TX_180221_01_F12	363_DG	363_DG	DG	Glutamatergic	HIP	374165
AGAGCGAAGCTCTCGG-L8TX_180221_01_F12	362_DG	362_DG	DG	Glutamatergic	HIP	374165
AGAGCGAAGGACGAAA-L8TX_180221_01_F12	363_DG	363_DG	DG	Glutamatergic	HIP	374165
AGAGCGAAGTCGAGTG-L8TX_180221_01_F12	363_DG	363_DG	DG	Glutamatergic	HIP	374165
AGAGCGACAGGGATTG-L8TX_180221_01_F12	363_DG	363_DG	DG	Glutamatergic	HIP	374165
AGAGCGACATATACCG-L8TX_180221_01_F12	363_DG	363_DG	DG	Glutamatergic	HIP	374165
AGAGCGAGTCAAGCGA-L8TX_180221_01_F12	364_DG	364_DG	DG	Glutamatergic	HIP	374165
AGAGCGAGTCGGATCC-L8TX_180221_01_F12	348_CA1-do	348_CA1-do	CA1-ProS	Glutamatergic	HIP	374165
AGAGCGAGTCGTTGTA-L8TX_180221_01_F12	363_DG	363_DG	DG	Glutamatergic	HIP	374165
AGAGCGATCACGATGT-L8TX_180221_01_F12	378_Astro	378_Astro	Astro	Non-Neuronal	HIP	374165
AGAGCGATCAGCTGGC-L8TX_180221_01_F12	363_DG	363_DG	DG	Glutamatergic	HIP	374165
AGAGCGATCGTGGACC-L8TX_180221_01_F12	363_DG	363_DG	DG	Glutamatergic	HIP	374165
AGAGCGATCGTTACGA-L8TX_180221_01_F12	363_DG	363_DG	DG	Glutamatergic	HIP	374165
AGAGCGATCGTTGACA-L8TX_180221_01_F12	364_DG	364_DG	DG	Glutamatergic	HIP	374165
AGAGCTTAGTACATGA-L8TX_180221_01_F12	363_DG	363_DG	DG	Glutamatergic	HIP	374165
AGAGCTTAGTGGGATC-L8TX_180221_01_F12	363_DG	363_DG	DG	Glutamatergic	HIP	374165
AGAGCTTCACGGATAG-L8TX_180221_01_F12	337_CA1	337_CA1	CA1-ProS	Glutamatergic	HIP	374165
AGAGCTTCACGTCAGC-L8TX_180221_01_F12	364_DG	364_DG	DG	Glutamatergic	HIP	374165
AGAGCTTCAGATGAGC-L8TX_180221_01_F12	6_Lamp5 Lhx6	6_Lamp5 Lhx6	Lamp5	GABAergic	HIP	374165
AGAGCTTGTAATCACC-L8TX_180221_01_F12	333_CA1-ProS	333_CA1-ProS	CA1-ProS	Glutamatergic	HIP	374165
AGAGCTTGTCAAGCGA-L8TX_180221_01_F12	362_DG	362_DG	DG	Glutamatergic	HIP	374165
AGAGCTTGTCACTGGC-L8TX_180221_01_F12	348_CA1-do	348_CA1-do	CA1-ProS	Glutamatergic	HIP	374165
AGAGCTTGTCATACTG-L8TX_180221_01_F12	363_DG	363_DG	DG	Glutamatergic	HIP	374165
AGAGCTTGTCTAGAGG-L8TX_180221_01_F12	363_DG	363_DG	DG	Glutamatergic	HIP	374165
AGAGCTTGTTCTCATT-L8TX_180221_01_F12	363_DG	363_DG	DG	Glutamatergic	HIP	374165
AGAGCTTTCATTATCC-L8TX_180221_01_F12	363_DG	363_DG	DG	Glutamatergic	HIP	374165
AGAGCTTTCCTATGTT-L8TX_180221_01_F12	364_DG	364_DG	DG	Glutamatergic	HIP	374165
AGAGTGGAGCGTTGCC-L8TX_180221_01_F12	363_DG	363_DG	DG	Glutamatergic	HIP	374165
AGAGTGGAGGAGCGAG-L8TX_180221_01_F12	363_DG	363_DG	DG	Glutamatergic	HIP	374165
AGAGTGGAGTGTTGAA-L8TX_180221_01_F12	363_DG	363_DG	DG	Glutamatergic	HIP	374165
AGAGTGGAGTTGAGTA-L8TX_180221_01_F12	363_DG	363_DG	DG	Glutamatergic	HIP	374165
AGAGTGGCAGACAGGT-L8TX_180221_01_F12	363_DG	363_DG	DG	Glutamatergic	HIP	374165
AGAGTGGCATGCAACT-L8TX_180221_01_F12	363_DG	363_DG	DG	Glutamatergic	HIP	374165
AGAGTGGGTACTTAGC-L8TX_180221_01_F12	336_CA1-ve	336_CA1-ve	CA1-ProS	Glutamatergic	HIP	374165
AGAGTGGGTAGCGCAA-L8TX_180221_01_F12	362_DG	362_DG	DG	Glutamatergic	HIP	374165
AGAGTGGGTCATCGGC-L8TX_180221_01_F12	363_DG	363_DG	DG	Glutamatergic	HIP	374165
AGAGTGGGTCCAACTA-L8TX_180221_01_F12	362_DG	362_DG	DG	Glutamatergic	HIP	374165
AGAGTGGGTGAGGGTT-L8TX_180221_01_F12	364_DG	364_DG	DG	Glutamatergic	HIP	374165
AGAGTGGGTGGCGAAT-L8TX_180221_01_F12	341_CA1	341_CA1	CA1-ProS	Glutamatergic	HIP	374165
AGAGTGGGTGTGGCTC-L8TX_180221_01_F12	363_DG	363_DG	DG	Glutamatergic	HIP	374165
AGAGTGGTCGTTACGA-L8TX_180221_01_F12	363_DG	363_DG	DG	Glutamatergic	HIP	374165
AGAGTGGTCTCGGACG-L8TX_180221_01_F12	363_DG	363_DG	DG	Glutamatergic	HIP	374165
AGATCTGAGAACAATC-L8TX_180221_01_F12	363_DG	363_DG	DG	Glutamatergic	HIP	374165
AGATCTGAGACTTGAA-L8TX_180221_01_F12	364_DG	364_DG	DG	Glutamatergic	HIP	374165
AGATCTGAGATGTAAC-L8TX_180221_01_F12	363_DG	363_DG	DG	Glutamatergic	HIP	374165
AGATCTGAGCACAGGT-L8TX_180221_01_F12	363_DG	363_DG	DG	Glutamatergic	HIP	374165
AGATCTGAGCATCATC-L8TX_180221_01_F12	363_DG	363_DG	DG	Glutamatergic	HIP	374165
AGATCTGAGCGAAGGG-L8TX_180221_01_F12	338_CA1	338_CA1	CA1-ProS	Glutamatergic	HIP	374165
AGATCTGAGGGCTCTC-L8TX_180221_01_F12	363_DG	363_DG	DG	Glutamatergic	HIP	374165
AGATCTGAGTGAAGTT-L8TX_180221_01_F12	363_DG	363_DG	DG	Glutamatergic	HIP	374165
AGATCTGCAAATACAG-L8TX_180221_01_F12	362_DG	362_DG	DG	Glutamatergic	HIP	374165
AGATCTGCACATCCAA-L8TX_180221_01_F12	363_DG	363_DG	DG	Glutamatergic	HIP	374165
AGATCTGGTCATCCCT-L8TX_180221_01_F12	362_DG	362_DG	DG	Glutamatergic	HIP	374165
AGATCTGGTCCTAGCG-L8TX_180221_01_F12	363_DG	363_DG	DG	Glutamatergic	HIP	374165
AGATCTGGTGTCGCTG-L8TX_180221_01_F12	364_DG	364_DG	DG	Glutamatergic	HIP	374165
AGATCTGGTTGTACAC-L8TX_180221_01_F12	173_L2/3 IT ProS	173_L2/3 IT ProS	L2/3 IT RHP	Glutamatergic	HIP	374165
AGATCTGGTTGTGGAG-L8TX_180221_01_F12	362_DG	362_DG	DG	Glutamatergic	HIP	374165
AGATCTGGTTTAGGAA-L8TX_180221_01_F12	272_NP SUB	272_NP SUB	NP SUB	Glutamatergic	HIP	374165
AGATCTGTCACAGTAC-L8TX_180221_01_F12	362_DG	362_DG	DG	Glutamatergic	HIP	374165
AGATCTGTCGGAGCAA-L8TX_180221_01_F12	363_DG	363_DG	DG	Glutamatergic	HIP	374165
AGATCTGTCGGCATCG-L8TX_180221_01_F12	330_CA1-ProS	330_CA1-ProS	CA1-ProS	Glutamatergic	HIP	374165
AGATCTGTCTATCGCC-L8TX_180221_01_F12	348_CA1-do	348_CA1-do	CA1-ProS	Glutamatergic	HIP	374165
AGATTGCAGACAGACC-L8TX_180221_01_F12	364_DG	364_DG	DG	Glutamatergic	HIP	374165
AGATTGCAGACCTTTG-L8TX_180221_01_F12	362_DG	362_DG	DG	Glutamatergic	HIP	374165
AGATTGCAGCAGGCTA-L8TX_180221_01_F12	363_DG	363_DG	DG	Glutamatergic	HIP	374165
AGATTGCAGGGCTTGA-L8TX_180221_01_F12	362_DG	362_DG	DG	Glutamatergic	HIP	374165
AGATTGCAGGTGCAAC-L8TX_180221_01_F12	346_CA1-do	346_CA1-do	CA1-ProS	Glutamatergic	HIP	374165
AGATTGCAGTGGTCCC-L8TX_180221_01_F12	337_CA1	337_CA1	CA1-ProS	Glutamatergic	HIP	374165
AGATTGCCAAACAACA-L8TX_180221_01_F12	363_DG	363_DG	DG	Glutamatergic	HIP	374165
AGATTGCCAAACCCAT-L8TX_180221_01_F12	364_DG	364_DG	DG	Glutamatergic	HIP	374165
AGATTGCCAAAGTCAA-L8TX_180221_01_F12	363_DG	363_DG	DG	Glutamatergic	HIP	374165
AGATTGCCAATAGCAA-L8TX_180221_01_F12	363_DG	363_DG	DG	Glutamatergic	HIP	374165
AGATTGCCAATCACAC-L8TX_180221_01_F12	363_DG	363_DG	DG	Glutamatergic	HIP	374165
AGATTGCGTACGCTGC-L8TX_180221_01_F12	364_DG	364_DG	DG	Glutamatergic	HIP	374165
AGATTGCGTAGATTAG-L8TX_180221_01_F12	362_DG	362_DG	DG	Glutamatergic	HIP	374165
AGATTGCGTCAGCTAT-L8TX_180221_01_F12	10_Lamp5	10_Lamp5	Lamp5	GABAergic	HIP	374165
AGATTGCGTCCGACGT-L8TX_180221_01_F12	336_CA1-ve	336_CA1-ve	CA1-ProS	Glutamatergic	HIP	374165
AGATTGCGTGCGATAG-L8TX_180221_01_F12	364_DG	364_DG	DG	Glutamatergic	HIP	374165
AGATTGCGTTACGACT-L8TX_180221_01_F12	348_CA1-do	348_CA1-do	CA1-ProS	Glutamatergic	HIP	374165
AGATTGCTCGGTGTTA-L8TX_180221_01_F12	363_DG	363_DG	DG	Glutamatergic	HIP	374165
AGATTGCTCTCTTGAT-L8TX_180221_01_F12	363_DG	363_DG	DG	Glutamatergic	HIP	374165
AGCAGCCAGGATATAC-L8TX_180221_01_F12	363_DG	363_DG	DG	Glutamatergic	HIP	374165
AGCAGCCAGGCTAGGT-L8TX_180221_01_F12	348_CA1-do	348_CA1-do	CA1-ProS	Glutamatergic	HIP	374165
AGCAGCCCAGGCTGAA-L8TX_180221_01_F12	364_DG	364_DG	DG	Glutamatergic	HIP	374165
AGCAGCCCAGGGAGAG-L8TX_180221_01_F12	348_CA1-do	348_CA1-do	CA1-ProS	Glutamatergic	HIP	374165
AGCAGCCCATCCCATC-L8TX_180221_01_F12	364_DG	364_DG	DG	Glutamatergic	HIP	374165
AGCAGCCTCGGAATCT-L8TX_180221_01_F12	44_Vip	44_Vip	Vip	GABAergic	HIP	374165
AGCAGCCTCTTAGCCC-L8TX_180221_01_F12	362_DG	362_DG	DG	Glutamatergic	HIP	374165
AGCATACAGCGTGTCC-L8TX_180221_01_F12	365_Oligo	365_Oligo	Oligo	Non-Neuronal	HIP	374165
AGCATACAGGAATGGA-L8TX_180221_01_F12	345_CA1	345_CA1	CA1-ProS	Glutamatergic	HIP	374165
AGCATACAGTGTGGCA-L8TX_180221_01_F12	363_DG	363_DG	DG	Glutamatergic	HIP	374165
AGCATACCAAACGCGA-L8TX_180221_01_F12	364_DG	364_DG	DG	Glutamatergic	HIP	374165
AGCATACCAAGCCTAT-L8TX_180221_01_F12	363_DG	363_DG	DG	Glutamatergic	HIP	374165
AGCATACCACAAGACG-L8TX_180221_01_F12	363_DG	363_DG	DG	Glutamatergic	HIP	374165
AGCATACCACCCATGG-L8TX_180221_01_F12	348_CA1-do	348_CA1-do	CA1-ProS	Glutamatergic	HIP	374165
AGCATACCACCTCGGA-L8TX_180221_01_F12	363_DG	363_DG	DG	Glutamatergic	HIP	374165
AGCATACCAGCTGTTA-L8TX_180221_01_F12	339_CA1	339_CA1	CA1-ProS	Glutamatergic	HIP	374165
AGCATACGTAAGTGGC-L8TX_180221_01_F12	363_DG	363_DG	DG	Glutamatergic	HIP	374165
AGCATACGTCGCGGTT-L8TX_180221_01_F12	363_DG	363_DG	DG	Glutamatergic	HIP	374165
AGCATACGTCTCAACA-L8TX_180221_01_F12	348_CA1-do	348_CA1-do	CA1-ProS	Glutamatergic	HIP	374165
AGCATACTCAACACCA-L8TX_180221_01_F12	363_DG	363_DG	DG	Glutamatergic	HIP	374165
AGCATACTCTGGAGCC-L8TX_180221_01_F12	363_DG	363_DG	DG	Glutamatergic	HIP	374165
AGCATACTCTTCGAGA-L8TX_180221_01_F12	346_CA1-do	346_CA1-do	CA1-ProS	Glutamatergic	HIP	374165
AGCCTAAAGAATAGGG-L8TX_180221_01_F12	363_DG	363_DG	DG	Glutamatergic	HIP	374165
AGCCTAAAGATGTTAG-L8TX_180221_01_F12	363_DG	363_DG	DG	Glutamatergic	HIP	374165
AGCCTAAAGCCCTAAT-L8TX_180221_01_F12	362_DG	362_DG	DG	Glutamatergic	HIP	374165
AGCCTAAAGGCATGGT-L8TX_180221_01_F12	363_DG	363_DG	DG	Glutamatergic	HIP	374165
AGCCTAAAGGGTTCCC-L8TX_180221_01_F12	363_DG	363_DG	DG	Glutamatergic	HIP	374165
AGCCTAAAGTGAATTG-L8TX_180221_01_F12	363_DG	363_DG	DG	Glutamatergic	HIP	374165
AGCCTAACAAGACACG-L8TX_180221_01_F12	363_DG	363_DG	DG	Glutamatergic	HIP	374165
AGCCTAACAAGTCATC-L8TX_180221_01_F12	363_DG	363_DG	DG	Glutamatergic	HIP	374165
AGCCTAACACCGTTGG-L8TX_180221_01_F12	363_DG	363_DG	DG	Glutamatergic	HIP	374165
AGCCTAACAGCTGCAC-L8TX_180221_01_F12	363_DG	363_DG	DG	Glutamatergic	HIP	374165
AGCCTAAGTAGCAAAT-L8TX_180221_01_F12	348_CA1-do	348_CA1-do	CA1-ProS	Glutamatergic	HIP	374165
AGCCTAAGTAGCTCCG-L8TX_180221_01_F12	339_CA1	339_CA1	CA1-ProS	Glutamatergic	HIP	374165
AGCCTAAGTCGGATCC-L8TX_180221_01_F12	363_DG	363_DG	DG	Glutamatergic	HIP	374165
AGCCTAAGTGGTGTAG-L8TX_180221_01_F12	363_DG	363_DG	DG	Glutamatergic	HIP	374165
AGCCTAAGTTGAGTTC-L8TX_180221_01_F12	347_CA1-do	347_CA1-do	CA1-ProS	Glutamatergic	HIP	374165
AGCCTAATCAGCTCGG-L8TX_180221_01_F12	363_DG	363_DG	DG	Glutamatergic	HIP	374165
AGCCTAATCCCAAGAT-L8TX_180221_01_F12	363_DG	363_DG	DG	Glutamatergic	HIP	374165
AGCCTAATCTGCCAGG-L8TX_180221_01_F12	363_DG	363_DG	DG	Glutamatergic	HIP	374165
AGCCTAATCTTTAGGG-L8TX_180221_01_F12	12_Lamp5	12_Lamp5	Lamp5	GABAergic	HIP	374165
AGCGGTCAGAAGCCCA-L8TX_180221_01_F12	363_DG	363_DG	DG	Glutamatergic	HIP	374165
AGCGGTCAGTACGTTC-L8TX_180221_01_F12	363_DG	363_DG	DG	Glutamatergic	HIP	374165
AGCGGTCCAAGCTGTT-L8TX_180221_01_F12	364_DG	364_DG	DG	Glutamatergic	HIP	374165
AGCGGTCCAATGGAGC-L8TX_180221_01_F12	362_DG	362_DG	DG	Glutamatergic	HIP	374165
AGCGGTCGTAAATGAC-L8TX_180221_01_F12	362_DG	362_DG	DG	Glutamatergic	HIP	374165
AGCGGTCGTAGGGTAC-L8TX_180221_01_F12	363_DG	363_DG	DG	Glutamatergic	HIP	374165
AGCGGTCGTCATATCG-L8TX_180221_01_F12	363_DG	363_DG	DG	Glutamatergic	HIP	374165
AGCGGTCGTTTCCACC-L8TX_180221_01_F12	363_DG	363_DG	DG	Glutamatergic	HIP	374165
AGCGGTCTCCGCGGTA-L8TX_180221_01_F12	363_DG	363_DG	DG	Glutamatergic	HIP	374165
AGCGGTCTCGTACGGC-L8TX_180221_01_F12	363_DG	363_DG	DG	Glutamatergic	HIP	374165
AGCGGTCTCGTTACAG-L8TX_180221_01_F12	11_Lamp5	11_Lamp5	Lamp5	GABAergic	HIP	374165
AGCGTATAGATGTAAC-L8TX_180221_01_F12	363_DG	363_DG	DG	Glutamatergic	HIP	374165
AGCGTATAGCAGACTG-L8TX_180221_01_F12	364_DG	364_DG	DG	Glutamatergic	HIP	374165
AGCGTATAGCCGTCGT-L8TX_180221_01_F12	363_DG	363_DG	DG	Glutamatergic	HIP	374165
AGCGTATAGTGGCACA-L8TX_180221_01_F12	362_DG	362_DG	DG	Glutamatergic	HIP	374165
AGCGTATAGTGGTAAT-L8TX_180221_01_F12	363_DG	363_DG	DG	Glutamatergic	HIP	374165
AGCGTATAGTTATCGC-L8TX_180221_01_F12	339_CA1	339_CA1	CA1-ProS	Glutamatergic	HIP	374165
AGCGTATCAAGACACG-L8TX_180221_01_F12	363_DG	363_DG	DG	Glutamatergic	HIP	374165
AGCGTATCAGCCAGAA-L8TX_180221_01_F12	363_DG	363_DG	DG	Glutamatergic	HIP	374165
AGCGTATCATGAACCT-L8TX_180221_01_F12	363_DG	363_DG	DG	Glutamatergic	HIP	374165
AGCGTATCATTGAGCT-L8TX_180221_01_F12	363_DG	363_DG	DG	Glutamatergic	HIP	374165
AGCGTATGTCACTGGC-L8TX_180221_01_F12	363_DG	363_DG	DG	Glutamatergic	HIP	374165
AGCGTATGTGCGCTTG-L8TX_180221_01_F12	362_DG	362_DG	DG	Glutamatergic	HIP	374165
AGCGTATGTGTCGCTG-L8TX_180221_01_F12	363_DG	363_DG	DG	Glutamatergic	HIP	374165
AGCGTATTCACGAAGG-L8TX_180221_01_F12	363_DG	363_DG	DG	Glutamatergic	HIP	374165
AGCGTATTCCAGATCA-L8TX_180221_01_F12	363_DG	363_DG	DG	Glutamatergic	HIP	374165
AGCGTATTCCATGAGT-L8TX_180221_01_F12	363_DG	363_DG	DG	Glutamatergic	HIP	374165
AGCGTATTCCCTCTTT-L8TX_180221_01_F12	364_DG	364_DG	DG	Glutamatergic	HIP	374165
AGCGTATTCTTGTACT-L8TX_180221_01_F12	363_DG	363_DG	DG	Glutamatergic	HIP	374165
AGCGTATTCTTTAGTC-L8TX_180221_01_F12	363_DG	363_DG	DG	Glutamatergic	HIP	374165
AGCGTCGAGAACAATC-L8TX_180221_01_F12	363_DG	363_DG	DG	Glutamatergic	HIP	374165
AGCGTCGAGCGATGAC-L8TX_180221_01_F12	362_DG	362_DG	DG	Glutamatergic	HIP	374165
AGCGTCGCATCACGAT-L8TX_180221_01_F12	363_DG	363_DG	DG	Glutamatergic	HIP	374165
AGCGTCGGTACCAGTT-L8TX_180221_01_F12	340_CA1	340_CA1	CA1-ProS	Glutamatergic	HIP	374165
AGCGTCGGTTCCACTC-L8TX_180221_01_F12	363_DG	363_DG	DG	Glutamatergic	HIP	374165
AGCGTCGGTTCGGCAC-L8TX_180221_01_F12	347_CA1-do	347_CA1-do	CA1-ProS	Glutamatergic	HIP	374165
AGCGTCGTCGAGGTAG-L8TX_180221_01_F12	357_CA3-do	357_CA3-do	CA3	Glutamatergic	HIP	374165
AGCTCCTAGAGGGCTT-L8TX_180221_01_F12	363_DG	363_DG	DG	Glutamatergic	HIP	374165
AGCTCCTAGCTAGTCT-L8TX_180221_01_F12	363_DG	363_DG	DG	Glutamatergic	HIP	374165
AGCTCCTCACAGGAGT-L8TX_180221_01_F12	363_DG	363_DG	DG	Glutamatergic	HIP	374165
AGCTCCTCAGACGCTC-L8TX_180221_01_F12	368_Oligo	368_Oligo	Oligo	Non-Neuronal	HIP	374165
AGCTCCTCATGCAACT-L8TX_180221_01_F12	363_DG	363_DG	DG	Glutamatergic	HIP	374165
AGCTCCTGTAAATGAC-L8TX_180221_01_F12	363_DG	363_DG	DG	Glutamatergic	HIP	374165
AGCTCCTGTCTAGTGT-L8TX_180221_01_F12	363_DG	363_DG	DG	Glutamatergic	HIP	374165
AGCTCCTGTTATCGGT-L8TX_180221_01_F12	363_DG	363_DG	DG	Glutamatergic	HIP	374165
AGCTCCTGTTGATTCG-L8TX_180221_01_F12	363_DG	363_DG	DG	Glutamatergic	HIP	374165
AGCTCTCAGAACTCGG-L8TX_180221_01_F12	342_CA1	342_CA1	CA1-ProS	Glutamatergic	HIP	374165
AGCTCTCCAAGTCTGT-L8TX_180221_01_F12	363_DG	363_DG	DG	Glutamatergic	HIP	374165
AGCTCTCCACAGTCGC-L8TX_180221_01_F12	363_DG	363_DG	DG	Glutamatergic	HIP	374165
AGCTCTCCACTTAAGC-L8TX_180221_01_F12	363_DG	363_DG	DG	Glutamatergic	HIP	374165
AGCTCTCCAGACGTAG-L8TX_180221_01_F12	363_DG	363_DG	DG	Glutamatergic	HIP	374165
AGCTCTCCAGTCACTA-L8TX_180221_01_F12	364_DG	364_DG	DG	Glutamatergic	HIP	374165
AGCTCTCCATACTACG-L8TX_180221_01_F12	362_DG	362_DG	DG	Glutamatergic	HIP	374165
AGCTCTCGTTCCACTC-L8TX_180221_01_F12	344_CA1	344_CA1	CA1-ProS	Glutamatergic	HIP	374165
AGCTCTCTCAAGAAGT-L8TX_180221_01_F12	348_CA1-do	348_CA1-do	CA1-ProS	Glutamatergic	HIP	374165
AGCTCTCTCATCTGTT-L8TX_180221_01_F12	362_DG	362_DG	DG	Glutamatergic	HIP	374165
AGCTCTCTCCAAATGC-L8TX_180221_01_F12	363_DG	363_DG	DG	Glutamatergic	HIP	374165
AGCTCTCTCTCGTATT-L8TX_180221_01_F12	364_DG	364_DG	DG	Glutamatergic	HIP	374165
AGCTTGAAGACAATAC-L8TX_180221_01_F12	363_DG	363_DG	DG	Glutamatergic	HIP	374165
AGCTTGAAGATGTAAC-L8TX_180221_01_F12	363_DG	363_DG	DG	Glutamatergic	HIP	374165
AGCTTGAAGCCGCCTA-L8TX_180221_01_F12	363_DG	363_DG	DG	Glutamatergic	HIP	374165
AGCTTGAAGGATCGCA-L8TX_180221_01_F12	363_DG	363_DG	DG	Glutamatergic	HIP	374165
AGCTTGACAAGTTCTG-L8TX_180221_01_F12	363_DG	363_DG	DG	Glutamatergic	HIP	374165
AGCTTGACAATAACGA-L8TX_180221_01_F12	363_DG	363_DG	DG	Glutamatergic	HIP	374165
AGCTTGACAATAGCAA-L8TX_180221_01_F12	363_DG	363_DG	DG	Glutamatergic	HIP	374165
AGCTTGACACCCATGG-L8TX_180221_01_F12	363_DG	363_DG	DG	Glutamatergic	HIP	374165
AGCTTGACAGTCAGCC-L8TX_180221_01_F12	363_DG	363_DG	DG	Glutamatergic	HIP	374165
AGCTTGAGTCCAGTGC-L8TX_180221_01_F12	363_DG	363_DG	DG	Glutamatergic	HIP	374165
AGCTTGAGTCGGCTCA-L8TX_180221_01_F12	363_DG	363_DG	DG	Glutamatergic	HIP	374165
AGCTTGAGTGACCAAG-L8TX_180221_01_F12	363_DG	363_DG	DG	Glutamatergic	HIP	374165
AGCTTGATCACAATGC-L8TX_180221_01_F12	364_DG	364_DG	DG	Glutamatergic	HIP	374165
AGCTTGATCCGTCATC-L8TX_180221_01_F12	363_DG	363_DG	DG	Glutamatergic	HIP	374165
AGCTTGATCGCCATAA-L8TX_180221_01_F12	363_DG	363_DG	DG	Glutamatergic	HIP	374165
AGCTTGATCTTTACGT-L8TX_180221_01_F12	355_CA3-ve	355_CA3-ve	CA3	Glutamatergic	HIP	374165
AGCTTGATCTTTCCTC-L8TX_180221_01_F12	347_CA1-do	347_CA1-do	CA1-ProS	Glutamatergic	HIP	374165
AGGCCACAGATACACA-L8TX_180221_01_F12	363_DG	363_DG	DG	Glutamatergic	HIP	374165
AGGCCACAGCATGGCA-L8TX_180221_01_F12	363_DG	363_DG	DG	Glutamatergic	HIP	374165
AGGCCACAGCGAAGGG-L8TX_180221_01_F12	363_DG	363_DG	DG	Glutamatergic	HIP	374165
AGGCCACAGTCAAGCG-L8TX_180221_01_F12	341_CA1	341_CA1	CA1-ProS	Glutamatergic	HIP	374165
AGGCCACAGTGAACAT-L8TX_180221_01_F12	348_CA1-do	348_CA1-do	CA1-ProS	Glutamatergic	HIP	374165
AGGCCACAGTGACATA-L8TX_180221_01_F12	362_DG	362_DG	DG	Glutamatergic	HIP	374165
AGGCCACAGTTCGATC-L8TX_180221_01_F12	363_DG	363_DG	DG	Glutamatergic	HIP	374165
AGGCCACCATAGTAAG-L8TX_180221_01_F12	363_DG	363_DG	DG	Glutamatergic	HIP	374165
AGGCCACGTATCTGCA-L8TX_180221_01_F12	122_Pvalb Vipr2	122_Pvalb Vipr2	Pvalb	GABAergic	HIP	374165
AGGCCACTCAGTGCAT-L8TX_180221_01_F12	337_CA1	337_CA1	CA1-ProS	Glutamatergic	HIP	374165
AGGCCACTCCACGACG-L8TX_180221_01_F12	363_DG	363_DG	DG	Glutamatergic	HIP	374165
AGGCCACTCCGTCAAA-L8TX_180221_01_F12	363_DG	363_DG	DG	Glutamatergic	HIP	374165
AGGCCACTCGGAGGTA-L8TX_180221_01_F12	363_DG	363_DG	DG	Glutamatergic	HIP	374165
AGGCCACTCTCTGTCG-L8TX_180221_01_F12	362_DG	362_DG	DG	Glutamatergic	HIP	374165
AGGCCGTAGCCCAACC-L8TX_180221_01_F12	363_DG	363_DG	DG	Glutamatergic	HIP	374165
AGGCCGTAGCTGTCTA-L8TX_180221_01_F12	363_DG	363_DG	DG	Glutamatergic	HIP	374165
AGGCCGTCAAGCGAGT-L8TX_180221_01_F12	363_DG	363_DG	DG	Glutamatergic	HIP	374165
AGGCCGTCACCACCAG-L8TX_180221_01_F12	363_DG	363_DG	DG	Glutamatergic	HIP	374165
AGGCCGTCATCTCGCT-L8TX_180221_01_F12	362_DG	362_DG	DG	Glutamatergic	HIP	374165
AGGCCGTCATGGTCTA-L8TX_180221_01_F12	342_CA1	342_CA1	CA1-ProS	Glutamatergic	HIP	374165
AGGCCGTTCTGCAGTA-L8TX_180221_01_F12	363_DG	363_DG	DG	Glutamatergic	HIP	374165
AGGGAGTAGACATAAC-L8TX_180221_01_F12	363_DG	363_DG	DG	Glutamatergic	HIP	374165
AGGGAGTAGATGTCGG-L8TX_180221_01_F12	348_CA1-do	348_CA1-do	CA1-ProS	Glutamatergic	HIP	374165
AGGGAGTAGGAATGGA-L8TX_180221_01_F12	347_CA1-do	347_CA1-do	CA1-ProS	Glutamatergic	HIP	374165
AGGGAGTAGGACATTA-L8TX_180221_01_F12	333_CA1-ProS	333_CA1-ProS	CA1-ProS	Glutamatergic	HIP	374165
AGGGAGTAGTGGCACA-L8TX_180221_01_F12	362_DG	362_DG	DG	Glutamatergic	HIP	374165
AGGGAGTAGTTGTAGA-L8TX_180221_01_F12	346_CA1-do	346_CA1-do	CA1-ProS	Glutamatergic	HIP	374165
AGGGAGTCAATAGAGT-L8TX_180221_01_F12	376_Astro	376_Astro	Astro	Non-Neuronal	HIP	374165
AGGGAGTCAGTAAGCG-L8TX_180221_01_F12	346_CA1-do	346_CA1-do	CA1-ProS	Glutamatergic	HIP	374165
AGGGAGTCATCGATGT-L8TX_180221_01_F12	363_DG	363_DG	DG	Glutamatergic	HIP	374165
AGGGAGTGTACACCGC-L8TX_180221_01_F12	363_DG	363_DG	DG	Glutamatergic	HIP	374165
AGGGAGTGTAGTGAAT-L8TX_180221_01_F12	363_DG	363_DG	DG	Glutamatergic	HIP	374165
AGGGAGTGTCCAAGTT-L8TX_180221_01_F12	364_DG	364_DG	DG	Glutamatergic	HIP	374165
AGGGAGTGTCGAACAG-L8TX_180221_01_F12	342_CA1	342_CA1	CA1-ProS	Glutamatergic	HIP	374165
AGGGAGTGTGTATGGG-L8TX_180221_01_F12	362_DG	362_DG	DG	Glutamatergic	HIP	374165
AGGGAGTTCACCCGAG-L8TX_180221_01_F12	363_DG	363_DG	DG	Glutamatergic	HIP	374165
AGGGAGTTCCTTGACC-L8TX_180221_01_F12	362_DG	362_DG	DG	Glutamatergic	HIP	374165
AGGGATGAGTCAAGGC-L8TX_180221_01_F12	363_DG	363_DG	DG	Glutamatergic	HIP	374165
AGGGATGAGTGGTAGC-L8TX_180221_01_F12	363_DG	363_DG	DG	Glutamatergic	HIP	374165
AGGGATGCAAACTGCT-L8TX_180221_01_F12	346_CA1-do	346_CA1-do	CA1-ProS	Glutamatergic	HIP	374165
AGGGATGCACATCCAA-L8TX_180221_01_F12	363_DG	363_DG	DG	Glutamatergic	HIP	374165
AGGGATGCAGACTCGC-L8TX_180221_01_F12	344_CA1	344_CA1	CA1-ProS	Glutamatergic	HIP	374165
AGGGATGCAGCCAGAA-L8TX_180221_01_F12	363_DG	363_DG	DG	Glutamatergic	HIP	374165
AGGGATGCAGCTCGCA-L8TX_180221_01_F12	363_DG	363_DG	DG	Glutamatergic	HIP	374165
AGGGATGCAGGGCATA-L8TX_180221_01_F12	363_DG	363_DG	DG	Glutamatergic	HIP	374165
AGGGATGGTAAACCTC-L8TX_180221_01_F12	361_DG	361_DG	DG	Glutamatergic	HIP	374165
AGGGATGGTAAAGGAG-L8TX_180221_01_F12	348_CA1-do	348_CA1-do	CA1-ProS	Glutamatergic	HIP	374165
AGGGATGGTACATCCA-L8TX_180221_01_F12	363_DG	363_DG	DG	Glutamatergic	HIP	374165
AGGGATGGTCCTCTTG-L8TX_180221_01_F12	363_DG	363_DG	DG	Glutamatergic	HIP	374165
AGGGATGGTGAAAGAG-L8TX_180221_01_F12	362_DG	362_DG	DG	Glutamatergic	HIP	374165
AGGGATGGTGGAAAGA-L8TX_180221_01_F12	363_DG	363_DG	DG	Glutamatergic	HIP	374165
AGGGATGTCACTTACT-L8TX_180221_01_F12	363_DG	363_DG	DG	Glutamatergic	HIP	374165
AGGGATGTCCCGGATG-L8TX_180221_01_F12	348_CA1-do	348_CA1-do	CA1-ProS	Glutamatergic	HIP	374165
AGGGATGTCCGCAAGC-L8TX_180221_01_F12	363_DG	363_DG	DG	Glutamatergic	HIP	374165
AGGGATGTCCGCGCAA-L8TX_180221_01_F12	362_DG	362_DG	DG	Glutamatergic	HIP	374165
AGGGATGTCCTCAACC-L8TX_180221_01_F12	338_CA1	338_CA1	CA1-ProS	Glutamatergic	HIP	374165
AGGGTGAAGAAGGTTT-L8TX_180221_01_F12	362_DG	362_DG	DG	Glutamatergic	HIP	374165
AGGGTGAAGATGTGGC-L8TX_180221_01_F12	363_DG	363_DG	DG	Glutamatergic	HIP	374165
AGGGTGAAGCGTTTAC-L8TX_180221_01_F12	363_DG	363_DG	DG	Glutamatergic	HIP	374165
AGGGTGAAGCTATGCT-L8TX_180221_01_F12	363_DG	363_DG	DG	Glutamatergic	HIP	374165
AGGGTGAAGGGTATCG-L8TX_180221_01_F12	363_DG	363_DG	DG	Glutamatergic	HIP	374165
AGGGTGACAAGTTGTC-L8TX_180221_01_F12	362_DG	362_DG	DG	Glutamatergic	HIP	374165
AGGGTGACAGACAAGC-L8TX_180221_01_F12	364_DG	364_DG	DG	Glutamatergic	HIP	374165
AGGGTGACATCTACGA-L8TX_180221_01_F12	362_DG	362_DG	DG	Glutamatergic	HIP	374165
AGGGTGACATTCACTT-L8TX_180221_01_F12	362_DG	362_DG	DG	Glutamatergic	HIP	374165
AGGGTGACATTCCTCG-L8TX_180221_01_F12	363_DG	363_DG	DG	Glutamatergic	HIP	374165
AGGGTGAGTTGTCTTT-L8TX_180221_01_F12	348_CA1-do	348_CA1-do	CA1-ProS	Glutamatergic	HIP	374165
AGGGTGAGTTTAAGCC-L8TX_180221_01_F12	361_DG	361_DG	DG	Glutamatergic	HIP	374165
AGGGTGATCACCGTAA-L8TX_180221_01_F12	346_CA1-do	346_CA1-do	CA1-ProS	Glutamatergic	HIP	374165
AGGGTGATCCAAATGC-L8TX_180221_01_F12	363_DG	363_DG	DG	Glutamatergic	HIP	374165
AGGGTGATCGTCACGG-L8TX_180221_01_F12	363_DG	363_DG	DG	Glutamatergic	HIP	374165
AGGGTGATCGTGGTCG-L8TX_180221_01_F12	362_DG	362_DG	DG	Glutamatergic	HIP	374165
AGGTCATAGCATGGCA-L8TX_180221_01_F12	363_DG	363_DG	DG	Glutamatergic	HIP	374165
AGGTCATAGGGTATCG-L8TX_180221_01_F12	64_Sst Chodl	64_Sst Chodl	Sst Chodl	GABAergic	HIP	374165
AGGTCATCATGGTCAT-L8TX_180221_01_F12	363_DG	363_DG	DG	Glutamatergic	HIP	374165
AGGTCATCATTAACCG-L8TX_180221_01_F12	348_CA1-do	348_CA1-do	CA1-ProS	Glutamatergic	HIP	374165
AGGTCATCATTAGCCA-L8TX_180221_01_F12	340_CA1	340_CA1	CA1-ProS	Glutamatergic	HIP	374165
AGGTCATGTAGCAAAT-L8TX_180221_01_F12	345_CA1	345_CA1	CA1-ProS	Glutamatergic	HIP	374165
AGGTCATGTATTACCG-L8TX_180221_01_F12	363_DG	363_DG	DG	Glutamatergic	HIP	374165
AGGTCATGTGTGAATA-L8TX_180221_01_F12	364_DG	364_DG	DG	Glutamatergic	HIP	374165
AGGTCATGTTCACGGC-L8TX_180221_01_F12	362_DG	362_DG	DG	Glutamatergic	HIP	374165
AGGTCATGTTCGTGAT-L8TX_180221_01_F12	338_CA1	338_CA1	CA1-ProS	Glutamatergic	HIP	374165
AGGTCATTCAAAGACA-L8TX_180221_01_F12	337_CA1	337_CA1	CA1-ProS	Glutamatergic	HIP	374165
AGGTCATTCAACCATG-L8TX_180221_01_F12	344_CA1	344_CA1	CA1-ProS	Glutamatergic	HIP	374165
AGGTCATTCCCTCTTT-L8TX_180221_01_F12	357_CA3-do	357_CA3-do	CA3	Glutamatergic	HIP	374165
AGGTCATTCCGAATGT-L8TX_180221_01_F12	348_CA1-do	348_CA1-do	CA1-ProS	Glutamatergic	HIP	374165
AGGTCATTCGGCTACG-L8TX_180221_01_F12	363_DG	363_DG	DG	Glutamatergic	HIP	374165
AGGTCATTCTTTACAC-L8TX_180221_01_F12	363_DG	363_DG	DG	Glutamatergic	HIP	374165
AGGTCCGAGAGAACAG-L8TX_180221_01_F12	363_DG	363_DG	DG	Glutamatergic	HIP	374165
AGGTCCGAGAGCAATT-L8TX_180221_01_F12	363_DG	363_DG	DG	Glutamatergic	HIP	374165
AGGTCCGAGTATGACA-L8TX_180221_01_F12	363_DG	363_DG	DG	Glutamatergic	HIP	374165
AGGTCCGAGTTCGCAT-L8TX_180221_01_F12	363_DG	363_DG	DG	Glutamatergic	HIP	374165
AGGTCCGCAAGAAAGG-L8TX_180221_01_F12	7_Lamp5 Lhx6	7_Lamp5 Lhx6	Lamp5	GABAergic	HIP	374165
AGGTCCGCAAGTACCT-L8TX_180221_01_F12	363_DG	363_DG	DG	Glutamatergic	HIP	374165
AGGTCCGCATCGATGT-L8TX_180221_01_F12	363_DG	363_DG	DG	Glutamatergic	HIP	374165
AGGTCCGGTACGCACC-L8TX_180221_01_F12	363_DG	363_DG	DG	Glutamatergic	HIP	374165
AGGTCCGTCCACGACG-L8TX_180221_01_F12	363_DG	363_DG	DG	Glutamatergic	HIP	374165
AGGTCCGTCGCACTCT-L8TX_180221_01_F12	362_DG	362_DG	DG	Glutamatergic	HIP	374165
AGGTCCGTCGGAGGTA-L8TX_180221_01_F12	337_CA1	337_CA1	CA1-ProS	Glutamatergic	HIP	374165
AGGTCCGTCTAACTCT-L8TX_180221_01_F12	363_DG	363_DG	DG	Glutamatergic	HIP	374165
AGGTCCGTCTCGAGTA-L8TX_180221_01_F12	363_DG	363_DG	DG	Glutamatergic	HIP	374165
AGTAGTCAGAGTCGGT-L8TX_180221_01_F12	363_DG	363_DG	DG	Glutamatergic	HIP	374165
AGTAGTCCACCTGGTG-L8TX_180221_01_F12	363_DG	363_DG	DG	Glutamatergic	HIP	374165
AGTAGTCCACGGCGTT-L8TX_180221_01_F12	363_DG	363_DG	DG	Glutamatergic	HIP	374165
AGTAGTCCATCGATTG-L8TX_180221_01_F12	362_DG	362_DG	DG	Glutamatergic	HIP	374165
AGTAGTCCATGTCTCC-L8TX_180221_01_F12	363_DG	363_DG	DG	Glutamatergic	HIP	374165
AGTAGTCGTCTGCCAG-L8TX_180221_01_F12	363_DG	363_DG	DG	Glutamatergic	HIP	374165
AGTAGTCGTGTGCCTG-L8TX_180221_01_F12	361_DG	361_DG	DG	Glutamatergic	HIP	374165
AGTAGTCGTTACGCGC-L8TX_180221_01_F12	364_DG	364_DG	DG	Glutamatergic	HIP	374165
AGTAGTCTCATTGCGA-L8TX_180221_01_F12	362_DG	362_DG	DG	Glutamatergic	HIP	374165
AGTAGTCTCCAAGTAC-L8TX_180221_01_F12	363_DG	363_DG	DG	Glutamatergic	HIP	374165
AGTAGTCTCCCAAGAT-L8TX_180221_01_F12	346_CA1-do	346_CA1-do	CA1-ProS	Glutamatergic	HIP	374165
AGTAGTCTCCTCATTA-L8TX_180221_01_F12	363_DG	363_DG	DG	Glutamatergic	HIP	374165
AGTAGTCTCGAATGCT-L8TX_180221_01_F12	362_DG	362_DG	DG	Glutamatergic	HIP	374165
AGTAGTCTCTCTGTCG-L8TX_180221_01_F12	363_DG	363_DG	DG	Glutamatergic	HIP	374165
AGTCTTTAGAGTACCG-L8TX_180221_01_F12	363_DG	363_DG	DG	Glutamatergic	HIP	374165
AGTCTTTAGAGTTGGC-L8TX_180221_01_F12	363_DG	363_DG	DG	Glutamatergic	HIP	374165
AGTCTTTAGTCATGCT-L8TX_180221_01_F12	338_CA1	338_CA1	CA1-ProS	Glutamatergic	HIP	374165
AGTCTTTAGTTTCCTT-L8TX_180221_01_F12	363_DG	363_DG	DG	Glutamatergic	HIP	374165
AGTCTTTCAATGGACG-L8TX_180221_01_F12	348_CA1-do	348_CA1-do	CA1-ProS	Glutamatergic	HIP	374165
AGTCTTTCACCCAGTG-L8TX_180221_01_F12	363_DG	363_DG	DG	Glutamatergic	HIP	374165
AGTCTTTCACCTGGTG-L8TX_180221_01_F12	363_DG	363_DG	DG	Glutamatergic	HIP	374165
AGTCTTTCAGCTGCAC-L8TX_180221_01_F12	363_DG	363_DG	DG	Glutamatergic	HIP	374165
AGTCTTTCATAGTAAG-L8TX_180221_01_F12	376_Astro	376_Astro	Astro	Non-Neuronal	HIP	374165
AGTCTTTGTTCTGTTT-L8TX_180221_01_F12	363_DG	363_DG	DG	Glutamatergic	HIP	374165
AGTCTTTTCAACGGGA-L8TX_180221_01_F12	338_CA1	338_CA1	CA1-ProS	Glutamatergic	HIP	374165
AGTCTTTTCATCGGAT-L8TX_180221_01_F12	362_DG	362_DG	DG	Glutamatergic	HIP	374165
AGTCTTTTCTCATTCA-L8TX_180221_01_F12	363_DG	363_DG	DG	Glutamatergic	HIP	374165
AGTCTTTTCTGTTTGT-L8TX_180221_01_F12	272_NP SUB	272_NP SUB	NP SUB	Glutamatergic	HIP	374165
AGTCTTTTCTTGGGTA-L8TX_180221_01_F12	363_DG	363_DG	DG	Glutamatergic	HIP	374165
AGTGAGGAGAACAACT-L8TX_180221_01_F12	363_DG	363_DG	DG	Glutamatergic	HIP	374165
AGTGAGGAGACTAAGT-L8TX_180221_01_F12	362_DG	362_DG	DG	Glutamatergic	HIP	374165
AGTGAGGAGAGTCGGT-L8TX_180221_01_F12	363_DG	363_DG	DG	Glutamatergic	HIP	374165
AGTGAGGAGATATACG-L8TX_180221_01_F12	339_CA1	339_CA1	CA1-ProS	Glutamatergic	HIP	374165
AGTGAGGAGATTACCC-L8TX_180221_01_F12	363_DG	363_DG	DG	Glutamatergic	HIP	374165
AGTGAGGAGCAGCGTA-L8TX_180221_01_F12	355_CA3-ve	355_CA3-ve	CA3	Glutamatergic	HIP	374165
AGTGAGGAGCTAACTC-L8TX_180221_01_F12	337_CA1	337_CA1	CA1-ProS	Glutamatergic	HIP	374165
AGTGAGGAGCTCCTCT-L8TX_180221_01_F12	363_DG	363_DG	DG	Glutamatergic	HIP	374165
AGTGAGGCAATCCGAT-L8TX_180221_01_F12	363_DG	363_DG	DG	Glutamatergic	HIP	374165
AGTGAGGGTAGCTCCG-L8TX_180221_01_F12	362_DG	362_DG	DG	Glutamatergic	HIP	374165
AGTGAGGGTCTAGTCA-L8TX_180221_01_F12	363_DG	363_DG	DG	Glutamatergic	HIP	374165
AGTGAGGGTGCAACGA-L8TX_180221_01_F12	363_DG	363_DG	DG	Glutamatergic	HIP	374165
AGTGAGGGTTCATGGT-L8TX_180221_01_F12	363_DG	363_DG	DG	Glutamatergic	HIP	374165
AGTGAGGTCACGATGT-L8TX_180221_01_F12	362_DG	362_DG	DG	Glutamatergic	HIP	374165
AGTGAGGTCCAATGGT-L8TX_180221_01_F12	363_DG	363_DG	DG	Glutamatergic	HIP	374165
AGTGAGGTCCTGCCAT-L8TX_180221_01_F12	375_Oligo	375_Oligo	Oligo	Non-Neuronal	HIP	374165
AGTGAGGTCGTGGGAA-L8TX_180221_01_F12	363_DG	363_DG	DG	Glutamatergic	HIP	374165
AGTGGGAAGCACCGCT-L8TX_180221_01_F12	364_DG	364_DG	DG	Glutamatergic	HIP	374165
AGTGGGAAGCTGCCCA-L8TX_180221_01_F12	363_DG	363_DG	DG	Glutamatergic	HIP	374165
AGTGGGAAGCTTCGCG-L8TX_180221_01_F12	362_DG	362_DG	DG	Glutamatergic	HIP	374165
AGTGGGAAGGTCATCT-L8TX_180221_01_F12	338_CA1	338_CA1	CA1-ProS	Glutamatergic	HIP	374165
AGTGGGAAGTTCCACA-L8TX_180221_01_F12	363_DG	363_DG	DG	Glutamatergic	HIP	374165
AGTGGGACAGCTATTG-L8TX_180221_01_F12	363_DG	363_DG	DG	Glutamatergic	HIP	374165
AGTGGGACATGCAACT-L8TX_180221_01_F12	363_DG	363_DG	DG	Glutamatergic	HIP	374165
AGTGGGAGTCATATGC-L8TX_180221_01_F12	363_DG	363_DG	DG	Glutamatergic	HIP	374165
AGTGGGAGTTGTACAC-L8TX_180221_01_F12	363_DG	363_DG	DG	Glutamatergic	HIP	374165
AGTGGGATCAGTTGAC-L8TX_180221_01_F12	363_DG	363_DG	DG	Glutamatergic	HIP	374165
AGTGGGATCATCATTC-L8TX_180221_01_F12	363_DG	363_DG	DG	Glutamatergic	HIP	374165
AGTGGGATCATTATCC-L8TX_180221_01_F12	363_DG	363_DG	DG	Glutamatergic	HIP	374165
AGTGTCAAGAATGTTG-L8TX_180221_01_F12	363_DG	363_DG	DG	Glutamatergic	HIP	374165
AGTGTCAAGAGTCGGT-L8TX_180221_01_F12	363_DG	363_DG	DG	Glutamatergic	HIP	374165
AGTGTCAAGCGATGAC-L8TX_180221_01_F12	336_CA1-ve	336_CA1-ve	CA1-ProS	Glutamatergic	HIP	374165
AGTGTCAAGCGTCAAG-L8TX_180221_01_F12	363_DG	363_DG	DG	Glutamatergic	HIP	374165
AGTGTCAAGCTCTCGG-L8TX_180221_01_F12	363_DG	363_DG	DG	Glutamatergic	HIP	374165
AGTGTCAAGGCTAGGT-L8TX_180221_01_F12	363_DG	363_DG	DG	Glutamatergic	HIP	374165
AGTGTCACAAGGGTCA-L8TX_180221_01_F12	363_DG	363_DG	DG	Glutamatergic	HIP	374165
AGTGTCACAATGGAAT-L8TX_180221_01_F12	363_DG	363_DG	DG	Glutamatergic	HIP	374165
AGTGTCACACTTCTGC-L8TX_180221_01_F12	363_DG	363_DG	DG	Glutamatergic	HIP	374165
AGTGTCACATCGATTG-L8TX_180221_01_F12	350_Mossy	350_Mossy	CA3	Glutamatergic	HIP	374165
AGTGTCACATGCGCAC-L8TX_180221_01_F12	363_DG	363_DG	DG	Glutamatergic	HIP	374165
AGTGTCACATGGATGG-L8TX_180221_01_F12	363_DG	363_DG	DG	Glutamatergic	HIP	374165
AGTGTCAGTAAGGGAA-L8TX_180221_01_F12	56_Vip HPF	56_Vip HPF	Vip	GABAergic	HIP	374165
AGTGTCAGTACCGTAT-L8TX_180221_01_F12	323_ProS	323_ProS	SUB-ProS	Glutamatergic	HIP	374165
AGTGTCAGTCCGTGAC-L8TX_180221_01_F12	341_CA1	341_CA1	CA1-ProS	Glutamatergic	HIP	374165
AGTGTCAGTCGAAAGC-L8TX_180221_01_F12	363_DG	363_DG	DG	Glutamatergic	HIP	374165
AGTGTCAGTGCGCTTG-L8TX_180221_01_F12	339_CA1	339_CA1	CA1-ProS	Glutamatergic	HIP	374165
AGTGTCATCAGTTGAC-L8TX_180221_01_F12	362_DG	362_DG	DG	Glutamatergic	HIP	374165
AGTGTCATCGGAGGTA-L8TX_180221_01_F12	364_DG	364_DG	DG	Glutamatergic	HIP	374165
AGTTGGTAGAAGGTTT-L8TX_180221_01_F12	363_DG	363_DG	DG	Glutamatergic	HIP	374165
AGTTGGTAGATACACA-L8TX_180221_01_F12	340_CA1	340_CA1	CA1-ProS	Glutamatergic	HIP	374165
AGTTGGTAGATCCCGC-L8TX_180221_01_F12	363_DG	363_DG	DG	Glutamatergic	HIP	374165
AGTTGGTAGCCCAGCT-L8TX_180221_01_F12	338_CA1	338_CA1	CA1-ProS	Glutamatergic	HIP	374165
AGTTGGTAGGATGGAA-L8TX_180221_01_F12	348_CA1-do	348_CA1-do	CA1-ProS	Glutamatergic	HIP	374165
AGTTGGTAGGGAACGG-L8TX_180221_01_F12	364_DG	364_DG	DG	Glutamatergic	HIP	374165
AGTTGGTGTAGCGCAA-L8TX_180221_01_F12	364_DG	364_DG	DG	Glutamatergic	HIP	374165
AGTTGGTGTATATCCG-L8TX_180221_01_F12	363_DG	363_DG	DG	Glutamatergic	HIP	374165
AGTTGGTGTCCCTACT-L8TX_180221_01_F12	363_DG	363_DG	DG	Glutamatergic	HIP	374165
AGTTGGTGTGGACGAT-L8TX_180221_01_F12	363_DG	363_DG	DG	Glutamatergic	HIP	374165
AGTTGGTTCCAATGGT-L8TX_180221_01_F12	363_DG	363_DG	DG	Glutamatergic	HIP	374165
AGTTGGTTCCTACAGA-L8TX_180221_01_F12	363_DG	363_DG	DG	Glutamatergic	HIP	374165
AGTTGGTTCGAACTGT-L8TX_180221_01_F12	363_DG	363_DG	DG	Glutamatergic	HIP	374165
AGTTGGTTCTCCAACC-L8TX_180221_01_F12	363_DG	363_DG	DG	Glutamatergic	HIP	374165
AGTTGGTTCTGGGCCA-L8TX_180221_01_F12	327_ProS	327_ProS	SUB-ProS	Glutamatergic	HIP	374165
ATAACGCAGAATGTGT-L8TX_180221_01_F12	363_DG	363_DG	DG	Glutamatergic	HIP	374165
ATAACGCAGATCTGAA-L8TX_180221_01_F12	363_DG	363_DG	DG	Glutamatergic	HIP	374165
ATAACGCAGGGAAACA-L8TX_180221_01_F12	364_DG	364_DG	DG	Glutamatergic	HIP	374165
ATAACGCAGTGAATTG-L8TX_180221_01_F12	346_CA1-do	346_CA1-do	CA1-ProS	Glutamatergic	HIP	374165
ATAACGCCACAAGCCC-L8TX_180221_01_F12	363_DG	363_DG	DG	Glutamatergic	HIP	374165
ATAACGCCATCTCGCT-L8TX_180221_01_F12	363_DG	363_DG	DG	Glutamatergic	HIP	374165
ATAACGCGTCAGATAA-L8TX_180221_01_F12	363_DG	363_DG	DG	Glutamatergic	HIP	374165
ATAACGCGTCTTGATG-L8TX_180221_01_F12	363_DG	363_DG	DG	Glutamatergic	HIP	374165
ATAACGCGTGAAATCA-L8TX_180221_01_F12	363_DG	363_DG	DG	Glutamatergic	HIP	374165
ATAACGCGTTCAACCA-L8TX_180221_01_F12	362_DG	362_DG	DG	Glutamatergic	HIP	374165
ATAACGCTCAAACCAC-L8TX_180221_01_F12	362_DG	362_DG	DG	Glutamatergic	HIP	374165
ATAACGCTCCTAGTGA-L8TX_180221_01_F12	363_DG	363_DG	DG	Glutamatergic	HIP	374165
ATAACGCTCCTCCTAG-L8TX_180221_01_F12	364_DG	364_DG	DG	Glutamatergic	HIP	374165
ATAACGCTCCTTTCTC-L8TX_180221_01_F12	361_DG	361_DG	DG	Glutamatergic	HIP	374165
ATAACGCTCGTCTGCT-L8TX_180221_01_F12	363_DG	363_DG	DG	Glutamatergic	HIP	374165
ATAACGCTCTCGGACG-L8TX_180221_01_F12	364_DG	364_DG	DG	Glutamatergic	HIP	374165
ATAACGCTCTCTAGGA-L8TX_180221_01_F12	363_DG	363_DG	DG	Glutamatergic	HIP	374165
ATAACGCTCTTGAGGT-L8TX_180221_01_F12	363_DG	363_DG	DG	Glutamatergic	HIP	374165
ATAAGAGAGAATGTGT-L8TX_180221_01_F12	364_DG	364_DG	DG	Glutamatergic	HIP	374165
ATAAGAGAGAGCCCAA-L8TX_180221_01_F12	363_DG	363_DG	DG	Glutamatergic	HIP	374165
ATAAGAGAGCCCTAAT-L8TX_180221_01_F12	362_DG	362_DG	DG	Glutamatergic	HIP	374165
ATAAGAGAGTTCCACA-L8TX_180221_01_F12	363_DG	363_DG	DG	Glutamatergic	HIP	374165
ATAAGAGAGTTGAGAT-L8TX_180221_01_F12	363_DG	363_DG	DG	Glutamatergic	HIP	374165
ATAAGAGCACCACGTG-L8TX_180221_01_F12	363_DG	363_DG	DG	Glutamatergic	HIP	374165
ATAAGAGCACGGTAAG-L8TX_180221_01_F12	362_DG	362_DG	DG	Glutamatergic	HIP	374165
ATAAGAGCAGCTCGAC-L8TX_180221_01_F12	362_DG	362_DG	DG	Glutamatergic	HIP	374165
ATAAGAGCAGGATTGG-L8TX_180221_01_F12	363_DG	363_DG	DG	Glutamatergic	HIP	374165
ATAAGAGCATGCCTTC-L8TX_180221_01_F12	363_DG	363_DG	DG	Glutamatergic	HIP	374165
ATAAGAGGTCAGTGGA-L8TX_180221_01_F12	363_DG	363_DG	DG	Glutamatergic	HIP	374165
ATAAGAGGTCCTGCTT-L8TX_180221_01_F12	363_DG	363_DG	DG	Glutamatergic	HIP	374165
ATAAGAGGTGTAATGA-L8TX_180221_01_F12	363_DG	363_DG	DG	Glutamatergic	HIP	374165
ATAAGAGGTTCCACAA-L8TX_180221_01_F12	348_CA1-do	348_CA1-do	CA1-ProS	Glutamatergic	HIP	374165
ATAAGAGGTTTGTTGG-L8TX_180221_01_F12	363_DG	363_DG	DG	Glutamatergic	HIP	374165
ATAAGAGTCAAGGTAA-L8TX_180221_01_F12	362_DG	362_DG	DG	Glutamatergic	HIP	374165
ATAAGAGTCACATGCA-L8TX_180221_01_F12	363_DG	363_DG	DG	Glutamatergic	HIP	374165
ATAAGAGTCATCGGAT-L8TX_180221_01_F12	363_DG	363_DG	DG	Glutamatergic	HIP	374165
ATAAGAGTCCGCTGTT-L8TX_180221_01_F12	362_DG	362_DG	DG	Glutamatergic	HIP	374165
ATAGACCAGACACTAA-L8TX_180221_01_F12	363_DG	363_DG	DG	Glutamatergic	HIP	374165
ATAGACCAGAGAGCTC-L8TX_180221_01_F12	363_DG	363_DG	DG	Glutamatergic	HIP	374165
ATAGACCAGATGTGGC-L8TX_180221_01_F12	363_DG	363_DG	DG	Glutamatergic	HIP	374165
ATAGACCAGGGAGTAA-L8TX_180221_01_F12	362_DG	362_DG	DG	Glutamatergic	HIP	374165
ATAGACCAGTGTCCCG-L8TX_180221_01_F12	363_DG	363_DG	DG	Glutamatergic	HIP	374165
ATAGACCAGTTGAGAT-L8TX_180221_01_F12	362_DG	362_DG	DG	Glutamatergic	HIP	374165
ATAGACCAGTTGCAGG-L8TX_180221_01_F12	342_CA1	342_CA1	CA1-ProS	Glutamatergic	HIP	374165
ATAGACCCAAGCCATT-L8TX_180221_01_F12	362_DG	362_DG	DG	Glutamatergic	HIP	374165
ATAGACCCACGAGGTA-L8TX_180221_01_F12	363_DG	363_DG	DG	Glutamatergic	HIP	374165
ATAGACCCAGTCAGCC-L8TX_180221_01_F12	348_CA1-do	348_CA1-do	CA1-ProS	Glutamatergic	HIP	374165
ATAGACCGTCGGCATC-L8TX_180221_01_F12	363_DG	363_DG	DG	Glutamatergic	HIP	374165
ATAGACCGTCTCCACT-L8TX_180221_01_F12	338_CA1	338_CA1	CA1-ProS	Glutamatergic	HIP	374165
ATAGACCGTCTGATTG-L8TX_180221_01_F12	363_DG	363_DG	DG	Glutamatergic	HIP	374165
ATAGACCGTGAGCGAT-L8TX_180221_01_F12	362_DG	362_DG	DG	Glutamatergic	HIP	374165
ATAGACCGTTCTGTTT-L8TX_180221_01_F12	348_CA1-do	348_CA1-do	CA1-ProS	Glutamatergic	HIP	374165
ATAGACCTCACGCATA-L8TX_180221_01_F12	338_CA1	338_CA1	CA1-ProS	Glutamatergic	HIP	374165
ATAGACCTCATGTAGC-L8TX_180221_01_F12	364_DG	364_DG	DG	Glutamatergic	HIP	374165
ATAGACCTCCTTGACC-L8TX_180221_01_F12	363_DG	363_DG	DG	Glutamatergic	HIP	374165
ATAGACCTCTACGAGT-L8TX_180221_01_F12	365_Oligo	365_Oligo	Oligo	Non-Neuronal	HIP	374165
ATCACGAAGAACTCGG-L8TX_180221_01_F12	338_CA1	338_CA1	CA1-ProS	Glutamatergic	HIP	374165
ATCACGAAGATCGATA-L8TX_180221_01_F12	363_DG	363_DG	DG	Glutamatergic	HIP	374165
ATCACGAAGCAATCTC-L8TX_180221_01_F12	364_DG	364_DG	DG	Glutamatergic	HIP	374165
ATCACGAAGGGCTTCC-L8TX_180221_01_F12	363_DG	363_DG	DG	Glutamatergic	HIP	374165
ATCACGAAGTGGCACA-L8TX_180221_01_F12	363_DG	363_DG	DG	Glutamatergic	HIP	374165
ATCACGACAATCCGAT-L8TX_180221_01_F12	363_DG	363_DG	DG	Glutamatergic	HIP	374165
ATCACGACACCACGTG-L8TX_180221_01_F12	364_DG	364_DG	DG	Glutamatergic	HIP	374165
ATCACGACACTTAACG-L8TX_180221_01_F12	348_CA1-do	348_CA1-do	CA1-ProS	Glutamatergic	HIP	374165
ATCACGACAGAAGCAC-L8TX_180221_01_F12	362_DG	362_DG	DG	Glutamatergic	HIP	374165
ATCACGAGTGGCCCTA-L8TX_180221_01_F12	365_Oligo	365_Oligo	Oligo	Non-Neuronal	HIP	374165
ATCACGAGTTAAGACA-L8TX_180221_01_F12	363_DG	363_DG	DG	Glutamatergic	HIP	374165
ATCACGATCCTAAGTG-L8TX_180221_01_F12	338_CA1	338_CA1	CA1-ProS	Glutamatergic	HIP	374165
ATCACGATCCTCCTAG-L8TX_180221_01_F12	363_DG	363_DG	DG	Glutamatergic	HIP	374165
ATCACGATCGAATCCA-L8TX_180221_01_F12	364_DG	364_DG	DG	Glutamatergic	HIP	374165
ATCACGATCTCGAGTA-L8TX_180221_01_F12	363_DG	363_DG	DG	Glutamatergic	HIP	374165
ATCACGATCTTATCTG-L8TX_180221_01_F12	363_DG	363_DG	DG	Glutamatergic	HIP	374165
ATCATCTAGAGACGAA-L8TX_180221_01_F12	363_DG	363_DG	DG	Glutamatergic	HIP	374165
ATCATCTAGTACGTAA-L8TX_180221_01_F12	363_DG	363_DG	DG	Glutamatergic	HIP	374165
ATCATCTAGTGCTGCC-L8TX_180221_01_F12	338_CA1	338_CA1	CA1-ProS	Glutamatergic	HIP	374165
ATCATCTCAAGCGCTC-L8TX_180221_01_F12	363_DG	363_DG	DG	Glutamatergic	HIP	374165
ATCATCTCAGACGCTC-L8TX_180221_01_F12	362_DG	362_DG	DG	Glutamatergic	HIP	374165
ATCATCTCAGATCGGA-L8TX_180221_01_F12	7_Lamp5 Lhx6	7_Lamp5 Lhx6	Lamp5	GABAergic	HIP	374165
ATCATCTCATCGACGC-L8TX_180221_01_F12	363_DG	363_DG	DG	Glutamatergic	HIP	374165
ATCATCTGTCCGACGT-L8TX_180221_01_F12	363_DG	363_DG	DG	Glutamatergic	HIP	374165
ATCATCTGTCTTGCGG-L8TX_180221_01_F12	363_DG	363_DG	DG	Glutamatergic	HIP	374165
ATCATCTGTTCGCGAC-L8TX_180221_01_F12	271_NP SUB	271_NP SUB	NP SUB	Glutamatergic	HIP	374165
ATCATCTGTTGGTTTG-L8TX_180221_01_F12	364_DG	364_DG	DG	Glutamatergic	HIP	374165
ATCATCTTCACAACGT-L8TX_180221_01_F12	363_DG	363_DG	DG	Glutamatergic	HIP	374165
ATCATCTTCACGCATA-L8TX_180221_01_F12	363_DG	363_DG	DG	Glutamatergic	HIP	374165
ATCATCTTCAGGCAAG-L8TX_180221_01_F12	363_DG	363_DG	DG	Glutamatergic	HIP	374165
ATCATCTTCCCAGGTG-L8TX_180221_01_F12	362_DG	362_DG	DG	Glutamatergic	HIP	374165
ATCATCTTCCGGCACA-L8TX_180221_01_F12	362_DG	362_DG	DG	Glutamatergic	HIP	374165
ATCATCTTCTTGTACT-L8TX_180221_01_F12	363_DG	363_DG	DG	Glutamatergic	HIP	374165
ATCATGGAGACACGAC-L8TX_180221_01_F12	362_DG	362_DG	DG	Glutamatergic	HIP	374165
ATCATGGAGAGAACAG-L8TX_180221_01_F12	364_DG	364_DG	DG	Glutamatergic	HIP	374165
ATCATGGAGCACGCCT-L8TX_180221_01_F12	363_DG	363_DG	DG	Glutamatergic	HIP	374165
ATCATGGAGTCAATAG-L8TX_180221_01_F12	348_CA1-do	348_CA1-do	CA1-ProS	Glutamatergic	HIP	374165
ATCATGGCACGAGAGT-L8TX_180221_01_F12	357_CA3-do	357_CA3-do	CA3	Glutamatergic	HIP	374165
ATCATGGCATCCGTGG-L8TX_180221_01_F12	363_DG	363_DG	DG	Glutamatergic	HIP	374165
ATCATGGGTACGAAAT-L8TX_180221_01_F12	363_DG	363_DG	DG	Glutamatergic	HIP	374165
ATCATGGGTAGAGGAA-L8TX_180221_01_F12	339_CA1	339_CA1	CA1-ProS	Glutamatergic	HIP	374165
ATCATGGGTCATACTG-L8TX_180221_01_F12	363_DG	363_DG	DG	Glutamatergic	HIP	374165
ATCATGGGTCCCGACA-L8TX_180221_01_F12	362_DG	362_DG	DG	Glutamatergic	HIP	374165
ATCATGGGTGCCTGGT-L8TX_180221_01_F12	363_DG	363_DG	DG	Glutamatergic	HIP	374165
ATCATGGTCGGTTAAC-L8TX_180221_01_F12	356_CA3-do	356_CA3-do	CA3	Glutamatergic	HIP	374165
ATCCACCAGATCCCGC-L8TX_180221_01_F12	362_DG	362_DG	DG	Glutamatergic	HIP	374165
ATCCACCAGGGCACTA-L8TX_180221_01_F12	363_DG	363_DG	DG	Glutamatergic	HIP	374165
ATCCACCAGTCGATAA-L8TX_180221_01_F12	363_DG	363_DG	DG	Glutamatergic	HIP	374165
ATCCACCCACTCTGTC-L8TX_180221_01_F12	363_DG	363_DG	DG	Glutamatergic	HIP	374165
ATCCACCGTGAACCTT-L8TX_180221_01_F12	363_DG	363_DG	DG	Glutamatergic	HIP	374165
ATCCACCGTGTTTGTG-L8TX_180221_01_F12	364_DG	364_DG	DG	Glutamatergic	HIP	374165
ATCCACCGTTCAGACT-L8TX_180221_01_F12	364_DG	364_DG	DG	Glutamatergic	HIP	374165
ATCCACCTCCCAAGAT-L8TX_180221_01_F12	363_DG	363_DG	DG	Glutamatergic	HIP	374165
ATCCACCTCGGGAGTA-L8TX_180221_01_F12	363_DG	363_DG	DG	Glutamatergic	HIP	374165
ATCCGAAAGATGCGAC-L8TX_180221_01_F12	333_CA1-ProS	333_CA1-ProS	CA1-ProS	Glutamatergic	HIP	374165
ATCCGAAAGCCCAATT-L8TX_180221_01_F12	362_DG	362_DG	DG	Glutamatergic	HIP	374165
ATCCGAAAGCTAGTCT-L8TX_180221_01_F12	333_CA1-ProS	333_CA1-ProS	CA1-ProS	Glutamatergic	HIP	374165
ATCCGAAAGTTGAGTA-L8TX_180221_01_F12	363_DG	363_DG	DG	Glutamatergic	HIP	374165
ATCCGAACAACGATGG-L8TX_180221_01_F12	344_CA1	344_CA1	CA1-ProS	Glutamatergic	HIP	374165
ATCCGAACAAGAAAGG-L8TX_180221_01_F12	348_CA1-do	348_CA1-do	CA1-ProS	Glutamatergic	HIP	374165
ATCCGAACAAGAGTCG-L8TX_180221_01_F12	362_DG	362_DG	DG	Glutamatergic	HIP	374165
ATCCGAAGTCAGGACA-L8TX_180221_01_F12	363_DG	363_DG	DG	Glutamatergic	HIP	374165
ATCCGAAGTCTGATCA-L8TX_180221_01_F12	362_DG	362_DG	DG	Glutamatergic	HIP	374165
ATCCGAAGTGTTGAGG-L8TX_180221_01_F12	362_DG	362_DG	DG	Glutamatergic	HIP	374165
ATCCGAAGTTTGTGTG-L8TX_180221_01_F12	363_DG	363_DG	DG	Glutamatergic	HIP	374165
ATCCGAATCATGCAAC-L8TX_180221_01_F12	342_CA1	342_CA1	CA1-ProS	Glutamatergic	HIP	374165
ATCCGAATCGAGAGCA-L8TX_180221_01_F12	362_DG	362_DG	DG	Glutamatergic	HIP	374165
ATCCGAATCGTGGGAA-L8TX_180221_01_F12	363_DG	363_DG	DG	Glutamatergic	HIP	374165
ATCCGAATCTCTGCTG-L8TX_180221_01_F12	363_DG	363_DG	DG	Glutamatergic	HIP	374165
ATCGAGTAGACAGAGA-L8TX_180221_01_F12	363_DG	363_DG	DG	Glutamatergic	HIP	374165
ATCGAGTAGAGACTTA-L8TX_180221_01_F12	363_DG	363_DG	DG	Glutamatergic	HIP	374165
ATCGAGTAGATCCCGC-L8TX_180221_01_F12	362_DG	362_DG	DG	Glutamatergic	HIP	374165
ATCGAGTAGCCAGTAG-L8TX_180221_01_F12	364_DG	364_DG	DG	Glutamatergic	HIP	374165
ATCGAGTAGGATGCGT-L8TX_180221_01_F12	12_Lamp5	12_Lamp5	Lamp5	GABAergic	HIP	374165
ATCGAGTAGGCAATTA-L8TX_180221_01_F12	363_DG	363_DG	DG	Glutamatergic	HIP	374165
ATCGAGTCAAGAGGCT-L8TX_180221_01_F12	363_DG	363_DG	DG	Glutamatergic	HIP	374165
ATCGAGTCAGACAAGC-L8TX_180221_01_F12	363_DG	363_DG	DG	Glutamatergic	HIP	374165
ATCGAGTGTAGCTTGT-L8TX_180221_01_F12	363_DG	363_DG	DG	Glutamatergic	HIP	374165
ATCGAGTGTATGAATG-L8TX_180221_01_F12	364_DG	364_DG	DG	Glutamatergic	HIP	374165
ATCGAGTGTCGAGATG-L8TX_180221_01_F12	362_DG	362_DG	DG	Glutamatergic	HIP	374165
ATCGAGTTCCGAATGT-L8TX_180221_01_F12	364_DG	364_DG	DG	Glutamatergic	HIP	374165
ATCGAGTTCCGCAGTG-L8TX_180221_01_F12	363_DG	363_DG	DG	Glutamatergic	HIP	374165
ATCTACTAGCGGATCA-L8TX_180221_01_F12	363_DG	363_DG	DG	Glutamatergic	HIP	374165
ATCTACTAGGACAGCT-L8TX_180221_01_F12	363_DG	363_DG	DG	Glutamatergic	HIP	374165
ATCTACTAGGCTCAGA-L8TX_180221_01_F12	363_DG	363_DG	DG	Glutamatergic	HIP	374165
ATCTACTCAAACGTGG-L8TX_180221_01_F12	363_DG	363_DG	DG	Glutamatergic	HIP	374165
ATCTACTCAACGCACC-L8TX_180221_01_F12	324_ProS	324_ProS	SUB-ProS	Glutamatergic	HIP	374165
ATCTACTCATCACGTA-L8TX_180221_01_F12	364_DG	364_DG	DG	Glutamatergic	HIP	374165
ATCTACTCATGCTAGT-L8TX_180221_01_F12	363_DG	363_DG	DG	Glutamatergic	HIP	374165
ATCTACTGTATAATGG-L8TX_180221_01_F12	364_DG	364_DG	DG	Glutamatergic	HIP	374165
ATCTACTGTTACCGAT-L8TX_180221_01_F12	364_DG	364_DG	DG	Glutamatergic	HIP	374165
ATCTACTTCAAACGGG-L8TX_180221_01_F12	336_CA1-ve	336_CA1-ve	CA1-ProS	Glutamatergic	HIP	374165
ATCTACTTCAACCAAC-L8TX_180221_01_F12	363_DG	363_DG	DG	Glutamatergic	HIP	374165
ATCTACTTCACCCTCA-L8TX_180221_01_F12	364_DG	364_DG	DG	Glutamatergic	HIP	374165
ATCTACTTCCAGAGGA-L8TX_180221_01_F12	363_DG	363_DG	DG	Glutamatergic	HIP	374165
ATCTACTTCCGTCAAA-L8TX_180221_01_F12	362_DG	362_DG	DG	Glutamatergic	HIP	374165
ATCTGCCAGACGCAAC-L8TX_180221_01_F12	363_DG	363_DG	DG	Glutamatergic	HIP	374165
ATCTGCCAGACGCACA-L8TX_180221_01_F12	348_CA1-do	348_CA1-do	CA1-ProS	Glutamatergic	HIP	374165
ATCTGCCAGAGGGATA-L8TX_180221_01_F12	363_DG	363_DG	DG	Glutamatergic	HIP	374165
ATCTGCCAGATCACGG-L8TX_180221_01_F12	363_DG	363_DG	DG	Glutamatergic	HIP	374165
ATCTGCCCACATCCGG-L8TX_180221_01_F12	364_DG	364_DG	DG	Glutamatergic	HIP	374165
ATCTGCCCACCTATCC-L8TX_180221_01_F12	363_DG	363_DG	DG	Glutamatergic	HIP	374165
ATCTGCCCATATACGC-L8TX_180221_01_F12	339_CA1	339_CA1	CA1-ProS	Glutamatergic	HIP	374165
ATCTGCCCATCCAACA-L8TX_180221_01_F12	337_CA1	337_CA1	CA1-ProS	Glutamatergic	HIP	374165
ATCTGCCGTAGGCATG-L8TX_180221_01_F12	364_DG	364_DG	DG	Glutamatergic	HIP	374165
ATCTGCCGTCCGAACC-L8TX_180221_01_F12	362_DG	362_DG	DG	Glutamatergic	HIP	374165
ATCTGCCGTGAACCTT-L8TX_180221_01_F12	363_DG	363_DG	DG	Glutamatergic	HIP	374165
ATCTGCCGTGCCTGTG-L8TX_180221_01_F12	362_DG	362_DG	DG	Glutamatergic	HIP	374165
ATCTGCCTCACTCCTG-L8TX_180221_01_F12	364_DG	364_DG	DG	Glutamatergic	HIP	374165
ATCTGCCTCGGCCGAT-L8TX_180221_01_F12	364_DG	364_DG	DG	Glutamatergic	HIP	374165
ATGAGGGAGACACTAA-L8TX_180221_01_F12	348_CA1-do	348_CA1-do	CA1-ProS	Glutamatergic	HIP	374165
ATGAGGGAGGTAGCTG-L8TX_180221_01_F12	363_DG	363_DG	DG	Glutamatergic	HIP	374165
ATGAGGGCAACTGCGC-L8TX_180221_01_F12	363_DG	363_DG	DG	Glutamatergic	HIP	374165
ATGAGGGCAAGCGCTC-L8TX_180221_01_F12	348_CA1-do	348_CA1-do	CA1-ProS	Glutamatergic	HIP	374165
ATGAGGGCACAGGAGT-L8TX_180221_01_F12	337_CA1	337_CA1	CA1-ProS	Glutamatergic	HIP	374165
ATGAGGGCACAGGCCT-L8TX_180221_01_F12	348_CA1-do	348_CA1-do	CA1-ProS	Glutamatergic	HIP	374165
ATGAGGGCACATTAGC-L8TX_180221_01_F12	333_CA1-ProS	333_CA1-ProS	CA1-ProS	Glutamatergic	HIP	374165
ATGAGGGCACTCGACG-L8TX_180221_01_F12	362_DG	362_DG	DG	Glutamatergic	HIP	374165
ATGAGGGCAGTAAGAT-L8TX_180221_01_F12	363_DG	363_DG	DG	Glutamatergic	HIP	374165
ATGAGGGCATACCATG-L8TX_180221_01_F12	363_DG	363_DG	DG	Glutamatergic	HIP	374165
ATGAGGGGTTAAGGGC-L8TX_180221_01_F12	357_CA3-do	357_CA3-do	CA3	Glutamatergic	HIP	374165
ATGAGGGGTTCCTCCA-L8TX_180221_01_F12	362_DG	362_DG	DG	Glutamatergic	HIP	374165
ATGAGGGTCCGATATG-L8TX_180221_01_F12	363_DG	363_DG	DG	Glutamatergic	HIP	374165
ATGAGGGTCCTAGGGC-L8TX_180221_01_F12	363_DG	363_DG	DG	Glutamatergic	HIP	374165
ATGAGGGTCTTAGAGC-L8TX_180221_01_F12	362_DG	362_DG	DG	Glutamatergic	HIP	374165
ATGAGGGTCTTGAGGT-L8TX_180221_01_F12	348_CA1-do	348_CA1-do	CA1-ProS	Glutamatergic	HIP	374165
ATGCGATAGACGCACA-L8TX_180221_01_F12	340_CA1	340_CA1	CA1-ProS	Glutamatergic	HIP	374165
ATGCGATAGACGCTTT-L8TX_180221_01_F12	363_DG	363_DG	DG	Glutamatergic	HIP	374165
ATGCGATCAAAGCGGT-L8TX_180221_01_F12	337_CA1	337_CA1	CA1-ProS	Glutamatergic	HIP	374165
ATGCGATCACAAGCCC-L8TX_180221_01_F12	337_CA1	337_CA1	CA1-ProS	Glutamatergic	HIP	374165
ATGCGATCACACCGAC-L8TX_180221_01_F12	363_DG	363_DG	DG	Glutamatergic	HIP	374165
ATGCGATCACGTTGGC-L8TX_180221_01_F12	335_CA1-ve	335_CA1-ve	CA1-ProS	Glutamatergic	HIP	374165
ATGCGATCAGGCTCAC-L8TX_180221_01_F12	363_DG	363_DG	DG	Glutamatergic	HIP	374165
ATGCGATGTACTTAGC-L8TX_180221_01_F12	51_Vip	51_Vip	Vip	GABAergic	HIP	374165
ATGCGATGTCTGATCA-L8TX_180221_01_F12	363_DG	363_DG	DG	Glutamatergic	HIP	374165
ATGCGATGTGAAGGCT-L8TX_180221_01_F12	362_DG	362_DG	DG	Glutamatergic	HIP	374165
ATGCGATGTGCGCTTG-L8TX_180221_01_F12	365_Oligo	365_Oligo	Oligo	Non-Neuronal	HIP	374165
ATGCGATGTTCAGTAC-L8TX_180221_01_F12	363_DG	363_DG	DG	Glutamatergic	HIP	374165
ATGCGATTCATCGATG-L8TX_180221_01_F12	4_Meis2 HPF	4_Meis2 HPF	Sncg	GABAergic	HIP	374165
ATGCGATTCTAGAGTC-L8TX_180221_01_F12	363_DG	363_DG	DG	Glutamatergic	HIP	374165
ATGCGATTCTTTACAC-L8TX_180221_01_F12	362_DG	362_DG	DG	Glutamatergic	HIP	374165
ATGGGAGAGAGCTGCA-L8TX_180221_01_F12	363_DG	363_DG	DG	Glutamatergic	HIP	374165
ATGGGAGAGGATATAC-L8TX_180221_01_F12	363_DG	363_DG	DG	Glutamatergic	HIP	374165
ATGGGAGAGGCAATTA-L8TX_180221_01_F12	348_CA1-do	348_CA1-do	CA1-ProS	Glutamatergic	HIP	374165
ATGGGAGAGTTTCCTT-L8TX_180221_01_F12	363_DG	363_DG	DG	Glutamatergic	HIP	374165
ATGGGAGCAAGAAAGG-L8TX_180221_01_F12	363_DG	363_DG	DG	Glutamatergic	HIP	374165
ATGGGAGCAATGGTCT-L8TX_180221_01_F12	352_CA3-ve	352_CA3-ve	CA3	Glutamatergic	HIP	374165
ATGGGAGCACCATCCT-L8TX_180221_01_F12	363_DG	363_DG	DG	Glutamatergic	HIP	374165
ATGGGAGGTGCGAAAC-L8TX_180221_01_F12	363_DG	363_DG	DG	Glutamatergic	HIP	374165
ATGGGAGGTTCCCGAG-L8TX_180221_01_F12	363_DG	363_DG	DG	Glutamatergic	HIP	374165
ATGGGAGGTTCCGGCA-L8TX_180221_01_F12	363_DG	363_DG	DG	Glutamatergic	HIP	374165
ATGGGAGTCAACACGT-L8TX_180221_01_F12	333_CA1-ProS	333_CA1-ProS	CA1-ProS	Glutamatergic	HIP	374165
ATGGGAGTCAGCCTAA-L8TX_180221_01_F12	363_DG	363_DG	DG	Glutamatergic	HIP	374165
ATGGGAGTCAGTTCGA-L8TX_180221_01_F12	363_DG	363_DG	DG	Glutamatergic	HIP	374165
ATGGGAGTCAGTTGAC-L8TX_180221_01_F12	363_DG	363_DG	DG	Glutamatergic	HIP	374165
ATGGGAGTCCCTAATT-L8TX_180221_01_F12	362_DG	362_DG	DG	Glutamatergic	HIP	374165
ATGGGAGTCCTGCTTG-L8TX_180221_01_F12	352_CA3-ve	352_CA3-ve	CA3	Glutamatergic	HIP	374165
ATGGGAGTCGGCATCG-L8TX_180221_01_F12	362_DG	362_DG	DG	Glutamatergic	HIP	374165
ATGGGAGTCGGGAGTA-L8TX_180221_01_F12	364_DG	364_DG	DG	Glutamatergic	HIP	374165
ATGGGAGTCTAACTTC-L8TX_180221_01_F12	363_DG	363_DG	DG	Glutamatergic	HIP	374165
ATGGGAGTCTTAGAGC-L8TX_180221_01_F12	363_DG	363_DG	DG	Glutamatergic	HIP	374165
ATGGGAGTCTTGCATT-L8TX_180221_01_F12	7_Lamp5 Lhx6	7_Lamp5 Lhx6	Lamp5	GABAergic	HIP	374165
ATGTGTGAGAGTGACC-L8TX_180221_01_F12	362_DG	362_DG	DG	Glutamatergic	HIP	374165
ATGTGTGAGATGCCTT-L8TX_180221_01_F12	346_CA1-do	346_CA1-do	CA1-ProS	Glutamatergic	HIP	374165
ATGTGTGAGGAATGGA-L8TX_180221_01_F12	362_DG	362_DG	DG	Glutamatergic	HIP	374165
ATGTGTGAGGGAAACA-L8TX_180221_01_F12	363_DG	363_DG	DG	Glutamatergic	HIP	374165
ATGTGTGAGGGTTCCC-L8TX_180221_01_F12	362_DG	362_DG	DG	Glutamatergic	HIP	374165
ATGTGTGAGTCCGGTC-L8TX_180221_01_F12	362_DG	362_DG	DG	Glutamatergic	HIP	374165
ATGTGTGCACACGCTG-L8TX_180221_01_F12	364_DG	364_DG	DG	Glutamatergic	HIP	374165
ATGTGTGCACTACAGT-L8TX_180221_01_F12	363_DG	363_DG	DG	Glutamatergic	HIP	374165
ATGTGTGCACTATCTT-L8TX_180221_01_F12	363_DG	363_DG	DG	Glutamatergic	HIP	374165
ATGTGTGCACTTCTGC-L8TX_180221_01_F12	363_DG	363_DG	DG	Glutamatergic	HIP	374165
ATGTGTGCAGCCTTTC-L8TX_180221_01_F12	363_DG	363_DG	DG	Glutamatergic	HIP	374165
ATGTGTGCATAGAAAC-L8TX_180221_01_F12	17_Lamp5	17_Lamp5	Lamp5	GABAergic	HIP	374165
ATGTGTGCATGATCCA-L8TX_180221_01_F12	362_DG	362_DG	DG	Glutamatergic	HIP	374165
ATGTGTGGTAAGAGGA-L8TX_180221_01_F12	364_DG	364_DG	DG	Glutamatergic	HIP	374165
ATGTGTGGTACGAAAT-L8TX_180221_01_F12	364_DG	364_DG	DG	Glutamatergic	HIP	374165
ATGTGTGGTCTTTCAT-L8TX_180221_01_F12	363_DG	363_DG	DG	Glutamatergic	HIP	374165
ATGTGTGGTGTGCCTG-L8TX_180221_01_F12	338_CA1	338_CA1	CA1-ProS	Glutamatergic	HIP	374165
ATGTGTGTCAAGGTAA-L8TX_180221_01_F12	363_DG	363_DG	DG	Glutamatergic	HIP	374165
ATGTGTGTCACCGGGT-L8TX_180221_01_F12	364_DG	364_DG	DG	Glutamatergic	HIP	374165
ATGTGTGTCGGCATCG-L8TX_180221_01_F12	364_DG	364_DG	DG	Glutamatergic	HIP	374165
ATGTGTGTCTCATTCA-L8TX_180221_01_F12	363_DG	363_DG	DG	Glutamatergic	HIP	374165
ATTACTCAGCTCAACT-L8TX_180221_01_F12	363_DG	363_DG	DG	Glutamatergic	HIP	374165
ATTACTCAGGCATGGT-L8TX_180221_01_F12	363_DG	363_DG	DG	Glutamatergic	HIP	374165
ATTACTCAGTCGTACT-L8TX_180221_01_F12	338_CA1	338_CA1	CA1-ProS	Glutamatergic	HIP	374165
ATTACTCCAGGCGATA-L8TX_180221_01_F12	363_DG	363_DG	DG	Glutamatergic	HIP	374165
ATTACTCCATTTCACT-L8TX_180221_01_F12	363_DG	363_DG	DG	Glutamatergic	HIP	374165
ATTACTCGTAAGTAGT-L8TX_180221_01_F12	364_DG	364_DG	DG	Glutamatergic	HIP	374165
ATTACTCGTAGGACAC-L8TX_180221_01_F12	358_CA3-do	358_CA3-do	CA3	Glutamatergic	HIP	374165
ATTACTCGTAGGGTAC-L8TX_180221_01_F12	362_DG	362_DG	DG	Glutamatergic	HIP	374165
ATTACTCGTCGCGAAA-L8TX_180221_01_F12	363_DG	363_DG	DG	Glutamatergic	HIP	374165
ATTACTCTCAACACAC-L8TX_180221_01_F12	363_DG	363_DG	DG	Glutamatergic	HIP	374165
ATTACTCTCGACCAGC-L8TX_180221_01_F12	363_DG	363_DG	DG	Glutamatergic	HIP	374165
ATTACTCTCTTGTATC-L8TX_180221_01_F12	339_CA1	339_CA1	CA1-ProS	Glutamatergic	HIP	374165
ATTATCCAGAGGGATA-L8TX_180221_01_F12	12_Lamp5	12_Lamp5	Lamp5	GABAergic	HIP	374165
ATTATCCAGCCTATGT-L8TX_180221_01_F12	363_DG	363_DG	DG	Glutamatergic	HIP	374165
ATTATCCAGCTCAACT-L8TX_180221_01_F12	363_DG	363_DG	DG	Glutamatergic	HIP	374165
ATTATCCAGGTAAACT-L8TX_180221_01_F12	363_DG	363_DG	DG	Glutamatergic	HIP	374165
ATTATCCAGGTAGCCA-L8TX_180221_01_F12	360_CA2-IG-FC	360_CA2-IG-FC	CA2-IG-FC	Glutamatergic	HIP	374165
ATTATCCAGTCATGCT-L8TX_180221_01_F12	363_DG	363_DG	DG	Glutamatergic	HIP	374165
ATTATCCAGTGAAGAG-L8TX_180221_01_F12	348_CA1-do	348_CA1-do	CA1-ProS	Glutamatergic	HIP	374165
ATTATCCAGTGTACCT-L8TX_180221_01_F12	363_DG	363_DG	DG	Glutamatergic	HIP	374165
ATTATCCAGTGTTGAA-L8TX_180221_01_F12	363_DG	363_DG	DG	Glutamatergic	HIP	374165
ATTATCCAGTTTCCTT-L8TX_180221_01_F12	363_DG	363_DG	DG	Glutamatergic	HIP	374165
ATTATCCCAACACCCG-L8TX_180221_01_F12	363_DG	363_DG	DG	Glutamatergic	HIP	374165
ATTATCCCAATAGAGT-L8TX_180221_01_F12	363_DG	363_DG	DG	Glutamatergic	HIP	374165
ATTATCCCAGCCACCA-L8TX_180221_01_F12	362_DG	362_DG	DG	Glutamatergic	HIP	374165
ATTATCCCAGCCTTGG-L8TX_180221_01_F12	363_DG	363_DG	DG	Glutamatergic	HIP	374165
ATTATCCCATCAGTAC-L8TX_180221_01_F12	363_DG	363_DG	DG	Glutamatergic	HIP	374165
ATTATCCGTAGCAAAT-L8TX_180221_01_F12	363_DG	363_DG	DG	Glutamatergic	HIP	374165
ATTATCCGTCTTGTCC-L8TX_180221_01_F12	348_CA1-do	348_CA1-do	CA1-ProS	Glutamatergic	HIP	374165
ATTATCCGTTGGGACA-L8TX_180221_01_F12	363_DG	363_DG	DG	Glutamatergic	HIP	374165
ATTATCCTCATTGCGA-L8TX_180221_01_F12	362_DG	362_DG	DG	Glutamatergic	HIP	374165
ATTATCCTCGCTTGTC-L8TX_180221_01_F12	337_CA1	337_CA1	CA1-ProS	Glutamatergic	HIP	374165
ATTATCCTCTCAACTT-L8TX_180221_01_F12	333_CA1-ProS	333_CA1-ProS	CA1-ProS	Glutamatergic	HIP	374165
ATTCTACAGCAACGGT-L8TX_180221_01_F12	363_DG	363_DG	DG	Glutamatergic	HIP	374165
ATTCTACAGCGATCCC-L8TX_180221_01_F12	363_DG	363_DG	DG	Glutamatergic	HIP	374165
ATTCTACAGTGCCATT-L8TX_180221_01_F12	376_Astro	376_Astro	Astro	Non-Neuronal	HIP	374165
ATTCTACAGTGTCTCA-L8TX_180221_01_F12	363_DG	363_DG	DG	Glutamatergic	HIP	374165
ATTCTACCACAAGCCC-L8TX_180221_01_F12	363_DG	363_DG	DG	Glutamatergic	HIP	374165
ATTCTACCACCAGGTC-L8TX_180221_01_F12	363_DG	363_DG	DG	Glutamatergic	HIP	374165
ATTCTACCACCCAGTG-L8TX_180221_01_F12	363_DG	363_DG	DG	Glutamatergic	HIP	374165
ATTCTACCACGAGGTA-L8TX_180221_01_F12	363_DG	363_DG	DG	Glutamatergic	HIP	374165
ATTCTACCAGGTCTCG-L8TX_180221_01_F12	357_CA3-do	357_CA3-do	CA3	Glutamatergic	HIP	374165
ATTCTACCATTACCTT-L8TX_180221_01_F12	363_DG	363_DG	DG	Glutamatergic	HIP	374165
ATTCTACGTAAGTAGT-L8TX_180221_01_F12	348_CA1-do	348_CA1-do	CA1-ProS	Glutamatergic	HIP	374165
ATTCTACGTCATATGC-L8TX_180221_01_F12	363_DG	363_DG	DG	Glutamatergic	HIP	374165
ATTCTACGTCTCCATC-L8TX_180221_01_F12	386_Micro-PVM	386_Micro-PVM	Micro-PVM	Non-Neuronal	HIP	374165
ATTCTACGTCTTTCAT-L8TX_180221_01_F12	336_CA1-ve	336_CA1-ve	CA1-ProS	Glutamatergic	HIP	374165
ATTCTACGTTTAGCTG-L8TX_180221_01_F12	363_DG	363_DG	DG	Glutamatergic	HIP	374165
ATTCTACTCATGTCCC-L8TX_180221_01_F12	362_DG	362_DG	DG	Glutamatergic	HIP	374165
ATTCTACTCCAGAAGG-L8TX_180221_01_F12	347_CA1-do	347_CA1-do	CA1-ProS	Glutamatergic	HIP	374165
ATTCTACTCGGCGCTA-L8TX_180221_01_F12	362_DG	362_DG	DG	Glutamatergic	HIP	374165
ATTCTACTCGTCACGG-L8TX_180221_01_F12	363_DG	363_DG	DG	Glutamatergic	HIP	374165
ATTCTACTCGTCTGCT-L8TX_180221_01_F12	324_ProS	324_ProS	SUB-ProS	Glutamatergic	HIP	374165
ATTCTACTCTTAGCCC-L8TX_180221_01_F12	363_DG	363_DG	DG	Glutamatergic	HIP	374165
ATTCTACTCTTGCCGT-L8TX_180221_01_F12	364_DG	364_DG	DG	Glutamatergic	HIP	374165
ATTGGACAGCTCCTTC-L8TX_180221_01_F12	362_DG	362_DG	DG	Glutamatergic	HIP	374165
ATTGGACAGGCATGTG-L8TX_180221_01_F12	363_DG	363_DG	DG	Glutamatergic	HIP	374165
ATTGGACAGTACGTAA-L8TX_180221_01_F12	376_Astro	376_Astro	Astro	Non-Neuronal	HIP	374165
ATTGGACCAATAGCAA-L8TX_180221_01_F12	362_DG	362_DG	DG	Glutamatergic	HIP	374165
ATTGGACCACATTTCT-L8TX_180221_01_F12	348_CA1-do	348_CA1-do	CA1-ProS	Glutamatergic	HIP	374165
ATTGGACCACCAGGCT-L8TX_180221_01_F12	363_DG	363_DG	DG	Glutamatergic	HIP	374165
ATTGGACCACGGATAG-L8TX_180221_01_F12	364_DG	364_DG	DG	Glutamatergic	HIP	374165
ATTGGACCATCAGTAC-L8TX_180221_01_F12	363_DG	363_DG	DG	Glutamatergic	HIP	374165
ATTGGACCATCGGGTC-L8TX_180221_01_F12	363_DG	363_DG	DG	Glutamatergic	HIP	374165
ATTGGACGTAAGTTCC-L8TX_180221_01_F12	363_DG	363_DG	DG	Glutamatergic	HIP	374165
ATTGGACGTATGGTTC-L8TX_180221_01_F12	364_DG	364_DG	DG	Glutamatergic	HIP	374165
ATTGGACGTCGATTGT-L8TX_180221_01_F12	362_DG	362_DG	DG	Glutamatergic	HIP	374165
ATTGGACGTCTCACCT-L8TX_180221_01_F12	363_DG	363_DG	DG	Glutamatergic	HIP	374165
ATTGGACGTGAAGGCT-L8TX_180221_01_F12	363_DG	363_DG	DG	Glutamatergic	HIP	374165
ATTGGACGTTCGCTAA-L8TX_180221_01_F12	363_DG	363_DG	DG	Glutamatergic	HIP	374165
ATTGGACTCAATCTCT-L8TX_180221_01_F12	363_DG	363_DG	DG	Glutamatergic	HIP	374165
ATTGGACTCACAGTAC-L8TX_180221_01_F12	363_DG	363_DG	DG	Glutamatergic	HIP	374165
ATTGGACTCCGCAAGC-L8TX_180221_01_F12	323_ProS	323_ProS	SUB-ProS	Glutamatergic	HIP	374165
ATTGGTGAGATAGGAG-L8TX_180221_01_F12	363_DG	363_DG	DG	Glutamatergic	HIP	374165
ATTGGTGAGCCACGCT-L8TX_180221_01_F12	362_DG	362_DG	DG	Glutamatergic	HIP	374165
ATTGGTGAGTACGCGA-L8TX_180221_01_F12	352_CA3-ve	352_CA3-ve	CA3	Glutamatergic	HIP	374165
ATTGGTGAGTGTCCCG-L8TX_180221_01_F12	348_CA1-do	348_CA1-do	CA1-ProS	Glutamatergic	HIP	374165
ATTGGTGCAAGCTGGA-L8TX_180221_01_F12	363_DG	363_DG	DG	Glutamatergic	HIP	374165
ATTGGTGCACGACGAA-L8TX_180221_01_F12	362_DG	362_DG	DG	Glutamatergic	HIP	374165
ATTGGTGCACTTAAGC-L8TX_180221_01_F12	363_DG	363_DG	DG	Glutamatergic	HIP	374165
ATTGGTGCAGTAGAGC-L8TX_180221_01_F12	343_CA1	343_CA1	CA1-ProS	Glutamatergic	HIP	374165
ATTGGTGCATCGATTG-L8TX_180221_01_F12	347_CA1-do	347_CA1-do	CA1-ProS	Glutamatergic	HIP	374165
ATTGGTGCATTCGACA-L8TX_180221_01_F12	346_CA1-do	346_CA1-do	CA1-ProS	Glutamatergic	HIP	374165
ATTGGTGGTCCCGACA-L8TX_180221_01_F12	350_Mossy	350_Mossy	CA3	Glutamatergic	HIP	374165
ATTGGTGGTGACGGTA-L8TX_180221_01_F12	341_CA1	341_CA1	CA1-ProS	Glutamatergic	HIP	374165
ATTGGTGTCACCGGGT-L8TX_180221_01_F12	363_DG	363_DG	DG	Glutamatergic	HIP	374165
ATTGGTGTCAGCTCGG-L8TX_180221_01_F12	363_DG	363_DG	DG	Glutamatergic	HIP	374165
ATTGGTGTCCTATTCA-L8TX_180221_01_F12	363_DG	363_DG	DG	Glutamatergic	HIP	374165
ATTGGTGTCCTCAACC-L8TX_180221_01_F12	348_CA1-do	348_CA1-do	CA1-ProS	Glutamatergic	HIP	374165
ATTGGTGTCCTTGGTC-L8TX_180221_01_F12	363_DG	363_DG	DG	Glutamatergic	HIP	374165
ATTTCTGAGATGCCTT-L8TX_180221_01_F12	336_CA1-ve	336_CA1-ve	CA1-ProS	Glutamatergic	HIP	374165
ATTTCTGAGGACACCA-L8TX_180221_01_F12	340_CA1	340_CA1	CA1-ProS	Glutamatergic	HIP	374165
ATTTCTGCAGTAACGG-L8TX_180221_01_F12	363_DG	363_DG	DG	Glutamatergic	HIP	374165
ATTTCTGGTAGCGCTC-L8TX_180221_01_F12	362_DG	362_DG	DG	Glutamatergic	HIP	374165
ATTTCTGGTCAAAGCG-L8TX_180221_01_F12	364_DG	364_DG	DG	Glutamatergic	HIP	374165
ATTTCTGGTCATCGGC-L8TX_180221_01_F12	362_DG	362_DG	DG	Glutamatergic	HIP	374165
ATTTCTGGTCCTCCAT-L8TX_180221_01_F12	363_DG	363_DG	DG	Glutamatergic	HIP	374165
ATTTCTGGTCGGCTCA-L8TX_180221_01_F12	364_DG	364_DG	DG	Glutamatergic	HIP	374165
ATTTCTGGTCTTCGTC-L8TX_180221_01_F12	362_DG	362_DG	DG	Glutamatergic	HIP	374165
ATTTCTGGTGCTTCTC-L8TX_180221_01_F12	337_CA1	337_CA1	CA1-ProS	Glutamatergic	HIP	374165
ATTTCTGTCAAAGTAG-L8TX_180221_01_F12	363_DG	363_DG	DG	Glutamatergic	HIP	374165
ATTTCTGTCAACGCTA-L8TX_180221_01_F12	363_DG	363_DG	DG	Glutamatergic	HIP	374165
ATTTCTGTCAGAGGTG-L8TX_180221_01_F12	363_DG	363_DG	DG	Glutamatergic	HIP	374165
CAACCAAAGATGGCGT-L8TX_180221_01_F12	363_DG	363_DG	DG	Glutamatergic	HIP	374165
CAACCAAAGCGCCTCA-L8TX_180221_01_F12	363_DG	363_DG	DG	Glutamatergic	HIP	374165
CAACCAAAGTCAAGCG-L8TX_180221_01_F12	363_DG	363_DG	DG	Glutamatergic	HIP	374165
CAACCAACAAGTAATG-L8TX_180221_01_F12	362_DG	362_DG	DG	Glutamatergic	HIP	374165
CAACCAACAATAACGA-L8TX_180221_01_F12	338_CA1	338_CA1	CA1-ProS	Glutamatergic	HIP	374165
CAACCAACACATGGGA-L8TX_180221_01_F12	355_CA3-ve	355_CA3-ve	CA3	Glutamatergic	HIP	374165
CAACCAAGTAGGCTGA-L8TX_180221_01_F12	348_CA1-do	348_CA1-do	CA1-ProS	Glutamatergic	HIP	374165
CAACCAAGTCATGCCG-L8TX_180221_01_F12	333_CA1-ProS	333_CA1-ProS	CA1-ProS	Glutamatergic	HIP	374165
CAACCAAGTCTAGTCA-L8TX_180221_01_F12	363_DG	363_DG	DG	Glutamatergic	HIP	374165
CAACCAATCAAACAAG-L8TX_180221_01_F12	333_CA1-ProS	333_CA1-ProS	CA1-ProS	Glutamatergic	HIP	374165
CAACCAATCACCAGGC-L8TX_180221_01_F12	363_DG	363_DG	DG	Glutamatergic	HIP	374165
CAACCAATCACTGGGC-L8TX_180221_01_F12	362_DG	362_DG	DG	Glutamatergic	HIP	374165
CAACCAATCAGGTAAA-L8TX_180221_01_F12	363_DG	363_DG	DG	Glutamatergic	HIP	374165
CAACCAATCCCAACGG-L8TX_180221_01_F12	363_DG	363_DG	DG	Glutamatergic	HIP	374165
CAACCAATCCCTCTTT-L8TX_180221_01_F12	363_DG	363_DG	DG	Glutamatergic	HIP	374165
CAACCAATCCTTTCTC-L8TX_180221_01_F12	363_DG	363_DG	DG	Glutamatergic	HIP	374165
CAACCAATCGGAAACG-L8TX_180221_01_F12	363_DG	363_DG	DG	Glutamatergic	HIP	374165
CAACCAATCGTGGACC-L8TX_180221_01_F12	363_DG	363_DG	DG	Glutamatergic	HIP	374165
CAACCAATCTGACCTC-L8TX_180221_01_F12	363_DG	363_DG	DG	Glutamatergic	HIP	374165
CAACCAATCTGCTGTC-L8TX_180221_01_F12	363_DG	363_DG	DG	Glutamatergic	HIP	374165
CAACCTCAGCCGCCTA-L8TX_180221_01_F12	362_DG	362_DG	DG	Glutamatergic	HIP	374165
CAACCTCAGCTGCGAA-L8TX_180221_01_F12	363_DG	363_DG	DG	Glutamatergic	HIP	374165
CAACCTCAGGCTATCT-L8TX_180221_01_F12	363_DG	363_DG	DG	Glutamatergic	HIP	374165
CAACCTCCAAGCTGGA-L8TX_180221_01_F12	364_DG	364_DG	DG	Glutamatergic	HIP	374165
CAACCTCCACCAGCAC-L8TX_180221_01_F12	365_Oligo	365_Oligo	Oligo	Non-Neuronal	HIP	374165
CAACCTCCACCATGTA-L8TX_180221_01_F12	364_DG	364_DG	DG	Glutamatergic	HIP	374165
CAACCTCCATCGTCGG-L8TX_180221_01_F12	363_DG	363_DG	DG	Glutamatergic	HIP	374165
CAACCTCCATTTCACT-L8TX_180221_01_F12	364_DG	364_DG	DG	Glutamatergic	HIP	374165
CAACCTCGTGCACGAA-L8TX_180221_01_F12	365_Oligo	365_Oligo	Oligo	Non-Neuronal	HIP	374165
CAACCTCGTGGTCCGT-L8TX_180221_01_F12	363_DG	363_DG	DG	Glutamatergic	HIP	374165
CAACCTCGTTACGCGC-L8TX_180221_01_F12	363_DG	363_DG	DG	Glutamatergic	HIP	374165
CAACCTCTCAAACAAG-L8TX_180221_01_F12	362_DG	362_DG	DG	Glutamatergic	HIP	374165
CAACCTCTCCACGACG-L8TX_180221_01_F12	363_DG	363_DG	DG	Glutamatergic	HIP	374165
CAACCTCTCCATGCTC-L8TX_180221_01_F12	362_DG	362_DG	DG	Glutamatergic	HIP	374165
CAACCTCTCGGTGTCG-L8TX_180221_01_F12	364_DG	364_DG	DG	Glutamatergic	HIP	374165
CAACCTCTCGTACCGG-L8TX_180221_01_F12	363_DG	363_DG	DG	Glutamatergic	HIP	374165
CAACTAGAGAGATGAG-L8TX_180221_01_F12	363_DG	363_DG	DG	Glutamatergic	HIP	374165
CAACTAGAGATCTGCT-L8TX_180221_01_F12	363_DG	363_DG	DG	Glutamatergic	HIP	374165
CAACTAGAGCTAGTGG-L8TX_180221_01_F12	363_DG	363_DG	DG	Glutamatergic	HIP	374165
CAACTAGAGGACGAAA-L8TX_180221_01_F12	363_DG	363_DG	DG	Glutamatergic	HIP	374165
CAACTAGAGTACCGGA-L8TX_180221_01_F12	338_CA1	338_CA1	CA1-ProS	Glutamatergic	HIP	374165
CAACTAGCACACATGT-L8TX_180221_01_F12	362_DG	362_DG	DG	Glutamatergic	HIP	374165
CAACTAGCAGCCAGAA-L8TX_180221_01_F12	362_DG	362_DG	DG	Glutamatergic	HIP	374165
CAACTAGCAGGGTATG-L8TX_180221_01_F12	348_CA1-do	348_CA1-do	CA1-ProS	Glutamatergic	HIP	374165
CAACTAGGTTCCACGG-L8TX_180221_01_F12	362_DG	362_DG	DG	Glutamatergic	HIP	374165
CAACTAGGTTGCCTCT-L8TX_180221_01_F12	363_DG	363_DG	DG	Glutamatergic	HIP	374165
CAACTAGGTTGTACAC-L8TX_180221_01_F12	363_DG	363_DG	DG	Glutamatergic	HIP	374165
CAACTAGGTTTGGCGC-L8TX_180221_01_F12	348_CA1-do	348_CA1-do	CA1-ProS	Glutamatergic	HIP	374165
CAACTAGTCAACACTG-L8TX_180221_01_F12	334_CA1-ve	334_CA1-ve	CA1-ProS	Glutamatergic	HIP	374165
CAACTAGTCACTCTTA-L8TX_180221_01_F12	362_DG	362_DG	DG	Glutamatergic	HIP	374165
CAACTAGTCAGCTCGG-L8TX_180221_01_F12	363_DG	363_DG	DG	Glutamatergic	HIP	374165
CAACTAGTCCATGAGT-L8TX_180221_01_F12	362_DG	362_DG	DG	Glutamatergic	HIP	374165
CAACTAGTCCGAGCCA-L8TX_180221_01_F12	363_DG	363_DG	DG	Glutamatergic	HIP	374165
CAACTAGTCGCATGAT-L8TX_180221_01_F12	375_Oligo	375_Oligo	Oligo	Non-Neuronal	HIP	374165
CAACTAGTCTTCATGT-L8TX_180221_01_F12	344_CA1	344_CA1	CA1-ProS	Glutamatergic	HIP	374165
CAAGAAACACCAACCG-L8TX_180221_01_F12	344_CA1	344_CA1	CA1-ProS	Glutamatergic	HIP	374165
CAAGAAACACGACTCG-L8TX_180221_01_F12	362_DG	362_DG	DG	Glutamatergic	HIP	374165
CAAGAAACATATACGC-L8TX_180221_01_F12	362_DG	362_DG	DG	Glutamatergic	HIP	374165
CAAGAAAGTGCGGTAA-L8TX_180221_01_F12	363_DG	363_DG	DG	Glutamatergic	HIP	374165
CAAGAAAGTGTATGGG-L8TX_180221_01_F12	332_CA1-ProS	332_CA1-ProS	CA1-ProS	Glutamatergic	HIP	374165
CAAGAAAGTTTAGGAA-L8TX_180221_01_F12	363_DG	363_DG	DG	Glutamatergic	HIP	374165
CAAGAAATCAACGGGA-L8TX_180221_01_F12	363_DG	363_DG	DG	Glutamatergic	HIP	374165
CAAGAAATCGCCTGTT-L8TX_180221_01_F12	338_CA1	338_CA1	CA1-ProS	Glutamatergic	HIP	374165
CAAGAAATCGCTTAGA-L8TX_180221_01_F12	364_DG	364_DG	DG	Glutamatergic	HIP	374165
CAAGATCAGATGTGTA-L8TX_180221_01_F12	363_DG	363_DG	DG	Glutamatergic	HIP	374165
CAAGATCAGCACACAG-L8TX_180221_01_F12	338_CA1	338_CA1	CA1-ProS	Glutamatergic	HIP	374165
CAAGATCAGGAGTACC-L8TX_180221_01_F12	347_CA1-do	347_CA1-do	CA1-ProS	Glutamatergic	HIP	374165
CAAGATCAGGTGTTAA-L8TX_180221_01_F12	337_CA1	337_CA1	CA1-ProS	Glutamatergic	HIP	374165
CAAGATCCAAGTCATC-L8TX_180221_01_F12	363_DG	363_DG	DG	Glutamatergic	HIP	374165
CAAGATCCAATCCGAT-L8TX_180221_01_F12	364_DG	364_DG	DG	Glutamatergic	HIP	374165
CAAGATCCATCGGAAG-L8TX_180221_01_F12	363_DG	363_DG	DG	Glutamatergic	HIP	374165
CAAGATCCATGTTCCC-L8TX_180221_01_F12	362_DG	362_DG	DG	Glutamatergic	HIP	374165
CAAGATCGTAAATACG-L8TX_180221_01_F12	363_DG	363_DG	DG	Glutamatergic	HIP	374165
CAAGATCGTGATGATA-L8TX_180221_01_F12	354_CA3-ve	354_CA3-ve	CA3	Glutamatergic	HIP	374165
CAAGATCGTTAAGTAG-L8TX_180221_01_F12	363_DG	363_DG	DG	Glutamatergic	HIP	374165
CAAGGCCAGAATTCCC-L8TX_180221_01_F12	362_DG	362_DG	DG	Glutamatergic	HIP	374165
CAAGGCCAGAGAACAG-L8TX_180221_01_F12	364_DG	364_DG	DG	Glutamatergic	HIP	374165
CAAGGCCAGAGGTTAT-L8TX_180221_01_F12	364_DG	364_DG	DG	Glutamatergic	HIP	374165
CAAGGCCAGCATCATC-L8TX_180221_01_F12	363_DG	363_DG	DG	Glutamatergic	HIP	374165
CAAGGCCAGGTAGCCA-L8TX_180221_01_F12	363_DG	363_DG	DG	Glutamatergic	HIP	374165
CAAGGCCAGTGACATA-L8TX_180221_01_F12	363_DG	363_DG	DG	Glutamatergic	HIP	374165
CAAGGCCAGTGTTGAA-L8TX_180221_01_F12	363_DG	363_DG	DG	Glutamatergic	HIP	374165
CAAGGCCAGTTGTCGT-L8TX_180221_01_F12	348_CA1-do	348_CA1-do	CA1-ProS	Glutamatergic	HIP	374165
CAAGGCCCACTTACGA-L8TX_180221_01_F12	362_DG	362_DG	DG	Glutamatergic	HIP	374165
CAAGGCCCAGACGCCT-L8TX_180221_01_F12	363_DG	363_DG	DG	Glutamatergic	HIP	374165
CAAGGCCCAGCCAGAA-L8TX_180221_01_F12	364_DG	364_DG	DG	Glutamatergic	HIP	374165
CAAGGCCCAGCTCCGA-L8TX_180221_01_F12	344_CA1	344_CA1	CA1-ProS	Glutamatergic	HIP	374165
CAAGGCCCATCGATGT-L8TX_180221_01_F12	362_DG	362_DG	DG	Glutamatergic	HIP	374165
CAAGGCCGTACAGTTC-L8TX_180221_01_F12	347_CA1-do	347_CA1-do	CA1-ProS	Glutamatergic	HIP	374165
CAAGGCCGTAGGACAC-L8TX_180221_01_F12	363_DG	363_DG	DG	Glutamatergic	HIP	374165
CAAGGCCGTCTAGAGG-L8TX_180221_01_F12	362_DG	362_DG	DG	Glutamatergic	HIP	374165
CAAGGCCGTGCTGTAT-L8TX_180221_01_F12	363_DG	363_DG	DG	Glutamatergic	HIP	374165
CAAGGCCTCGGAGGTA-L8TX_180221_01_F12	338_CA1	338_CA1	CA1-ProS	Glutamatergic	HIP	374165
CAAGGCCTCGGTTAAC-L8TX_180221_01_F12	333_CA1-ProS	333_CA1-ProS	CA1-ProS	Glutamatergic	HIP	374165
CAAGGCCTCTGATACG-L8TX_180221_01_F12	362_DG	362_DG	DG	Glutamatergic	HIP	374165
CAAGTTGAGATCGATA-L8TX_180221_01_F12	363_DG	363_DG	DG	Glutamatergic	HIP	374165
CAAGTTGAGCGTGAAC-L8TX_180221_01_F12	338_CA1	338_CA1	CA1-ProS	Glutamatergic	HIP	374165
CAAGTTGAGGGAAACA-L8TX_180221_01_F12	7_Lamp5 Lhx6	7_Lamp5 Lhx6	Lamp5	GABAergic	HIP	374165
CAAGTTGAGTGCCAGA-L8TX_180221_01_F12	362_DG	362_DG	DG	Glutamatergic	HIP	374165
CAAGTTGAGTGGTAGC-L8TX_180221_01_F12	363_DG	363_DG	DG	Glutamatergic	HIP	374165
CAAGTTGCACTTACGA-L8TX_180221_01_F12	352_CA3-ve	352_CA3-ve	CA3	Glutamatergic	HIP	374165
CAAGTTGCAGAAGCAC-L8TX_180221_01_F12	363_DG	363_DG	DG	Glutamatergic	HIP	374165
CAAGTTGGTGAGGGAG-L8TX_180221_01_F12	363_DG	363_DG	DG	Glutamatergic	HIP	374165
CAAGTTGGTTAAGACA-L8TX_180221_01_F12	365_Oligo	365_Oligo	Oligo	Non-Neuronal	HIP	374165
CAAGTTGGTTCTCATT-L8TX_180221_01_F12	338_CA1	338_CA1	CA1-ProS	Glutamatergic	HIP	374165
CAAGTTGGTTGATTCG-L8TX_180221_01_F12	362_DG	362_DG	DG	Glutamatergic	HIP	374165
CAAGTTGGTTTGGGCC-L8TX_180221_01_F12	363_DG	363_DG	DG	Glutamatergic	HIP	374165
CAAGTTGTCAGTGTTG-L8TX_180221_01_F12	346_CA1-do	346_CA1-do	CA1-ProS	Glutamatergic	HIP	374165
CAAGTTGTCATGTCCC-L8TX_180221_01_F12	344_CA1	344_CA1	CA1-ProS	Glutamatergic	HIP	374165
CAAGTTGTCCAATGGT-L8TX_180221_01_F12	348_CA1-do	348_CA1-do	CA1-ProS	Glutamatergic	HIP	374165
CAAGTTGTCGACGGAA-L8TX_180221_01_F12	363_DG	363_DG	DG	Glutamatergic	HIP	374165
CAAGTTGTCGTCTGCT-L8TX_180221_01_F12	363_DG	363_DG	DG	Glutamatergic	HIP	374165
CAAGTTGTCGTTTAGG-L8TX_180221_01_F12	363_DG	363_DG	DG	Glutamatergic	HIP	374165
CACAAACAGAGTAATC-L8TX_180221_01_F12	340_CA1	340_CA1	CA1-ProS	Glutamatergic	HIP	374165
CACAAACAGGCTCTTA-L8TX_180221_01_F12	363_DG	363_DG	DG	Glutamatergic	HIP	374165
CACAAACAGTGAAGAG-L8TX_180221_01_F12	352_CA3-ve	352_CA3-ve	CA3	Glutamatergic	HIP	374165
CACAAACCAACGATCT-L8TX_180221_01_F12	363_DG	363_DG	DG	Glutamatergic	HIP	374165
CACAAACCACATTTCT-L8TX_180221_01_F12	363_DG	363_DG	DG	Glutamatergic	HIP	374165
CACAAACCACCTGGTG-L8TX_180221_01_F12	363_DG	363_DG	DG	Glutamatergic	HIP	374165
CACAAACCACTTGGAT-L8TX_180221_01_F12	364_DG	364_DG	DG	Glutamatergic	HIP	374165
CACAAACCAGCGAACA-L8TX_180221_01_F12	346_CA1-do	346_CA1-do	CA1-ProS	Glutamatergic	HIP	374165
CACAAACGTAAAGGAG-L8TX_180221_01_F12	363_DG	363_DG	DG	Glutamatergic	HIP	374165
CACAAACGTAGCAAAT-L8TX_180221_01_F12	363_DG	363_DG	DG	Glutamatergic	HIP	374165
CACAAACTCCAGAAGG-L8TX_180221_01_F12	362_DG	362_DG	DG	Glutamatergic	HIP	374165
CACAAACTCCGAACGC-L8TX_180221_01_F12	362_DG	362_DG	DG	Glutamatergic	HIP	374165
CACAAACTCGCCATAA-L8TX_180221_01_F12	363_DG	363_DG	DG	Glutamatergic	HIP	374165
CACAAACTCTCAACTT-L8TX_180221_01_F12	346_CA1-do	346_CA1-do	CA1-ProS	Glutamatergic	HIP	374165
CACACAAAGAAACGAG-L8TX_180221_01_F12	365_Oligo	365_Oligo	Oligo	Non-Neuronal	HIP	374165
CACACAAAGCTCAACT-L8TX_180221_01_F12	364_DG	364_DG	DG	Glutamatergic	HIP	374165
CACACAAAGGCATGTG-L8TX_180221_01_F12	362_DG	362_DG	DG	Glutamatergic	HIP	374165
CACACAAAGGCCCTCA-L8TX_180221_01_F12	363_DG	363_DG	DG	Glutamatergic	HIP	374165
CACACAACAGTCGTGC-L8TX_180221_01_F12	363_DG	363_DG	DG	Glutamatergic	HIP	374165
CACACAAGTCGAGATG-L8TX_180221_01_F12	363_DG	363_DG	DG	Glutamatergic	HIP	374165
CACACAAGTGCTGTAT-L8TX_180221_01_F12	365_Oligo	365_Oligo	Oligo	Non-Neuronal	HIP	374165
CACACAAGTGTGAAAT-L8TX_180221_01_F12	337_CA1	337_CA1	CA1-ProS	Glutamatergic	HIP	374165
CACACAATCAAACCGT-L8TX_180221_01_F12	363_DG	363_DG	DG	Glutamatergic	HIP	374165
CACACAATCACTCTTA-L8TX_180221_01_F12	337_CA1	337_CA1	CA1-ProS	Glutamatergic	HIP	374165
CACACAATCCCATTTA-L8TX_180221_01_F12	338_CA1	338_CA1	CA1-ProS	Glutamatergic	HIP	374165
CACACAATCGGATGTT-L8TX_180221_01_F12	363_DG	363_DG	DG	Glutamatergic	HIP	374165
CACACAATCGGCCGAT-L8TX_180221_01_F12	364_DG	364_DG	DG	Glutamatergic	HIP	374165
CACACCTAGAAACGCC-L8TX_180221_01_F12	363_DG	363_DG	DG	Glutamatergic	HIP	374165
CACACCTAGAATGTGT-L8TX_180221_01_F12	340_CA1	340_CA1	CA1-ProS	Glutamatergic	HIP	374165
CACACCTAGAGTAAGG-L8TX_180221_01_F12	348_CA1-do	348_CA1-do	CA1-ProS	Glutamatergic	HIP	374165
CACACCTAGCGGCTTC-L8TX_180221_01_F12	363_DG	363_DG	DG	Glutamatergic	HIP	374165
CACACCTAGTATTGGA-L8TX_180221_01_F12	362_DG	362_DG	DG	Glutamatergic	HIP	374165
CACACCTCAAAGGAAG-L8TX_180221_01_F12	365_Oligo	365_Oligo	Oligo	Non-Neuronal	HIP	374165
CACACCTCAAGCGATG-L8TX_180221_01_F12	362_DG	362_DG	DG	Glutamatergic	HIP	374165
CACACCTCAGCTCCGA-L8TX_180221_01_F12	364_DG	364_DG	DG	Glutamatergic	HIP	374165
CACACCTGTCGTGGCT-L8TX_180221_01_F12	363_DG	363_DG	DG	Glutamatergic	HIP	374165
CACACCTGTCTGATCA-L8TX_180221_01_F12	348_CA1-do	348_CA1-do	CA1-ProS	Glutamatergic	HIP	374165
CACACCTGTGTGGTTT-L8TX_180221_01_F12	363_DG	363_DG	DG	Glutamatergic	HIP	374165
CACACCTTCAATAAGG-L8TX_180221_01_F12	363_DG	363_DG	DG	Glutamatergic	HIP	374165
CACACCTTCCGTAGGC-L8TX_180221_01_F12	363_DG	363_DG	DG	Glutamatergic	HIP	374165
CACACCTTCCTTGCCA-L8TX_180221_01_F12	363_DG	363_DG	DG	Glutamatergic	HIP	374165
CACACCTTCGTACGGC-L8TX_180221_01_F12	348_CA1-do	348_CA1-do	CA1-ProS	Glutamatergic	HIP	374165
CACACCTTCTAAGCCA-L8TX_180221_01_F12	364_DG	364_DG	DG	Glutamatergic	HIP	374165
CACACTCAGAGGACGG-L8TX_180221_01_F12	363_DG	363_DG	DG	Glutamatergic	HIP	374165
CACACTCAGCTGGAAC-L8TX_180221_01_F12	363_DG	363_DG	DG	Glutamatergic	HIP	374165
CACACTCAGTGGAGAA-L8TX_180221_01_F12	363_DG	363_DG	DG	Glutamatergic	HIP	374165
CACACTCCAAACGCGA-L8TX_180221_01_F12	363_DG	363_DG	DG	Glutamatergic	HIP	374165
CACACTCCACGGACAA-L8TX_180221_01_F12	362_DG	362_DG	DG	Glutamatergic	HIP	374165
CACACTCCACTACAGT-L8TX_180221_01_F12	363_DG	363_DG	DG	Glutamatergic	HIP	374165
CACACTCCAGGAACGT-L8TX_180221_01_F12	363_DG	363_DG	DG	Glutamatergic	HIP	374165
CACACTCCATGTTCCC-L8TX_180221_01_F12	362_DG	362_DG	DG	Glutamatergic	HIP	374165
CACACTCGTAGCAAAT-L8TX_180221_01_F12	363_DG	363_DG	DG	Glutamatergic	HIP	374165
CACACTCGTCGAACAG-L8TX_180221_01_F12	363_DG	363_DG	DG	Glutamatergic	HIP	374165
CACACTCGTCTCTCTG-L8TX_180221_01_F12	339_CA1	339_CA1	CA1-ProS	Glutamatergic	HIP	374165
CACACTCGTGAAGGCT-L8TX_180221_01_F12	329_CA1-ProS	329_CA1-ProS	CA1-ProS	Glutamatergic	HIP	374165
CACACTCGTTAAGTAG-L8TX_180221_01_F12	363_DG	363_DG	DG	Glutamatergic	HIP	374165
CACACTCTCAATAAGG-L8TX_180221_01_F12	338_CA1	338_CA1	CA1-ProS	Glutamatergic	HIP	374165
CACACTCTCACAGTAC-L8TX_180221_01_F12	363_DG	363_DG	DG	Glutamatergic	HIP	374165
CACACTCTCACCGGGT-L8TX_180221_01_F12	363_DG	363_DG	DG	Glutamatergic	HIP	374165
CACACTCTCAGCTCGG-L8TX_180221_01_F12	363_DG	363_DG	DG	Glutamatergic	HIP	374165
CACACTCTCCAAAGTC-L8TX_180221_01_F12	363_DG	363_DG	DG	Glutamatergic	HIP	374165
CACACTCTCCCTCAGT-L8TX_180221_01_F12	348_CA1-do	348_CA1-do	CA1-ProS	Glutamatergic	HIP	374165
CACACTCTCTCGTTTA-L8TX_180221_01_F12	363_DG	363_DG	DG	Glutamatergic	HIP	374165
CACAGGCAGAACAACT-L8TX_180221_01_F12	363_DG	363_DG	DG	Glutamatergic	HIP	374165
CACAGGCAGCTGTTCA-L8TX_180221_01_F12	355_CA3-ve	355_CA3-ve	CA3	Glutamatergic	HIP	374165
CACAGGCAGTTACGGG-L8TX_180221_01_F12	363_DG	363_DG	DG	Glutamatergic	HIP	374165
CACAGGCAGTTGTAGA-L8TX_180221_01_F12	363_DG	363_DG	DG	Glutamatergic	HIP	374165
CACAGGCCAATCTGCA-L8TX_180221_01_F12	362_DG	362_DG	DG	Glutamatergic	HIP	374165
CACAGGCCACACCGCA-L8TX_180221_01_F12	362_DG	362_DG	DG	Glutamatergic	HIP	374165
CACAGGCCACGCCAGT-L8TX_180221_01_F12	343_CA1	343_CA1	CA1-ProS	Glutamatergic	HIP	374165
CACAGGCGTCATCGGC-L8TX_180221_01_F12	363_DG	363_DG	DG	Glutamatergic	HIP	374165
CACAGGCGTCGCATCG-L8TX_180221_01_F12	363_DG	363_DG	DG	Glutamatergic	HIP	374165
CACAGGCGTGAAATCA-L8TX_180221_01_F12	362_DG	362_DG	DG	Glutamatergic	HIP	374165
CACAGGCGTGGAAAGA-L8TX_180221_01_F12	363_DG	363_DG	DG	Glutamatergic	HIP	374165
CACAGGCGTGGTACAG-L8TX_180221_01_F12	363_DG	363_DG	DG	Glutamatergic	HIP	374165
CACAGGCTCACCAGGC-L8TX_180221_01_F12	362_DG	362_DG	DG	Glutamatergic	HIP	374165
CACAGGCTCAGAGACG-L8TX_180221_01_F12	363_DG	363_DG	DG	Glutamatergic	HIP	374165
CACAGGCTCGGCATCG-L8TX_180221_01_F12	348_CA1-do	348_CA1-do	CA1-ProS	Glutamatergic	HIP	374165
CACAGGCTCGTTGACA-L8TX_180221_01_F12	363_DG	363_DG	DG	Glutamatergic	HIP	374165
CACAGGCTCTTGGGTA-L8TX_180221_01_F12	363_DG	363_DG	DG	Glutamatergic	HIP	374165
CACAGTAAGCTTATCG-L8TX_180221_01_F12	363_DG	363_DG	DG	Glutamatergic	HIP	374165
CACAGTACACAGAGGT-L8TX_180221_01_F12	364_DG	364_DG	DG	Glutamatergic	HIP	374165
CACAGTACAGTAACGG-L8TX_180221_01_F12	363_DG	363_DG	DG	Glutamatergic	HIP	374165
CACAGTACATCTCGCT-L8TX_180221_01_F12	363_DG	363_DG	DG	Glutamatergic	HIP	374165
CACAGTAGTACTTAGC-L8TX_180221_01_F12	363_DG	363_DG	DG	Glutamatergic	HIP	374165
CACAGTAGTCAACATC-L8TX_180221_01_F12	363_DG	363_DG	DG	Glutamatergic	HIP	374165
CACAGTAGTCCAAGTT-L8TX_180221_01_F12	346_CA1-do	346_CA1-do	CA1-ProS	Glutamatergic	HIP	374165
CACAGTAGTCTTGTCC-L8TX_180221_01_F12	363_DG	363_DG	DG	Glutamatergic	HIP	374165
CACAGTAGTGGCTCCA-L8TX_180221_01_F12	363_DG	363_DG	DG	Glutamatergic	HIP	374165
CACAGTAGTTCAACCA-L8TX_180221_01_F12	363_DG	363_DG	DG	Glutamatergic	HIP	374165
CACAGTATCCTGCCAT-L8TX_180221_01_F12	363_DG	363_DG	DG	Glutamatergic	HIP	374165
CACAGTATCTAACTGG-L8TX_180221_01_F12	338_CA1	338_CA1	CA1-ProS	Glutamatergic	HIP	374165
CACAGTATCTGCCAGG-L8TX_180221_01_F12	363_DG	363_DG	DG	Glutamatergic	HIP	374165
CACAGTATCTTTACAC-L8TX_180221_01_F12	363_DG	363_DG	DG	Glutamatergic	HIP	374165
CACATAGAGAGCTTCT-L8TX_180221_01_F12	342_CA1	342_CA1	CA1-ProS	Glutamatergic	HIP	374165
CACATAGAGAGTCTGG-L8TX_180221_01_F12	363_DG	363_DG	DG	Glutamatergic	HIP	374165
CACATAGAGATCACGG-L8TX_180221_01_F12	363_DG	363_DG	DG	Glutamatergic	HIP	374165
CACATAGAGCCACGCT-L8TX_180221_01_F12	362_DG	362_DG	DG	Glutamatergic	HIP	374165
CACATAGAGCCAGGAT-L8TX_180221_01_F12	362_DG	362_DG	DG	Glutamatergic	HIP	374165
CACATAGAGCTTTGGT-L8TX_180221_01_F12	362_DG	362_DG	DG	Glutamatergic	HIP	374165
CACATAGAGGATTCGG-L8TX_180221_01_F12	363_DG	363_DG	DG	Glutamatergic	HIP	374165
CACATAGAGGCGATAC-L8TX_180221_01_F12	339_CA1	339_CA1	CA1-ProS	Glutamatergic	HIP	374165
CACATAGAGTATCTCG-L8TX_180221_01_F12	363_DG	363_DG	DG	Glutamatergic	HIP	374165
CACATAGCAAAGCAAT-L8TX_180221_01_F12	363_DG	363_DG	DG	Glutamatergic	HIP	374165
CACATAGCAAGACGTG-L8TX_180221_01_F12	363_DG	363_DG	DG	Glutamatergic	HIP	374165
CACATAGCAATAGCGG-L8TX_180221_01_F12	362_DG	362_DG	DG	Glutamatergic	HIP	374165
CACATAGCAGTCACTA-L8TX_180221_01_F12	348_CA1-do	348_CA1-do	CA1-ProS	Glutamatergic	HIP	374165
CACATAGGTAGCGCTC-L8TX_180221_01_F12	364_DG	364_DG	DG	Glutamatergic	HIP	374165
CACATAGGTCATCCCT-L8TX_180221_01_F12	363_DG	363_DG	DG	Glutamatergic	HIP	374165
CACATAGGTCGCGAAA-L8TX_180221_01_F12	363_DG	363_DG	DG	Glutamatergic	HIP	374165
CACATAGGTGGCAAAC-L8TX_180221_01_F12	362_DG	362_DG	DG	Glutamatergic	HIP	374165
CACATAGTCAACCATG-L8TX_180221_01_F12	363_DG	363_DG	DG	Glutamatergic	HIP	374165
CACATAGTCACCACCT-L8TX_180221_01_F12	339_CA1	339_CA1	CA1-ProS	Glutamatergic	HIP	374165
CACATAGTCACCTCGT-L8TX_180221_01_F12	364_DG	364_DG	DG	Glutamatergic	HIP	374165
CACATAGTCCACGCAG-L8TX_180221_01_F12	363_DG	363_DG	DG	Glutamatergic	HIP	374165
CACATAGTCCGCGCAA-L8TX_180221_01_F12	363_DG	363_DG	DG	Glutamatergic	HIP	374165
CACATAGTCCTTCAAT-L8TX_180221_01_F12	363_DG	363_DG	DG	Glutamatergic	HIP	374165
CACATAGTCGCTGATA-L8TX_180221_01_F12	363_DG	363_DG	DG	Glutamatergic	HIP	374165
CACATTTAGCAATATG-L8TX_180221_01_F12	363_DG	363_DG	DG	Glutamatergic	HIP	374165
CACATTTAGGCCCGTT-L8TX_180221_01_F12	363_DG	363_DG	DG	Glutamatergic	HIP	374165
CACATTTAGTGTACTC-L8TX_180221_01_F12	363_DG	363_DG	DG	Glutamatergic	HIP	374165
CACATTTCAAGGTTCT-L8TX_180221_01_F12	363_DG	363_DG	DG	Glutamatergic	HIP	374165
CACATTTCACCACGTG-L8TX_180221_01_F12	348_CA1-do	348_CA1-do	CA1-ProS	Glutamatergic	HIP	374165
CACATTTCACGAGGTA-L8TX_180221_01_F12	363_DG	363_DG	DG	Glutamatergic	HIP	374165
CACATTTCAGATCCAT-L8TX_180221_01_F12	363_DG	363_DG	DG	Glutamatergic	HIP	374165
CACATTTGTAAACCTC-L8TX_180221_01_F12	363_DG	363_DG	DG	Glutamatergic	HIP	374165
CACATTTGTACTCAAC-L8TX_180221_01_F12	364_DG	364_DG	DG	Glutamatergic	HIP	374165
CACATTTGTAGCCTCG-L8TX_180221_01_F12	363_DG	363_DG	DG	Glutamatergic	HIP	374165
CACATTTGTCTAAAGA-L8TX_180221_01_F12	363_DG	363_DG	DG	Glutamatergic	HIP	374165
CACATTTGTGTGACCC-L8TX_180221_01_F12	363_DG	363_DG	DG	Glutamatergic	HIP	374165
CACATTTTCACAGGCC-L8TX_180221_01_F12	363_DG	363_DG	DG	Glutamatergic	HIP	374165
CACATTTTCACATGCA-L8TX_180221_01_F12	363_DG	363_DG	DG	Glutamatergic	HIP	374165
CACATTTTCAGTTTGG-L8TX_180221_01_F12	363_DG	363_DG	DG	Glutamatergic	HIP	374165
CACATTTTCCGCGCAA-L8TX_180221_01_F12	363_DG	363_DG	DG	Glutamatergic	HIP	374165
CACATTTTCGGACAAG-L8TX_180221_01_F12	363_DG	363_DG	DG	Glutamatergic	HIP	374165
CACATTTTCGTTTATC-L8TX_180221_01_F12	363_DG	363_DG	DG	Glutamatergic	HIP	374165
CACCACTAGAGCTGCA-L8TX_180221_01_F12	363_DG	363_DG	DG	Glutamatergic	HIP	374165
CACCACTCAAAGGCGT-L8TX_180221_01_F12	363_DG	363_DG	DG	Glutamatergic	HIP	374165
CACCACTCAAGGGTCA-L8TX_180221_01_F12	356_CA3-do	356_CA3-do	CA3	Glutamatergic	HIP	374165
CACCACTCAATAGAGT-L8TX_180221_01_F12	363_DG	363_DG	DG	Glutamatergic	HIP	374165
CACCACTCACGAGGTA-L8TX_180221_01_F12	340_CA1	340_CA1	CA1-ProS	Glutamatergic	HIP	374165
CACCACTCACGGTAAG-L8TX_180221_01_F12	333_CA1-ProS	333_CA1-ProS	CA1-ProS	Glutamatergic	HIP	374165
CACCACTCAGGCGATA-L8TX_180221_01_F12	363_DG	363_DG	DG	Glutamatergic	HIP	374165
CACCACTCATGTAAGA-L8TX_180221_01_F12	363_DG	363_DG	DG	Glutamatergic	HIP	374165
CACCACTCATTTGCTT-L8TX_180221_01_F12	363_DG	363_DG	DG	Glutamatergic	HIP	374165
CACCACTGTATCACCA-L8TX_180221_01_F12	364_DG	364_DG	DG	Glutamatergic	HIP	374165
CACCACTGTCGGATCC-L8TX_180221_01_F12	363_DG	363_DG	DG	Glutamatergic	HIP	374165
CACCACTTCGCGTAGC-L8TX_180221_01_F12	348_CA1-do	348_CA1-do	CA1-ProS	Glutamatergic	HIP	374165
CACCACTTCTTACCTA-L8TX_180221_01_F12	363_DG	363_DG	DG	Glutamatergic	HIP	374165
CACCAGGAGAAACGAG-L8TX_180221_01_F12	362_DG	362_DG	DG	Glutamatergic	HIP	374165
CACCAGGAGACGACGT-L8TX_180221_01_F12	363_DG	363_DG	DG	Glutamatergic	HIP	374165
CACCAGGAGCGATTCT-L8TX_180221_01_F12	363_DG	363_DG	DG	Glutamatergic	HIP	374165
CACCAGGAGCTGTCTA-L8TX_180221_01_F12	7_Lamp5 Lhx6	7_Lamp5 Lhx6	Lamp5	GABAergic	HIP	374165
CACCAGGCAAGAGTCG-L8TX_180221_01_F12	348_CA1-do	348_CA1-do	CA1-ProS	Glutamatergic	HIP	374165
CACCAGGCACGGCTAC-L8TX_180221_01_F12	363_DG	363_DG	DG	Glutamatergic	HIP	374165
CACCAGGCAGCTCGAC-L8TX_180221_01_F12	363_DG	363_DG	DG	Glutamatergic	HIP	374165
CACCAGGGTAAAGGAG-L8TX_180221_01_F12	363_DG	363_DG	DG	Glutamatergic	HIP	374165
CACCAGGGTACCCAAT-L8TX_180221_01_F12	363_DG	363_DG	DG	Glutamatergic	HIP	374165
CACCAGGGTAGCCTCG-L8TX_180221_01_F12	362_DG	362_DG	DG	Glutamatergic	HIP	374165
CACCAGGGTTAAGGGC-L8TX_180221_01_F12	363_DG	363_DG	DG	Glutamatergic	HIP	374165
CACCAGGTCACCAGGC-L8TX_180221_01_F12	348_CA1-do	348_CA1-do	CA1-ProS	Glutamatergic	HIP	374165
CACCAGGTCATGTCCC-L8TX_180221_01_F12	7_Lamp5 Lhx6	7_Lamp5 Lhx6	Lamp5	GABAergic	HIP	374165
CACCAGGTCATGTGGT-L8TX_180221_01_F12	363_DG	363_DG	DG	Glutamatergic	HIP	374165
CACCAGGTCCCTCAGT-L8TX_180221_01_F12	357_CA3-do	357_CA3-do	CA3	Glutamatergic	HIP	374165
CACCAGGTCCTCAACC-L8TX_180221_01_F12	363_DG	363_DG	DG	Glutamatergic	HIP	374165
CACCAGGTCGAGAACG-L8TX_180221_01_F12	376_Astro	376_Astro	Astro	Non-Neuronal	HIP	374165
CACCTTGAGACAAGCC-L8TX_180221_01_F12	364_DG	364_DG	DG	Glutamatergic	HIP	374165
CACCTTGAGCTAGGCA-L8TX_180221_01_F12	363_DG	363_DG	DG	Glutamatergic	HIP	374165
CACCTTGAGCTCCCAG-L8TX_180221_01_F12	363_DG	363_DG	DG	Glutamatergic	HIP	374165
CACCTTGAGGACACCA-L8TX_180221_01_F12	363_DG	363_DG	DG	Glutamatergic	HIP	374165
CACCTTGAGTACGATA-L8TX_180221_01_F12	363_DG	363_DG	DG	Glutamatergic	HIP	374165
CACCTTGAGTGTTGAA-L8TX_180221_01_F12	363_DG	363_DG	DG	Glutamatergic	HIP	374165
CACCTTGCAATGAAAC-L8TX_180221_01_F12	362_DG	362_DG	DG	Glutamatergic	HIP	374165
CACCTTGCACATGGGA-L8TX_180221_01_F12	363_DG	363_DG	DG	Glutamatergic	HIP	374165
CACCTTGCACCACCAG-L8TX_180221_01_F12	363_DG	363_DG	DG	Glutamatergic	HIP	374165
CACCTTGCAGCTATTG-L8TX_180221_01_F12	337_CA1	337_CA1	CA1-ProS	Glutamatergic	HIP	374165
CACCTTGCATCAGTCA-L8TX_180221_01_F12	364_DG	364_DG	DG	Glutamatergic	HIP	374165
CACCTTGCATGCCTTC-L8TX_180221_01_F12	363_DG	363_DG	DG	Glutamatergic	HIP	374165
CACCTTGGTACCAGTT-L8TX_180221_01_F12	363_DG	363_DG	DG	Glutamatergic	HIP	374165
CACCTTGGTCCGACGT-L8TX_180221_01_F12	363_DG	363_DG	DG	Glutamatergic	HIP	374165
CACCTTGGTCTCACCT-L8TX_180221_01_F12	363_DG	363_DG	DG	Glutamatergic	HIP	374165
CACCTTGGTGGCAAAC-L8TX_180221_01_F12	363_DG	363_DG	DG	Glutamatergic	HIP	374165
CACCTTGTCGCGTTTC-L8TX_180221_01_F12	364_DG	364_DG	DG	Glutamatergic	HIP	374165
CACTCCAAGCGTAGTG-L8TX_180221_01_F12	363_DG	363_DG	DG	Glutamatergic	HIP	374165
CACTCCAAGCTTTGGT-L8TX_180221_01_F12	364_DG	364_DG	DG	Glutamatergic	HIP	374165
CACTCCAAGGCGACAT-L8TX_180221_01_F12	364_DG	364_DG	DG	Glutamatergic	HIP	374165
CACTCCAAGTCTCGGC-L8TX_180221_01_F12	363_DG	363_DG	DG	Glutamatergic	HIP	374165
CACTCCACACAGCGTC-L8TX_180221_01_F12	363_DG	363_DG	DG	Glutamatergic	HIP	374165
[truncated: 80,428 more rows]
