# Supplementary material for: Hippocampal transcriptome profiling in a 22q11.2 deletion syndrome mouse model: comparison with human schizophrenia
Source: Mol Brain. 2026 Apr 5;19:41. doi: 10.1186/s13041-026-01300-7 (PMC13188264; doi:10.1186/s13041-026-01300-7)
Supplement: Supplementary file 6 — Supplementary Material 6 (Table S5-1 GSE138082 human hipp metadata. Table S5-2 GSE138082 human hipp TMM normalized countdata. Table S5-3 GSE138082 human hipp DEG list. Table S5-4 GSE138082 human hipp ORA GO:BP GOSemSim clustered result: top 300 DEGs. Table S5-5 GSE138082 human hipp ORA GO:BP GOSemSim clustered result: bottom 300 DEGs. Table S5-6 GSE138082 human hipp GSEA GO:BP top 300 positively and negatively enriched terms. Table S5-7 Cross species orthologous gene pairs list. Table S5-8 Cross species overlap pathways: upregulated. Table S5-9 Cross species overlap pathways: downregulated). [file 13041_2026_1300_MOESM6_ESM.xlsx]

## Sheet: Sheet1
Additional file 6
Table	Content
S5-1	GSE138082 human hipp metadata
S5-2	GSE138082 human hipp TMM normalized countdata
S5-3	GSE138082 human hipp DEG list
S5-4	GSE138082 human hipp ORA GO:BP GOSemSim clustered result: top 300 DEGs
S5-5	GSE138082 human hipp ORA GO:BP GOSemSim clustered result: bottom 300 DEGs
S5-6	GSE138082 human hipp GSEA GO:BP top 300 positevely and negatively enriched terms
S5-7	Cross-species orthologous gene pairs list
S5-8	Cross-species overlap pathways: upregulated
S5-9	Cross-species overlap pathways: downregulated

## Sheet: S5-1_human_metadata
SampleID	Diagnosis	Region	Sex
GSM4098896	control	CA1	F
GSM4098897	control	CA1	M
GSM4098898	control	CA1	M
GSM4098899	control	CA1	F
GSM4098900	control	CA1	M
GSM4098901	control	CA1	M
GSM4098902	control	CA1	M
GSM4098903	control	CA1	M
GSM4098904	control	CA1	F
GSM4098905	control	CA1	M
GSM4098906	control	CA1	M
GSM4098907	control	CA1	M
GSM4098908	control	CA1	M
GSM4098909	schizophrenia	CA1	M
GSM4098910	schizophrenia	CA1	F
GSM4098911	schizophrenia	CA1	M
GSM4098912	schizophrenia	CA1	F
GSM4098914	schizophrenia	CA1	M
GSM4098915	schizophrenia	CA1	M
GSM4098916	schizophrenia	CA1	M
GSM4098917	schizophrenia	CA1	F
GSM4098918	schizophrenia	CA1	F
GSM4098919	schizophrenia	CA1	M
GSM4098920	schizophrenia	CA1	M
GSM4098921	schizophrenia	CA1	M
GSM4098922	control	CA3	F
GSM4098923	control	CA3	M
GSM4098924	control	CA3	M
GSM4098925	control	CA3	M
GSM4098926	control	CA3	M
GSM4098927	control	CA3	M
GSM4098928	control	CA3	F
GSM4098929	control	CA3	M
GSM4098930	control	CA3	F
GSM4098931	control	CA3	M
GSM4098932	control	CA3	M
GSM4098933	control	CA3	M
GSM4098934	control	CA3	M
GSM4098935	schizophrenia	CA3	F
GSM4098936	schizophrenia	CA3	M
GSM4098937	schizophrenia	CA3	M
GSM4098938	schizophrenia	CA3	M
GSM4098939	schizophrenia	CA3	M
GSM4098940	schizophrenia	CA3	M
GSM4098941	schizophrenia	CA3	F
GSM4098942	schizophrenia	CA3	M
GSM4098943	schizophrenia	CA3	F
GSM4098944	schizophrenia	CA3	M
GSM4098945	schizophrenia	CA3	F
GSM4098946	schizophrenia	CA3	M
GSM4098947	schizophrenia	CA3	M
GSM4098948	control	DG	F
GSM4098949	control	DG	M
GSM4098950	control	DG	M
GSM4098951	control	DG	M
GSM4098952	control	DG	M
GSM4098953	control	DG	M
GSM4098954	control	DG	M
GSM4098955	control	DG	F
GSM4098956	control	DG	F
GSM4098957	control	DG	M
GSM4098958	control	DG	M
GSM4098959	control	DG	M
GSM4098960	control	DG	M
GSM4098961	schizophrenia	DG	M
GSM4098962	schizophrenia	DG	F
GSM4098963	schizophrenia	DG	M
GSM4098964	schizophrenia	DG	M
GSM4098965	schizophrenia	DG	M
GSM4098966	schizophrenia	DG	M
GSM4098967	schizophrenia	DG	M
GSM4098968	schizophrenia	DG	F
GSM4098969	schizophrenia	DG	F
GSM4098970	schizophrenia	DG	M
GSM4098971	schizophrenia	DG	M
GSM4098972	schizophrenia	DG	M
GSM4098973	schizophrenia	DG	M

## Sheet: S5-2_human_countdata
	GSM4098896	GSM4098897	GSM4098898	GSM4098899	GSM4098900	GSM4098901	GSM4098902	GSM4098903	GSM4098904	GSM4098905	GSM4098906	GSM4098907	GSM4098908	GSM4098909	GSM4098910	GSM4098911	GSM4098912	GSM4098914	GSM4098915	GSM4098916	GSM4098917	GSM4098918	GSM4098919	GSM4098920	GSM4098921	GSM4098922	GSM4098923	GSM4098924	GSM4098925	GSM4098926	GSM4098927	GSM4098928	GSM4098929	GSM4098930	GSM4098931	GSM4098932	GSM4098933	GSM4098934	GSM4098935	GSM4098936	GSM4098937	GSM4098938	GSM4098939	GSM4098940	GSM4098941	GSM4098942	GSM4098943	GSM4098944	GSM4098945
DDX11L1	4	6	11	14	7	7	4	5	9	12	22	11	14	11	5	12	10	6	5	6	9	8	33	9	4	5	12	12	9	6	5	11	7	2	6	7	8	9	2	6	5	11	14	10	7	10	3	2	2
WASH7P	320	311	392	339	282	447	256	338	162	445	463	616	593	427	243	316	358	423	321	350	297	402	684	273	281	207	257	287	306	223	214	255	267	36	133	161	58	84	164	372	246	383	337	500	278	245	44	91	55
MIR6859-1	13	9	9	6	6	13	5	8	2	16	20	23	20	15	7	11	10	10	13	9	9	11	29	7	6	3	14	8	17	8	8	4	9	0	1	3	1	2	4	11	16	9	12	18	6	9	1	1	0
MIR1302-2HG	1	3	2	1	1	2	4	3	1	2	2	3	3	6	2	1	3	3	1	3	2	3	4	1	2	2	2	2	2	4	2	5	3	0	1	0	3	0	3	3	2	3	1	1	3	2	0	0	0
MIR1302-2	1	1	0	0	0	0	1	0	0	0	0	0	0	1	0	0	0	1	0	0	0	0	1	1	0	0	0	0	0	1	0	0	0	0	0	0	1	0	0	0	0	1	0	0	0	0	0	0	0
FAM138A	1	1	4	2	2	1	0	1	1	0	4	3	3	5	4	2	2	4	0	3	1	3	2	1	2	1	3	1	3	0	1	2	1	0	0	1	3	1	2	1	1	4	4	2	2	1	1	0	1
OR4F5	0	0	0	3	0	0	1	0	0	0	0	0	2	0	0	0	0	0	0	1	0	0	0	0	0	0	0	0	0	0	0	6	0	0	0	0	2	0	0	0	0	0	0	0	0	0	0	0	0
WASH9P	85	57	102	139	64	102	85	94	81	161	189	170	102	110	70	76	110	74	80	74	105	118	253	70	92	54	131	113	111	91	78	171	78	33	57	58	31	61	52	119	90	81	88	91	52	94	25	56	44
LOC729737	85	49	80	65	33	106	69	72	50	106	154	183	128	79	35	39	120	52	93	46	123	93	155	37	33	34	86	49	82	78	55	74	59	15	49	44	23	36	24	105	108	65	114	154	61	78	27	18	33
DDX11L17	3	8	12	11	10	8	5	6	11	12	27	10	7	10	6	14	12	11	10	6	11	9	53	8	4	2	10	18	9	8	5	10	7	2	5	5	8	9	2	7	7	6	11	13	11	10	1	1	2
LOC102723897	330	276	478	341	319	504	327	387	181	550	550	669	594	458	272	372	401	455	346	327	349	431	851	339	313	243	345	325	348	248	242	262	254	34	147	177	49	83	181	362	287	323	340	551	316	321	40	90	62
MIR6859-2	13	5	9	2	4	9	6	6	1	9	14	11	9	8	5	7	9	4	5	5	5	6	19	8	3	4	8	6	6	5	6	3	6	0	1	3	1	2	4	4	10	9	8	11	7	9	1	1	0
LOC112268260	41	41	21	63	33	36	57	59	36	91	70	54	44	33	57	61	55	45	41	55	56	57	164	43	103	43	22	75	45	58	55	63	48	10	18	22	12	11	60	76	68	59	31	56	61	79	10	17	15
OR4F29	2	2	1	4	2	2	4	1	3	7	4	4	3	1	3	5	2	2	3	0	2	6	11	1	4	3	2	5	1	3	1	7	3	1	3	2	2	2	3	3	6	3	2	2	3	6	1	1	1
LOC100132287	112	64	101	89	52	130	84	103	82	169	242	233	166	117	58	64	161	84	95	85	127	125	176	49	56	52	119	90	124	135	80	96	85	20	57	53	17	42	47	90	120	125	168	187	82	130	30	20	33
LOC105378947	7	7	4	10	5	5	12	7	4	10	5	17	6	5	16	12	11	6	8	4	12	15	21	5	13	6	3	9	4	8	4	14	7	0	5	3	2	1	7	3	9	4	6	11	12	8	1	3	4
LOC101928626	1	1	2	1	1	0	3	0	0	2	0	3	1	0	1	2	2	1	0	0	1	5	6	0	3	0	1	1	0	4	1	2	0	0	1	0	1	0	5	1	1	0	0	1	1	2	0	0	0
MIR12136	751	726	1223	1124	545	1057	788	1441	380	679	1345	1904	1147	881	2171	709	1289	1128	634	1014	1176	1156	1076	703	609	708	832	841	1378	1499	783	706	766	2209	2669	2226	3135	3535	1343	794	439	1049	1007	1787	894	835	5021	6327	5099
OR4F16	41	37	31	44	32	19	63	19	31	91	45	45	42	35	42	64	28	32	28	22	34	57	118	16	69	29	42	61	23	41	33	53	33	3	12	11	15	7	51	57	61	24	28	29	29	65	3	4	6
LOC100288069	122	81	130	94	68	109	70	80	77	182	196	195	133	107	70	81	128	71	74	72	119	128	236	60	76	77	136	135	115	64	85	85	77	16	48	49	24	40	56	113	82	81	106	106	74	89	18	27	26
LINC01409	257	184	196	208	154	161	203	191	200	458	323	213	200	355	157	227	216	157	175	160	191	173	705	184	201	233	226	293	224	160	220	244	198	73	84	116	38	88	170	281	268	209	254	157	173	249	29	72	63
FAM87B	52	39	32	24	27	26	30	28	37	106	103	50	36	51	30	34	38	37	41	51	38	30	155	21	33	38	39	62	45	53	38	26	48	11	18	32	12	19	29	56	46	51	40	49	36	70	9	13	8
LINC00115	56	21	37	23	26	35	27	27	26	111	48	53	55	48	28	38	29	39	32	36	31	36	126	44	31	54	50	46	42	33	46	31	26	11	18	49	9	26	25	42	34	38	48	40	47	34	5	16	12
LINC01128	581	750	701	922	862	559	795	766	607	1059	563	848	688	1598	692	977	547	916	850	818	719	642	1591	996	840	884	661	1275	859	595	669	934	735	166	317	334	64	201	1042	781	728	446	617	674	1019	588	125	464	187
LOC107984850	10	11	5	3	3	4	7	7	26	9	9	2	7	19	15	10	2	4	9	12	14	3	22	6	7	3	5	12	7	10	9	6	9	5	9	5	3	1	13	10	14	7	15	18	3	15	7	1	1
FAM41C	5	6	6	6	2	8	6	9	16	13	12	5	9	8	5	8	2	5	7	8	6	4	29	5	7	8	13	12	11	9	13	9	6	6	10	6	3	9	5	7	7	4	9	12	3	8	4	5	5
LOC284600	17	3	8	4	8	14	7	7	10	27	18	16	4	33	7	9	26	18	20	16	7	11	18	12	8	18	18	26	17	11	12	15	7	2	22	7	1	6	17	31	26	8	12	18	24	11	3	4	4
LINC02593	22	11	20	16	11	16	8	12	8	44	12	28	14	18	12	3	29	10	24	2	14	24	23	20	17	16	40	16	15	11	15	26	11	3	7	11	2	6	8	36	33	20	7	30	24	14	6	4	3
LOC107985728	29	20	35	25	15	23	16	15	9	85	40	33	36	26	17	17	37	26	80	1	25	21	40	21	17	19	52	23	34	16	18	37	16	3	21	40	6	7	14	50	70	27	14	43	37	16	9	3	3
SAMD11	129	115	148	160	118	125	95	130	82	259	118	152	125	156	88	122	120	107	387	82	131	131	218	178	142	189	187	184	159	70	95	173	140	11	57	96	16	34	127	190	256	117	83	153	204	86	32	48	25
NOC2L	840	868	1304	1364	1130	862	1010	1044	630	1127	628	1220	720	1342	727	1038	850	1005	1178	801	1053	939	1694	1486	1187	1228	818	1278	964	576	725	924	905	136	333	451	71	144	918	864	684	761	644	870	1435	653	140	436	146
KLHL17	104	76	82	105	115	97	97	121	100	148	115	130	121	176	85	108	109	142	97	176	124	126	163	120	91	86	60	110	94	53	60	62	93	12	25	47	13	17	66	159	75	86	82	115	91	70	12	31	10
PLEKHN1	1	2	3	0	2	2	1	1	6	3	2	2	4	2	3	5	4	2	3	5	4	0	4	1	1	0	1	3	1	3	1	1	0	0	0	1	5	1	2	2	3	6	1	3	3	4	3	0	0
PERM1	0	2	1	1	1	3	1	1	8	5	1	0	1	1	3	2	4	1	3	1	6	1	4	2	0	2	0	2	1	1	0	1	0	0	0	0	3	1	1	1	3	1	1	0	2	2	1	0	0
HES4	84	120	80	126	113	183	103	84	63	233	108	151	230	82	117	84	154	111	204	43	159	174	191	159	190	66	92	129	109	69	49	113	115	5	3	44	7	12	64	66	78	35	114	144	84	58	9	55	12
ISG15	86	121	148	118	160	119	94	125	49	147	94	173	93	69	187	144	129	88	1048	98	155	109	228	191	187	246	129	304	139	76	84	170	149	6	15	43	4	11	161	81	212	147	80	107	301	86	16	61	14
AGRN	1126	942	1228	987	1087	1394	924	982	354	1313	980	1539	1501	670	1227	735	1347	1198	885	501	1223	1042	2277	946	899	759	950	1016	929	793	621	834	868	52	202	528	195	135	539	819	569	1537	846	1429	917	806	160	645	163
LOC100288175	7	5	8	9	10	8	15	2	3	7	7	5	10	2	10	4	8	10	9	4	11	5	49	9	23	5	3	6	7	9	3	12	5	0	2	2	4	0	4	2	2	4	5	10	4	3	0	13	3
LOC105378948	11	9	17	15	18	18	35	12	4	11	17	11	22	10	16	7	20	18	9	13	13	23	48	30	26	8	11	12	13	14	7	9	10	1	2	4	5	2	9	12	7	10	16	27	12	9	5	15	3
RNF223	0	0	0	1	0	2	3	0	0	1	2	1	3	0	1	0	3	0	0	1	0	1	2	3	0	1	1	2	2	0	0	1	1	0	1	0	0	0	2	2	1	4	1	0	1	3	0	0	0
C1orf159	232	200	249	212	175	215	196	189	160	245	230	277	232	240	156	193	250	209	177	181	218	192	259	118	97	112	151	228	159	169	113	151	190	43	64	91	18	43	124	169	149	161	180	303	157	178	31	71	34
LINC01342	0	0	0	1	0	0	0	0	1	1	0	0	0	0	0	0	0	0	0	0	1	0	0	0	0	0	0	0	0	0	0	0	0	0	0	1	1	1	0	0	1	1	0	0	0	0	1	0	0
MIR200B	0	0	0	0	0	0	0	0	0	0	0	0	0	0	0	0	0	0	0	0	0	0	0	0	0	0	0	0	0	0	0	0	0	0	0	0	0	0	0	0	0	0	0	0	0	0	0	0	0
MIR200A	0	0	0	0	0	0	0	0	0	0	1	0	0	0	0	0	0	0	0	0	0	0	0	0	0	0	0	1	0	0	0	0	0	0	0	0	0	0	0	0	0	0	0	0	0	0	0	0	0
MIR429	0	0	0	0	0	0	0	0	0	0	0	0	0	0	0	0	1	0	0	0	0	0	1	0	0	0	0	0	0	0	0	0	0	0	0	0	0	0	0	0	0	0	0	0	0	0	0	0	0
TTLL10-AS1	3	3	7	10	5	6	8	2	1	1	8	10	9	6	4	5	9	7	2	2	2	17	0	4	10	3	7	3	0	0	3	0	1	0	0	7	6	3	0	0	0	29	33	2	11	5	0	0	1
TTLL10	2	5	15	25	6	5	9	12	14	2	17	24	12	11	10	9	16	10	2	6	7	44	5	2	13	8	14	3	1	3	12	3	1	3	2	19	6	3	2	1	5	33	47	8	15	7	1	0	1
TNFRSF18	2	0	4	3	9	6	7	3	15	9	0	3	5	1	5	1	7	3	13	1	6	2	22	5	1	1	15	6	0	5	4	4	5	3	0	0	2	1	0	6	4	2	2	3	5	1	2	1	0
TNFRSF4	8	13	19	11	9	17	27	15	29	23	9	10	50	9	10	11	23	10	13	11	41	25	24	29	15	8	12	9	6	8	6	15	9	10	0	5	10	4	7	9	7	8	25	26	16	11	3	2	2
SDF4	1037	983	1186	1047	934	942	875	929	639	1501	1022	1491	1201	1238	798	877	1273	861	1240	863	1067	1206	1653	1173	960	880	896	1028	923	699	740	911	1003	173	335	595	118	240	727	1072	928	883	943	1018	1172	817	189	378	188
B3GALT6	345	466	524	570	473	352	448	457	240	549	374	551	387	657	298	477	339	435	334	381	463	479	681	631	396	467	345	526	425	311	338	419	405	81	130	170	29	81	423	357	240	260	332	465	542	356	75	143	65
C1QTNF12	7	2	9	12	4	8	7	13	25	26	18	11	17	12	9	5	11	8	7	9	2	8	15	12	4	1	10	12	9	8	8	14	4	4	1	5	1	2	6	9	15	4	17	13	8	7	3	2	5
UBE2J2	468	569	630	619	623	463	539	487	396	753	484	735	526	789	412	604	392	528	732	458	528	572	892	749	593	558	513	705	525	428	408	467	503	85	167	214	80	95	492	505	464	439	505	542	605	495	96	191	100
LINC01786	129	71	124	92	90	129	115	92	62	196	121	143	174	112	86	77	140	88	78	113	115	131	197	91	83	58	87	105	82	110	67	72	92	17	42	58	18	26	54	89	86	91	103	148	82	89	23	30	23
SCNN1D	296	141	252	137	146	255	210	197	157	265	247	395	338	185	213	132	412	175	181	288	244	250	331	159	182	128	163	194	163	214	116	115	145	19	65	119	15	42	100	146	203	273	224	352	206	143	43	51	35
ACAP3	4335	4766	4383	3636	3500	5005	4127	3997	2527	4851	4735	6825	6244	5384	3185	3335	5544	3609	1978	5809	4783	6104	5226	3144	2599	1684	2275	3646	2717	2919	2172	2303	3661	384	797	1279	229	628	1877	2748	3336	3349	4399	6054	2883	3148	585	730	716
MIR6726	0	2	3	0	1	1	1	1	1	3	2	3	3	4	1	2	4	0	2	2	1	1	4	1	0	2	2	3	1	2	2	2	3	0	0	0	0	0	2	0	1	1	3	4	2	3	0	0	1
SNORD167	39	49	31	28	36	31	31	26	26	47	34	47	56	47	24	25	44	34	15	77	39	49	43	25	22	13	22	34	23	22	19	20	40	3	3	2	1	3	11	26	29	46	50	73	21	29	3	2	3
PUSL1	144	140	194	170	170	170	130	161	121	248	133	268	189	206	115	153	138	135	160	123	185	181	298	205	177	142	120	169	134	87	81	132	160	22	26	90	13	20	107	108	116	132	140	181	165	128	11	44	11
INTS11	857	809	1016	903	789	860	738	829	704	1161	773	1175	916	982	680	812	1013	759	890	748	918	968	1199	900	751	722	788	912	800	576	639	733	817	131	403	630	123	212	628	863	801	858	697	1171	930	743	148	351	213
MIR6727	5	8	3	5	5	8	3	7	4	8	4	9	12	5	5	4	4	7	6	6	8	8	5	5	6	2	2	8	3	5	2	5	4	0	0	3	0	3	4	4	4	5	6	8	3	6	2	1	0
CPTP	429	469	517	609	430	446	468	461	290	461	386	532	469	625	326	414	366	429	362	485	421	536	515	591	366	390	272	501	275	312	239	351	346	29	63	182	35	82	359	297	245	299	374	546	442	334	88	164	61
TAS1R3	49	51	54	45	37	55	48	49	48	83	61	67	88	64	41	35	57	38	64	43	53	68	82	42	37	24	48	59	39	37	31	52	41	11	9	31	3	11	22	52	49	86	80	69	56	49	6	5	7
DVL1	2618	2347	3017	2790	2511	3532	2618	2846	1415	2470	2946	5237	3559	2915	2067	1820	2350	2393	1881	2382	2339	3323	3352	2792	2249	1519	1342	1839	1493	1701	1328	1518	1559	164	358	788	98	295	1416	1668	1406	1408	2370	3365	1676	1511	299	663	370
MIR6808	3	3	2	1	2	3	1	1	0	2	1	2	3	1	1	0	2	2	1	2	1	2	2	1	2	1	2	1	1	0	1	2	1	0	1	0	0	0	2	1	1	1	1	1	1	0	0	0	0
MXRA8	556	753	754	755	528	1080	771	951	443	874	1011	1230	1071	1189	479	624	762	686	582	519	754	1151	908	304	353	343	429	645	553	637	382	422	565	81	95	310	41	99	306	195	301	368	1044	968	533	440	112	118	93
AURKAIP1	635	590	918	885	773	842	572	664	362	853	431	1400	547	981	596	678	666	640	825	462	583	1004	1231	1100	811	787	642	766	564	316	421	653	562	41	144	242	32	57	571	471	409	374	464	614	966	405	56	202	65
CCNL2	1798	1452	1792	1609	1353	1591	1389	1451	1225	3038	2138	2101	1752	2039	1342	1554	2175	1540	1472	1256	1543	1799	3670	1534	1482	1576	1881	2056	1788	1176	1533	1734	1704	225	774	789	297	487	1238	2145	1908	1634	1420	1832	1817	1732	300	479	417
MRPL20-AS1	340	295	443	442	356	346	258	320	150	469	257	567	323	416	305	383	396	303	342	229	258	424	536	443	380	396	322	323	312	203	248	337	287	30	148	172	57	60	232	291	250	408	281	322	525	230	48	93	53
MRPL20	563	526	871	754	672	664	447	507	299	758	373	1173	470	738	538	619	642	564	799	383	469	794	1107	1031	750	812	614	618	531	230	397	580	456	54	218	278	75	107	508	458	358	368	421	391	896	293	53	322	96
ANKRD65	179	141	220	238	124	212	193	162	56	290	198	185	160	165	155	185	275	206	199	36	162	188	539	105	114	181	245	126	194	131	174	272	170	26	70	119	57	33	106	224	98	327	170	190	276	166	25	28	22
ANKRD65-AS1	20	19	29	29	16	27	17	11	9	31	21	28	20	8	13	21	29	20	13	8	26	10	52	10	13	14	22	14	16	16	21	19	19	1	10	21	8	13	6	18	15	20	16	20	20	20	1	3	2
TMEM88B	186	142	179	220	133	232	85	158	22	317	163	291	215	191	107	113	218	192	167	54	154	127	328	146	130	130	156	140	219	61	184	203	190	0	7	25	7	9	62	71	66	505	97	135	281	115	4	9	2
LINC01770	125	99	97	108	75	148	48	94	13	159	105	176	117	146	72	104	133	99	117	34	55	77	268	83	102	156	169	133	210	57	174	190	175	3	48	33	45	36	61	83	101	424	91	99	192	108	9	15	14
LOC107985729	14	8	16	13	6	15	8	10	3	23	9	18	10	10	7	4	14	9	62	5	13	10	20	9	8	9	14	4	11	9	10	10	9	2	3	6	1	1	10	9	14	15	5	9	13	8	0	0	5
VWA1	1275	878	1365	1298	805	1125	763	1125	208	1562	853	1408	1170	1170	660	743	1423	873	3493	351	766	693	2057	1418	912	881	1214	821	1195	590	1098	1069	1002	31	329	521	248	218	452	1202	884	2335	648	761	1368	791	94	343	144
ATAD3C	57	44	32	27	36	43	34	31	30	58	68	73	39	43	32	33	54	28	112	22	58	31	104	33	32	31	25	62	37	34	19	39	70	14	19	50	20	37	40	53	35	53	47	60	47	39	12	23	21
ATAD3B	565	437	498	391	433	564	424	395	355	642	463	722	281	520	418	404	611	407	310	503	580	605	778	439	323	335	366	538	415	350	319	332	385	53	139	203	24	71	241	381	217	399	456	596	433	389	77	107	83
ATAD3A	388	343	545	458	378	379	400	384	314	521	292	602	374	549	317	376	415	419	392	342	457	433	550	396	339	305	299	367	315	259	241	284	279	45	87	163	20	52	280	256	250	249	317	422	397	304	53	117	35
TMEM240	128	184	208	231	186	159	143	145	126	182	105	216	120	304	113	182	135	182	75	175	200	190	266	219	168	135	123	151	98	80	93	124	119	8	13	33	3	11	119	106	128	63	121	199	150	112	12	47	12
SSU72	861	882	1167	1237	1125	1004	849	1031	653	1198	718	1416	823	1216	798	1131	855	1037	865	942	933	1139	1863	1472	1207	1057	844	1251	917	454	693	903	866	187	372	438	108	212	916	863	665	552	604	753	1199	608	145	571	183
FNDC10	181	140	173	212	161	233	190	272	126	188	220	279	207	160	144	163	184	208	115	196	206	183	345	216	249	211	172	379	206	231	160	200	167	33	41	124	5	54	233	154	92	149	113	325	231	206	70	114	30
LOC105378586	18	23	24	29	28	34	24	35	20	38	37	32	22	21	19	15	39	35	13	31	42	26	51	32	44	30	27	59	35	49	23	30	27	0	3	3	3	6	31	22	28	20	29	57	35	38	4	2	2
MIB2	1506	1320	1813	1592	1455	1565	1535	1470	985	2124	1712	2410	1809	1753	1328	1311	1828	1420	1083	1463	1676	1808	2694	1697	1517	1070	1385	1601	1179	1215	993	1338	1163	170	380	684	129	288	1169	1446	1221	1065	1390	2154	1530	1287	242	421	255
MMP23B	19	32	23	25	18	20	17	14	22	23	32	26	19	27	13	16	26	32	32	21	34	26	37	14	16	17	15	24	26	14	8	17	28	6	10	7	5	5	11	15	17	20	27	32	21	20	5	10	5
CDK11B	550	503	579	615	483	527	525	547	345	876	603	845	635	759	549	506	655	553	543	434	802	586	983	660	590	470	498	724	556	530	470	548	542	98	273	265	162	202	543	648	511	616	502	515	668	518	160	269	134
SLC35E2B	2579	1878	2674	3318	2267	2721	3227	2858	1997	2825	2191	3677	1923	3224	1679	2334	2712	2723	1793	2728	3466	2500	3745	2534	2497	3216	2168	3440	3117	2502	2365	2768	1884	436	802	832	149	567	2452	2350	2199	2124	2241	3113	3616	2205	716	971	524
MMP23A	6	6	4	6	3	7	8	5	3	6	10	10	6	6	3	3	7	9	3	4	7	11	6	3	7	1	2	5	3	7	1	4	9	1	2	1	1	1	3	2	1	5	12	6	3	6	0	2	2
CDK11A	317	297	317	290	262	364	291	348	241	561	415	543	417	432	372	262	533	281	341	279	593	328	603	385	304	253	336	418	331	349	307	313	299	89	162	193	112	150	339	516	334	412	376	311	433	367	129	175	96
SLC35E2A	1591	1865	1650	1997	1925	1741	2184	2656	1830	2782	1968	2277	2808	3067	1736	2166	2030	1677	1025	1741	2461	2239	2513	1853	1606	2078	1497	3479	2201	1774	2454	1807	2044	432	583	756	197	579	2709	2268	1617	1183	2350	2154	2977	2285	554	673	540
LOC112268218	61	74	90	98	87	105	84	77	69	120	64	107	91	102	64	89	94	67	75	89	107	81	140	118	70	79	70	104	81	47	67	80	63	5	7	14	7	5	87	92	69	64	82	86	112	83	6	15	4
NADK	676	624	788	819	696	715	653	653	487	920	635	1004	804	930	572	664	571	658	790	685	705	749	950	833	653	598	504	715	566	447	448	550	520	101	196	279	88	103	508	573	546	457	666	733	681	486	91	261	101
GNB1	6794	9341	9182	11258	10132	8193	8809	8747	6181	12634	6945	12750	8142	15781	7893	10837	6477	9966	8484	8003	8230	9379	18072	12156	9648	10794	8005	12914	9444	5730	7034	9691	9390	1806	3117	4170	732	1697	10022	7815	6503	5135	8045	7765	11390	6310	1127	5238	1719
GNB1-DT	23	19	22	24	20	31	13	27	25	24	27	36	27	29	21	21	26	21	15	35	32	27	33	14	19	14	23	28	22	26	14	15	15	8	22	42	5	10	16	20	14	19	29	41	22	37	14	21	11
CALML6	10	5	10	4	12	5	4	8	10	18	11	10	11	14	4	9	7	4	7	8	11	9	10	6	9	2	6	13	6	8	8	6	5	2	3	12	2	7	4	6	9	5	21	13	5	9	3	2	0
TMEM52	7	5	8	5	3	9	6	6	4	8	4	11	5	4	7	4	8	5	4	4	7	5	12	3	17	3	3	2	5	2	2	6	3	1	3	1	1	2	3	5	4	8	5	9	4	4	3	8	0
CFAP74	105	86	110	150	81	103	110	106	121	145	182	143	115	70	89	102	120	120	60	87	78	229	200	65	132	71	180	106	112	151	126	89	78	23	65	147	53	68	68	98	148	351	261	173	124	115	32	45	43
LOC107984872	18	24	17	26	14	15	26	24	33	60	30	26	12	16	16	17	20	14	12	15	12	34	33	23	19	19	36	36	28	33	30	27	23	9	11	20	5	13	31	14	31	23	32	41	16	38	7	21	9
LOC105378589	8	5	3	14	8	11	11	17	16	15	15	5	10	17	24	8	9	9	9	17	9	6	54	14	7	2	6	12	7	6	8	9	15	7	2	0	4	4	14	13	12	9	20	15	9	12	5	8	3
GABRD	333	183	434	512	440	380	300	534	926	957	296	288	106	304	520	219	550	460	642	272	269	314	1129	664	468	222	557	320	346	317	350	630	331	46	140	117	7	35	438	815	911	135	154	647	502	446	85	300	122
LOC105378590	1	0	0	1	0	0	0	0	5	0	0	0	0	0	0	0	0	0	0	0	0	0	1	0	0	0	0	0	0	2	0	0	1	0	0	0	2	1	1	0	0	0	0	0	0	0	0	0	0
PRKCZ-DT	0	0	0	0	0	0	0	0	0	0	0	0	0	0	0	0	1	0	0	0	0	0	0	0	0	0	0	0	0	0	1	0	0	0	0	0	2	1	0	0	0	0	0	1	1	1	0	0	0
PRKCZ	1799	2160	2414	2857	2468	2554	2189	2296	1434	2427	1497	3904	2212	3232	1977	2546	1726	2427	1473	2242	2160	2666	3644	3045	2275	2239	1503	2460	2073	1324	1428	2063	1971	526	911	1217	210	516	1943	1651	1521	1432	1746	2096	2389	1434	390	1568	482
PRKCZ-AS1	45	31	33	20	23	49	53	37	21	50	53	32	55	45	23	21	47	32	37	39	51	43	65	20	29	25	33	25	30	55	27	31	38	7	14	14	11	14	23	51	59	69	51	84	27	50	14	11	17
FAAP20	498	532	660	751	631	691	576	629	442	732	517	990	614	894	519	677	512	647	474	588	595	746	1037	815	617	597	459	666	585	390	435	557	529	104	146	265	41	115	558	500	406	464	524	631	687	414	78	262	90
LOC112268219	52	47	82	62	51	65	42	55	60	94	80	83	62	87	54	63	56	55	57	54	76	64	96	42	62	49	55	56	63	44	42	61	55	17	19	38	4	19	51	41	46	71	102	78	67	48	13	20	14
LOC105378593	7	2	3	5	5	4	4	5	7	6	9	6	7	1	6	3	6	5	1	3	7	5	12	3	4	1	4	10	3	7	2	3	2	2	1	5	0	2	3	1	4	13	10	7	7	5	2	1	1
SKI	2782	2692	2483	2889	2187	2663	2794	3328	2382	3979	3969	4187	4290	3990	2068	2228	2715	2626	2205	3048	3587	2936	3687	1919	2013	1530	2050	2937	2507	2687	2225	2172	2432	483	501	813	297	662	2244	2398	2220	2169	3271	3920	1858	2922	500	890	653
MORN1	216	136	254	233	157	175	197	191	91	267	213	229	197	187	174	204	243	157	190	152	157	298	363	188	203	179	249	205	148	128	152	164	132	25	64	133	39	48	146	150	193	204	196	175	260	162	29	76	25
LOC100129534	40	32	60	51	36	29	37	52	42	52	61	43	45	52	50	39	57	34	47	48	32	66	105	29	36	56	52	57	52	36	63	33	21	25	18	45	8	27	42	23	54	55	70	43	48	56	15	24	20
RER1	1150	1211	1528	1423	1282	963	1096	1124	665	2018	1105	1475	1083	1785	874	1447	1148	1121	1581	854	921	1228	2338	1803	1440	1684	1260	1653	1234	750	1067	1354	1351	185	473	681	132	240	1202	1192	891	1074	941	989	1892	926	119	514	185
PEX10	514	442	623	680	510	526	433	461	273	770	451	735	437	556	408	483	589	437	642	326	425	507	907	655	596	549	507	536	440	296	347	473	446	59	166	323	90	123	338	435	327	415	411	492	689	368	66	236	109
PLCH2	1257	3844	3926	1390	1759	3336	3300	3116	734	1756	2068	6692	2137	3072	2465	2730	3552	2122	778	1113	2714	3505	2101	2004	1613	780	820	1301	1278	1626	945	960	1824	186	321	658	208	277	1314	835	357	1174	3760	2741	1475	1192	321	437	309
PANK4	459	488	637	576	617	450	495	455	311	715	447	642	492	712	384	538	507	512	429	501	532	539	883	653	574	463	357	537	445	316	309	384	429	78	177	253	70	121	351	391	341	349	341	508	445	335	58	170	74
HES5	76	63	127	127	92	132	108	57	10	137	143	138	149	59	124	74	87	73	38	55	93	115	169	225	265	64	62	94	35	119	16	69	54	0	13	40	3	5	56	47	23	39	81	187	52	96	7	54	13
TNFRSF14-AS1	62	46	65	31	44	57	48	47	12	47	48	113	65	58	28	36	69	32	62	40	52	83	66	32	33	27	27	30	22	17	19	23	27	3	16	16	10	10	19	17	15	19	67	48	29	30	1	9	7
TNFRSF14	418	396	507	338	344	408	422	353	148	223	387	599	586	612	207	303	426	242	300	397	545	710	337	247	169	159	145	192	130	170	109	140	201	35	72	109	15	58	113	111	173	94	547	443	164	133	24	42	61
LOC100996583	13	11	17	20	17	11	14	8	19	14	17	13	23	31	5	14	15	17	8	28	9	13	31	9	11	14	11	20	16	6	11	15	12	4	4	14	6	5	10	9	8	11	23	11	19	21	7	3	2
PRXL2B	854	902	1094	1092	884	836	1052	1179	517	823	763	1540	1070	1284	735	912	655	940	499	969	999	977	1178	966	744	803	609	1118	734	670	624	663	732	131	317	440	77	176	845	614	484	399	848	1115	925	555	146	435	157
MMEL1	83	94	94	92	72	68	92	110	59	70	82	129	105	94	81	86	67	81	60	90	97	87	119	87	73	89	71	101	67	84	71	59	68	4	9	25	8	7	79	68	54	77	93	116	100	64	9	13	9
MMEL1-AS1	6	2	6	7	3	1	6	8	4	6	8	8	11	8	6	9	3	5	3	9	3	11	8	4	8	7	8	5	6	10	7	5	2	0	1	1	5	2	5	2	5	23	27	7	2	3	1	1	5
TTC34	82	52	76	89	41	86	78	69	32	76	151	105	127	96	72	77	95	62	33	96	66	193	89	45	88	50	77	81	63	98	72	56	57	14	37	67	24	47	47	70	54	230	235	105	97	95	36	28	22
LOC105378602	1	1	0	2	0	1	0	1	0	0	4	1	1	0	0	1	0	0	0	2	1	1	1	0	1	1	0	0	1	1	1	0	0	0	1	2	2	1	0	0	0	7	5	1	1	0	1	1	1
LOC105378601	1	1	1	1	0	2	1	2	0	1	4	2	2	2	1	1	2	0	0	1	2	5	3	0	2	0	4	1	1	2	2	1	0	0	1	1	3	1	0	1	1	8	7	1	3	1	0	0	1
LOC112268220	1	3	6	4	0	7	3	4	1	1	11	6	8	4	2	3	3	2	0	5	4	22	2	0	4	2	7	2	2	4	6	1	2	0	1	1	1	0	2	2	3	26	24	2	15	1	0	0	2
LOC107985732	2	0	1	2	1	2	2	2	0	1	2	5	4	3	2	1	1	1	0	3	4	5	3	1	2	2	2	0	1	1	2	0	0	0	3	1	3	1	1	1	1	9	15	0	5	1	1	0	0
LOC105378600	1	2	3	1	3	3	2	4	1	2	9	6	5	5	4	2	4	1	0	4	4	18	6	1	3	1	6	2	3	4	5	3	2	0	1	1	2	1	1	2	2	20	26	3	7	2	1	0	1
LOC105378598	4	7	11	10	4	12	10	16	3	11	40	20	17	11	5	14	11	9	2	17	10	58	16	2	16	7	30	9	6	10	18	3	6	3	7	17	10	7	2	6	2	77	82	8	26	6	1	2	2
LOC107984904	2	0	1	4	1	2	2	2	0	1	4	4	6	0	2	1	1	1	0	2	4	9	4	0	2	2	2	1	1	1	2	1	0	0	3	2	2	0	2	1	1	16	16	0	6	5	1	0	0
LOC105378599	2	0	3	2	1	1	0	2	0	0	2	2	4	2	1	1	3	1	0	2	2	9	3	0	1	0	2	1	2	1	2	0	2	0	1	1	2	1	0	0	1	12	15	1	2	1	1	0	0
ACTRT2	0	0	0	0	0	0	0	0	0	0	0	0	0	0	0	0	1	0	0	0	0	0	0	0	0	0	0	0	0	0	0	0	0	0	0	0	0	0	0	1	0	0	0	0	0	0	0	0	0
PRDM16-DT	323	320	382	238	314	511	280	295	101	321	402	633	404	267	555	211	500	232	361	172	404	531	362	248	229	254	229	296	194	250	93	169	314	21	53	131	13	67	268	123	208	118	388	340	229	193	53	99	90
PRDM16	241	237	242	294	229	337	234	247	136	452	419	491	310	302	327	247	441	231	252	128	312	322	442	317	223	323	320	417	298	240	179	288	323	52	119	257	65	156	281	329	230	222	355	341	331	322	98	147	104
MIR4251	1	0	1	1	1	1	1	2	1	1	2	3	2	1	3	0	1	0	3	1	1	1	1	0	0	1	0	1	1	1	0	2	0	0	0	0	0	2	0	0	0	1	3	2	1	2	0	0	0
LOC105378606	25	15	13	10	15	36	12	18	6	31	33	47	35	10	29	15	28	22	55	17	43	23	20	16	15	20	23	30	22	11	11	8	15	5	1	14	7	11	8	14	18	15	28	24	17	20	2	10	3
LOC107984909	9	9	11	8	3	15	7	7	0	14	15	25	18	7	13	4	20	11	22	4	17	17	6	9	6	13	13	13	10	7	4	6	10	0	4	8	4	6	5	7	14	5	21	9	12	4	3	1	3
LOC105378605	27	34	27	21	14	28	12	17	2	38	32	40	32	18	26	11	36	21	26	18	39	22	20	32	22	35	22	23	30	18	6	14	27	1	6	24	6	6	18	28	8	8	23	28	19	10	8	16	3
LOC105378604	71	84	67	56	52	90	60	59	38	125	120	140	119	85	81	58	111	55	131	46	129	87	84	68	63	70	78	74	73	72	37	53	87	21	32	50	19	35	49	78	70	57	145	91	75	53	22	30	27
ARHGEF16	44	18	36	21	41	31	19	19	3	45	23	56	41	29	16	20	46	26	12	14	24	35	52	24	17	22	25	18	24	17	18	24	16	0	10	22	16	7	4	25	10	43	27	21	40	17	3	7	2
MEGF6	92	86	133	99	62	143	51	77	58	678	108	192	100	93	86	58	176	104	171	50	80	127	262	76	96	79	243	104	166	63	77	85	85	5	51	175	23	25	35	197	124	170	152	175	170	87	8	28	37
LOC105378608	3	2	0	0	0	3	1	1	2	3	1	4	4	2	1	0	0	1	2	1	1	0	0	0	0	1	0	0	0	1	0	0	0	1	0	0	6	3	0	0	1	3	1	0	1	1	1	0	0
MIR551A	0	0	0	0	0	0	0	1	1	1	0	1	1	0	1	0	0	0	0	0	0	0	0	0	0	0	0	0	0	0	1	0	0	0	0	0	0	0	0	0	0	0	0	0	0	0	0	0	0
TPRG1L	2089	1987	3643	3562	3491	2725	3517	2538	1860	3371	1554	4191	2182	4134	2191	3781	1635	2705	1771	2517	3020	2623	4938	4257	3298	3503	2497	4671	2809	1868	1939	2734	1805	441	550	961	57	428	3139	2346	1707	1344	2399	2010	4217	1853	297	1008	280
WRAP73	213	200	260	229	250	183	194	171	180	327	183	277	155	310	139	241	225	208	225	188	204	201	410	292	209	198	211	226	185	117	166	172	198	32	36	72	18	24	149	207	174	200	172	196	282	163	25	59	33
TP73	72	48	86	108	57	57	69	57	38	98	74	94	86	66	51	67	86	53	55	60	54	134	72	51	91	74	94	58	52	58	72	63	53	7	25	85	36	25	33	51	40	207	161	84	108	54	7	11	19
TP73-AS3	0	0	0	1	0	0	0	0	0	0	0	0	0	0	0	0	0	0	0	0	0	0	0	0	0	0	0	0	1	0	0	0	1	0	1	2	6	1	1	1	0	1	0	0	2	0	0	0	0
GFOD3P	563	471	624	528	459	531	410	462	284	751	433	776	498	591	374	450	595	470	569	384	489	498	729	542	457	478	532	555	499	349	350	487	496	48	225	282	85	129	301	455	465	647	436	523	572	404	68	137	110
CCDC27	13	7	12	13	5	13	10	9	18	23	6	11	12	12	7	10	12	3	8	2	23	15	9	18	16	6	11	16	7	3	6	7	4	3	3	4	5	0	4	11	3	16	23	10	10	6	0	3	1
SMIM1	19	7	20	6	10	7	9	12	14	16	12	12	4	11	6	13	11	7	6	9	5	8	10	8	11	13	13	13	9	2	4	13	6	0	0	7	5	3	5	17	4	12	9	5	12	12	1	0	1
LRRC47	933	1098	1412	1548	1270	976	1032	1074	701	1419	712	1463	915	1709	937	1193	924	1103	1003	780	1085	1153	1926	1597	1357	1106	987	1199	1010	568	794	1073	1005	114	293	526	96	168	935	954	703	758	837	928	1351	706	132	502	173
CEP104	1040	977	1204	1261	948	1009	918	1039	660	1538	1109	1316	1020	1518	1042	1057	1190	1155	887	860	945	1009	1823	1143	1060	1060	1024	1319	1220	791	885	1088	1019	199	426	545	245	288	955	1100	784	1486	1041	950	1214	969	176	413	237
DFFB	289	200	225	240	186	188	269	204	167	356	303	225	211	343	160	256	250	182	127	194	240	260	434	202	199	165	188	316	205	244	194	194	230	39	46	103	20	50	157	272	207	228	247	249	199	239	39	58	32
C1orf174	259	252	304	297	277	248	245	243	158	390	215	386	220	374	239	290	225	242	266	189	223	258	468	371	330	327	256	289	231	167	193	272	286	67	79	158	43	64	236	231	151	183	193	195	322	185	35	109	48
LINC01134	4	0	1	4	2	1	3	2	6	4	3	7	4	7	1	2	3	2	5	2	2	4	8	5	2	3	4	4	1	5	1	4	3	0	0	1	4	0	0	0	6	2	7	5	2	0	0	0	0
LINC01346	0	0	3	3	1	3	0	0	1	2	4	2	0	1	2	2	2	3	3	0	1	3	10	9	5	1	3	4	6	1	3	2	0	0	0	1	0	0	0	4	4	0	0	4	12	2	0	1	1
LINC01345	0	1	1	1	1	3	0	2	0	2	0	0	0	0	4	1	0	2	0	0	1	0	2	2	0	4	1	2	2	1	0	3	0	0	1	1	1	1	2	2	3	0	3	3	8	1	0	0	0
LINC02780	0	0	0	0	0	0	0	0	0	0	0	0	0	0	0	0	0	0	0	0	0	0	1	0	0	1	0	0	3	0	0	0	0	0	0	0	2	0	0	0	0	1	0	2	0	0	0	0	0
LINC01777	0	0	0	0	0	0	0	0	0	0	0	0	0	0	0	0	0	0	0	0	0	0	1	0	0	0	0	2	1	1	1	1	0	0	0	0	0	0	1	0	2	0	0	2	2	0	0	0	0
LOC105376674	0	0	0	0	0	0	0	0	0	1	0	0	0	0	0	0	0	0	0	0	0	0	0	0	0	2	0	0	0	0	2	0	0	0	0	1	3	1	1	0	0	0	0	0	0	0	0	0	0
LINC01646	0	0	0	0	0	0	0	0	0	0	0	1	2	0	0	1	0	0	0	0	0	0	1	1	1	0	0	0	0	0	0	0	0	0	0	0	1	0	0	0	0	0	0	0	0	0	0	0	0
AJAP1	3169	4433	4081	5636	3971	2562	5012	4309	3241	5259	3109	4159	4160	7467	2579	5630	2224	4436	2578	5067	4566	3980	6865	4523	2960	5969	3914	8141	4762	3245	4349	4232	4768	1462	1667	2327	199	1664	6345	4403	3202	2753	3694	3910	5150	3969	961	1955	1109
LINC02781	0	0	0	1	0	0	0	1	0	0	0	1	0	0	0	1	1	1	0	0	0	2	0	0	0	0	0	0	0	0	0	0	1	0	0	0	1	0	0	0	0	0	0	0	0	0	0	0	0
LOC102724429	0	0	0	0	0	0	0	0	0	0	0	1	0	0	0	0	0	0	0	0	2	0	0	0	0	0	0	1	0	0	0	0	0	1	1	0	2	1	0	0	1	0	0	0	0	0	0	0	0
LINC02782	0	0	0	0	0	0	0	0	0	0	0	0	0	0	0	0	0	0	0	0	0	0	0	0	0	0	0	0	0	0	0	0	0	0	0	0	0	1	0	0	1	0	0	0	0	0	0	0	0
LOC105376682	0	0	0	0	0	0	0	0	0	0	0	0	0	0	0	0	0	0	0	0	0	0	0	0	0	0	0	0	0	0	0	0	0	0	0	0	0	0	0	0	0	0	0	0	0	0	0	0	0
LOC107984911	2	0	2	0	1	2	2	0	1	2	3	6	0	0	1	3	3	2	0	0	0	0	6	0	0	1	2	1	2	3	3	0	1	1	0	2	1	0	3	0	3	4	1	4	2	3	0	1	0
LOC105376686	0	0	2	1	0	0	1	4	0	3	0	1	3	1	1	2	3	1	2	3	0	1	4	1	0	2	1	1	1	1	0	2	0	0	0	0	2	0	0	0	1	1	2	0	0	1	0	0	0
MIR4689	0	2	3	3	2	4	2	6	10	2	1	1	1	4	2	4	2	2	1	5	3	2	1	1	1	1	1	4	1	2	4	1	2	1	0	0	1	0	3	3	5	3	1	8	0	3	1	0	1
NPHP4	842	902	933	755	676	719	827	879	812	1228	1077	1163	1095	1078	591	734	1025	789	759	1051	915	927	996	647	572	485	764	1214	782	722	711	555	931	160	225	324	48	220	678	856	1226	602	802	1298	659	853	173	180	169
KCNAB2	5243	5960	6893	7815	6545	5178	7253	8427	5577	7632	6277	10074	6354	9343	4618	5943	4335	6729	3907	7889	6573	6244	6887	5790	4596	6578	5241	10911	6899	6472	6172	5887	7601	1171	1718	2464	69	1337	8222	5556	6042	3507	6017	9551	6588	6234	1366	2312	1660
CHD5	6640	6124	7158	8044	6837	7747	8233	7525	5327	7222	6850	12491	8587	8824	6475	6356	8125	7656	3128	8415	8334	9050	9642	7508	7880	4935	4237	8496	5244	7402	4379	5220	5749	1464	1934	2496	110	1505	6376	4514	5721	3127	7060	10788	5615	6874	1711	3372	1823
RPL22	2463	2537	3285	3420	2901	2983	2108	2375	1473	4158	2216	4808	2654	3718	2558	2754	2748	2417	2609	1602	1893	2928	5737	4581	3418	3689	3099	2770	2650	1400	2294	3214	2506	308	865	629	294	320	2675	2910	2070	2812	2183	1896	4465	1780	155	718	320
RNF207-AS1	10	13	13	8	16	11	12	5	3	12	13	13	7	9	8	13	8	10	3	9	4	8	25	6	12	9	5	9	7	5	2	8	3	1	0	2	0	1	3	8	9	5	7	10	5	7	1	2	0
RNF207	259	164	234	189	145	242	321	211	179	308	275	264	303	204	240	228	389	181	113	381	344	257	631	182	213	118	159	311	211	301	156	129	151	52	80	110	14	71	147	246	215	200	254	384	159	318	64	128	73
ICMT	922	1006	1269	1305	1253	881	982	1152	610	1645	860	1476	963	1581	936	1259	903	1113	1437	864	830	1141	1629	1731	1289	1557	1134	1774	1182	725	1036	1138	1091	207	492	495	130	242	1267	1004	865	861	858	887	1694	797	137	554	228
ICMT-DT	1	2	1	0	0	4	0	0	1	0	0	0	1	1	0	0	0	1	1	2	3	0	2	0	1	0	0	1	1	0	0	0	0	0	0	1	3	0	0	0	1	0	0	2	1	2	0	0	0
HES3	1	0	0	0	0	0	1	0	2	4	0	2	0	0	1	1	1	2	0	0	0	0	1	0	1	1	1	0	0	0	0	1	2	0	0	0	0	0	0	0	1	0	1	0	0	1	0	0	0
GPR153	235	481	440	320	433	494	337	566	317	376	420	1147	374	763	381	560	176	306	345	431	539	687	416	508	252	253	169	485	353	243	272	184	278	92	109	183	14	73	443	176	265	212	561	384	270	193	86	196	88
ACOT7	1362	1663	2367	2241	1899	1279	2330	2210	1348	2138	1026	1641	975	2351	1544	2340	1319	1478	1033	1602	2231	1764	2464	2925	2068	2359	1528	3320	2226	1470	1585	1731	2004	360	414	1095	56	281	2416	1351	1128	1225	1011	1071	2849	1502	264	903	246
HES2	1	0	1	0	0	1	1	3	1	1	2	1	0	0	0	1	0	0	1	0	2	2	0	2	2	14	3	17	5	3	7	1	0	0	2	3	0	0	14	2	1	1	2	0	5	5	4	0	0
ESPN	21	23	25	19	15	16	34	18	82	59	27	31	29	49	15	24	29	17	15	43	49	22	53	22	23	14	31	48	29	35	27	20	31	10	3	11	6	5	18	36	50	19	45	58	14	53	7	6	5
MIR4252	0	0	0	0	0	0	0	0	0	0	0	0	0	0	0	0	0	0	0	0	0	0	0	0	0	0	0	0	0	0	0	0	0	0	0	0	0	0	0	0	0	0	0	0	0	0	0	0	0
TNFRSF25	331	293	240	153	153	216	317	266	466	439	375	326	397	412	201	185	353	228	95	537	371	301	415	196	175	77	201	346	190	338	196	137	222	56	108	150	12	94	101	256	417	199	372	634	87	374	79	40	94
PLEKHG5	2145	1928	2779	1923	1772	2646	2586	2261	2145	2507	2457	3669	2696	3162	1498	1912	2585	1865	722	2831	2399	2978	2260	1828	1377	1298	1562	2385	1631	2278	1446	1288	1641	352	698	795	38	459	1474	1544	1948	1160	2449	3885	1442	2154	616	409	640
NOL9	1105	1376	1596	1596	1429	1396	1481	1353	921	2038	1194	2129	1525	2306	1093	1678	1128	1393	1358	1251	1422	1669	2032	1599	1413	1465	1307	2042	1418	1105	1128	1332	1459	296	583	550	171	305	1569	1353	1164	887	1732	1558	1539	1261	220	680	419
TAS1R1	10	10	8	5	4	6	11	4	8	10	8	11	12	14	12	3	12	13	6	10	13	12	11	11	2	6	6	14	14	7	4	6	6	0	5	5	8	1	6	14	7	16	11	8	6	7	1	5	2
LOC107984912	1	0	1	2	1	1	2	0	1	2	2	1	1	1	2	2	1	1	2	2	1	3	3	2	0	0	2	1	3	1	0	0	1	0	1	1	1	1	1	1	0	3	1	2	2	1	0	1	0
ZBTB48	264	221	351	252	247	274	251	275	165	432	297	363	302	308	253	218	342	200	252	233	296	324	441	274	241	234	223	290	269	179	215	211	219	35	135	175	37	72	188	269	224	219	268	349	305	216	60	108	57
KLHL21	1379	936	1469	1518	1090	1254	1257	1273	986	1990	1287	1428	1542	1388	1075	1169	1151	1150	1477	944	1466	1170	2264	1618	1223	1480	1216	1439	1286	724	1114	1224	959	115	325	743	159	206	1170	1428	917	1472	1212	1405	1518	1009	191	367	158
LOC107984913	60	41	63	49	44	48	42	53	58	98	88	73	57	86	64	38	47	45	53	46	39	51	116	62	45	60	56	73	62	27	44	50	45	12	27	31	16	10	68	70	55	95	69	50	49	62	12	14	8
PHF13	311	291	352	367	321	276	371	313	312	480	255	377	357	425	292	298	273	282	380	205	373	370	619	457	374	336	292	434	346	228	297	373	273	49	100	123	48	41	352	391	324	312	291	261	379	264	60	148	69
THAP3	420	372	509	505	504	412	403	439	377	544	357	693	391	565	342	442	385	398	391	338	395	462	699	623	458	407	345	555	347	291	321	338	337	60	127	182	42	82	352	349	275	319	394	428	455	299	68	162	84
DNAJC11	883	985	1313	1308	1143	1074	1073	1051	576	1261	843	1545	994	1489	839	1286	928	994	934	866	1038	1194	1586	1450	1058	998	785	1145	880	716	633	855	835	176	360	429	70	203	848	757	697	608	841	875	1143	689	146	491	184
LINC01672	0	0	0	0	0	0	0	0	0	0	0	0	0	0	0	0	0	0	0	0	0	0	0	0	0	0	0	0	0	1	0	0	0	0	0	0	0	0	0	0	0	0	0	0	0	0	0	0	0
CAMTA1-DT	9	6	7	6	9	9	7	10	3	17	2	9	8	13	5	5	15	5	8	7	4	12	22	7	8	6	13	8	4	5	5	13	4	1	3	1	3	0	2	4	8	4	8	3	14	7	0	2	1
CAMTA1	3252	4234	4431	5282	4641	3807	4718	4410	3206	6027	3113	5141	4502	6720	3821	5635	3800	4642	3355	4048	4397	4166	8701	5185	4536	4579	4103	6327	4508	3178	3619	5404	4276	1104	1823	2201	846	1039	4968	4087	3242	2518	3776	3572	5352	3469	810	3256	1112
CAMTA1-AS2	12	19	19	8	7	21	24	22	22	40	25	13	34	24	14	15	19	17	14	22	32	25	23	6	19	6	17	33	26	24	18	18	19	7	6	4	5	9	10	38	23	23	24	31	17	29	9	6	6
CAMTA1-AS1	9	10	7	8	5	22	13	10	28	18	22	19	31	14	8	14	16	4	7	18	22	22	12	13	12	4	9	16	19	20	7	17	10	6	5	7	3	7	4	19	24	14	18	22	5	23	4	4	5
LOC105376691	4	3	3	0	1	3	5	3	5	6	7	8	9	7	3	7	4	1	2	7	10	6	4	4	4	3	1	6	2	11	4	1	4	0	0	0	0	2	2	4	6	8	14	12	5	2	3	0	2
LOC105376689	153	147	106	142	82	117	119	88	63	189	164	160	150	126	137	110	175	109	94	70	137	110	261	109	140	69	154	165	183	139	117	152	149	36	154	74	73	63	68	163	119	170	112	150	140	144	45	45	54
VAMP3	1707	1212	1890	1866	1374	1334	906	1263	481	2586	1514	1871	1632	1590	1495	1539	1845	1233	1757	545	825	1068	2837	1807	1393	1698	1632	1262	1715	804	1425	1806	1374	141	810	695	446	390	884	1682	975	2243	932	941	1895	1056	142	551	305
PER3	1208	1089	1366	1769	837	1399	1134	1090	960	3080	1622	1429	1524	1699	1001	1452	1728	1649	802	720	1154	1374	2864	1454	980	1259	1652	1362	1820	1245	1165	2017	1325	232	749	1310	603	578	953	1580	1048	1208	1369	1683	1539	1686	333	925	528
UTS2	2	0	8	3	7	7	0	5	21	4	5	4	1	15	2	3	2	2	2	1	6	3	6	11	4	2	17	2	2	2	1	7	3	4	2	2	9	0	0	6	4	1	10	0	2	1	0	2	1
TNFRSF9	1	2	1	2	1	1	0	1	0	4	1	2	1	1	0	1	1	0	26	1	3	0	2	4	0	5	1	3	1	2	0	0	2	1	2	0	10	2	0	3	4	2	2	0	1	2	2	0	0
PARK7	1833	1711	2834	2533	2251	1968	1669	1810	823	2705	1425	3672	1572	2565	1908	2257	1909	1691	2110	1356	1483	2478	3645	3539	2594	2813	1825	2333	1662	955	1317	1941	1830	190	504	638	103	209	1980	1634	1331	1211	1194	1132	3385	1178	117	640	233
ERRFI1	527	736	581	675	597	469	458	486	414	1025	550	683	719	986	439	685	455	528	1969	431	1554	463	1211	731	694	813	617	841	762	351	559	633	775	149	302	341	314	192	561	610	743	659	638	412	754	512	157	332	142
LOC107984915	0	0	0	1	0	0	0	0	0	0	0	0	0	0	0	0	0	0	0	0	2	0	1	0	0	0	0	0	0	0	0	0	0	0	0	0	1	0	0	0	0	0	0	0	0	0	0	0	0
LINC01714	0	0	0	0	0	0	0	0	0	0	0	0	0	0	0	0	0	0	1	0	0	0	0	0	0	0	0	0	0	0	0	0	0	0	0	0	1	0	0	0	0	0	0	0	0	0	0	0	0
LOC105376695	0	0	0	0	0	0	0	0	0	0	0	0	0	0	0	0	0	0	0	0	0	0	0	0	0	0	0	0	0	0	0	0	0	0	0	0	0	0	0	0	0	0	0	0	0	0	0	0	0
SLC45A1	246	389	481	467	440	237	434	370	232	340	188	338	241	520	244	398	286	360	243	356	480	343	454	480	396	341	296	417	306	185	214	332	255	61	54	144	11	46	321	237	149	175	246	281	428	182	55	161	39
RERE	4184	3959	4000	4945	3779	4670	3936	4712	2627	5309	4902	5964	5124	5703	4635	4134	4784	4466	3948	3795	4445	4258	8530	3943	4317	3163	3189	4964	4349	3847	3574	4318	4012	1048	1358	1947	910	1420	3874	3834	3271	4121	4525	4602	4151	3991	1035	2215	1214
RERE-AS1	29	44	21	33	14	32	40	26	63	82	43	29	37	75	24	40	38	43	42	42	46	21	93	22	31	23	42	67	35	26	46	33	38	9	8	10	3	7	30	60	57	52	66	37	35	42	1	3	4
SNORD128	4	10	3	6	3	3	5	4	3	10	6	1	4	5	5	4	5	2	3	2	4	2	4	5	6	3	3	5	10	6	4	4	6	0	0	1	2	1	3	8	5	3	3	5	3	2	0	1	2
ENO1	13010	12160	19624	16756	15440	12419	12654	11699	5633	17669	9788	19795	10566	14421	10660	13998	13110	11958	25366	7390	11602	14517	26550	21249	19183	17572	12684	15415	9778	5621	6769	11070	10323	1088	4671	6565	643	1415	10211	10294	7948	5054	7751	8724	20956	6108	971	4369	1500
MIR6728	4	3	1	1	2	1	2	2	2	4	4	2	2	2	1	1	2	1	2	0	1	1	4	1	1	9	2	1	1	0	0	2	3	0	0	1	0	1	0	3	1	2	7	1	1	2	1	0	0
ENO1-AS1	8	19	9	21	13	12	7	18	6	13	8	8	13	17	16	13	22	13	14	6	10	13	27	19	11	9	6	24	8	4	8	17	7	1	1	8	2	0	16	10	11	8	14	8	21	9	1	0	0
LOC112268261	1	1	1	1	0	1	1	2	0	0	0	0	2	2	2	0	0	0	0	0	0	0	2	0	0	1	1	2	1	2	2	1	0	3	1	3	19	5	1	5	1	0	0	0	1	0	3	1	3
CA6	0	0	1	0	0	0	1	0	0	1	0	0	2	0	1	1	1	0	1	1	0	0	1	0	1	1	3	4	2	0	2	0	0	1	1	5	9	0	0	1	2	0	0	0	4	1	1	0	0
SLC2A7	0	0	1	0	0	0	0	0	0	3	0	0	0	0	1	0	0	0	0	0	0	0	0	0	0	1	2	0	1	0	0	1	0	0	0	0	4	0	0	0	0	0	0	0	0	1	0	1	0
SLC2A5	562	216	529	356	232	334	96	365	44	516	645	856	182	255	280	315	567	167	1223	20	246	609	634	395	390	470	446	225	197	63	210	239	174	12	148	185	31	90	264	874	601	52	243	186	421	231	42	95	85
GPR157	14	13	26	20	10	18	9	12	7	18	21	20	21	10	18	18	24	9	59	7	12	26	19	12	15	17	21	10	9	13	9	15	8	3	6	6	6	4	14	35	12	12	17	16	27	8	1	2	7
MIR34AHG	51	29	51	36	36	49	29	59	3	49	82	114	38	23	43	52	62	46	66	30	31	53	73	33	23	57	31	60	45	31	37	33	42	3	38	26	6	19	35	52	37	27	21	37	72	36	4	22	15
MIR34A	1	0	0	0	1	1	0	0	0	1	2	1	1	0	1	1	1	0	3	0	0	0	2	2	1	0	1	1	0	1	0	1	0	0	0	0	0	0	1	1	0	0	1	0	1	0	0	0	0
LNCTAM34A	12	7	12	4	5	6	8	11	3	6	13	16	11	8	10	12	12	8	9	4	9	11	13	7	4	12	10	11	7	13	8	6	7	0	3	5	1	2	9	7	7	5	9	7	12	7	1	3	3
H6PD	1210	745	1111	1193	684	842	855	930	452	1675	1272	1295	1180	1020	870	912	1445	933	1521	732	830	981	2006	728	831	911	1045	927	998	826	806	1126	788	131	483	636	268	364	725	1021	958	1365	939	1238	1247	992	149	275	270
SPSB1	223	199	200	255	175	169	138	237	86	349	185	265	430	214	109	151	255	168	566	104	211	147	320	172	187	183	187	131	204	103	214	223	196	35	179	167	212	98	98	245	177	438	196	161	274	145	47	68	53
LINC02606	66	46	75	75	54	53	51	47	10	106	54	93	46	51	46	63	84	48	54	21	33	54	119	62	34	58	73	49	61	30	40	76	43	5	29	37	14	14	29	42	31	72	38	52	92	46	5	16	11
SLC25A33	431	519	599	550	505	476	316	360	228	950	439	739	605	632	473	500	388	367	334	198	382	512	929	760	494	603	593	511	411	224	254	529	538	32	116	116	53	45	374	416	211	272	385	327	570	248	15	116	45
TMEM201	435	459	494	533	380	406	478	481	401	550	412	532	539	562	349	381	497	390	381	401	519	449	548	370	428	326	355	530	402	426	340	364	424	57	119	205	69	104	368	403	322	419	450	644	402	428	107	136	99
LOC105376712	0	1	0	0	0	0	0	0	0	0	0	0	0	0	0	0	0	0	0	0	0	0	0	0	0	0	0	0	0	0	0	0	0	0	0	0	4	0	0	0	0	0	0	0	0	0	0	0	0
PIK3CD	672	662	949	1092	746	735	809	806	557	830	654	1008	750	973	607	884	795	595	482	775	921	807	1156	878	692	770	539	788	552	440	467	716	519	85	126	209	31	116	629	671	450	265	778	747	911	469	99	286	74
PIK3CD-AS1	12	2	8	7	4	6	1	5	1	4	15	8	1	10	5	2	3	1	3	1	5	11	5	4	3	2	3	4	1	2	4	5	2	0	2	1	3	1	4	10	4	2	9	2	8	2	1	1	2
PIK3CD-AS2	6	2	4	4	4	8	4	5	5	8	7	7	2	1	2	3	11	3	3	4	4	6	6	6	7	3	4	6	0	3	3	4	1	0	0	7	2	0	4	14	3	2	6	3	3	3	0	1	1
CLSTN1	11467	17151	20918	23339	21349	10473	15379	14108	10057	16430	7877	13132	10950	28206	12559	19145	10515	17443	9138	15219	17201	15064	25203	20001	14983	16255	11358	17551	13199	8190	9818	14829	13452	3274	4182	7944	814	2511	14767	11173	8508	5910	9611	10068	18244	8314	2516	10696	2828
CTNNBIP1	694	765	889	1166	1086	1041	797	900	446	1092	735	1419	914	1380	817	828	965	1055	709	676	725	1000	1373	1212	1386	808	724	919	804	682	546	1030	785	72	268	338	75	165	670	602	398	662	790	1175	1087	664	113	409	155
LOC105376717	32	33	40	48	55	46	33	39	20	38	32	69	43	54	27	24	45	39	39	33	32	45	61	44	46	31	27	49	36	23	22	38	29	0	3	6	1	1	23	23	21	25	37	53	40	27	2	4	1
LZIC	996	882	1096	1183	1034	1037	776	938	553	1760	982	1562	1009	1529	1024	1137	1074	1023	1233	618	722	1025	2136	1283	1080	1592	1199	1560	1367	747	1083	1339	1154	166	483	435	184	274	1104	1115	843	1354	1114	932	1727	933	93	450	192
NMNAT1	244	187	337	282	279	253	247	281	162	429	212	356	244	351	250	291	299	218	301	182	202	255	475	345	298	283	262	332	287	205	230	254	242	48	87	112	41	57	244	241	195	300	261	216	374	261	23	109	42
TMEM274P	19	12	10	11	7	12	11	10	9	21	14	6	16	17	9	9	9	8	14	10	14	14	28	7	8	4	12	19	12	25	13	14	22	1	3	1	6	1	10	11	7	27	22	22	14	21	3	5	3
MIR5697	0	3	0	1	1	0	2	1	1	3	2	0	3	1	2	4	2	1	2	0	3	2	6	1	1	2	2	3	3	4	2	2	3	0	0	1	0	0	3	1	4	2	2	3	0	2	0	0	0
RBP7	83	65	138	72	73	63	50	59	13	144	48	118	60	66	56	94	132	61	127	22	39	28	95	60	69	69	110	49	95	39	99	78	88	3	64	49	49	18	29	80	38	139	31	50	141	74	4	17	8
UBE4B	1742	1695	1898	2148	1688	1715	1843	2159	1555	3270	1803	2094	1755	2678	1703	2123	1761	1922	1605	1558	1867	1651	3981	2130	2034	2391	2169	3001	2665	1575	2204	2466	2182	613	1280	1400	578	801	2342	2543	2325	2307	1606	2015	2565	2158	446	1396	709
KIF1B	19119	20093	23907	26453	22739	19124	22280	21958	15887	35930	18032	24698	19594	31891	20573	28582	20180	23913	16309	17259	21909	19794	45076	29164	26516	30764	23991	37839	29148	16128	22853	27286	23264	4991	9071	11597	3735	5791	26499	25203	20872	20869	17794	19326	32711	21012	3369	12659	4928
PGD	875	852	1286	1365	1235	942	864	978	498	1449	789	1302	822	1528	859	1086	1094	950	1715	642	879	1103	1684	1632	1411	1361	1108	1361	1120	666	775	1112	986	180	392	614	134	251	1093	1051	791	730	645	743	1755	751	128	543	185
CENPS-CORT	80	96	137	101	137	117	92	90	58	119	69	163	93	162	104	118	108	111	71	79	97	160	169	144	163	87	89	113	92	59	67	86	85	22	54	49	11	18	87	65	72	56	101	73	112	61	10	74	25
CENPS	53	66	88	79	86	87	84	59	55	91	61	120	81	115	67	84	66	84	55	56	72	101	142	103	85	82	74	87	71	43	53	70	64	18	36	24	7	10	60	58	64	49	76	67	92	49	5	37	16
CORT	45	70	93	61	108	58	48	71	29	61	30	111	37	121	92	73	76	67	29	78	55	122	91	75	135	33	48	59	41	28	37	42	57	13	34	39	6	10	46	30	36	19	54	40	54	38	7	69	15
DFFA	1202	989	1338	1404	1238	1340	939	1060	792	1901	1286	2062	1286	1734	1046	1314	1156	1102	1280	812	920	1367	2009	1707	1450	1444	1157	1560	1263	790	1025	1328	1094	288	695	695	299	362	1067	1335	956	1288	1223	1009	1468	1027	224	647	315
PEX14	348	340	476	570	388	316	360	383	261	449	300	538	366	530	306	372	335	396	333	343	390	405	718	463	379	365	371	458	304	227	285	381	315	70	141	235	56	89	336	333	250	255	266	380	425	251	64	297	110
CASZ1	21	11	13	21	12	13	8	19	36	46	34	23	24	16	21	6	19	16	91	9	18	12	60	19	22	27	35	23	22	18	25	19	14	8	16	18	26	17	21	29	36	32	34	13	18	9	5	15	11
LOC105376733	0	0	0	0	0	0	0	0	0	0	0	0	0	0	0	0	0	0	0	0	0	0	0	0	0	0	0	0	0	0	0	0	0	1	0	0	3	0	0	0	0	0	0	0	0	0	0	0	0
LOC105376735	0	0	0	0	0	0	0	0	0	0	0	0	0	0	0	0	0	0	0	0	0	0	0	0	0	0	0	0	0	0	0	0	0	0	0	0	4	1	0	0	1	0	0	0	0	0	0	0	0
C1orf127	1	0	2	1	3	1	0	4	0	3	1	1	1	1	3	1	4	3	5	1	2	1	2	0	2	1	1	0	1	0	3	5	0	0	2	1	6	3	1	1	1	1	0	0	3	2	0	0	1
TARDBP	1887	1966	1984	2231	1835	1673	1968	1914	1329	3552	2041	2239	1946	2994	1819	2318	2140	1914	2266	1601	2007	1716	4709	2076	2066	2122	2185	2981	2443	1673	2188	2463	2243	489	972	820	521	638	2155	2373	2267	2218	1677	1758	2462	2247	251	857	490
MASP2	106	118	117	153	82	66	130	106	72	260	149	120	106	180	103	162	151	134	105	127	106	90	365	111	142	91	184	196	114	128	161	190	155	24	117	112	33	63	151	227	146	149	132	141	154	181	27	64	57
SRM	395	474	521	584	498	396	425	469	306	426	393	601	378	715	310	402	353	451	473	544	459	511	462	398	522	384	298	472	382	333	257	438	416	78	132	257	52	96	379	369	298	244	427	510	433	337	87	269	124
EXOSC10	1315	975	1222	1185	878	1138	939	1150	506	1584	1309	1614	1290	1246	1032	956	1697	1111	1063	834	1101	1165	2300	1003	1097	827	977	1115	1002	945	828	953	902	217	797	876	432	489	667	1045	920	948	965	1175	1139	980	317	631	364
EXOSC10-AS1	42	29	44	38	34	34	32	41	26	45	38	51	35	37	22	30	47	38	40	21	35	46	88	40	35	34	30	43	33	18	25	36	31	2	3	5	2	5	22	32	27	27	28	30	52	26	3	6	2
MTOR	3241	3573	4697	4975	4236	3187	3905	3653	1992	4625	2811	4770	3278	5461	3118	4961	3862	3803	3361	3363	4132	4204	5620	5241	4171	4251	3088	4871	3536	2293	2419	3593	3409	636	1397	2099	379	781	3347	3266	2319	2182	2656	2908	4808	2689	529	1992	766
MTOR-AS1	44	59	64	71	73	58	54	57	34	75	47	67	45	82	41	79	49	64	57	44	63	67	90	71	70	70	55	83	54	40	43	62	64	7	15	19	5	6	42	58	46	42	54	52	69	36	3	16	15
ANGPTL7	47	68	53	50	32	40	70	69	32	109	77	44	58	75	44	59	34	45	33	59	87	44	102	31	45	30	67	76	80	53	60	49	77	11	24	28	13	20	47	69	64	50	66	60	61	70	8	22	14
UBIAD1	358	294	341	408	297	293	281	377	224	569	401	431	350	449	256	375	382	332	321	258	340	326	562	380	378	322	311	434	335	238	293	374	303	46	210	229	109	119	286	430	231	451	348	374	401	371	61	155	104
LOC105376737	8	5	6	5	2	8	7	4	3	5	5	3	11	6	5	2	14	8	10	7	5	14	10	3	3	2	6	5	14	14	6	8	6	0	0	4	3	2	1	10	5	15	6	9	5	9	3	3	0
LOC105376739	3	1	1	1	0	0	2	1	2	2	1	0	1	0	1	1	1	2	0	3	1	2	2	0	0	0	1	3	1	7	2	0	0	0	0	0	1	1	0	3	0	0	1	0	2	1	0	0	0
LOC105376740	13	9	15	9	3	7	19	12	6	15	10	11	10	12	8	9	12	7	6	24	14	7	6	4	5	4	8	11	11	9	8	9	11	1	2	4	3	2	2	10	6	3	8	14	7	14	3	1	4
DISP3	249	193	288	201	167	209	249	267	547	1062	323	279	248	136	258	129	346	180	218	150	256	177	694	425	287	180	582	460	304	306	272	376	315	54	221	173	34	73	302	499	687	161	175	901	260	726	137	95	182
LINC01647	0	0	1	1	1	2	0	0	1	3	0	1	0	0	1	0	0	2	4	1	6	1	3	2	0	3	1	1	4	0	1	0	0	0	2	1	2	1	0	1	2	2	0	0	3	3	1	2	3
FBXO2	2089	1550	2426	2243	2038	2546	1677	1669	686	4411	1877	3497	2257	1619	1884	1528	2015	1613	1495	809	1598	1991	4332	3242	2929	2257	1981	2113	1846	1106	1100	1968	1301	136	607	1136	115	169	1563	1623	952	900	1235	2233	2681	1056	216	696	165
FBXO44	2093	2210	3173	3296	2635	2377	2707	2440	1646	2483	1624	3503	1959	3217	1799	2752	1979	2215	1529	2432	2573	2823	3393	3331	2522	2198	1740	2642	1886	1542	1452	1832	1895	266	603	870	73	302	2032	1725	1377	1132	1807	2381	2825	1481	289	963	335
FBXO6	124	127	212	198	140	126	145	142	96	186	111	213	151	187	146	156	152	150	220	132	151	155	203	193	187	151	141	172	96	96	72	111	118	19	45	107	12	29	122	103	100	74	125	132	196	88	23	47	23
MAD2L2	218	202	269	270	242	182	141	159	92	315	153	350	235	242	162	190	238	198	551	127	209	231	366	354	366	155	167	182	163	87	131	176	146	21	88	110	25	28	104	181	167	134	140	182	284	130	36	118	35
DRAXIN	127	70	90	109	66	62	91	58	29	328	48	125	143	47	58	34	172	40	229	31	69	61	186	99	221	71	105	38	108	126	61	110	33	12	116	125	42	7	52	35	77	18	58	131	216	54	18	84	23
AGTRAP	157	95	167	145	111	88	71	99	42	266	153	181	136	94	96	104	171	97	622	45	56	148	252	120	165	127	157	109	90	49	81	92	94	10	50	86	20	29	65	191	129	169	78	139	180	87	5	27	22
C1orf167	186	153	211	226	171	197	201	239	149	223	222	275	238	226	156	190	199	192	145	198	186	181	261	193	171	191	139	283	204	170	152	147	164	14	30	58	17	34	169	170	139	164	163	270	189	168	31	33	29
C1orf167-AS1	0	0	0	0	0	0	0	0	0	0	0	0	1	0	0	0	0	0	1	0	0	0	0	0	1	2	1	1	2	1	1	1	0	2	3	0	4	0	0	1	1	1	0	1	0	2	0	0	3
MTHFR	969	786	1054	1180	921	1073	1077	1169	737	1311	1197	1578	1183	1287	802	1029	1033	960	827	999	1157	1079	1445	1058	914	951	796	1468	1097	839	828	874	919	166	314	473	134	292	933	949	784	768	859	1206	1073	868	236	318	263
CLCN6	1476	1425	1752	1785	1598	1332	1695	1849	1102	2244	1366	1757	1307	2236	1383	1851	1408	1725	1106	1464	1895	1415	2891	1785	1370	2077	1643	2821	2093	1139	1616	1696	1652	421	818	1237	250	575	1960	1606	1082	1512	1154	1424	2291	1267	403	932	409
NPPA-AS1	141	125	139	153	133	106	161	156	97	212	133	140	121	177	125	180	114	127	111	117	171	118	261	136	111	180	174	302	203	135	184	154	185	38	78	110	28	56	219	164	126	164	112	151	181	157	42	88	40
NPPA	16	12	14	32	15	18	11	14	19	16	14	32	17	17	14	17	20	19	34	14	14	24	41	18	16	17	10	21	6	12	7	11	16	7	7	4	7	3	14	10	6	7	11	19	19	10	5	9	4
NPPB	1	1	4	0	1	2	2	0	6	5	0	0	1	2	0	0	2	1	0	1	3	1	0	1	0	17	2	3	0	1	1	1	1	0	0	0	1	0	1	8	2	2	1	0	21	19	1	0	0
RNU5E-1	7	3	5	4	11	9	2	12	8	16	6	19	11	15	699	0	8	9	23	3	4	7	13	6	11	18	4	21	12	0	11	7	7	33	42	28	20	23	795	9	23	2	7	3	21	2	20	87	11
KIAA2013	664	589	815	901	679	481	518	720	396	1000	538	831	589	927	417	663	643	668	616	500	566	624	984	934	637	770	680	892	662	341	575	653	607	67	207	346	89	120	593	733	499	698	416	565	977	557	69	190	92
PLOD1	604	515	759	697	686	664	563	760	671	1039	605	833	728	847	576	650	702	606	1160	590	718	697	1136	947	742	767	567	831	738	414	527	625	553	163	299	414	127	147	561	850	513	925	609	604	855	469	126	307	140
MFN2	3295	3321	4374	4938	4024	3303	3514	3852	2243	5147	2631	4597	2934	5143	3834	4176	3401	3457	3290	2660	3585	3479	6251	5629	4586	4738	3576	4926	3955	2331	2907	4197	3475	583	1493	2230	467	717	3842	2890	2590	3011	2628	3204	5297	2605	511	2005	718
MIIP	208	156	279	275	208	246	171	224	191	307	189	346	222	234	172	183	316	230	335	87	191	250	409	280	227	206	203	230	165	113	138	176	172	30	89	105	22	34	168	209	182	111	178	301	312	155	29	99	37
MIR6729	0	1	1	0	1	1	0	1	4	2	1	0	1	2	0	1	2	0	0	0	1	1	2	2	0	1	1	1	2	1	1	1	1	0	0	0	0	0	0	1	2	0	1	1	1	1	0	1	0
TNFRSF8	6	3	2	2	1	3	0	5	0	4	4	10	1	1	3	1	4	1	12	0	5	2	3	1	0	5	3	0	1	1	2	0	3	0	1	0	6	0	3	2	10	0	1	1	5	1	2	0	0
MIR7846	6	2	7	3	3	3	4	3	0	9	10	6	4	2	1	1	4	1	25	0	13	3	4	4	5	4	5	2	8	1	3	4	1	0	0	0	0	1	3	7	8	1	3	2	5	3	0	0	0
TNFRSF1B	293	127	253	196	127	206	114	238	9	302	426	391	177	105	169	116	288	86	1600	20	464	175	296	184	183	251	174	150	228	77	144	133	147	5	110	133	73	67	132	276	403	57	105	116	261	113	82	84	52
MIR4632	1	0	0	0	0	2	2	0	0	2	1	2	1	0	0	0	1	1	4	0	6	1	0	0	1	1	1	0	0	0	2	0	1	0	0	0	1	0	1	0	3	0	0	0	0	1	0	0	0
VPS13D	7422	7539	6180	10219	8239	6900	8124	7845	4954	12223	7194	9717	7185	11350	7116	9940	8673	8387	9822	6777	7939	8091	15425	9787	9239	10487	5741	11529	8986	5646	6592	8949	8342	1643	3556	4331	1183	2104	7909	8554	6386	5749	5779	7063	11523	6070	1248	4380	2015
SNORA59A	44	22	33	25	30	22	28	28	26	52	17	28	20	31	20	27	30	20	41	15	19	24	47	24	27	23	34	32	21	21	26	27	18	2	11	19	1	5	26	49	39	23	13	20	30	17	1	2	3
LINC02766	18	16	20	12	14	16	13	21	55	25	26	31	8	40	15	14	28	11	26	7	26	20	37	11	7	6	15	22	9	2	15	12	13	28	13	5	15	14	13	11	15	8	25	8	15	23	5	7	14
DHRS3	523	402	559	561	421	419	209	456	149	764	682	663	432	530	366	396	442	438	773	302	290	470	748	564	621	552	413	433	299	154	196	405	461	72	210	282	52	120	265	515	345	226	343	379	511	223	52	208	69
MIR6730	4	0	2	2	1	1	1	2	0	1	6	6	2	1	1	1	2	0	2	0	1	2	1	2	1	2	3	1	2	0	1	1	1	0	0	0	1	0	1	3	5	2	2	2	3	1	1	1	0
AADACL4	0	0	0	0	0	0	0	0	0	0	0	0	0	0	0	0	0	0	0	0	1	0	1	1	1	0	0	0	0	0	1	0	0	0	0	0	2	0	0	0	1	1	1	1	0	0	0	0	0
AADACL3	1	1	1	3	0	2	2	1	0	2	1	0	0	1	0	3	0	0	0	2	1	0	0	2	1	1	1	2	1	0	1	0	0	0	0	0	7	0	2	0	0	0	0	2	1	2	0	0	0
CFAP107	36	11	49	36	17	12	20	22	13	32	26	30	40	23	27	54	45	22	5	8	9	94	12	9	56	54	64	9	22	17	35	11	8	3	33	89	25	36	16	24	13	88	92	19	85	17	4	3	16
PRAMEF12	1	0	0	1	1	0	1	0	0	0	0	1	2	1	0	0	0	0	0	0	0	1	0	0	0	0	1	1	0	0	0	1	0	0	1	0	0	0	0	2	0	0	2	0	0	1	0	0	0
PRAMEF1	0	0	0	0	0	0	0	0	0	0	0	0	0	0	0	0	0	0	1	0	0	0	1	0	0	0	0	0	0	0	0	0	0	0	0	0	3	0	0	0	1	0	0	0	0	0	0	0	0
LINC01784	0	0	0	0	0	0	0	0	0	0	0	0	0	0	0	0	0	0	0	0	0	0	0	0	0	0	0	0	0	0	0	0	0	0	0	0	1	0	0	0	0	0	0	0	0	0	0	0	0
PRAMEF11	0	0	0	0	0	0	0	0	0	0	0	0	0	0	0	0	0	0	0	0	0	0	0	0	0	0	0	0	0	0	0	0	0	0	0	0	6	0	0	0	0	0	0	0	0	0	0	0	0
HNRNPCL1	1	0	1	1	1	0	0	0	0	0	0	1	1	2	0	0	1	1	1	0	0	0	0	0	2	2	0	2	2	0	0	1	2	85	210	197	87	95	0	1	1	1	0	2	1	0	46	201	95
PRAMEF2	0	0	0	0	0	0	0	0	0	0	0	0	0	0	0	0	0	0	0	0	0	0	1	0	0	0	0	0	0	0	0	0	0	1	0	0	3	1	0	0	0	0	0	0	0	0	0	0	0
PRAMEF4	0	0	0	0	0	0	0	0	0	0	0	0	0	0	0	0	0	0	0	0	0	0	0	0	0	0	0	0	0	0	0	0	0	0	0	0	4	0	0	0	0	0	0	0	0	0	0	0	0
PRAMEF10	0	0	0	0	0	0	0	0	0	1	0	0	0	0	0	0	0	0	1	0	0	0	0	0	0	0	0	0	0	0	0	0	0	1	0	0	6	0	0	0	0	0	0	0	0	0	0	0	0
PRAMEF7	0	0	0	0	0	0	0	0	0	0	0	0	0	0	0	0	0	0	7	1	0	1	0	0	1	0	0	0	0	0	0	0	0	0	0	0	2	1	1	0	0	0	0	0	0	0	0	1	0
PRAMEF6	0	0	0	0	0	0	0	0	0	0	0	0	0	0	0	0	0	0	0	0	0	0	0	0	0	0	0	0	0	0	0	0	1	1	0	0	2	0	0	0	0	0	0	0	0	0	0	0	0
PRAMEF27	0	0	0	0	0	0	0	0	0	0	0	0	0	0	0	0	0	0	0	0	0	0	0	0	0	0	0	0	0	0	0	0	0	0	0	0	4	0	0	0	0	0	0	0	0	0	0	0	0
HNRNPCL3	0	0	0	0	0	0	0	0	0	0	0	0	0	0	0	0	1	0	0	0	0	0	0	0	0	0	0	0	0	0	0	0	1	1	0	1	3	1	0	0	0	0	0	0	0	0	0	0	0
PRAMEF25	0	0	0	0	0	0	0	0	0	0	0	0	0	0	0	0	0	0	0	0	0	0	0	0	0	0	0	0	0	0	0	0	0	0	0	0	2	0	0	0	0	0	0	0	0	0	0	0	0
PRAMEF34P	0	0	0	0	0	0	0	0	0	0	0	0	0	0	0	0	0	0	0	0	0	0	0	0	0	0	1	0	0	0	0	0	0	0	0	0	1	0	0	0	0	0	0	0	0	0	0	0	0
HNRNPCL2	1	1	1	2	0	0	1	1	1	1	0	1	1	0	0	0	1	0	1	0	1	1	1	0	1	2	0	1	1	0	2	1	0	83	199	183	87	87	0	0	1	1	1	1	1	0	41	186	89
PRAMEF36P	0	0	0	0	0	0	0	0	0	0	0	0	0	0	0	0	0	0	1	0	0	0	0	0	0	0	1	0	0	0	0	0	0	0	0	0	2	0	0	0	0	0	0	0	0	0	0	0	0
PRAMEF26	0	0	0	0	0	0	0	0	0	0	0	0	0	0	0	0	0	0	0	0	0	0	0	0	0	0	0	0	0	0	0	0	0	0	0	0	2	0	0	0	0	0	0	0	0	0	0	0	0
HNRNPCL4	1	1	0	1	0	0	1	1	0	1	0	0	1	0	0	0	0	0	0	0	1	0	1	0	0	0	0	1	0	0	1	0	0	1	0	0	2	0	0	0	1	0	0	0	1	0	0	0	0
PRAMEF9	0	0	0	0	0	0	0	0	0	0	0	0	0	0	0	0	0	0	0	0	0	0	0	0	0	0	0	0	0	0	0	0	0	0	0	0	4	0	0	0	0	0	0	0	0	0	0	0	0
PRAMEF13	0	0	0	0	0	0	0	0	0	0	0	0	0	0	0	0	0	0	1	0	0	0	0	0	0	0	0	0	0	0	0	0	0	0	0	0	1	0	0	0	0	0	0	0	0	0	0	0	0
PRAMEF18	0	0	0	0	0	0	0	0	0	0	0	0	0	0	0	0	0	0	0	0	0	0	0	0	0	0	0	0	0	0	0	0	0	1	1	0	5	0	0	0	0	0	0	0	0	0	0	0	0
PRAMEF5	0	0	0	0	0	0	0	0	0	0	0	0	0	0	0	0	0	0	0	0	0	0	0	0	0	0	0	0	0	0	0	0	0	0	0	0	3	0	0	0	0	1	0	0	0	0	0	0	0
PRAMEF8	0	0	0	0	0	0	0	0	0	0	0	0	0	0	0	0	0	0	7	1	0	1	1	0	1	0	1	0	0	0	0	0	0	0	0	0	3	1	1	0	0	0	0	0	0	0	0	1	0
PRAMEF33	0	0	0	0	0	0	0	0	0	0	0	0	0	0	0	0	0	0	1	0	0	0	0	0	0	0	0	0	0	0	0	0	0	1	0	0	2	0	0	0	0	1	0	0	0	0	0	0	0
PRAMEF15	0	0	0	0	0	0	0	0	0	0	0	0	0	0	0	0	0	0	0	0	0	0	0	0	0	0	0	0	0	0	0	0	0	0	0	0	7	0	0	0	0	0	0	0	0	0	0	0	0
PRAMEF14	0	0	0	0	0	0	0	0	0	0	0	0	0	0	0	0	0	0	0	0	0	0	0	0	0	0	0	0	0	0	0	0	0	0	0	0	2	0	0	0	0	0	0	0	0	0	0	0	0
PRAMEF19	0	0	0	0	0	0	0	0	0	0	0	0	0	0	0	0	0	0	0	0	0	0	0	0	0	0	0	0	0	0	0	0	0	1	0	0	5	0	0	1	0	0	0	1	0	0	0	0	0
PRAMEF17	0	0	0	0	0	0	0	0	0	0	0	0	0	0	0	0	0	0	0	0	0	0	0	0	0	0	1	0	0	0	0	0	0	0	0	0	1	0	0	0	0	0	0	0	0	0	0	0	0
PRAMEF20	0	0	1	0	0	0	0	0	0	0	1	0	0	0	0	0	0	0	1	0	0	1	1	0	0	0	0	0	0	0	0	0	0	0	0	0	0	0	0	0	0	0	0	0	0	0	0	0	0
LRRC38	4	2	11	10	18	10	3	8	3	3	3	10	2	3	15	7	11	5	4	4	4	15	17	14	21	3	6	1	2	1	0	9	3	0	1	0	1	1	4	2	4	2	4	0	5	4	0	10	1
LOC102724856	1	0	1	0	0	1	0	0	0	0	0	2	0	1	1	2	0	1	2	0	3	0	0	0	0	0	0	0	0	0	0	0	0	1	0	0	3	2	1	0	0	1	1	0	0	0	0	0	1
LOC107984918	0	0	1	1	1	2	1	2	0	1	0	1	0	1	0	1	1	1	1	2	2	0	1	2	2	1	1	0	0	0	0	0	1	0	0	0	3	0	1	1	0	0	0	0	3	0	0	0	1
PDPN	244	188	168	172	135	150	95	201	69	522	259	338	257	148	176	184	288	165	2093	58	137	207	285	217	231	297	319	197	209	113	189	198	176	30	190	213	81	70	129	314	307	123	180	195	355	133	45	101	49
LOC105378612	1	1	0	1	1	0	1	0	0	1	0	0	0	1	0	2	2	0	1	1	1	1	0	3	3	1	0	0	0	0	1	0	0	2	0	1	0	0	1	0	1	1	0	2	0	2	0	1	0
LOC105376756	0	0	1	1	0	0	1	0	0	1	1	0	1	0	1	0	0	1	1	1	0	1	0	0	1	0	0	0	0	0	1	0	0	0	0	0	3	0	1	0	1	1	0	2	2	0	0	0	0
PRDM2	2465	2492	2423	3110	2063	2341	2721	2653	1758	3492	2597	3388	3001	3420	2863	2650	2684	2535	2483	2801	2706	2347	5636	1926	1993	1808	2054	3155	2912	2121	2320	2785	2567	870	1211	1194	880	1005	2447	2622	2335	2460	2412	2211	2368	2421	576	2303	968
KAZN	1112	957	1019	1166	876	1218	1132	1187	554	1609	1215	1375	1246	1261	1324	913	1350	1164	1412	685	1405	1105	2046	970	1438	763	1010	1065	1149	1094	886	1112	1047	149	389	642	316	276	860	1061	825	1572	1337	1327	1199	1016	242	619	324
LOC107985467	56	47	56	76	42	55	128	104	115	201	121	71	71	97	98	102	94	120	90	63	89	68	358	70	113	59	132	167	111	182	145	104	111	55	35	52	20	34	131	182	147	62	116	178	106	204	30	55	33
KAZN-AS1	14	22	27	26	14	27	43	28	32	69	33	34	14	28	41	30	34	27	24	24	41	16	92	17	44	25	53	55	39	92	44	32	35	11	14	14	5	10	40	62	55	29	45	97	15	90	6	12	9
LOC105376759	151	151	104	125	78	170	203	191	100	255	291	174	190	187	203	128	205	184	227	155	357	217	387	85	173	70	140	166	154	249	115	132	156	51	71	60	43	44	94	162	161	220	323	292	130	210	44	66	36
LOC107985469	40	40	36	26	22	48	51	22	30	51	57	47	51	55	30	32	63	49	40	41	87	41	87	18	36	15	23	55	30	68	26	28	51	23	26	29	12	24	30	40	45	46	69	86	29	55	24	25	23
TMEM51-AS1	280	203	279	286	233	281	178	281	143	431	302	407	321	287	303	232	358	241	383	125	262	222	407	243	280	212	251	237	246	180	182	263	220	40	114	148	63	60	176	260	199	380	283	287	291	208	34	91	65
TMEM51	86	73	93	73	59	99	43	63	55	162	91	137	124	64	86	49	131	60	163	23	86	92	139	86	85	92	99	82	47	43	52	59	64	22	50	64	36	21	51	59	97	32	72	87	74	51	19	59	18
TMEM51-AS2	10	9	14	14	15	19	9	7	21	23	27	21	20	20	14	14	25	11	26	5	33	21	21	19	4	11	15	12	11	5	10	15	15	6	8	7	7	5	6	20	16	7	25	8	17	12	2	8	6
FHAD1	154	94	254	262	115	138	312	162	85	154	307	264	157	129	173	257	158	180	86	89	192	434	218	108	326	161	269	151	136	206	218	94	64	32	114	216	98	86	127	141	97	536	633	127	259	136	34	52	39
FHAD1-AS1	10	12	22	26	12	11	24	13	9	20	23	26	18	15	14	15	15	11	11	7	17	33	21	13	20	9	25	17	17	17	11	11	7	2	11	11	13	10	14	12	11	37	41	13	18	11	2	5	4
EFHD2-AS1	13	16	21	26	12	33	20	45	23	39	36	30	34	22	34	26	17	23	32	11	62	36	73	17	63	13	30	41	26	17	30	23	22	16	18	32	18	20	21	38	32	53	62	19	32	30	20	16	10
EFHD2	418	347	517	560	586	568	488	974	502	915	573	615	335	483	1348	453	628	749	928	259	613	465	2627	827	1314	991	892	1325	847	747	907	1173	735	116	254	494	74	246	887	938	765	487	391	641	984	472	159	859	103
CTRC	2	0	2	2	2	3	0	2	16	5	1	1	1	3	1	1	3	1	11	1	12	1	4	2	3	1	1	4	1	3	1	1	1	5	2	0	4	1	0	1	5	0	3	7	0	0	0	0	0
CELA2A	2	3	4	7	6	9	7	4	20	14	3	7	9	16	3	7	8	10	8	11	10	10	13	1	7	5	6	11	6	6	4	10	3	0	1	4	1	1	3	1	6	7	26	9	2	5	3	2	3
LOC105376767	9	1	8	3	5	5	11	7	15	13	5	5	2	20	6	8	9	7	7	7	25	15	14	5	2	5	7	4	12	4	10	7	2	3	0	0	1	4	7	5	8	7	10	5	3	6	1	2	7
CELA2B	25	13	27	24	20	26	18	29	37	42	22	43	35	55	28	32	23	25	21	23	32	35	44	19	23	13	22	43	20	26	34	17	19	5	4	8	4	5	28	21	34	26	60	27	30	29	11	6	7
CASP9	274	247	316	319	300	284	233	279	229	469	284	399	332	437	240	296	334	249	220	248	408	327	430	265	240	229	242	412	333	243	265	274	271	43	110	124	65	58	281	279	269	324	304	318	318	258	50	122	54
DNAJC16	989	1050	1272	1510	1219	838	1071	1168	853	1776	801	1054	831	1883	956	1632	961	1096	1227	1015	966	954	2218	1464	1212	1554	1355	1760	1363	715	1085	1480	1216	311	585	550	149	280	1486	1319	1108	898	790	803	1742	1015	154	601	284
SCARNA21B	2	4	1	1	1	1	3	2	0	5	1	1	4	4	1	2	5	4	2	8	3	0	2	0	5	2	0	5	3	1	4	5	3	0	1	1	2	0	3	4	4	5	6	1	2	2	0	3	0
AGMAT	53	67	82	98	123	91	53	96	67	76	42	116	72	119	88	82	85	99	87	75	65	111	132	137	130	114	53	108	71	40	59	91	70	11	12	22	4	11	75	40	59	54	75	70	105	43	3	38	11
DDI2	945	1204	1176	1377	1082	897	1152	1131	1055	2216	994	1172	945	2065	1095	1618	1012	1079	1358	1008	1095	852	2683	1446	1437	1675	1564	2222	1525	1023	1370	1691	1409	280	616	585	232	377	1749	1552	1386	1150	1115	968	1570	1447	240	617	353
RSC1A1	195	222	235	270	212	174	258	239	208	402	217	227	188	389	221	278	220	216	287	191	210	184	498	256	266	303	288	397	290	204	244	309	261	65	171	150	68	111	292	284	241	204	188	186	310	266	54	164	107
PLEKHM2	2355	2109	2671	2993	2428	3008	2533	2983	1486	2432	2867	4391	3081	2893	2516	2162	2512	2855	2659	2476	2247	3063	4428	2660	2511	1896	1526	2437	1799	2029	1477	1955	1863	323	613	968	197	512	1780	1803	1672	1669	2307	3533	2046	1835	499	1212	510
SLC25A34	53	50	63	56	50	56	77	32	49	63	78	84	62	111	72	40	80	48	36	65	74	34	121	35	50	24	47	77	32	76	31	30	50	21	18	24	9	13	35	51	48	56	98	135	41	60	14	18	9
SLC25A34-AS1	3	1	4	2	1	3	4	1	2	3	3	3	1	4	2	1	3	1	1	1	4	2	6	1	4	1	2	4	4	4	1	1	2	0	0	0	0	0	3	5	1	2	4	3	2	3	0	0	1
TMEM82	0	0	0	0	1	0	0	0	3	1	0	1	0	0	0	1	0	0	0	1	1	0	0	0	0	0	0	0	0	0	0	0	0	4	0	0	2	1	0	0	1	0	2	0	0	2	1	0	0
FBLIM1	22	19	45	40	33	30	27	39	15	32	24	51	20	26	18	21	38	24	62	19	24	34	39	22	60	13	38	41	23	33	16	31	19	6	11	13	8	7	26	28	43	32	24	41	31	52	4	17	30
UQCRHL	125	181	244	221	197	157	126	174	56	233	114	303	132	217	175	208	151	170	173	99	108	268	437	342	290	200	175	304	206	91	153	197	216	64	144	195	36	48	247	156	131	97	93	58	301	117	23	208	54
SPEN-AS1	189	122	221	209	174	189	113	157	197	346	168	241	174	247	139	178	177	160	126	95	169	165	353	224	173	187	204	220	222	84	156	194	142	27	42	70	31	34	149	195	149	212	154	157	227	155	25	54	22
SPEN	3265	3018	3181	3510	2725	3097	2887	3798	3225	5641	3956	4717	3893	5138	3607	3226	3233	3410	3334	2929	4153	3163	6953	3064	3144	3093	3356	4255	4172	2906	3542	3811	3396	1575	2201	2393	1617	1765	3282	3969	3442	4436	4166	3718	3159	3566	1262	2616	1750
ZBTB17	620	500	683	641	628	610	525	672	500	899	618	1018	672	886	527	482	692	594	708	496	525	649	1143	725	556	532	548	655	515	406	478	547	557	117	269	396	164	166	440	545	495	638	552	712	579	487	115	269	163
SRARP	83	60	61	64	45	86	34	77	27	48	110	71	29	71	22	39	42	52	262	65	55	35	119	64	45	48	25	56	55	44	27	60	54	3	14	23	13	17	20	70	144	87	75	95	16	41	18	41	8
HSPB7	32	22	11	28	15	7	19	17	8	35	10	30	21	21	20	16	27	17	41	11	8	23	34	14	17	29	16	11	21	17	14	16	17	7	15	7	7	6	17	11	12	23	36	19	30	4	1	12	11
CLCNKA	2	1	1	3	1	1	5	6	0	4	2	4	3	1	5	2	1	6	3	4	3	8	4	1	10	0	4	2	1	1	0	4	0	1	3	3	3	1	2	2	0	14	8	2	3	3	1	2	2
CLCNKB	4	1	2	3	1	8	5	6	3	14	5	8	1	8	3	4	10	2	2	3	3	3	9	4	10	6	4	4	1	6	2	0	3	1	4	3	5	1	3	11	2	16	9	8	12	2	2	3	1
FAM131C	96	40	73	100	58	77	60	75	26	82	58	188	68	120	91	58	122	87	57	45	55	87	147	94	155	105	59	101	97	82	62	89	57	4	33	37	13	16	88	155	30	154	65	92	167	50	14	47	11
EPHA2	36	31	52	44	50	56	97	70	45	48	32	61	167	76	27	14	37	30	111	24	115	77	39	39	21	35	30	38	23	126	18	30	24	11	10	39	43	8	18	36	59	50	60	24	31	19	28	17	22
EPHA2-AS1	6	2	7	3	3	3	4	10	2	6	4	5	9	5	5	2	7	1	7	2	6	3	3	2	2	3	3	10	4	4	1	6	3	1	2	3	12	2	3	1	7	4	4	2	2	0	0	3	3
ARHGEF19	19	14	24	13	12	17	22	12	14	26	19	24	18	16	28	6	31	13	36	8	22	23	21	11	15	8	19	19	8	22	9	12	10	1	5	0	5	5	19	18	16	7	25	23	18	9	0	8	4
ANO7L1	19	14	23	24	6	17	27	14	23	32	15	19	34	26	17	21	29	9	20	27	40	33	23	26	26	7	13	13	9	14	11	22	4	8	4	11	7	4	8	21	11	13	23	31	20	10	3	3	0
CPLANE2	156	152	197	217	192	245	142	193	98	176	186	379	200	146	139	168	200	167	99	126	166	314	225	194	180	126	105	152	84	119	67	109	86	16	34	31	7	16	91	89	78	66	155	240	163	113	16	51	11
FBXO42	795	848	876	902	889	712	882	933	807	1361	756	925	647	1260	791	1034	793	855	1067	746	911	801	1853	1091	992	987	874	1383	958	578	837	935	894	186	367	422	86	214	915	982	873	623	741	745	1082	795	142	420	194
SZRD1	542	507	535	564	443	456	388	463	204	687	547	679	481	586	396	430	524	450	711	330	409	487	762	537	543	502	417	472	447	364	365	463	454	92	369	488	164	207	354	407	309	533	392	499	537	376	118	253	173
SPATA21	270	277	282	288	234	239	214	271	136	410	332	336	286	351	239	237	265	235	383	185	240	257	457	278	298	302	247	293	258	237	199	265	273	34	123	165	58	79	205	251	198	341	246	318	272	240	44	103	71
NECAP2	616	393	539	469	345	435	312	354	288	830	530	667	494	428	350	367	608	344	655	185	393	429	859	514	459	458	474	487	456	262	327	386	417	76	293	326	146	119	288	490	372	477	408	434	616	348	80	148	100
LINC01772	154	112	112	112	81	136	141	131	151	252	192	147	201	154	114	147	182	110	95	138	201	124	267	79	119	85	158	164	184	193	143	136	142	62	66	96	40	80	103	181	157	187	183	193	105	198	63	57	66
CROCCP3	591	529	492	495	384	619	553	609	513	932	801	866	724	691	531	555	794	502	297	697	631	642	1099	395	489	333	504	709	618	584	508	459	523	132	208	303	96	178	397	696	554	670	727	840	428	669	149	174	151
RNU1-1	14045	9158	7925	4485	5502	6499	4226	5564	1256	6104	4405	14709	1581	6387	20065	3570	18938	3023	2875	1886	7347	14361	8873	3905	2452	941	2811	4886	4551	2915	2761	3131	3062	2192	7858	7174	1903	3310	2978	3675	2756	3778	1706	1566	7760	4399	605	8787	925
TRN-GTT5-1	0	0	0	0	1	0	0	1	1	2	0	0	2	0	0	0	0	0	1	1	0	0	0	0	0	0	0	0	0	0	1	1	0	0	0	0	2	0	0	0	0	0	0	0	0	1	0	0	0
LINC01783	6	13	16	9	11	10	23	17	62	54	4	19	24	29	19	9	15	9	26	18	81	16	15	17	9	10	11	23	14	8	7	14	10	14	5	8	8	3	25	14	17	10	14	9	18	13	6	5	1
TRE-TTC4-1	1	4	4	1	2	2	4	3	12	7	1	5	6	5	2	4	2	1	6	4	20	2	3	3	1	1	3	8	3	3	3	3	3	0	0	0	0	0	1	3	4	4	2	2	5	2	1	0	0
TRG-CCC1-1	0	0	0	0	0	1	0	0	2	0	0	0	0	0	0	0	0	0	0	1	1	0	0	0	1	0	1	0	4	0	1	0	0	0	0	0	1	0	0	2	1	0	0	1	0	1	0	0	0
NBPF1	1507	789	1599	1066	974	1433	911	1360	821	2537	850	1909	1374	1664	1654	1067	1732	1245	751	777	976	944	2387	1675	2020	1328	1533	1404	1553	945	1244	1135	952	179	435	670	262	182	1014	1491	747	2179	1314	1468	1644	1111	156	400	208
CROCCP2	359	276	227	297	203	416	224	334	303	495	224	372	376	434	310	338	253	331	261	406	269	367	444	588	477	411	190	356	440	182	271	316	341	40	57	111	47	37	322	365	292	422	317	451	250	325	30	126	44
MST1P2	54	37	61	36	45	48	42	43	36	90	40	84	60	28	39	33	74	47	47	55	62	72	89	38	43	42	44	50	37	35	32	27	44	6	24	31	12	18	29	72	39	49	30	51	45	45	7	12	9
LOC107985736	22	19	36	23	20	13	68	24	48	50	19	86	22	30	21	24	15	34	26	64	35	24	70	17	23	26	30	30	18	47	30	16	9	23	23	6	9	7	26	23	20	10	11	26	23	10	5	5	2
RNU1-3	12246	8017	6715	3966	5002	5841	3795	5000	1059	5147	3805	13118	1411	5465	17335	3062	16388	2744	2585	1677	6714	12990	7625	3522	2151	819	2387	4221	3958	2522	2408	2669	2665	2190	7809	7141	1870	3312	2563	3186	2352	3256	1478	1354	6776	3771	618	8731	943
TRG-CCC4-1	0	0	0	0	0	0	0	0	5	1	0	0	1	0	0	0	0	0	0	0	4	0	0	0	0	0	0	0	0	0	0	0	0	0	0	0	0	0	0	0	0	0	0	0	0	0	0	0	0
ESPNP	6	1	7	5	5	5	6	3	3	6	3	8	3	4	1	1	15	2	3	2	6	7	6	7	6	4	7	7	5	6	5	4	0	0	4	3	3	2	0	13	4	2	7	3	12	3	0	1	1
TRG-CCC5-1	0	0	1	0	0	0	2	0	7	10	0	0	0	1	0	0	0	0	0	0	12	0	0	0	1	0	0	1	1	0	0	0	0	0	0	0	0	0	0	0	1	0	1	0	0	0	0	0	0
RNU1-4	3502	2326	2067	710	1076	1138	886	922	212	1119	830	2290	257	1912	5209	865	4801	572	626	364	1197	2519	1738	668	434	188	572	1101	1013	608	473	566	583	1135	3894	3429	890	1694	746	633	593	687	311	321	1396	755	315	4264	423
MST1L	16	14	64	21	30	24	68	58	33	37	36	92	30	31	30	21	46	48	23	79	61	34	72	22	37	36	44	37	20	51	43	16	15	18	34	19	14	13	36	48	14	36	22	39	50	15	9	13	7
MIR3675	0	0	0	0	1	0	1	0	0	0	0	0	0	1	0	1	0	0	0	1	0	0	2	0	0	0	0	0	0	0	0	0	0	0	0	0	0	0	0	1	0	0	0	0	0	0	1	0	0
TRG-CCC1-2	0	0	0	0	0	0	0	0	2	5	0	0	0	0	0	0	0	0	0	0	0	0	0	0	0	0	1	1	0	1	0	0	0	0	0	0	0	1	0	0	0	1	0	0	0	1	0	0	0
LINC03126	12	14	29	15	20	10	22	18	92	69	14	37	40	44	30	12	27	9	22	22	125	13	26	15	27	11	22	27	18	15	20	10	5	28	4	14	19	6	40	12	13	17	25	8	24	16	10	9	2
TRE-TTC3-1	2	4	6	2	2	1	4	2	11	15	3	5	4	13	5	2	2	1	3	4	20	2	4	3	3	1	8	5	2	1	3	2	2	0	0	1	0	0	5	3	2	3	6	1	7	3	0	1	0
TRN-GTT13-1	1	0	0	0	0	0	1	0	0	0	0	0	0	0	0	0	0	0	0	0	0	0	0	0	0	0	0	0	0	1	0	0	0	0	0	0	0	0	0	0	0	0	0	0	0	0	0	0	0
LOC105376805	45	10	83	31	49	17	27	30	21	76	40	91	30	54	27	22	79	28	28	16	21	16	99	73	55	47	61	46	18	23	35	31	10	4	21	17	4	9	21	59	23	21	28	22	76	16	6	18	3
TRN-GTT4-1	0	0	1	0	0	0	0	0	8	4	0	2	0	1	0	0	1	1	0	0	4	0	2	1	0	0	1	0	1	0	1	0	0	0	0	0	1	0	0	0	0	1	2	0	0	0	0	0	0
RNU1-2	2290	1591	1362	513	821	842	626	639	154	791	552	1411	178	1154	3156	553	3183	420	484	264	856	1877	1157	483	297	120	366	712	699	387	313	384	398	1139	3900	3434	890	1699	451	421	412	446	207	219	925	506	308	4277	425
CROCC	760	544	920	558	530	826	740	648	407	1083	1030	1366	977	854	635	476	1083	545	330	695	674	1117	1280	736	832	513	948	766	660	724	639	450	486	79	182	508	128	178	383	678	574	1633	1356	950	779	657	121	147	106
MFAP2	3	1	4	2	2	1	2	1	4	0	3	2	2	2	2	3	8	1	2	3	5	4	4	1	2	2	4	6	5	1	1	4	5	0	1	2	1	1	3	3	6	4	3	5	7	3	2	5	5
LOC105376806	2	1	0	1	1	1	1	1	5	0	1	0	0	4	1	1	1	1	1	0	1	1	1	0	1	1	1	2	0	1	2	0	3	0	1	1	0	1	1	0	0	0	3	2	1	0	0	1	2
ATP13A2	2954	3563	4286	4844	4276	3230	4470	4429	2210	3715	2432	4383	3511	5212	2699	4487	2843	4302	2373	3926	4042	4390	4106	4591	4852	4102	2637	5202	3730	3055	2571	3551	3918	446	702	1710	133	627	3761	2845	1888	2330	2919	3833	4718	2679	619	1734	470
SDHB	885	930	1317	1346	1148	917	808	762	471	1296	626	1785	653	1389	805	1244	938	868	1055	585	673	1138	1693	1749	1188	1340	892	1250	875	418	654	1109	859	118	365	493	73	129	831	821	609	598	623	529	1741	548	69	465	147
PADI2	5233	3286	4725	5602	3617	4381	2104	4210	1119	9337	4166	6283	5447	3978	4455	2906	6001	3646	3808	997	3614	2981	6687	4038	3909	4619	5079	3924	5852	1869	4210	5959	3723	373	3704	4220	2075	1493	2788	4341	3094	6267	2524	3596	5977	3264	1010	1640	1151
LOC105376808	0	1	0	1	0	0	0	0	0	0	2	0	0	1	0	0	0	1	0	0	0	0	0	0	1	0	0	0	0	0	0	0	1	0	0	0	2	3	0	0	0	0	0	0	1	0	0	0	0
LINC02783	0	0	0	0	0	0	0	0	0	0	0	0	0	1	0	0	0	0	0	0	0	0	0	0	0	0	0	0	1	0	0	0	0	0	0	0	1	0	0	0	0	0	0	0	0	0	0	0	0
PADI1	4	1	2	2	5	1	0	5	2	25	34	9	5	2	9	4	14	2	1	0	2	2	14	7	5	5	1	5	1	1	4	4	1	0	7	14	18	12	5	1	0	0	0	6	23	3	0	0	0
PADI3	0	0	0	0	0	0	0	0	0	0	0	0	0	0	0	0	0	0	0	0	0	0	0	0	0	0	0	0	0	0	0	0	0	0	0	0	7	0	0	0	0	1	0	1	0	0	0	0	0
MIR3972	0	0	0	0	0	0	0	0	0	0	0	0	0	0	0	0	0	0	0	0	0	0	0	0	0	0	0	0	0	0	0	0	0	0	0	0	1	0	0	0	0	0	0	0	0	0	0	0	0
PADI4	0	0	1	1	1	3	1	0	2	1	15	1	7	1	3	0	0	3	4	1	4	5	17	1	1	2	0	0	0	2	2	3	0	0	0	3	6	4	6	3	3	0	1	0	1	4	0	1	0
PADI6	0	0	0	0	0	0	0	0	4	0	0	0	0	0	0	0	0	0	0	0	1	0	1	0	0	0	0	1	1	0	0	0	0	4	0	0	5	1	0	0	0	0	0	0	1	0	0	0	0
RCC2	782	832	936	964	859	700	715	968	925	1547	925	1220	821	1433	527	941	894	954	1150	849	857	791	1380	1211	788	1129	894	1125	922	516	838	878	1048	213	416	359	140	224	813	1169	976	787	705	862	1152	701	155	396	208
ARHGEF10L	1070	827	1026	1047	961	1205	839	1103	597	1432	1059	1669	1282	1075	883	707	1251	932	1003	737	1005	1314	1274	1152	1166	931	796	1055	866	670	603	836	747	97	324	458	106	207	703	1017	685	522	803	1188	1048	679	194	304	205
LINC02810	0	0	0	0	0	0	0	0	1	1	0	0	0	0	0	0	0	0	0	1	2	0	0	0	0	0	0	0	0	0	0	0	0	0	0	0	3	1	0	0	0	0	0	0	0	0	0	0	0
ACTL8	1	0	1	0	0	1	2	0	0	0	2	0	1	0	0	1	2	0	2	0	0	0	1	0	1	0	0	0	0	0	2	0	1	0	0	1	8	3	0	1	0	0	0	0	1	1	0	0	0
LOC105376809	1	0	0	0	1	0	0	2	0	1	0	1	0	0	0	0	1	0	1	0	3	1	1	0	0	0	0	1	0	0	0	0	0	0	1	1	2	1	0	0	0	0	0	0	0	0	0	0	0
LOC105376812	0	0	0	0	1	2	1	0	1	1	0	0	0	1	2	0	0	0	0	0	0	0	1	0	2	0	0	1	0	0	0	0	0	0	1	1	1	1	1	1	0	1	0	0	1	0	0	1	0
LINC01654	1	0	2	1	0	0	1	1	0	2	1	0	0	0	2	3	0	0	1	2	3	1	7	5	1	0	1	0	2	1	0	0	3	1	0	1	0	0	2	0	0	3	2	1	1	4	0	2	0
IGSF21	718	1147	905	1114	1175	738	839	1019	462	894	664	971	939	2135	696	921	675	1130	254	1360	1220	968	1075	1169	1034	924	586	1521	1010	647	551	721	1026	196	196	592	46	247	1076	461	239	488	829	911	1127	726	236	457	127
IGSF21-AS1	92	84	63	50	74	70	52	109	31	106	147	102	109	151	72	74	104	67	16	187	134	72	163	61	49	42	40	167	113	81	82	30	131	13	20	28	12	26	68	69	33	74	127	106	43	110	28	13	8
KLHDC7A	7	0	3	11	2	0	0	2	0	4	3	2	1	0	2	49	2	0	0	0	0	0	2	2	9	18	0	1	0	0	2	7	0	0	0	1	6	3	3	1	4	7	0	1	10	12	0	22	3
PAX7	20	16	21	23	30	14	23	36	32	63	16	20	18	34	45	54	14	36	13	15	37	20	72	51	31	143	50	102	77	39	56	45	40	28	19	42	10	25	144	60	30	19	10	24	115	77	24	31	9
TAS1R2	1	0	0	0	0	0	0	0	0	0	0	0	1	0	0	0	0	0	0	0	1	0	0	0	1	0	0	0	0	1	0	0	0	1	0	0	3	0	0	0	0	0	0	0	1	0	0	0	0
ALDH4A1	1104	1018	1239	1164	962	1193	716	832	538	1171	1889	1660	1503	883	1083	997	1121	782	2771	435	853	1521	1495	1133	1506	942	669	1000	620	567	300	730	907	60	143	284	43	133	571	707	770	319	985	1102	717	696	84	224	128
MIR4695	0	0	0	0	1	0	0	0	0	1	1	0	0	1	1	0	0	0	1	0	0	0	0	0	1	0	0	0	0	0	0	0	1	0	0	1	0	0	1	2	0	0	0	0	0	0	1	0	0
MIR1290	0	1	0	0	0	0	1	0	0	1	0	0	0	0	0	0	1	0	0	0	0	0	0	0	0	0	0	0	0	0	1	0	1	0	0	0	0	0	0	0	0	1	2	0	0	0	0	0	0
IFFO2	567	582	644	778	628	517	704	661	498	898	493	686	986	939	489	615	534	645	1083	519	847	652	1093	698	595	578	564	801	628	559	500	639	605	148	267	358	261	160	578	654	607	622	614	766	680	634	181	314	153
LOC105376815	4	2	5	2	2	2	2	1	1	6	5	4	8	2	2	4	7	1	10	0	5	0	7	1	1	4	7	2	3	2	3	3	5	3	2	5	5	0	1	1	2	10	2	2	6	1	2	1	1
UBR4	9164	8870	10794	10806	8994	8357	10912	10836	7055	14620	8710	11560	8670	12994	8536	10597	10960	9717	9058	8707	11768	9492	16492	9963	10122	10980	9930	14623	11057	7780	9071	9725	9847	2112	4388	6304	1567	2875	10108	10447	9328	8121	7873	9731	11631	8515	2077	5161	2722
EMC1-AS1	80	73	72	90	101	77	73	82	75	133	56	91	65	112	64	87	95	81	88	60	104	80	131	90	104	91	71	103	84	43	60	88	67	7	16	23	11	8	55	68	67	74	53	75	111	52	6	14	9
EMC1	1837	1978	1853	2447	2294	1615	1940	1972	1356	2878	1436	2165	1532	3086	1692	2461	2115	1911	1963	1694	1980	2071	3831	2646	2485	2370	1542	2756	1827	1214	1598	1991	2071	346	813	932	206	412	2029	1977	1429	1506	1532	1642	2689	1393	296	996	402
MRTO4	542	672	905	867	762	688	591	617	354	794	436	1092	653	1003	493	654	599	648	738	772	551	759	886	757	701	713	546	746	562	374	423	627	601	45	154	223	25	84	501	424	405	379	489	559	932	372	51	222	81
AKR7L	64	38	76	59	51	62	68	52	35	66	96	83	74	73	46	55	91	57	39	52	80	68	85	58	67	40	74	63	55	51	49	38	40	10	25	23	3	19	32	62	47	36	61	69	63	44	11	17	10
AKR7A3	114	84	111	101	85	90	92	82	45	168	115	153	155	97	76	95	136	82	52	91	117	122	132	77	102	74	87	107	82	65	45	80	80	9	46	52	13	21	47	120	46	71	107	131	94	59	11	17	20
LOC100506730	273	233	242	279	182	208	263	190	134	404	272	314	302	360	231	208	227	222	136	189	329	241	342	189	226	206	237	268	240	214	180	245	206	58	151	111	58	81	179	243	192	191	349	246	217	222	46	80	80
AKR7A2	1183	888	1524	1486	1114	1087	944	964	549	1668	946	1737	1268	1310	906	938	1236	954	700	731	887	1199	1683	1136	1143	993	983	1083	904	558	610	996	841	79	298	428	100	131	636	689	577	630	1090	1048	1224	600	110	235	175
SLC66A1	322	227	364	361	307	333	291	330	213	396	373	436	340	352	234	353	329	273	319	300	311	317	542	344	279	328	258	399	279	234	237	279	258	38	126	147	30	72	268	235	229	300	303	410	339	295	68	80	35
CAPZB	2180	2337	3243	3161	2761	2089	2278	2465	1135	2796	1639	3382	1741	3477	1802	3068	2247	2381	2478	2309	2297	2599	3059	3140	2336	2740	1889	2901	2180	1247	1714	2163	2302	467	1010	1151	228	492	2281	1886	1657	1391	1456	1735	3237	1376	270	1051	456
LOC105376819	20	14	19	13	7	22	7	13	11	20	28	25	16	14	12	14	20	5	7	14	19	22	23	10	15	10	20	27	18	10	16	28	15	2	13	6	0	7	15	19	9	5	16	15	15	24	5	11	5
LOC105376818	2	0	0	2	0	3	1	1	2	1	3	2	3	1	0	2	2	0	0	0	4	1	5	2	2	0	2	1	0	1	3	0	3	0	3	1	1	0	4	2	3	0	1	0	3	0	0	0	0
LOC105376817	8	6	9	18	11	14	7	16	10	19	17	21	7	15	12	5	13	6	5	8	13	16	12	9	12	7	17	20	12	11	7	17	7	3	10	3	0	5	12	6	12	6	12	15	12	21	5	9	8
MICOS10-DT	2	1	1	0	6	2	1	2	2	2	4	2	0	4	3	0	0	2	1	1	4	1	6	1	1	2	4	0	2	3	0	3	2	1	0	1	1	0	2	3	2	0	3	5	4	4	0	1	1
MICOS10	446	597	660	607	646	599	525	585	413	833	439	817	443	839	673	715	519	636	564	456	468	642	1462	915	803	855	648	793	599	346	499	658	667	109	225	165	38	91	692	572	534	467	516	485	933	481	74	247	116
MICOS10-NBL1	1057	1360	1521	1903	1842	1465	1349	1718	1362	1481	887	2080	1481	1980	1123	1511	1214	1683	1268	1413	1251	1262	1682	2450	1345	1816	1120	2316	1486	877	1110	1380	1273	170	386	479	37	229	1634	1173	1110	681	1155	1902	2036	1128	238	603	220
RPS14P3	36	23	22	32	23	27	21	29	17	36	36	22	32	34	11	33	25	30	34	30	27	21	66	15	30	29	26	47	29	22	39	36	26	11	30	24	14	16	26	47	22	30	21	36	20	36	5	14	19
NBL1	1036	1315	1476	1860	1796	1399	1320	1692	1401	1424	854	1997	1465	1958	1058	1466	1177	1635	1228	1409	1250	1204	1544	2371	1296	1743	1060	2259	1456	841	1075	1325	1216	175	384	485	38	231	1565	1109	1076	635	1119	1876	1927	1102	241	603	221
HTR6	32	38	51	69	48	31	61	51	51	74	40	32	33	52	54	37	32	30	34	62	68	42	81	54	59	31	46	43	35	44	36	66	37	10	11	16	2	6	64	57	43	22	29	81	37	56	9	24	10
TMCO4	102	56	94	101	69	83	68	76	31	122	112	134	84	58	88	66	108	63	99	29	56	91	130	66	110	78	82	65	57	62	47	68	53	4	32	55	20	23	49	51	49	63	83	81	87	58	12	33	14
RNF186	0	0	0	0	0	0	0	0	0	0	0	0	0	0	0	0	0	0	0	0	0	0	0	0	0	0	0	0	0	0	0	0	0	0	0	0	0	0	0	0	0	0	0	0	0	0	0	0	0
LOC105376823	2	10	5	10	4	4	1	6	15	15	6	8	7	24	5	2	2	8	7	5	7	5	7	6	6	4	9	13	3	1	8	7	6	0	10	1	2	1	6	7	3	5	6	2	4	2	1	4	1
OTUD3	549	915	740	802	759	842	850	700	818	1275	626	862	656	1490	811	1080	688	751	906	712	842	768	1827	960	1080	806	770	1011	1049	597	661	837	884	207	247	265	98	143	815	897	678	464	852	659	885	631	91	383	135
PLA2G2E	0	0	0	2	2	0	0	1	4	0	1	1	1	1	0	1	0	1	3	2	4	0	0	0	1	0	0	1	0	0	1	0	0	0	0	1	0	0	0	0	0	0	0	0	0	1	0	0	0
PLA2G2A	0	1	0	0	2	0	3	0	2	0	0	0	0	0	1	0	2	0	10	0	1	1	0	0	0	0	0	0	1	1	0	0	0	0	0	0	2	1	0	0	0	0	0	1	0	0	0	0	0
PLA2G5	41	76	93	72	90	70	30	58	28	81	101	107	66	71	61	68	79	35	175	39	35	115	52	94	59	28	76	96	33	20	15	30	83	13	30	25	9	16	33	35	32	16	95	58	46	43	10	31	22
PLA2G2D	3	0	2	1	1	2	3	2	0	0	1	2	0	1	0	2	2	0	4	2	3	2	0	2	0	0	0	0	0	0	0	1	0	0	1	0	5	1	1	0	0	0	0	1	0	2	0	2	0
PLA2G2F	2	1	3	1	2	1	2	2	8	1	3	2	4	2	0	3	8	1	1	1	1	1	4	0	1	1	2	1	1	3	1	2	0	1	0	0	6	4	0	1	1	1	0	5	1	5	1	0	0
PLA2G2C	8	3	10	5	2	4	7	9	8	15	17	8	13	8	3	9	14	9	6	10	13	9	13	9	5	5	8	5	13	7	12	6	2	1	4	3	2	2	5	8	6	4	7	12	9	8	0	2	4
UBXN10	428	231	433	396	282	218	272	399	396	966	424	295	374	316	216	483	377	293	323	222	156	303	777	373	345	611	631	525	357	190	593	418	278	89	360	384	114	163	453	733	490	417	367	345	646	373	54	91	93
LOC105376825	24	30	40	34	21	15	25	27	37	95	35	21	30	27	16	41	23	22	23	14	8	28	67	24	31	36	65	58	46	26	55	40	33	6	23	12	10	18	59	75	65	30	21	31	42	45	1	5	9
LOC105376826	0	1	2	0	0	1	4	0	2	4	1	0	0	1	0	0	2	0	1	0	1	2	1	1	0	1	5	6	2	2	4	5	1	1	0	0	7	0	0	0	2	0	3	2	1	5	0	0	0
LINC01757	0	0	0	0	0	0	0	0	0	1	0	0	0	0	0	0	0	1	0	0	0	0	0	0	0	0	0	0	0	0	0	1	1	0	0	0	0	1	1	0	0	0	0	0	1	0	0	0	0
LOC105376828	0	1	0	0	0	1	1	0	0	0	0	0	0	0	0	0	0	0	0	0	0	0	0	0	1	0	0	0	0	0	0	0	0	0	0	0	1	1	0	0	0	0	0	0	0	1	0	0	0
VWA5B1	115	61	160	308	82	73	165	97	104	92	223	200	282	109	110	214	166	89	41	107	64	677	48	47	291	96	199	57	99	99	131	53	46	20	87	250	150	93	50	59	53	579	634	81	241	106	41	30	32
LINC01141	73	47	63	77	42	65	23	55	25	126	97	54	20	54	69	71	129	27	39	7	62	99	118	64	68	56	69	61	64	22	64	58	31	6	22	51	9	14	70	55	55	5	55	21	93	81	4	30	23
CAMK2N1	4063	5682	5837	6362	4980	5136	6187	6202	6605	9682	4104	8333	5314	7441	5862	5447	4160	5172	3686	5898	5330	5116	12560	6405	4193	3949	5631	7163	6118	3690	6319	5697	4750	1586	2982	1961	608	1289	7320	4801	6435	3356	4457	4607	4533	5598	945	3889	1890
MUL1	351	366	547	581	564	318	373	434	275	549	329	428	336	518	339	547	452	450	615	308	433	342	615	567	482	411	403	596	396	196	317	391	381	72	156	172	46	88	394	362	345	352	239	373	649	345	61	169	58
FAM43B	177	297	243	258	363	214	237	285	87	154	142	397	277	545	186	267	156	231	133	422	284	309	180	266	246	108	86	111	96	97	79	154	180	13	33	38	7	12	111	76	86	94	163	165	102	84	23	83	15
CDA	4	4	5	2	5	6	5	4	0	3	12	6	2	6	2	3	2	3	12	4	2	6	15	4	3	1	3	4	5	3	3	6	3	2	4	3	2	2	1	4	10	3	8	5	1	5	0	2	1
PINK1	2960	3092	4284	4316	4026	3677	3070	3253	2015	3940	2327	5512	2935	4572	3421	3449	3322	3493	2562	2259	3267	3814	6031	5505	4601	3787	2785	3637	2598	1623	1928	3210	2721	394	1127	1597	260	444	2689	2461	1954	1914	2438	3193	4637	1742	378	1786	455
MIR6084	117	131	194	172	165	142	151	144	91	195	139	214	138	224	119	119	116	157	87	95	154	157	284	249	154	142	123	177	125	96	115	154	141	1	0	5	0	1	116	131	90	112	124	167	217	121	1	3	0
PINK1-AS	1543	1768	2248	2156	2190	1974	1549	1692	1048	2233	1217	2960	1522	2524	1906	1970	1783	1794	1548	1138	1811	2036	3430	3069	2523	2326	1678	2023	1456	833	1050	1806	1589	240	613	831	168	268	1520	1404	1157	1077	1368	1696	2737	907	181	985	233
DDOST	984	1097	1736	1602	1409	989	978	999	627	1551	774	1342	742	1560	902	1296	1142	1087	2314	662	957	1185	1853	1974	1478	1421	1081	1262	944	493	657	1082	1008	141	517	643	80	140	957	818	825	561	787	793	2004	593	93	526	162
KIF17	312	272	378	403	310	265	341	377	202	278	200	460	332	394	297	279	308	334	248	351	401	445	596	358	328	272	214	310	202	240	219	284	222	47	91	174	15	51	229	194	220	201	315	328	399	221	56	157	37
SH2D5	780	782	976	976	883	830	1079	856	805	1149	410	948	693	945	845	588	777	764	657	703	816	600	1673	1061	1006	943	732	1266	763	748	696	804	741	106	219	251	13	107	1041	699	865	302	605	1111	1236	652	135	336	132
HP1BP3	3672	3207	3921	4295	3511	3623	3165	3789	2782	5960	3625	5342	3586	5327	3483	4073	3595	3587	3954	3111	3374	3202	8278	4270	3968	3916	3562	4756	4019	2421	3673	3942	3430	1052	2090	1885	960	1168	3312	3900	3326	4484	3440	3106	4079	3152	708	2236	990
EIF4G3	4523	5073	5981	6625	5540	4814	6054	5643	3569	7361	4196	7154	4660	8326	5359	7521	4880	5391	3982	5093	5546	5490	9675	6782	6099	7227	5136	8469	6416	4111	5088	6498	5865	1890	3645	3783	1248	2046	6401	5095	4260	5051	4690	4308	7551	4565	1298	4570	1881
LOC105376830	93	86	82	104	76	67	147	104	160	231	112	100	116	184	76	141	85	101	86	105	143	63	207	86	116	65	126	188	133	154	146	125	137	49	69	33	41	51	110	166	141	157	127	79	74	141	30	29	34
LOC105376829	42	61	35	47	32	42	86	61	63	105	67	47	68	80	40	60	50	57	38	62	93	41	110	28	48	41	86	124	70	84	86	62	74	16	30	17	16	26	58	82	76	93	95	60	37	96	25	15	14
MIR1256	7	12	6	21	5	5	10	17	11	16	2	7	3	14	8	11	6	10	10	10	9	7	17	3	5	9	14	13	6	3	10	13	10	0	0	0	1	0	17	18	16	6	8	9	6	6	0	0	1
ECE1	871	595	834	913	622	782	522	903	533	1470	1122	1084	1133	718	873	572	1479	835	1661	327	768	787	1736	824	1114	827	1113	836	906	532	693	917	755	135	518	590	331	382	571	1467	928	1092	673	929	1389	759	203	463	394
ECE1-AS1	5	12	7	11	11	18	5	8	13	39	23	16	26	16	11	7	23	14	18	7	30	12	34	7	17	13	16	14	28	3	17	15	9	2	3	2	11	11	9	31	17	23	14	12	26	12	6	2	8
LOC105376832	0	0	2	0	0	0	0	0	0	1	0	1	0	0	0	0	0	0	0	0	0	0	0	2	0	0	4	0	0	0	0	0	0	1	1	0	3	1	0	1	0	0	0	1	0	0	0	0	0
NBPF3	285	262	348	280	260	238	212	412	170	376	246	429	279	549	315	278	280	321	262	230	250	263	462	208	318	296	291	370	236	229	305	244	309	47	104	137	63	47	289	286	258	270	302	306	285	215	52	96	47
ALPL	89	101	162	145	98	114	189	131	50	212	221	184	156	167	145	142	143	134	493	93	137	179	175	159	137	108	87	124	97	275	57	76	119	32	55	112	32	62	73	139	232	131	145	124	106	94	34	163	46
LINC02596	1	0	0	0	1	3	1	0	15	8	1	1	7	7	2	1	2	0	12	1	12	1	0	0	0	3	2	2	2	2	2	1	1	2	0	2	0	0	1	2	0	1	12	1	0	2	1	0	0
RAP1GAP	3866	3896	4126	4074	3467	3785	4487	3990	1991	3040	3515	4582	4196	4959	3647	3554	4991	3715	2202	4643	4903	4143	5927	3489	4408	2516	2121	4047	2616	3210	1974	2533	2887	587	808	1439	150	700	2713	1833	1977	1847	3774	4550	2922	2516	590	2049	520
USP48	2013	1947	2340	2423	2007	1645	1979	1921	1144	3221	1893	2188	1878	2959	1859	2572	2028	1886	1592	1355	1768	1668	5028	2452	2091	2584	2372	2995	2677	1502	2285	2595	2224	366	911	798	538	507	2197	2842	1919	2156	1630	1530	2755	2057	219	839	401
LDLRAD2	51	26	45	71	39	35	48	37	18	40	39	64	61	32	22	36	45	28	62	18	31	97	32	26	41	37	51	39	34	38	25	25	25	10	18	39	21	20	25	41	42	86	108	42	69	41	8	12	24
HSPG2	291	240	362	346	223	311	375	319	135	317	349	488	443	262	210	299	402	241	862	167	295	504	455	246	314	225	350	295	290	303	186	253	221	41	106	185	96	104	191	519	498	705	432	345	357	358	71	185	269
CELA3B	0	0	1	0	0	0	0	0	1	0	0	0	0	0	0	0	0	0	0	0	0	0	0	0	0	0	0	0	0	0	0	0	0	0	0	0	3	0	0	0	0	0	0	0	0	0	0	0	0
CELA3A	0	0	1	0	0	0	0	0	2	0	0	0	0	2	0	0	1	0	1	0	0	0	0	0	0	0	0	0	0	0	0	1	0	0	0	0	1	0	0	0	0	0	0	0	0	0	0	0	0
LINC01635	7	5	12	6	7	7	2	9	6	16	8	5	6	12	7	9	11	6	5	7	2	7	10	12	6	6	8	4	10	2	10	10	2	1	0	2	2	0	3	14	10	7	6	12	7	4	0	1	0
LINC00339	91	47	102	105	95	76	70	75	39	127	98	181	58	145	90	81	84	88	141	36	46	88	232	95	85	181	125	129	91	49	80	115	59	8	32	26	9	13	111	80	110	103	70	73	142	70	3	17	10
CDC42-AS1	6	6	8	7	11	4	6	6	6	12	9	12	6	20	8	4	7	9	11	4	5	8	19	9	7	24	10	17	6	4	11	8	5	0	3	3	4	5	18	10	7	6	12	5	13	3	2	2	2
CDC42	3137	2684	4161	4051	3562	2706	2714	2818	1294	4894	2277	4018	2550	4460	2789	3830	3157	3227	4523	1858	2170	2818	6475	5304	3972	4876	3663	4493	3328	1946	2690	3944	3252	286	1224	1055	384	459	3360	2666	2358	2604	2051	1901	5585	2209	205	1224	391
WNT4	100	150	119	95	99	79	87	88	102	113	80	116	120	143	82	113	132	127	97	123	141	136	128	108	131	40	82	117	72	100	37	63	81	20	22	39	20	27	63	103	90	63	127	146	122	82	16	59	32
LOC105376845	9	8	4	8	3	8	4	3	5	5	4	7	12	5	3	7	13	2	4	4	9	9	8	6	3	5	7	6	9	3	6	1	7	1	1	0	4	1	1	4	5	2	2	9	6	4	1	1	2
LOC105376850	3	5	0	0	2	0	1	2	1	2	3	2	3	2	1	2	9	2	1	2	3	1	1	1	1	0	0	2	4	7	0	0	1	1	0	3	2	0	0	4	3	2	4	0	2	3	0	0	0
LOC107985377	0	0	0	0	0	0	0	0	0	0	0	0	0	0	0	0	0	0	0	0	0	0	0	0	1	0	0	0	0	1	0	0	0	0	0	0	2	0	0	0	1	0	0	0	0	0	0	0	0
MIR4418	0	0	0	0	0	0	0	0	0	0	0	0	0	0	0	0	0	0	0	0	0	0	0	0	0	0	0	0	0	0	0	0	0	0	0	0	0	0	0	0	0	0	0	0	0	0	0	0	0
LOC105376856	0	1	0	0	0	0	0	0	0	1	0	0	0	0	0	0	0	1	0	0	0	0	0	0	0	0	0	0	0	0	0	0	0	0	0	0	3	0	0	0	1	0	0	0	0	0	0	0	0
ZBTB40	1198	1049	1230	1234	1140	962	859	1515	798	1555	1237	1397	1079	1626	987	1216	1151	1151	1137	986	1029	1066	1901	1222	1048	1128	911	1150	1056	665	1166	902	936	240	508	642	201	313	866	959	840	1134	1018	986	996	839	202	523	255
EPHA8	31	35	51	53	33	44	47	26	17	27	18	39	31	39	69	26	75	46	23	29	52	32	84	41	79	20	26	11	11	25	22	27	14	7	5	11	8	1	27	32	12	13	33	53	47	17	2	36	9
MIR6127	0	0	0	0	0	0	0	0	0	0	0	0	0	0	0	0	0	0	0	0	0	0	0	0	0	0	0	0	0	0	0	0	0	0	0	0	0	0	0	0	0	0	0	0	0	0	0	0	0
C1QA	665	161	401	322	237	190	61	338	25	314	568	917	102	108	256	115	594	117	1311	12	129	390	608	338	365	450	212	110	74	25	177	170	140	6	202	133	26	57	202	992	649	26	86	106	549	76	19	167	76
C1QC	632	277	428	396	235	238	77	527	32	531	946	883	140	187	348	164	727	154	1354	14	203	458	852	325	388	400	233	187	163	50	231	235	218	18	333	391	48	211	289	1146	853	53	107	196	572	150	50	245	108
C1QB	955	319	504	442	313	245	85	604	30	646	1233	1418	143	185	476	156	910	170	3103	12	180	598	1207	561	729	758	280	245	155	41	297	246	256	10	626	539	93	262	413	2435	1862	74	131	193	794	119	61	479	175
EPHB2	611	642	729	748	717	449	616	698	458	801	431	805	683	1054	372	730	599	665	748	690	757	666	768	804	508	641	492	865	635	417	568	521	685	150	305	423	186	190	561	525	483	671	507	554	781	570	172	292	163
MIR4684	1	2	0	0	1	0	0	0	1	1	2	2	1	2	2	0	3	3	0	2	3	1	1	0	5	0	1	1	1	0	2	0	0	1	1	1	4	1	2	1	0	2	2	1	1	2	0	0	0
MIR4253	11	19	14	17	17	13	11	15	7	14	11	21	19	21	10	17	15	19	15	15	15	15	16	18	15	13	9	12	9	6	15	15	7	4	3	10	3	4	12	8	14	15	7	12	23	9	1	4	1
LACTBL1	2	0	1	0	0	0	1	0	0	0	0	1	0	0	0	0	1	0	1	0	2	0	0	1	1	0	0	0	0	0	1	0	0	0	0	0	2	0	0	0	0	1	0	0	0	0	0	0	0
TEX46	4	2	4	2	5	1	3	3	0	7	5	4	3	4	2	2	6	3	6	0	2	5	8	3	5	3	6	3	5	2	1	6	5	0	5	1	2	3	4	6	6	5	5	8	4	4	0	1	0
KDM1A	1629	1628	2192	2272	1857	1581	1698	1684	1037	2388	1357	2175	1676	2470	1555	2183	1949	1797	1897	1410	1454	1796	3618	2537	2126	2243	1758	2310	1787	1165	1354	1917	1654	355	925	1017	248	408	1768	1904	1503	1043	1293	1444	2615	1356	225	1080	424
MIR3115	0	0	1	1	0	1	1	3	1	1	0	0	2	2	1	1	1	0	0	1	1	1	2	1	1	1	1	3	3	2	1	2	1	0	0	0	0	0	1	5	4	0	0	0	2	1	0	0	0
LUZP1	1826	2162	2389	3151	2717	1757	2820	2595	1320	2943	1894	2972	2138	4201	1968	3385	1770	2648	2176	2489	2695	2210	4484	3040	2598	3531	2120	4607	2380	2118	1972	3101	2553	625	839	1045	205	666	3343	1939	1363	1249	2203	1954	3356	1859	452	1439	398
HTR1D	3	5	11	16	7	11	6	7	3	17	14	9	0	9	15	10	21	16	10	0	9	4	129	11	17	12	8	9	4	11	5	10	2	1	4	9	3	1	16	5	5	2	9	12	13	6	3	18	0
LINC01355	232	188	219	234	194	151	204	179	220	448	259	226	185	417	155	207	191	220	199	167	128	142	544	183	204	208	266	300	213	165	275	266	202	93	110	66	32	77	210	239	249	266	256	174	183	240	20	53	48
HNRNPR	2863	2496	3402	3531	2759	2274	2444	2452	1625	4562	2365	3933	2420	3990	2532	3256	2702	2540	2993	1769	2057	2410	6322	4036	3233	3654	3207	3631	2915	1738	2709	3497	2752	618	1524	1245	598	705	2998	3138	2663	2570	2184	1802	4050	2156	327	1307	610
ZNF436	889	993	1147	1259	967	623	786	893	1109	1740	706	1114	869	1381	920	1189	772	804	1719	729	830	736	1929	1636	1280	1742	1195	1754	1198	485	937	1065	844	367	588	517	248	240	1382	884	1016	615	686	615	1582	758	178	615	191
ZNF436-AS1	158	118	171	174	177	96	122	121	132	233	133	184	164	211	111	155	177	118	189	115	107	194	242	168	148	148	116	182	128	93	109	132	115	31	50	40	26	29	102	112	195	98	169	142	208	96	16	34	32
TCEA3	152	61	86	65	62	100	63	104	76	168	165	167	110	74	106	49	180	97	107	25	86	94	290	73	94	146	100	90	79	62	62	61	62	42	75	83	36	75	60	69	58	84	106	108	199	62	29	71	37
ASAP3	546	397	539	413	390	426	314	467	214	857	572	779	634	361	555	398	745	473	961	143	428	562	770	542	542	724	535	646	463	290	316	416	415	63	237	313	94	120	357	730	455	383	407	591	789	351	106	130	112
E2F2	0	1	1	2	2	2	1	0	2	0	0	2	5	1	1	4	2	0	31	0	1	2	9	0	1	1	1	1	0	6	0	0	0	3	0	1	7	1	1	3	19	1	0	2	1	1	0	1	5
LOC101928163	0	0	0	0	0	0	0	1	0	0	0	0	0	0	0	1	1	0	2	0	0	1	0	0	0	0	0	1	0	1	0	0	0	0	0	0	0	0	1	2	2	1	0	1	0	0	0	0	0
LOC105376859	3	1	5	1	2	3	8	3	7	12	8	7	3	2	8	5	5	5	2	5	7	8	5	2	5	8	6	9	4	6	3	1	6	0	6	3	4	2	6	7	11	7	5	2	6	6	1	1	2
ID3	576	336	306	416	263	462	191	284	184	898	514	515	563	211	188	223	452	397	990	76	283	368	756	458	470	630	342	308	426	144	162	310	279	41	223	389	122	77	161	545	445	225	140	477	501	152	74	124	89
LOC107984928	0	0	1	2	0	0	0	0	0	3	0	0	0	0	0	0	0	0	0	0	0	1	0	0	1	0	1	0	0	0	0	0	0	0	1	0	3	1	1	0	1	1	1	0	0	1	0	1	0
MDS2	2	1	3	11	0	0	1	0	0	3	1	1	2	1	0	0	1	2	0	0	1	1	2	0	2	1	1	1	1	3	1	6	1	2	0	0	2	0	1	0	2	4	2	1	1	0	1	0	1
RPL11	2832	2019	3142	3081	2380	2824	1639	2434	1205	4171	2440	5083	2531	2874	2924	2326	3444	2156	3592	1021	1606	2690	5557	4070	3237	3529	3119	2555	2726	1612	2277	3318	2384	394	1730	1675	739	591	2203	3228	2407	3820	1985	1985	4792	1868	299	1284	543
ELOA	807	854	1010	1024	829	792	824	856	713	1443	763	1211	773	1251	804	894	888	811	1542	584	846	778	1613	1039	969	965	973	1135	925	588	807	1013	864	296	650	582	254	317	928	1052	806	862	760	746	1145	786	217	564	291
ELOA-AS1	105	123	121	123	97	101	81	97	86	184	88	142	98	161	105	117	104	91	193	73	114	87	217	145	120	112	123	147	109	75	98	134	104	32	60	65	21	36	112	130	105	109	86	77	144	81	21	66	23
PITHD1	1817	1670	2884	2914	2721	1998	2080	1922	1115	2914	1064	2991	1251	2731	2017	2714	1668	2031	2179	1194	1960	2148	5011	4434	2827	3440	2184	3269	2175	803	1631	2477	1601	349	830	957	152	280	2463	1669	1435	1066	1155	1043	3770	1184	189	1050	250
LOC105376860	41	47	61	61	54	49	46	34	17	32	29	70	35	46	41	55	40	39	36	34	51	60	46	57	50	30	31	41	21	20	24	24	37	3	8	15	3	2	31	24	19	25	33	34	56	26	1	8	4
LYPLA2	470	614	771	720	649	508	579	524	235	391	331	900	485	648	346	585	380	389	481	617	658	682	528	642	529	407	292	422	245	209	213	312	385	35	186	189	24	62	319	280	284	216	484	505	499	240	54	157	71
GALE	156	130	215	170	179	121	157	147	104	210	111	186	121	182	169	157	236	167	332	114	134	165	333	228	192	155	127	191	137	88	80	148	109	15	58	63	15	18	134	161	135	100	102	179	224	124	17	60	22
HMGCL	249	173	376	302	227	227	189	233	76	372	259	347	213	206	307	235	376	222	474	90	167	271	521	375	294	304	273	222	210	126	177	257	188	12	120	104	29	41	158	242	181	204	147	199	418	141	22	110	41
LOC105376861	2	2	1	2	1	1	3	3	0	3	3	3	1	5	1	2	2	6	1	0	2	2	4	5	1	3	2	5	2	0	1	1	0	0	2	0	0	1	0	5	2	1	2	7	1	2	0	0	0
FUCA1	213	201	359	358	240	180	214	215	99	340	161	292	170	304	235	312	272	213	278	122	217	241	439	397	313	322	253	230	195	109	147	245	209	14	105	89	21	41	226	258	148	125	152	138	474	121	21	136	48
CNR2	1	2	2	1	2	2	1	1	1	0	2	1	0	2	1	1	3	2	0	1	0	2	1	0	1	1	1	1	2	2	0	1	1	2	2	3	10	0	1	0	2	1	0	1	2	1	0	1	0
MIR378F	0	0	0	0	0	0	0	0	0	0	0	0	0	0	1	0	0	0	0	0	0	0	0	0	0	0	0	0	0	0	0	0	0	0	0	0	0	0	0	0	0	0	0	0	0	0	0	0	0
PNRC2	1189	1170	1451	1498	1353	1092	991	1052	882	2076	1139	1895	1298	2456	1072	1415	1061	1045	1368	860	881	1145	2889	1999	1307	1585	1188	1466	1053	670	1006	1318	1097	214	493	315	191	237	1104	1038	901	902	1134	763	1454	839	78	407	164
SRSF10	1680	1655	1983	1924	1792	1424	1581	1610	1177	3229	1544	2215	1682	2795	1443	2203	1611	1579	1806	1304	1306	1425	4103	2502	1863	2359	2228	2700	1856	1120	1840	2144	1891	305	789	629	355	404	2023	2004	1667	1479	1649	1284	2409	1584	192	675	350
LOC105378615	0	0	0	0	0	0	0	0	0	0	0	0	0	0	0	0	0	0	0	0	0	0	0	0	0	0	0	0	0	0	0	0	0	0	0	0	0	0	0	0	0	0	0	0	0	0	0	0	0
LOC105376863	0	0	0	0	1	0	0	0	0	0	0	1	0	0	2	0	0	0	0	0	0	0	0	0	0	0	0	0	0	0	0	0	0	0	1	0	2	0	0	0	0	0	0	0	0	0	0	0	0
LOC107984931	0	0	0	0	0	0	0	0	0	2	0	1	0	0	0	0	0	0	1	0	0	0	0	1	0	1	1	0	1	0	0	0	0	0	0	0	2	0	0	0	1	0	0	0	0	1	0	0	0
MYOM3	3	0	3	0	0	1	1	6	7	13	4	4	4	0	4	4	3	3	21	1	0	3	4	4	0	4	1	3	3	0	11	5	1	1	2	3	11	3	1	11	10	6	3	3	7	3	0	1	2
MYOM3-AS1	0	0	0	0	0	0	0	0	1	2	0	0	0	0	0	0	0	0	2	0	0	0	0	0	0	1	0	0	0	0	0	2	0	1	0	0	4	0	0	0	1	1	0	1	1	0	0	1	0
LOC105376864	1	0	0	0	0	0	2	2	0	1	0	0	1	1	0	1	0	0	1	1	0	0	2	1	0	0	0	1	2	0	3	0	0	0	0	0	6	0	0	0	1	2	0	0	1	0	0	2	0
IL22RA1	6	1	7	5	3	0	0	3	22	24	13	6	0	2	1	0	0	2	14	3	0	5	8	0	2	1	9	2	3	0	16	8	2	3	19	5	9	9	0	20	10	7	7	4	4	6	1	0	4
IFNLR1	46	23	29	44	18	22	17	37	23	70	66	40	44	23	40	27	36	25	167	11	46	57	86	26	42	43	59	28	34	12	32	51	24	5	24	26	25	21	38	71	43	27	36	40	66	28	12	14	17
LINC02800	0	0	1	0	0	1	0	0	3	0	1	1	1	1	1	0	1	0	3	0	1	1	2	1	0	0	0	1	0	0	0	0	1	0	0	0	6	0	0	1	1	0	0	1	1	0	0	0	2
GRHL3-AS1	3	8	6	4	1	0	2	6	0	10	14	4	8	2	4	4	12	3	15	0	0	7	16	3	1	9	9	5	2	2	3	5	7	1	6	6	11	6	7	6	7	2	4	3	5	7	0	2	1
GRHL3	7	16	18	10	6	13	6	13	17	27	12	21	38	4	13	9	15	4	66	2	13	10	14	14	5	10	31	14	22	2	14	10	11	14	12	19	32	8	10	12	24	16	9	4	15	11	11	1	3
STPG1	181	114	176	199	134	151	172	151	71	230	116	185	135	128	182	163	163	188	164	59	168	190	430	234	228	253	213	248	243	148	188	251	155	36	130	184	66	91	204	183	108	329	162	160	356	119	34	210	45
NIPAL3	2873	2405	2975	3419	2677	3143	2141	2910	956	4868	2293	3390	2263	2989	3660	2860	3489	2499	1905	1102	2473	1879	6699	4306	3995	4091	3153	3591	4669	1767	2921	4249	3552	338	1290	1549	783	816	2885	3505	1876	8361	1883	1946	5226	2438	383	1600	473
RCAN3AS	1	0	0	0	2	2	3	1	0	1	0	2	4	2	2	3	2	1	1	0	2	4	0	2	0	1	3	0	2	2	2	2	2	0	0	2	1	1	0	2	3	6	3	0	4	1	0	0	1
RCAN3	249	164	309	329	176	177	117	224	41	373	203	303	239	207	269	196	338	194	353	58	125	177	566	210	214	286	280	197	344	72	331	359	196	25	185	130	124	106	200	274	136	401	195	119	389	167	26	82	53
NCMAP-DT	18	7	15	14	10	10	1	15	2	22	7	17	12	11	12	12	18	10	21	3	6	7	29	14	12	17	17	12	19	3	21	22	12	0	6	4	5	2	14	12	5	23	10	4	22	10	1	4	2
NCMAP	37	7	14	24	5	17	10	14	2	37	13	36	10	34	16	10	9	22	7	1	13	16	21	29	6	17	10	8	21	7	15	22	8	2	23	9	15	7	15	52	19	24	24	13	14	9	1	9	1
SRRM1	1360	1330	1351	1519	1158	1390	1263	1399	649	2164	1474	1782	1530	1955	1327	1562	1422	1472	1009	1006	1483	1087	3129	1056	1336	1386	1668	2090	2097	1443	1728	2002	1782	457	1187	1304	994	839	1426	1893	1432	1973	1519	1243	1789	1757	541	987	627
CLIC4	4217	3082	4149	3752	2463	3120	1945	2854	795	6716	3029	4906	4262	3915	2497	3245	4174	2546	19307	1065	1636	2237	8439	4116	2915	4468	4246	2608	4182	1965	3214	4137	3935	363	2200	1500	1600	980	1837	3341	4076	4792	2310	2104	4557	2521	333	1262	730
LOC105376876	0	0	1	0	0	0	0	0	1	0	1	1	0	0	0	0	0	0	2	0	0	0	2	0	0	1	0	0	0	0	0	0	0	0	1	0	1	0	1	0	0	1	1	0	0	0	0	0	0
RUNX3	20	3	28	21	5	11	19	16	6	30	45	42	24	14	14	3	19	5	60	3	17	14	19	13	7	18	18	10	12	18	20	9	6	9	8	10	30	18	18	5	23	10	14	5	16	8	9	3	5
MIR6731	0	0	0	0	0	0	1	0	0	1	0	1	1	0	0	0	0	0	1	0	0	1	1	0	0	0	1	0	0	0	1	0	0	1	0	0	0	0	0	0	0	0	0	0	0	0	0	0	0
RUNX3-AS1	5	1	1	1	0	4	2	4	2	6	3	3	1	2	2	1	0	1	15	0	2	0	6	1	1	2	3	0	3	0	3	3	1	7	1	1	36	2	1	0	6	1	2	0	0	1	4	0	5
MIR4425	0	0	0	0	0	0	0	0	0	0	0	0	0	0	0	0	0	0	0	0	0	0	0	0	0	0	0	0	0	0	0	0	0	0	0	0	0	0	0	0	0	0	0	0	0	0	0	0	0
LINC02793	0	0	0	0	0	1	1	0	0	0	0	0	0	0	1	0	0	0	0	0	0	0	0	0	1	0	0	0	0	0	0	0	0	0	0	0	4	0	0	0	0	0	0	0	0	0	1	0	0
SYF2	623	532	769	720	578	514	420	482	242	788	493	858	559	699	500	577	557	520	530	259	358	531	1092	885	679	785	610	604	486	290	446	631	518	88	251	242	111	110	486	510	400	448	393	301	870	324	37	225	64
RSRP1	2154	1674	1877	1795	1752	1504	1635	1928	658	2875	1987	2536	1867	2047	1477	1855	1888	1469	1306	1588	1225	1549	3836	1834	1558	1504	1735	2585	1790	1186	1984	1644	1766	130	921	843	313	455	1513	1692	1481	1762	1088	1280	1426	1797	224	603	349
LOC105376882	3	0	1	6	0	1	4	7	2	0	1	1	2	3	4	0	1	0	1	3	0	1	5	2	0	2	2	1	3	9	3	2	0	0	0	0	3	2	0	3	2	0	4	0	0	0	0	0	2
RHD	84	4	43	70	23	53	84	81	30	50	61	87	84	131	66	35	66	5	45	81	10	41	85	26	36	49	52	55	67	82	69	70	5	10	29	16	16	27	55	93	52	117	126	7	27	54	3	12	9
TMEM50A	642	630	880	914	710	511	659	602	385	1094	523	796	580	898	593	845	743	629	923	506	505	616	1341	1000	795	844	822	938	683	410	686	802	736	140	350	313	131	166	810	794	631	691	463	494	1155	559	86	359	150
RHCE	367	398	547	578	419	294	441	375	319	710	291	510	362	607	355	606	433	397	626	343	360	368	883	625	515	541	515	629	461	258	431	527	490	110	271	229	94	131	525	521	402	404	347	288	707	399	71	271	110
MACO1	856	801	972	1126	816	693	910	849	831	1460	798	1027	822	1349	819	958	826	865	1115	749	782	725	1947	1214	919	1058	943	1154	933	688	851	1102	863	299	502	499	204	274	906	1013	833	842	713	736	1059	822	158	634	217
LDLRAP1	615	404	427	609	331	436	254	331	86	772	429	622	569	517	294	339	590	346	346	150	503	324	928	329	385	479	424	320	646	177	437	628	545	24	304	500	382	216	232	469	431	1454	404	266	657	344	83	179	146
MAN1C1	1049	764	1071	1244	831	590	960	951	1042	1530	1094	1095	1067	1209	721	896	916	942	1827	915	912	892	2198	1074	849	882	1150	832	758	659	774	1002	657	249	495	463	174	292	795	1097	1335	508	669	1229	1020	888	217	599	330
SELENON	1472	1506	1481	1609	1253	1319	1519	1532	660	1558	1513	1953	1876	2012	1065	1233	1467	1303	2317	1687	1685	1621	1417	1103	982	922	980	1344	1162	1268	856	956	1030	222	602	826	293	449	949	1069	1092	1112	1601	1672	1106	1178	427	722	460
MTFR1L	816	944	1111	1207	936	943	961	906	617	1284	729	1408	843	1451	738	1178	801	864	995	927	807	1027	1585	1239	1046	1100	821	990	827	610	641	828	845	153	437	543	104	247	831	838	646	588	793	920	1181	668	133	446	225
LOC646471	246	251	268	249	180	207	227	215	192	374	230	340	256	350	182	257	253	219	188	186	242	270	461	226	192	202	246	306	223	211	211	223	267	49	109	142	34	78	187	284	228	194	263	322	276	242	41	68	66
AUNIP	128	171	174	207	164	177	163	140	110	209	131	230	117	265	179	228	140	127	175	132	154	188	297	247	213	218	154	208	162	95	111	172	158	17	34	36	15	24	158	134	124	79	145	148	240	111	11	73	21
PAQR7	236	173	322	294	228	185	221	215	74	366	243	273	244	233	200	272	280	215	183	193	199	303	350	281	266	258	274	299	224	182	172	220	178	15	75	128	25	39	209	270	213	209	290	283	333	214	30	78	45
STMN1	4037	2627	4401	5910	4324	3598	2656	3426	1239	5641	2570	4981	2962	4817	6921	3911	4367	4761	2201	1912	2479	3266	14061	6243	5897	4336	4328	3789	4305	2548	3839	5910	3009	562	2052	1832	1301	775	3155	4040	2924	5020	2020	2440	5018	3204	365	5031	826
MIR3917	107	55	114	135	131	109	54	79	23	136	50	140	59	109	166	82	108	123	60	22	41	100	376	187	158	179	142	94	89	34	81	124	68	0	0	0	0	0	70	95	62	150	45	84	191	47	0	0	0
LOC105376885	3	4	3	4	4	4	5	1	1	1	0	4	1	5	3	0	2	2	0	4	1	2	7	2	4	3	2	3	0	1	1	0	2	0	0	0	6	0	2	1	3	3	3	2	1	4	0	0	0
PAFAH2	209	203	241	256	181	206	153	222	138	390	196	327	206	219	206	216	251	179	259	140	187	208	429	254	257	232	241	236	229	130	221	233	207	38	123	127	62	63	169	214	193	280	180	154	289	183	34	87	34
EXTL1	1079	1411	1478	1582	1471	1304	1428	1479	668	1022	1093	1934	1626	2135	1041	1298	1063	1463	358	1767	1479	1910	1378	1352	1034	816	626	1201	870	1010	602	872	1075	117	137	329	17	136	817	546	474	471	1166	1785	1035	797	141	411	166
SLC30A2	10	12	17	15	15	15	5	18	19	12	18	11	32	30	13	11	13	6	12	12	47	18	16	11	8	5	5	13	10	13	12	5	6	6	1	3	5	3	3	12	16	7	20	29	12	14	11	8	6
LOC105376910	1	0	0	0	0	0	0	0	0	0	0	0	0	1	0	1	0	0	1	0	3	0	1	0	0	0	0	0	0	0	0	0	0	1	0	0	3	0	1	0	1	0	1	0	0	0	0	0	1
TRIM63	0	4	0	0	0	4	0	0	0	0	0	2	0	0	2	1	0	0	6	0	2	2	6	1	2	0	0	0	3	2	0	1	1	0	0	0	1	1	1	4	5	0	1	3	0	1	0	0	0
PDIK1L	412	428	503	557	411	268	292	433	313	684	351	468	324	704	409	565	468	454	416	304	260	299	1099	711	568	673	554	647	420	207	431	651	454	88	208	152	79	97	546	550	350	348	329	297	639	359	39	273	90
FAM110D	20	26	33	23	23	18	6	14	4	29	16	35	25	21	13	20	28	11	36	12	23	23	20	38	21	27	16	14	10	9	4	12	16	1	1	9	1	5	4	15	26	19	17	21	10	11	5	11	4
C1orf232	0	0	2	0	0	0	1	1	1	2	3	1	0	0	0	0	6	1	1	2	0	1	1	4	1	1	0	1	1	0	0	1	1	0	1	0	1	1	2	0	0	0	0	0	2	0	0	3	0
ZNF593	99	62	124	111	187	148	76	95	59	151	79	202	88	144	101	133	111	134	112	88	82	125	200	157	111	137	88	149	110	58	57	71	81	15	19	61	10	21	96	95	57	67	79	92	192	67	10	44	13
CNKSR1	53	47	44	33	22	42	47	58	59	69	54	74	61	70	16	14	66	46	113	62	96	55	77	29	58	20	32	38	51	65	38	49	54	19	44	26	18	17	12	39	83	83	44	71	27	19	19	20	24
CATSPER4	0	1	0	0	0	0	0	0	2	1	3	2	0	0	0	1	1	0	2	1	3	0	0	0	0	0	0	2	0	3	3	2	0	4	1	1	6	0	0	0	1	0	3	0	2	1	1	0	1
ZPLD2P	13	9	14	9	11	21	13	10	5	23	15	21	10	18	15	15	16	10	14	11	13	14	37	22	10	5	15	10	13	5	12	10	9	3	3	5	7	2	8	23	8	7	12	20	19	12	2	6	2
CEP85	615	485	889	690	589	701	550	715	441	1022	624	812	594	960	593	697	710	615	477	448	597	551	1121	791	613	630	716	757	850	466	837	706	601	113	328	357	120	195	537	929	512	1067	516	513	784	659	121	227	135
SH3BGRL3	457	618	653	743	676	674	670	580	288	646	395	1010	524	1004	515	657	434	506	1035	516	859	733	745	666	901	728	495	860	701	375	439	562	560	193	417	618	130	215	642	482	440	449	547	433	790	383	166	335	244
UBXN11	444	428	514	552	412	498	412	467	273	451	419	776	428	550	378	381	462	421	363	467	436	602	537	476	418	286	353	426	302	246	308	274	315	41	107	170	39	83	297	316	275	343	481	481	462	316	48	94	51
CD52	9	3	6	5	7	8	8	3	2	10	9	9	1	2	14	2	8	4	58	1	3	4	12	17	8	12	21	10	10	11	5	13	6	1	7	16	3	2	15	1	15	2	2	6	27	2	1	9	5
CRYBG2	0	0	2	1	1	0	0	0	0	0	1	1	0	0	0	1	1	0	1	0	1	1	0	0	2	0	0	0	0	0	2	0	1	0	1	1	15	0	1	1	3	2	1	0	1	1	0	0	0
ZNF683	1	1	1	2	1	4	3	2	0	3	2	1	1	0	0	0	2	1	0	0	1	2	1	0	0	1	1	1	2	0	1	0	0	0	4	3	3	2	1	5	1	2	1	0	3	1	1	0	2
LIN28A	4	6	7	5	2	4	2	4	6	8	8	6	12	10	6	7	2	3	1	7	8	8	7	7	4	1	3	2	0	5	5	10	3	3	6	10	17	4	3	3	3	3	4	8	2	8	3	3	5
DHDDS	552	560	645	707	589	514	525	645	297	827	516	680	515	810	567	699	682	583	620	447	566	642	994	821	673	909	593	1119	741	505	542	621	711	165	381	531	106	259	717	600	493	538	472	505	1068	529	139	405	174
DHDDS-AS1	30	22	31	32	27	35	25	20	11	57	48	37	24	42	20	42	40	37	14	24	25	27	85	24	35	28	48	44	41	17	35	33	26	2	7	17	8	11	31	54	23	72	44	29	40	54	3	12	5
HMGN2	1209	910	1344	1324	971	1202	657	879	543	2242	1077	1625	1200	1209	1091	1004	1430	938	1637	505	734	953	2712	1399	1486	1367	1551	1056	1193	580	943	1412	1064	60	195	397	114	152	980	931	1070	1204	929	1024	1636	893	48	173	89
RPS6KA1	453	198	374	371	225	317	153	346	34	446	532	622	189	188	256	249	598	210	653	40	196	293	587	303	325	346	332	208	311	124	247	291	255	13	226	246	87	110	182	439	296	333	141	190	574	237	35	126	108
MIR1976	1	1	3	0	1	3	0	0	0	2	3	2	2	0	0	2	2	1	0	0	2	1	1	0	1	2	0	1	1	1	1	2	0	1	0	1	0	2	0	1	1	1	1	0	2	1	0	0	0
LOC105376888	0	4	2	1	0	3	2	0	1	4	0	0	1	1	3	3	1	1	1	0	1	0	1	1	2	2	1	3	0	0	1	1	3	1	2	3	6	0	2	0	3	1	5	1	2	4	1	0	0
LOC101928728	9	6	14	13	4	9	8	11	2	11	4	7	11	13	8	5	11	8	8	2	8	4	17	5	6	9	9	11	10	6	7	14	12	1	10	11	4	2	12	6	12	4	8	2	16	7	5	4	4
ARID1A	2324	2425	2383	2563	2081	1985	2286	2312	1215	3183	2495	2956	2484	3408	2021	2189	2456	2076	1994	2178	2967	2348	3466	1803	2010	1717	2068	2572	2497	1836	1841	2146	2188	632	1401	2083	684	1182	1978	2538	1725	2252	2290	2144	2163	2209	702	1658	985
PIGV	261	216	366	305	271	203	216	220	136	365	268	318	252	323	248	286	261	201	288	172	208	242	561	340	299	341	269	356	273	130	226	239	260	32	112	115	23	52	232	240	159	223	218	152	436	164	36	121	24
ZDHHC18	350	328	383	366	321	282	426	385	409	548	318	326	398	479	274	288	372	335	536	369	499	298	506	386	461	291	337	479	365	324	278	333	298	83	110	174	46	78	318	390	336	297	370	442	359	356	66	177	82
SFN	4	11	0	10	1	4	2	14	6	7	4	4	14	5	6	2	5	3	525	0	10	3	12	1	6	8	3	6	3	5	3	9	12	7	7	5	3	1	4	6	52	8	4	7	7	3	5	1	0
GPN2	503	446	658	626	562	527	476	474	418	794	462	654	477	747	445	538	528	480	624	424	528	519	1079	742	632	479	489	541	424	363	379	485	432	92	194	227	61	102	392	543	415	360	475	489	573	421	85	193	111
GPATCH3	177	161	257	235	216	212	161	195	113	280	187	233	146	216	203	183	219	178	213	109	215	201	401	273	233	168	185	201	201	124	168	204	166	23	76	93	18	36	143	195	158	207	136	198	242	157	24	70	35
NUDC	1123	981	1528	1311	1171	1153	1115	1138	1037	1780	871	1806	1236	1524	1090	1083	1128	1345	1680	669	1203	1123	2729	1657	1553	1190	1147	1243	1083	817	1022	1180	966	241	441	518	288	227	1092	1191	1070	1078	909	1047	1466	981	219	548	195
NR0B2	1	0	1	0	0	1	0	1	2	7	3	0	2	0	0	1	1	2	2	0	0	0	0	0	0	0	1	0	0	1	0	4	0	0	1	0	0	0	0	1	0	0	0	1	1	1	0	0	0
KDF1	3	2	4	2	1	4	4	4	187	34	6	0	9	20	5	2	5	5	6	5	37	3	17	2	10	1	3	3	8	2	3	1	4	31	0	0	7	1	1	6	5	2	29	6	3	3	3	3	0
TRNP1	309	409	429	491	507	444	412	437	236	398	277	681	382	515	391	531	321	446	329	373	452	514	870	626	932	357	285	372	313	261	182	389	344	98	102	158	8	55	315	261	150	134	397	401	492	181	61	392	96
TENT5B	13	8	14	15	6	16	18	17	4	25	17	14	10	15	19	7	12	13	76	4	35	15	34	7	9	19	4	8	3	14	3	11	12	2	3	9	3	1	3	18	16	14	13	14	14	7	3	4	3
LOC101928391	4	1	3	3	6	4	2	4	1	3	2	2	7	2	3	1	4	2	2	4	4	1	12	2	4	3	3	1	1	2	5	3	0	0	3	2	0	0	2	2	1	1	5	2	1	2	0	0	0
SLC9A1	340	379	384	462	406	249	540	583	354	516	343	357	433	524	387	419	411	451	368	486	643	373	632	335	499	354	403	789	554	499	459	421	528	146	108	271	44	167	578	408	431	315	386	533	442	431	163	325	130
LOC102723760	0	0	0	0	0	0	0	0	0	0	0	0	0	0	0	0	0	0	0	0	0	0	0	0	0	0	0	0	0	0	0	0	0	0	0	0	0	1	0	0	0	0	1	0	0	0	0	0	0
WDTC1-DT	0	0	0	0	0	0	0	0	0	0	0	0	0	0	0	0	0	0	0	1	0	0	0	0	0	0	1	0	0	0	0	0	0	0	0	0	1	1	0	0	0	0	0	1	0	0	0	0	0
WDTC1	1655	1475	1810	2045	1524	1813	1948	1900	1083	1876	1849	2591	2117	1959	1493	1445	1463	1645	1242	1522	2117	1826	2280	1441	1642	1276	1111	1761	1478	1390	1152	1303	1209	228	492	677	157	403	1515	1489	1120	1312	1738	1961	1554	1423	349	695	495
TMEM222	678	827	956	964	810	647	634	723	416	821	491	937	648	919	525	698	721	655	703	642	642	747	970	1001	773	646	570	709	553	445	389	617	704	82	253	360	70	128	544	501	344	494	511	658	943	409	101	308	127
ACTG1P20	64	78	57	51	63	65	73	78	76	110	98	82	86	114	50	65	88	51	45	75	64	61	117	53	58	28	67	100	75	81	63	52	81	29	35	45	22	15	49	97	65	83	78	88	40	91	12	15	26
SYTL1	15	19	13	15	14	17	29	23	30	22	16	14	20	20	36	12	32	20	10	11	28	22	51	35	107	14	16	19	25	27	16	13	10	4	0	8	2	4	13	13	25	15	41	47	19	32	1	16	4
MAP3K6	112	115	108	110	76	123	106	158	78	207	207	184	162	112	113	98	191	134	286	89	129	160	266	111	143	132	128	142	83	134	87	113	137	28	46	87	41	32	84	188	156	114	147	150	154	70	22	48	27
FCN3	1	2	8	3	2	1	8	2	1	5	4	2	2	2	2	3	3	3	19	2	1	0	2	2	3	1	1	0	4	7	2	1	1	0	0	0	1	1	2	5	2	1	4	3	1	2	0	1	0
CD164L2	8	14	6	7	3	2	4	4	5	8	10	9	10	8	3	6	24	2	7	0	4	9	3	2	35	7	2	1	0	3	7	2	5	1	4	19	7	8	0	4	4	5	45	3	23	3	0	1	0
GPR3	36	74	28	18	51	24	26	73	9	39	13	57	51	101	24	32	13	41	100	23	74	29	40	41	96	46	34	92	36	23	39	26	55	11	7	26	17	8	54	4	31	28	49	40	21	20	10	34	6
WASF2	1360	1054	1318	1388	936	1170	817	1226	472	2137	1789	1698	1403	1403	1066	1074	1609	1014	2157	411	1054	1125	2463	1070	1215	1234	1449	1169	1637	975	1179	1436	1247	173	636	830	516	551	926	1611	1269	1816	1360	1107	1496	1355	274	561	425
LOC105376892	11	13	12	3	18	7	5	11	8	10	19	18	11	15	13	16	10	9	8	15	11	10	29	23	12	4	3	15	9	6	9	14	16	5	5	1	4	4	11	10	11	13	29	14	15	15	2	5	0
AHDC1	1230	1265	1243	1095	1040	931	1362	1684	1223	1678	1308	1418	1476	1638	1145	928	1185	1198	1234	1457	1679	1174	1594	974	1137	929	1077	1847	1328	1379	1272	1027	1359	242	249	497	126	349	1449	1177	1107	1232	1259	1822	924	1564	449	528	320
FGR	31	27	59	19	20	41	61	39	21	55	80	41	33	33	8	22	23	17	345	24	32	51	63	36	36	29	34	35	24	50	18	14	35	10	16	28	14	28	17	47	110	29	42	32	14	27	10	24	17
LINC02574	1	0	0	1	1	0	3	1	3	2	1	0	1	1	0	1	0	2	2	0	2	1	1	1	0	1	0	1	1	0	2	3	1	1	1	0	0	0	1	0	2	0	1	2	4	0	0	1	0
IFI6	478	524	703	624	751	369	513	680	441	1083	320	519	295	373	925	502	672	377	1858	484	489	509	853	1562	814	1445	959	1670	869	590	773	896	884	157	457	334	56	101	1374	1025	1193	911	334	558	1993	708	121	268	143
FAM76A	405	393	507	640	402	370	451	374	237	733	339	495	395	588	343	538	477	465	273	362	341	386	887	515	366	454	507	540	462	372	417	512	467	75	260	214	127	130	431	468	367	338	365	315	559	444	53	178	114
STX12	2366	2784	3460	3764	3100	2382	2495	2267	1060	3632	1628	4572	2286	4587	2446	3551	2268	2646	3376	2239	1981	2836	4959	4369	3458	3143	2510	3068	2341	1302	2033	2820	2421	319	1084	908	332	360	2379	2022	1677	1620	1832	1576	3565	1425	164	1302	435
PPP1R8	765	661	937	902	834	627	517	554	351	1111	549	1146	555	1024	676	806	732	629	837	486	525	689	1490	1101	882	827	741	674	644	316	506	823	653	103	397	440	116	114	527	631	465	566	498	482	1024	439	69	364	130
SCARNA1	12	7	6	7	7	2	2	4	1	7	5	5	4	16	7	7	9	5	5	2	9	5	13	5	6	5	10	5	6	2	3	6	6	6	19	8	4	7	10	5	4	12	7	2	4	4	2	23	0
THEMIS2	371	286	434	359	364	358	255	323	98	467	329	519	302	516	184	345	376	309	532	210	421	276	326	395	288	353	290	360	371	182	258	321	276	24	124	200	88	75	198	365	252	302	179	261	421	264	74	80	48
RPA2	631	833	1089	913	880	547	647	555	312	1100	484	839	615	852	593	768	642	642	782	406	729	572	1345	1411	974	991	787	882	545	302	488	738	807	107	309	326	81	104	679	541	404	325	365	439	1157	415	81	365	78
SMPDL3B	14	18	3	14	26	22	13	17	3	12	17	12	10	28	31	14	14	7	5	8	14	9	35	18	49	10	13	26	25	21	5	20	17	2	1	3	9	1	8	5	7	6	14	16	17	9	0	14	4
XKR8	130	114	145	144	139	128	98	125	50	187	135	161	155	155	103	107	150	95	141	98	138	144	198	143	124	95	104	111	105	62	75	116	91	14	45	54	15	26	64	119	70	140	91	150	124	99	13	26	18
EYA3	614	549	608	669	513	551	561	632	559	1093	658	669	585	958	567	730	661	574	763	569	594	489	1358	722	774	700	729	1062	752	521	669	696	676	183	385	460	215	200	708	860	659	684	673	588	697	700	121	379	187
PTAFR	287	104	293	185	119	116	30	197	16	297	339	340	51	134	154	144	388	64	416	11	45	177	240	232	255	237	205	115	76	30	113	173	84	3	113	139	27	57	154	220	227	24	104	66	373	122	11	63	36
DNAJC8	1088	915	1420	1452	1199	1075	978	1026	457	1638	834	1928	1068	1580	1177	1263	1020	1098	1376	682	792	1166	2219	1829	1504	1628	1272	1519	1252	742	1012	1370	1023	227	732	753	281	303	1256	1110	931	1012	911	775	1885	783	158	789	276
ATP5IF1	880	871	1564	1437	1316	1178	961	1055	578	1379	724	1930	862	1655	979	1203	1024	1075	863	803	944	1391	2433	1851	1707	1563	1170	1531	1052	836	898	1403	1040	257	574	647	144	267	1316	952	884	712	926	672	2014	931	167	657	239
SESN2	147	183	270	270	263	192	203	248	393	394	200	304	221	411	191	251	217	250	1753	227	272	253	329	342	241	277	195	304	212	130	165	230	219	67	66	112	35	41	239	261	324	125	224	216	348	156	42	87	30
MED18	113	127	215	156	157	115	110	94	78	159	93	201	62	173	101	136	117	126	151	94	96	113	252	219	146	171	128	160	112	64	107	123	109	11	52	72	18	17	122	102	85	93	70	87	164	78	7	61	25
PHACTR4	387	356	392	412	298	444	377	459	272	708	553	507	483	478	476	327	413	413	434	271	388	384	734	278	443	323	460	526	570	458	454	513	449	129	381	492	308	297	358	490	405	767	474	440	352	435	113	253	237
RCC1	123	84	110	112	134	102	83	135	187	196	121	161	96	186	80	109	84	134	271	92	108	104	195	146	110	147	102	122	114	86	104	91	91	56	68	47	28	29	104	144	123	138	98	134	119	84	20	45	30
SNHG3	114	116	163	146	139	107	127	138	107	243	177	177	142	259	99	150	143	124	293	145	111	134	298	191	216	129	162	183	108	108	152	128	121	36	97	94	27	57	106	229	219	170	171	189	175	149	25	43	45
SNORA73A	3700	3404	2296	1453	2216	1320	2199	2062	484	3459	2538	1437	579	2497	2791	1703	2367	1247	1922	1203	2709	4020	3611	1655	1486	567	1995	2499	1766	1698	1787	1641	1567	257	1046	1074	293	590	1724	2431	1559	2546	619	863	2893	1845	280	1196	132
SNORA73B	3577	3203	2071	1535	2062	1589	2392	2297	491	3337	2514	1580	495	3339	3346	1947	2671	915	1972	1127	3256	3373	4635	1117	699	429	1510	2009	1745	1587	1516	1380	1283	561	1569	1316	736	1028	1775	2278	1335	2205	695	449	2190	2526	610	1503	241
TRNAU1AP	238	155	307	280	178	248	163	159	133	393	217	305	205	265	230	216	276	209	330	131	197	192	538	293	251	247	264	294	268	133	212	270	173	38	131	142	42	47	190	275	206	244	180	201	295	187	23	88	52
SNHG12	113	91	128	96	89	122	83	95	60	195	154	154	118	175	100	116	135	70	257	66	151	139	247	114	90	128	148	143	144	69	78	98	95	58	91	105	63	80	81	129	203	116	106	108	118	95	41	54	42
SNORD99	7	9	5	7	4	4	3	2	6	11	10	8	5	9	6	5	6	6	13	2	8	6	13	7	8	9	9	16	4	8	5	2	9	1	1	5	2	7	5	7	11	9	6	5	8	3	1	2	3
SNORA61	8	9	10	6	8	8	6	6	8	20	9	17	5	18	11	5	9	5	23	4	13	12	22	15	13	13	10	20	14	7	7	15	8	22	38	40	40	36	7	8	22	11	13	11	15	7	14	20	12
SNORA44	6	8	10	5	5	8	7	6	5	10	12	9	8	11	9	8	9	6	18	3	11	10	14	4	9	4	11	10	11	6	6	6	6	7	10	10	7	8	5	7	12	14	6	10	10	7	1	8	4
SNORA16A	25	17	24	16	23	17	12	23	2	43	22	15	17	22	15	12	26	16	39	7	28	15	36	27	20	25	29	24	27	9	19	11	14	6	12	6	3	3	20	32	15	14	10	11	22	11	5	5	1
RAB42	26	8	10	12	6	7	17	21	22	21	34	27	18	24	11	9	28	10	137	14	17	18	29	9	12	16	6	13	10	14	5	5	13	5	8	8	5	7	9	15	45	17	32	17	24	6	3	4	6
TAF12	222	177	237	236	242	218	167	215	132	370	279	378	196	404	247	214	231	192	371	157	194	237	407	356	246	301	214	233	173	140	184	218	203	317	238	220	155	184	211	191	192	177	197	142	256	153	60	260	63
TAF12-DT	46	50	43	35	45	24	53	58	29	91	112	51	46	165	60	52	53	34	80	43	55	37	68	59	57	38	48	57	43	36	32	41	65	277	94	90	95	132	63	37	57	43	37	17	59	43	35	131	18
RNU11	33	40	26	23	33	18	44	45	23	66	94	25	30	147	49	39	35	24	58	35	38	26	46	37	41	20	25	35	23	28	21	16	39	273	84	74	89	127	48	21	39	22	22	7	25	26	34	124	16
GMEB1	350	394	408	420	395	302	372	360	182	526	351	620	398	603	282	412	375	369	480	298	334	390	638	459	423	390	337	445	315	266	289	357	364	66	152	152	62	101	364	299	276	270	331	340	423	319	66	187	87
YTHDF2	903	1067	1422	1338	1256	785	1074	970	687	1529	666	1304	795	1528	875	1321	951	1048	1344	794	843	919	2091	1808	1413	1569	1061	1464	1100	565	860	1180	1050	135	318	376	111	159	1112	1052	801	656	669	678	1656	723	67	508	151
OPRD1	300	394	419	353	320	273	586	496	933	944	373	325	249	295	426	387	280	363	355	276	498	343	1221	666	701	274	512	550	317	511	488	436	386	139	227	137	21	73	441	618	848	192	361	775	312	777	110	297	141
EPB41	364	178	266	296	252	298	219	365	261	577	502	432	258	297	406	277	465	360	405	103	233	302	1385	314	349	396	358	346	328	320	334	520	370	82	223	196	88	155	380	681	409	177	266	426	439	355	78	251	179
TMEM200B	31	16	16	26	17	21	9	16	11	37	20	33	19	12	29	12	36	16	44	13	11	19	42	24	30	27	22	21	18	13	10	17	16	1	13	9	5	12	29	31	23	16	7	17	24	8	6	14	10
SRSF4	828	702	911	970	754	811	765	733	476	1323	923	1263	805	1137	732	834	831	773	938	564	736	881	1538	1174	956	1191	904	1164	889	750	808	954	867	249	505	538	202	290	836	988	819	1064	743	760	1147	859	180	374	198
MECR	442	563	748	629	555	601	588	567	291	569	346	898	465	851	439	723	600	594	354	535	630	677	780	574	563	518	453	703	546	350	361	428	565	83	175	244	19	95	472	365	310	332	480	505	688	344	87	196	68
PTPRU	2624	2502	3249	3510	3113	2155	2794	2280	403	1103	1847	3462	2996	4979	1507	2679	1714	2743	779	3673	2970	2394	1935	2285	1819	1370	505	1266	987	981	647	1201	1923	150	168	647	74	299	814	681	236	985	2251	1880	1667	399	95	475	172
LINC01756	16	6	14	12	4	8	10	5	13	14	20	5	19	36	5	12	15	13	4	24	46	3	9	10	4	4	7	5	4	4	2	1	1	4	1	4	3	6	0	6	0	8	39	11	1	2	1	3	1
LOC107984933	0	1	0	2	1	1	5	2	1	0	1	2	2	2	2	2	0	0	0	0	0	0	0	1	0	1	1	0	0	0	0	0	0	0	0	0	0	0	0	0	0	0	0	0	0	0	0	0	0
LOC107984934	0	0	3	3	3	2	0	3	0	0	1	2	2	0	1	2	2	1	1	1	0	2	1	0	0	0	1	0	0	0	1	0	0	0	0	1	1	1	0	0	0	0	1	1	0	0	0	0	0
LINC01648	9	4	25	3	5	2	17	5	0	2	2	9	10	10	5	3	6	4	0	14	7	8	4	3	0	4	1	1	0	2	0	2	2	0	0	3	4	0	1	0	0	0	14	9	0	0	0	2	0
LOC105378617	1	0	0	2	0	0	0	0	0	1	0	0	0	1	0	5	0	1	0	0	0	0	0	0	1	0	0	0	0	0	0	1	0	0	0	0	5	1	0	0	0	0	0	0	0	0	0	0	0
LOC105378618	1	0	1	0	0	0	1	0	0	0	0	0	1	1	0	1	0	0	0	0	0	0	0	0	0	0	0	0	0	0	0	0	0	0	0	0	4	0	0	0	0	2	1	0	0	0	0	0	0
MATN1	24	12	16	34	12	23	13	8	3	24	11	27	22	12	13	9	32	13	24	8	18	18	58	9	24	18	14	11	39	13	11	33	6	1	6	5	18	6	6	22	13	18	16	12	23	11	3	3	7
MATN1-AS1	52	21	46	79	20	53	18	21	4	61	22	47	39	33	20	16	52	29	32	10	38	32	83	21	31	37	23	20	88	20	20	77	22	1	38	18	30	10	15	45	21	48	17	24	57	13	7	14	13
LAPTM5	1334	480	1059	1102	572	626	217	910	48	1083	1702	2095	376	404	737	451	1354	334	4223	25	392	970	1023	969	990	1073	874	466	411	147	655	700	345	10	673	414	121	315	786	1309	1285	65	298	274	1200	360	38	292	210
MIR4420	0	2	6	1	2	3	1	0	0	1	1	3	1	1	2	1	1	0	4	0	1	3	1	1	1	0	2	0	0	0	1	0	0	0	0	2	0	0	2	1	1	0	0	0	0	0	0	0	0
LOC105378620	34	20	29	32	18	41	12	36	4	38	60	65	28	16	25	25	55	8	48	2	56	45	27	39	25	26	27	34	41	8	16	27	13	4	41	22	20	18	28	41	48	3	22	16	27	18	18	16	16
LOC105378621	0	0	0	0	1	0	1	0	0	0	0	0	0	0	0	0	1	0	1	2	0	0	2	0	1	0	0	0	0	0	0	0	0	0	0	0	4	0	0	0	0	0	0	1	1	0	0	0	0
LINC01778	3	0	2	3	5	5	3	5	5	4	4	3	6	6	0	3	5	1	11	4	4	2	12	7	9	7	6	7	3	1	3	4	1	0	2	3	9	1	3	3	1	4	3	3	4	1	0	2	1
LOC400748	1	0	0	0	1	0	2	0	1	1	2	0	0	1	1	4	5	0	2	0	7	0	2	2	2	1	1	5	1	3	0	0	1	0	1	0	3	0	1	0	1	0	2	0	0	2	2	0	2
SDC3	3453	3164	3941	4376	3380	4106	4334	4303	2651	4858	4071	4553	4478	4150	4312	2945	5154	3423	2273	2890	5295	4110	4319	3728	4722	3473	3181	5029	3939	4783	2724	3862	3228	932	1864	2473	853	1404	4399	3317	2704	2736	4626	6549	4239	4209	1526	3457	1467
PUM1	2885	2730	3822	4131	3458	2635	3243	3089	2792	4911	2349	3725	2442	4551	2887	3479	2898	3181	3087	2470	3009	2784	6759	4413	3906	4200	3482	4378	3194	2016	2875	3743	2780	805	1835	1913	396	793	3953	3559	3056	2170	2357	2604	4478	2671	474	1983	806
SNORD103A	5	8	7	10	5	6	10	6	6	10	6	9	7	13	6	5	7	3	12	3	9	7	17	7	9	6	8	16	11	5	5	5	6	1	1	3	1	1	4	10	10	11	8	2	6	12	2	3	1
SNORD103B	7	9	11	12	7	7	11	6	11	11	13	8	10	19	8	5	12	7	12	2	11	12	22	6	9	12	10	22	13	5	11	12	15	1	1	3	1	1	9	14	15	11	12	5	11	19	2	3	1
SNORD103C	5	2	12	7	5	2	4	5	6	17	4	4	5	14	7	6	6	1	3	3	3	3	18	11	3	12	5	13	7	9	13	9	8	0	0	0	0	0	3	7	12	1	4	4	7	6	0	0	2
LOC107984935	0	0	3	0	4	5	4	0	2	0	1	6	1	1	0	2	1	2	0	3	2	0	3	4	4	0	2	1	0	1	0	0	1	2	0	0	1	0	0	0	0	2	1	1	2	0	0	0	0
NKAIN1	102	131	51	162	155	130	137	186	94	158	152	196	144	238	95	180	74	218	127	98	217	84	315	50	43	101	48	171	181	111	128	95	179	26	87	155	53	74	96	95	124	126	91	208	89	174	52	133	43
SNRNP40	467	430	609	620	535	387	392	397	186	683	306	657	378	568	361	509	500	436	574	244	314	406	899	606	427	533	494	467	487	210	339	518	412	37	140	241	84	75	319	369	356	346	282	300	728	279	22	132	68
ZCCHC17	1111	1196	1638	1683	1497	1254	1263	1149	1275	2150	760	1877	1047	1761	1358	1648	1069	1233	1207	911	1449	1415	2515	2229	1719	1896	1510	1997	1435	899	1148	1566	1226	411	777	695	197	239	1461	1308	1450	836	944	1048	1951	1134	182	694	252
FABP3	908	1584	2218	2219	2583	1929	1713	1971	1605	2520	712	3184	1131	3276	1209	2760	910	1578	1563	1609	1906	2004	2103	3104	2162	3281	1533	4491	2697	1371	1683	1743	2097	678	986	1592	168	384	2597	1208	1357	1163	933	750	3423	1526	279	1077	286
LOC105378623	5	2	2	0	1	0	4	2	3	3	5	3	3	3	1	2	2	1	3	3	6	0	4	2	2	0	1	4	2	3	2	0	3	0	0	0	0	0	1	0	2	0	3	4	0	3	0	0	1
SERINC2	46	43	57	27	43	37	39	36	22	50	39	33	53	33	25	19	76	19	93	27	72	29	26	14	20	6	19	16	14	23	12	18	34	0	9	13	12	5	8	32	24	9	49	56	25	25	8	2	7
LOC105378625	2	0	1	0	0	0	1	0	2	1	1	0	0	0	1	0	0	0	12	0	5	1	0	0	1	0	1	0	0	0	0	0	0	0	0	0	2	0	0	1	2	0	2	3	1	2	0	2	0
LOC105379772	0	0	1	1	1	0	0	1	1	0	0	0	0	0	0	0	0	1	2	0	2	0	0	0	0	0	0	0	0	0	0	0	0	0	0	0	0	0	0	0	0	0	1	0	0	0	0	0	0
LDC1P	0	0	0	0	0	0	0	0	2	1	1	0	0	0	1	0	0	0	14	0	0	0	0	0	0	0	0	0	0	0	0	1	0	1	0	0	3	0	0	0	0	0	0	0	0	0	0	0	0
LINC01226	1	0	0	0	0	0	0	0	0	0	0	0	0	1	0	1	0	0	11	0	0	0	0	0	0	0	0	0	0	0	0	0	0	1	0	0	3	0	0	0	0	0	0	1	0	0	0	0	0
LOC105378626	2	2	3	1	4	5	1	3	2	5	2	1	7	6	1	3	6	2	13	1	6	2	3	4	5	1	2	1	2	8	2	0	5	1	1	1	12	2	2	2	2	0	5	4	4	6	1	2	2
TINAGL1	44	62	93	40	56	81	141	67	62	67	80	110	127	81	46	44	69	54	125	31	115	87	132	67	58	45	70	56	43	122	22	51	57	15	25	47	19	20	28	89	81	64	108	58	30	68	21	47	33
HCRTR1	49	69	76	100	82	60	68	82	46	74	47	118	56	94	55	65	57	74	86	68	74	85	112	92	92	78	56	73	42	29	32	52	54	4	9	4	5	2	50	49	40	38	40	57	80	36	9	13	2
PEF1	718	954	1055	1091	1016	780	842	818	536	1111	544	1356	662	1347	782	1073	664	854	1037	702	917	993	1610	1221	1014	1074	780	1073	788	407	572	841	872	97	356	392	97	116	761	618	624	503	599	607	1155	533	85	382	157
PEF1-AS1	33	30	37	26	40	43	37	27	12	51	28	56	35	36	36	30	31	29	24	23	33	45	53	35	39	39	35	37	34	13	17	42	37	0	7	11	11	3	23	26	24	40	36	24	51	15	7	3	7
COL16A1	1424	1525	2022	1437	1427	2206	1295	1789	407	3173	1721	2821	2584	1381	1294	1186	2517	1440	823	733	1843	2270	2406	1183	1442	1051	1904	1786	1761	833	1637	1319	1795	148	932	1884	678	531	700	1576	781	3315	1955	1654	2095	1103	392	443	379
LOC101929444	25	34	27	25	38	57	21	42	4	65	36	46	54	26	24	27	32	37	24	13	37	42	64	26	24	30	38	35	47	15	35	35	62	3	22	31	15	11	7	27	13	96	58	20	50	15	3	12	4
ADGRB2	8384	10940	10764	12225	9624	7881	10463	9808	5717	7964	6826	12617	11537	14788	5555	8869	6493	8602	3849	12665	10533	10714	6377	8138	6062	4623	4563	8347	5322	5644	4538	5474	6840	847	1161	2601	218	1015	6273	4603	5623	3133	8621	10514	5504	6087	1452	2296	1606
MIR4254	7	10	8	1	4	4	5	2	1	11	11	8	14	10	5	11	4	4	4	5	8	12	16	5	3	2	3	9	7	6	5	4	12	0	0	0	0	0	3	7	18	9	6	9	1	15	3	0	0
SPOCD1	17	21	26	15	16	26	17	34	20	38	13	27	39	25	11	8	47	7	2082	10	18	15	39	20	27	13	25	15	16	13	16	13	14	3	12	20	6	5	16	19	141	30	21	25	46	29	8	1	4
PTP4A2	6911	6550	7855	9468	7410	7803	5653	6953	3091	11250	5903	11683	8154	11232	9939	7684	8412	7504	8859	4385	5613	6427	14012	9498	8207	8277	7365	7737	8529	5183	7187	9991	7735	1564	4511	3391	3612	2587	5501	7231	5024	14382	6699	6936	10378	5288	1028	3307	1961
KHDRBS1	1921	2139	2651	2579	2218	1727	1979	1933	1569	3381	1689	2790	1982	3106	1789	2298	2158	1999	2418	1594	1791	1850	4007	2584	2043	2013	2268	2360	1997	1319	2055	2400	2120	425	764	830	361	452	2035	2270	1991	1763	1505	1574	2391	1706	215	990	575
TMEM39B	251	270	221	241	219	144	238	216	243	371	232	271	252	317	167	213	272	192	202	229	268	204	384	236	240	151	202	260	205	190	192	226	221	71	118	126	70	83	175	176	251	203	235	272	202	258	44	100	78
MIR5585	3	3	1	2	0	2	2	6	3	4	3	2	4	3	1	2	6	3	0	2	2	3	7	0	2	0	3	5	2	4	3	2	1	0	0	0	0	0	4	3	4	2	3	5	0	2	0	0	0
KPNA6	2431	3041	3338	3708	3246	2212	3391	2842	1909	4031	1900	2822	2240	4495	2431	4028	2186	2988	3204	2698	3089	2655	5248	3939	3726	4091	3083	4578	3211	2050	2554	3489	3166	672	1538	1656	393	787	3485	3088	2448	2071	2093	2123	4358	2230	434	1950	706
TXLNA	1267	1162	1337	1411	1189	1058	1121	1310	937	1831	1440	1688	1362	1451	1049	1460	1265	1161	2036	1039	1225	1205	2056	1463	1414	1378	1117	1594	1421	912	1105	1145	1273	232	585	702	245	373	1160	1120	1211	1355	1121	1137	1536	1116	256	565	301
CCDC28B	120	134	142	165	121	125	124	108	98	192	139	234	159	196	110	115	157	143	100	123	126	178	186	150	127	121	126	133	102	92	63	137	91	24	44	86	26	27	74	100	81	82	143	175	145	112	18	46	30
TMEM234	303	237	318	265	234	293	269	214	169	407	266	353	352	326	232	299	380	218	256	309	277	376	461	245	302	208	297	310	215	220	193	234	254	45	140	245	45	76	153	248	252	236	314	336	284	251	41	93	63
IQCC	149	122	214	143	146	126	142	137	134	219	169	180	183	190	120	152	172	145	120	141	142	169	234	140	140	144	124	185	155	123	105	123	135	33	69	104	19	33	105	142	119	128	165	195	147	131	44	52	44
DCDC2B	119	109	113	96	73	128	119	107	75	156	141	119	176	140	111	103	162	88	94	131	115	144	193	70	107	62	97	113	89	118	73	67	111	19	51	66	22	41	55	113	107	93	153	196	113	114	16	26	35
EIF3I	1172	1046	1636	1698	1547	1039	982	1093	601	1465	746	1921	885	1505	1000	1454	1173	1110	2371	806	1000	1387	1905	2013	1573	1552	1114	1199	936	463	696	1151	1000	190	497	714	119	164	1010	931	679	665	692	684	2041	548	126	677	190
MTMR9LP	120	63	127	84	91	122	55	67	39	131	92	150	111	80	95	71	134	73	84	53	82	110	144	100	98	75	121	101	99	51	76	73	71	6	35	56	28	21	33	110	58	215	76	101	98	62	19	38	20
FAM167B	5	4	3	6	4	8	4	5	6	10	1	1	7	1	4	3	4	7	14	3	4	5	3	5	8	5	5	6	4	7	8	6	3	3	3	6	6	2	3	9	7	8	6	6	5	2	1	1	1
LCK	6	1	19	7	1	9	3	7	12	25	9	7	3	4	2	4	15	3	13	0	1	10	6	13	6	1	20	6	5	3	6	18	4	0	11	1	8	1	10	9	17	2	1	7	4	7	0	4	1
HDAC1	481	291	468	375	306	361	268	356	314	880	460	579	447	371	302	346	555	353	551	164	323	423	673	478	401	390	547	442	353	260	371	414	312	67	222	252	129	127	308	762	406	452	374	470	533	409	75	149	125
MARCKSL1	2519	2053	2902	3223	2101	2656	1559	1705	597	3943	1650	3270	2903	2611	1883	2158	3632	2299	1613	803	2083	1747	3530	2397	2282	2342	2732	2228	3320	1478	2123	3079	2212	130	1526	2022	1139	543	1340	2081	1363	4325	1717	2200	3497	2192	524	1120	577
LOC105378629	22	23	21	28	17	26	18	22	10	39	42	25	35	24	10	17	34	19	19	17	28	30	32	20	28	12	23	31	15	12	22	26	25	0	10	12	8	3	10	16	24	27	17	28	27	18	4	2	0
TSSK3	122	102	126	119	119	105	128	108	123	170	146	140	127	167	89	98	117	113	111	107	121	127	210	129	139	119	104	133	121	103	105	126	111	31	64	45	26	52	90	135	112	136	141	119	123	104	29	42	31
FAM229A	22	20	32	25	24	18	16	14	20	48	33	29	27	22	15	18	35	21	20	13	18	25	50	25	22	23	19	28	26	28	8	29	35	1	2	7	2	7	16	28	24	26	35	44	29	28	1	1	1
BSDC1	1878	1865	2543	2638	2163	1946	2037	1962	1296	2791	1738	2916	2057	2592	1665	2145	1883	2018	2032	1604	1878	2040	3502	2860	2262	2418	1766	2474	2028	1431	1564	1986	1813	314	956	1039	254	472	1765	1525	1424	1664	1655	1993	2508	1589	305	957	436
ZBTB8B	143	109	165	153	113	169	181	148	184	347	245	219	156	212	212	134	148	169	84	85	218	142	507	188	237	194	175	247	184	256	124	161	119	74	58	85	62	55	164	195	103	211	338	242	153	192	38	89	49
ZBTB8A	262	228	289	310	228	230	303	252	349	530	261	293	288	475	278	317	289	302	239	194	264	261	664	290	221	298	354	412	314	306	322	338	270	101	113	96	57	68	368	441	318	281	337	248	389	362	51	112	82
LOC102723870	21	14	7	9	5	15	23	19	51	34	19	22	30	32	17	16	12	21	14	9	29	16	31	8	15	13	21	24	23	38	20	8	13	5	2	6	2	1	17	15	19	15	31	24	14	18	8	7	2
ZBTB8OS	320	334	409	392	337	343	355	290	257	599	348	530	363	515	296	404	384	321	354	306	287	352	774	471	395	371	419	491	431	336	352	390	386	74	145	141	49	88	335	407	403	348	360	300	489	380	52	115	76
RBBP4	2427	2146	2872	2901	2427	1920	1984	2071	1322	4050	2147	2903	2198	3492	2267	2782	2479	2383	2424	1506	1828	2209	5322	3294	2807	3200	2824	2957	2458	1454	2027	2935	2332	434	1029	989	421	520	2229	2581	1910	1977	1976	1790	3642	1791	242	1144	479
SYNC	890	753	945	944	775	698	687	761	527	1494	815	1008	910	1254	778	979	830	833	1033	493	622	729	1930	1038	1039	1150	1017	1056	794	530	734	1044	789	116	320	330	138	169	792	915	671	761	821	696	1176	622	84	302	138
NHSL3	349	221	377	406	258	325	466	475	497	437	536	406	482	327	505	240	385	356	404	394	419	340	791	287	512	246	308	478	351	583	322	304	233	91	92	143	32	112	466	439	365	344	465	747	281	534	145	291	114
YARS1	1778	2287	3120	3210	2933	1799	1963	1991	1033	2474	1020	2903	1477	3882	1579	3172	1636	2343	3020	1966	2045	2271	3264	3399	2432	2779	1581	2489	1904	854	1266	2068	2185	329	650	956	172	293	1907	1349	1285	973	1170	1240	3201	845	144	1071	316
S100PBP	944	770	1013	1097	771	778	836	809	433	1343	908	1114	964	1353	700	1052	1212	902	750	834	777	774	1499	867	917	771	914	981	892	620	788	974	788	141	351	343	185	211	680	1029	719	801	785	786	978	793	114	220	207
FNDC5	339	595	602	681	767	499	467	609	221	634	420	864	560	1110	467	989	478	700	382	626	527	628	923	1004	619	888	406	937	608	307	379	574	921	93	193	378	38	155	648	260	167	436	445	430	929	349	70	283	73
LOC105378631	4	6	7	4	4	0	6	3	5	10	8	4	5	5	3	7	11	4	4	8	7	4	5	3	1	3	3	7	6	10	7	7	7	1	2	4	6	0	2	12	3	7	3	8	1	8	2	2	4
HPCA	6711	10462	14247	15325	11567	7848	9596	10445	5834	8658	4469	22117	8404	19546	3523	13993	4293	9836	4999	14478	10057	12845	4782	10756	3151	8724	4898	11018	7425	3450	5581	5618	9481	2553	4728	6512	63	2530	8966	4851	4572	3461	6166	5076	10296	3661	1403	2633	2534
TMEM54	349	317	396	381	347	384	257	364	221	482	338	574	404	374	334	370	319	309	358	276	266	443	511	463	361	402	317	399	340	227	231	269	361	39	93	134	28	40	350	361	223	255	315	375	464	201	32	113	38
LOC105378632	5	1	4	1	0	4	6	3	7	3	1	3	8	5	2	4	2	6	4	1	4	6	3	1	0	1	5	2	4	1	2	1	3	2	2	0	3	0	3	2	5	2	5	0	2	0	0	1	0
RNF19B	520	553	679	735	645	451	538	559	395	785	493	858	483	835	543	715	524	605	730	489	661	536	1318	766	673	734	567	663	536	334	431	589	512	134	292	299	75	107	533	480	460	338	431	413	735	344	91	395	91
AK2	1084	926	1078	1115	901	954	819	924	582	1795	1063	1336	972	1308	843	1078	1209	995	1528	668	855	902	1946	1051	990	1053	1009	1179	1017	690	939	993	1044	241	786	733	320	430	741	1161	1029	1191	942	939	1176	931	253	460	293
LOC105378635	1	2	1	2	2	1	1	0	0	4	1	4	2	5	1	5	5	1	0	1	1	3	6	0	4	2	1	2	4	0	1	2	2	0	0	1	5	0	3	3	0	4	1	1	3	2	1	0	0
AZIN2	783	894	1001	1108	990	766	767	621	234	845	506	1231	861	1315	575	893	973	792	320	885	1126	1207	1197	744	675	422	414	453	480	289	388	582	533	76	226	338	122	107	364	394	277	641	733	627	698	299	56	236	115
TRIM62	452	391	441	516	343	451	430	447	236	526	420	519	506	593	311	391	621	439	315	377	548	398	636	331	415	345	351	526	517	329	410	401	389	76	205	263	148	161	317	518	311	796	503	375	513	382	103	156	111
ZNF362	452	459	503	558	440	457	404	498	310	581	617	708	562	625	442	400	519	502	334	440	491	546	783	415	431	345	386	471	350	446	343	492	417	131	314	359	99	213	366	452	317	353	450	706	441	457	162	387	210
A3GALT2	6	3	2	1	3	1	7	1	7	5	7	5	4	8	0	3	5	3	4	4	4	1	8	1	3	1	6	3	3	1	4	4	4	1	0	1	1	1	0	7	5	2	9	7	5	10	0	0	1
PHC2	1462	1326	1606	1692	1311	1243	1258	1507	826	1732	1337	1882	1481	1802	978	1319	1422	1314	2308	1125	1225	1243	2163	1441	1323	1201	1167	1369	1269	931	1102	1215	1189	183	567	818	293	407	954	1277	1127	1434	959	1349	1385	1130	281	576	368
MIR3605	55	53	58	63	52	46	40	48	25	78	47	94	48	74	36	59	53	42	88	38	49	56	93	62	44	51	43	54	55	34	43	51	42	3	13	20	6	10	38	41	42	47	39	35	55	34	2	11	3
PHC2-AS1	12	13	5	7	8	8	12	7	14	21	15	5	18	19	7	14	7	9	21	24	14	6	19	4	8	7	16	21	20	13	27	10	18	2	2	4	4	2	13	16	22	21	14	30	14	25	4	0	3
ZSCAN20	418	363	430	481	383	348	350	399	341	627	402	563	419	709	362	471	431	418	400	406	438	397	748	498	452	494	390	550	427	265	393	437	413	122	208	223	113	139	363	444	331	510	447	454	452	335	61	209	113
CSMD2	1027	983	922	796	722	901	1387	1614	2182	2679	1349	1248	1022	1641	1200	1159	1605	1117	1330	1208	1623	1061	2217	1215	1722	936	1300	2690	1668	2131	1717	1275	2032	575	707	823	189	596	1273	2170	2141	1441	999	2502	1341	2178	477	766	598
HMGB4	9	10	9	9	5	5	16	25	26	36	17	8	10	15	14	12	10	13	16	13	24	9	19	12	19	8	14	43	16	31	31	18	31	3	8	6	6	11	27	23	35	13	14	35	10	40	14	7	8
CSMD2-AS1	11	6	13	6	3	7	15	17	30	41	23	10	16	17	15	21	9	14	10	11	23	10	26	9	18	8	18	37	34	33	27	15	27	2	3	11	4	7	20	35	37	20	17	27	17	41	6	5	4
C1orf94	11	10	11	11	3	6	8	10	10	29	8	4	8	9	9	10	12	9	10	6	6	4	22	12	11	5	12	2	10	8	6	15	6	1	16	10	6	6	9	9	18	8	8	16	13	17	0	5	4
LOC105378639	1	0	0	0	1	0	1	0	1	2	1	0	0	0	0	0	0	0	3	0	0	0	2	0	0	0	0	1	0	2	1	0	1	1	0	0	1	0	0	1	4	0	0	1	0	0	0	0	0
LOC105378641	15	4	5	10	8	3	17	3	13	31	7	10	7	6	8	6	7	4	27	12	4	11	45	23	45	5	1	9	3	20	3	8	8	2	4	1	4	1	15	5	33	3	4	25	5	31	2	3	4
MIR552	0	0	0	0	0	0	0	0	1	1	0	0	1	0	0	0	0	0	0	0	0	0	1	0	0	0	0	0	1	1	0	0	2	0	0	0	2	0	1	1	2	0	0	1	0	0	0	0	0
LOC105378642	28	21	27	22	22	28	38	20	46	52	14	25	27	39	21	24	27	32	75	36	39	23	65	24	39	10	21	42	31	46	17	18	28	15	17	8	11	8	25	19	66	17	39	53	13	60	7	3	11
GJB5	16	15	28	22	13	26	30	24	26	44	19	29	28	12	27	20	30	23	111	29	24	22	40	36	19	55	29	51	41	20	32	23	19	9	18	18	1	7	59	29	34	17	14	23	60	27	4	13	3
GJB4	13	8	12	5	0	11	9	4	15	15	3	4	14	10	10	6	11	8	10	7	9	11	10	8	5	4	5	11	6	7	4	5	9	6	1	1	2	0	4	9	12	9	13	18	8	10	2	4	3
GJB3	21	17	23	11	17	22	29	26	55	57	14	18	38	30	11	20	20	19	48	20	46	27	59	25	26	11	13	28	23	23	14	24	14	10	1	1	2	2	11	15	28	14	42	42	10	20	4	8	3
GJA4	60	28	56	23	25	57	74	40	62	65	44	71	106	40	40	25	57	32	136	45	90	85	44	36	35	22	32	36	28	66	15	24	40	18	19	32	7	12	21	36	82	49	61	69	16	31	13	17	26
SMIM12	592	542	744	708	662	520	569	597	636	986	584	755	534	1064	587	791	618	551	911	539	638	534	1258	925	881	842	659	1054	607	513	563	708	641	274	340	416	114	207	671	664	671	447	735	600	1005	597	111	332	171
DLGAP3	6593	7782	6409	7806	5279	6660	7593	6679	2811	3863	8232	11267	10500	9560	4807	5669	5137	6212	3321	8912	7419	8068	5398	4068	3943	2152	1793	3492	2525	4063	2064	2710	4676	840	554	1345	77	762	3299	2035	2351	1358	8097	7845	2613	3237	768	2003	1285
GPR199P	26	25	41	36	18	27	39	22	8	48	26	39	39	28	29	26	39	24	31	25	33	40	68	18	26	22	40	35	33	52	34	42	32	4	13	15	9	16	25	37	33	22	26	48	45	38	11	8	18
TMEM35B	99	58	111	85	71	58	60	56	31	137	94	120	88	49	75	71	110	56	158	32	40	112	157	69	94	108	107	85	60	62	53	70	54	6	28	32	17	16	78	79	71	84	73	92	139	50	4	29	23
ZMYM6	759	786	903	866	747	665	706	699	473	1294	748	975	773	1106	670	965	887	704	731	624	560	751	1622	1060	879	886	845	1105	766	486	664	897	766	172	405	346	145	222	789	932	643	612	569	611	970	700	98	402	185
ZMYM1	366	316	437	440	257	315	288	342	290	675	419	449	335	539	399	412	446	337	431	234	261	340	844	434	440	457	440	420	400	258	380	478	364	85	156	113	75	92	402	417	399	352	347	272	464	356	35	110	88
LOC105378644	5	9	7	4	3	5	9	8	55	29	6	3	5	7	5	2	2	6	6	1	12	5	12	10	6	8	2	7	6	4	1	4	5	28	7	9	2	3	7	4	10	3	7	11	12	6	1	0	1
SFPQ	5661	5701	6484	6241	4968	4967	4760	5046	4527	11567	5595	7563	6399	9281	4715	6036	5740	5433	4942	3949	5506	4120	13346	6081	6021	5970	7571	8244	6538	4148	6129	6918	6528	1570	3079	3290	2015	1736	5378	6454	5308	5722	6533	5431	5901	6421	1041	2383	1294
ZMYM4	2307	2415	2789	3218	2619	2384	2505	2518	1918	3980	2372	3777	2373	3846	2626	3139	2802	2614	2633	2219	2144	2398	5300	3373	3043	3095	2596	3456	2661	1725	2268	2906	2541	737	1483	1309	493	770	2810	2764	2048	2051	2348	1969	3709	2003	384	1748	749
ZMYM4-AS1	141	99	161	164	127	184	131	138	100	223	135	250	134	176	187	137	230	135	143	97	87	134	313	187	149	144	141	165	148	130	135	167	114	15	35	28	12	16	111	152	119	164	147	142	188	138	7	37	14
KIAA0319L	2245	1929	2815	2947	2135	2149	2334	2353	1378	2959	1856	2690	2034	2807	2032	2521	2385	2330	2124	2043	2013	2228	4043	2897	2402	2926	2134	3035	2470	1638	1787	2283	2112	415	1061	1138	272	531	2205	2141	1927	1636	1742	2063	3362	1878	368	1115	559
NCDN	16582	16820	27428	26435	20154	12622	21254	23152	27162	28923	11650	24266	11588	26365	9786	20456	10672	16744	11522	20620	21620	14670	20878	24285	16779	19716	19076	26584	17501	10648	16499	18888	19020	2845	5210	7903	199	3038	22793	20865	15052	7198	9299	17724	21685	14425	3463	4851	4315
TFAP2E	299	220	211	200	176	261	295	245	439	538	310	247	324	363	227	202	381	257	199	208	343	234	631	140	182	169	239	301	357	392	302	265	263	149	152	154	101	150	186	323	447	366	293	554	213	439	77	81	149
TFAP2E-AS1	46	34	33	26	30	48	46	33	61	76	54	43	43	48	29	32	65	44	35	32	52	43	89	21	19	25	47	49	51	72	37	44	41	17	18	20	7	11	18	56	71	42	49	108	38	66	8	16	20
PSMB2	1015	1271	1677	1620	1548	950	1237	1179	660	1644	712	1359	919	1906	942	1583	1063	1183	1414	946	1131	1144	2014	1862	1544	1532	1194	1649	1200	702	988	1355	1194	253	432	565	147	240	1310	952	874	810	850	753	1776	842	140	720	272
LOC105378646	2	2	4	0	2	1	3	3	17	8	3	2	4	2	4	2	1	2	2	3	3	1	5	0	4	1	1	5	1	7	1	1	1	0	1	1	5	0	0	5	4	0	3	7	0	7	0	1	0
C1orf216	1961	3241	4087	4088	4500	2706	3284	2378	1780	3157	1043	5182	1603	5027	2116	4251	1756	3128	1787	2818	3368	3459	5065	5467	3643	4042	2336	3741	2352	1179	1779	2959	2734	291	764	1038	52	193	2735	1896	1692	768	1613	1877	4999	1431	208	1055	298
CLSPN	179	270	365	366	358	211	178	183	456	417	138	337	165	533	89	376	167	285	493	411	180	344	272	321	197	158	191	163	229	126	185	275	190	91	136	58	27	36	219	384	568	69	131	197	250	198	38	111	88
AGO4	1018	864	1122	1134	811	854	890	940	811	1909	1242	1297	1068	1461	920	1049	1266	1005	995	857	813	1067	2404	1037	987	927	1150	1117	1068	835	952	1216	884	195	601	464	243	313	911	1532	1107	966	875	1134	1119	1120	145	444	315
AGO1	2273	2205	2343	2578	2216	2090	2293	2469	2396	4406	2474	2912	2510	3801	2453	2584	2619	2403	2150	2217	2620	2244	4405	2560	2674	2473	2693	3497	2865	2038	2329	2868	2550	650	1290	1437	500	799	2568	3236	2666	2305	2536	2859	2700	2679	521	1391	970
AGO3	2825	2653	2628	2967	2437	2400	2567	2716	2695	5535	2952	3318	3323	4720	2467	3318	2669	2591	2977	2169	2718	2417	6447	3072	3210	3152	3318	4364	3722	2196	3547	3514	3161	875	1490	1265	883	943	2827	3766	3164	3306	3050	2379	3068	2914	466	1242	766
LOC105378647	13	16	8	15	12	14	18	13	23	30	11	25	15	31	11	7	17	11	16	10	20	16	31	14	19	16	21	26	28	19	24	18	22	4	6	8	6	5	10	21	20	25	18	8	25	11	1	4	5
TEKT2	75	25	107	74	53	42	54	56	29	64	61	103	73	45	48	62	81	53	28	40	41	141	62	25	81	39	70	23	31	31	52	27	24	6	39	83	19	25	13	49	33	159	136	58	84	31	11	4	11
ADPRS	339	309	454	421	394	285	247	318	177	483	270	505	295	403	246	335	350	306	418	212	322	312	638	525	385	412	300	350	273	124	274	318	298	17	104	157	33	47	234	304	230	355	257	212	533	209	24	91	35
COL8A2	153	54	149	97	90	76	67	160	54	347	228	197	114	150	81	137	220	65	214	19	67	160	142	114	165	188	268	97	99	56	191	130	56	19	85	124	31	43	110	251	149	201	84	74	277	131	18	33	59
TRAPPC3	555	556	743	767	771	498	536	565	286	877	446	964	453	861	489	731	592	624	798	403	444	610	1138	1017	849	823	630	689	507	289	398	657	492	86	300	289	51	102	510	545	450	337	339	416	934	364	29	317	90
MAP7D1	3627	3671	4413	4731	3755	3900	4185	4283	2760	5305	3632	5555	4259	5387	2640	3482	3259	3508	3952	3521	4264	3396	5981	4467	3869	3430	3364	4726	4256	3339	3549	3981	3558	745	1508	2692	1021	1165	3372	3470	3504	4523	3115	3634	4010	4158	1169	1901	1106
THRAP3	2875	2777	3853	4015	2938	2568	2939	2890	1714	4505	2578	4450	2831	4379	2664	3631	3064	2871	3111	2223	2779	3011	5656	3910	3369	3798	3278	3803	3100	2254	2830	3538	3158	816	1809	1942	632	942	2894	3304	2602	2704	2615	2415	4322	2694	505	1791	879
SH3D21	237	209	247	211	201	380	296	313	206	326	350	429	396	354	259	225	310	250	258	304	356	318	535	238	285	172	180	424	258	340	207	180	238	105	147	171	30	175	186	216	275	254	369	521	211	317	100	154	104
EVA1B	100	98	102	85	82	125	116	129	70	127	158	176	125	103	105	89	122	88	134	112	96	133	198	117	110	76	87	141	89	132	66	73	89	16	22	40	8	39	80	119	93	84	142	224	118	110	16	27	14
STK40	534	591	544	475	578	520	522	659	455	757	520	921	843	869	476	440	488	492	1111	562	724	644	684	605	619	474	419	641	483	455	410	402	513	97	199	277	131	106	485	381	520	475	677	615	464	543	128	246	81
LSM10	127	152	190	195	169	165	157	152	95	197	125	261	125	255	116	174	158	171	206	144	176	196	251	248	204	157	143	192	149	90	86	141	145	17	21	41	11	19	131	120	123	80	103	128	196	102	11	48	26
OSCP1	330	332	524	413	390	257	310	338	215	424	232	386	253	532	277	429	338	296	304	256	235	385	541	510	468	389	377	398	276	190	286	318	284	63	164	240	26	84	310	345	255	249	309	211	627	219	37	163	69
SNORA63C	31	47	29	20	31	11	28	33	15	46	15	14	12	35	36	23	19	15	15	12	37	20	74	31	29	23	25	36	19	8	28	16	28	7	8	12	4	4	34	33	24	21	13	13	35	28	5	14	2
LOC107984940	2	5	3	3	1	0	1	7	2	2	8	5	0	2	3	4	4	3	3	4	3	4	9	1	3	1	4	1	2	1	1	3	3	2	3	3	2	3	1	6	3	1	4	5	0	3	3	1	1
MRPS15	326	374	510	437	470	436	372	425	227	470	325	808	393	585	383	472	383	363	576	329	395	521	755	682	563	516	379	523	403	252	303	406	316	96	179	205	72	110	388	307	305	258	296	278	594	224	62	273	92
CSF3R	211	113	195	164	102	208	68	171	19	224	299	325	77	119	103	120	230	95	149	7	130	169	211	125	139	134	188	113	123	44	121	120	95	6	156	179	32	135	112	179	129	19	117	77	175	132	36	92	75
LOC107984941	1	1	2	0	1	1	1	1	0	0	2	1	0	1	3	0	0	1	3	0	1	0	5	0	0	0	0	0	1	0	1	1	0	0	0	0	0	0	1	0	0	0	1	1	1	0	0	4	0
LOC105378648	0	0	0	1	0	0	0	0	1	0	1	0	0	0	2	0	1	0	0	0	1	0	1	0	2	0	0	2	0	0	0	0	0	0	0	1	8	0	0	0	0	0	1	0	0	0	1	1	0
GRIK3	455	277	553	754	654	675	324	582	166	568	377	768	276	524	1795	359	973	857	482	260	576	523	1986	680	1656	278	375	258	420	379	228	653	241	81	142	301	60	83	325	254	200	227	434	461	536	250	80	1137	77
MIR4255	0	1	0	0	0	0	0	0	0	0	0	0	0	0	2	0	0	0	0	0	0	1	3	0	0	0	1	1	0	0	0	0	0	0	0	0	0	0	0	0	0	0	0	1	0	1	0	0	0
LOC107984942	11	7	21	10	10	10	14	8	11	19	22	13	10	16	14	12	22	9	14	5	9	21	10	9	7	16	17	24	18	21	16	10	10	5	4	6	7	4	23	20	21	11	9	9	23	15	4	5	5
LITATS1	32	22	37	18	36	29	21	24	18	37	45	30	23	23	31	29	37	18	41	20	19	19	47	31	19	48	46	45	44	31	36	31	27	4	12	15	5	9	30	29	36	33	20	26	50	31	14	8	0
ZC3H12A	28	18	24	23	18	25	16	36	87	56	25	32	68	22	19	14	19	12	64	15	144	26	22	20	22	14	21	30	33	23	22	25	24	17	11	26	22	5	21	24	28	37	28	17	29	24	26	17	8
MIR6732	2	1	0	0	0	1	1	0	1	0	0	1	1	0	0	0	1	0	1	0	2	1	2	1	1	1	2	0	2	0	0	1	1	0	0	1	0	0	0	0	1	0	1	0	1	0	0	0	0
MEAF6	982	1063	1354	1358	1269	993	1144	1084	921	1716	723	1673	917	1761	1080	1398	937	1134	1055	911	983	1196	2493	1871	1634	1655	1392	1898	1192	684	1082	1423	1123	243	555	508	107	199	1612	1042	996	700	955	875	1823	865	136	740	233
MIR5581	4	8	11	10	10	8	4	5	6	14	6	3	6	11	7	5	5	7	8	3	1	7	15	9	9	8	12	5	13	5	6	8	8	0	2	2	0	0	5	11	10	6	12	5	4	17	0	0	0
LOC105378649	15	19	21	26	19	14	22	16	21	27	17	25	22	24	18	19	18	18	25	14	12	23	43	32	20	18	22	29	15	10	17	18	19	3	6	5	6	4	17	32	18	13	20	12	23	14	1	6	5
SNIP1	325	366	356	401	354	229	307	275	265	609	300	400	299	516	258	415	272	326	349	212	301	275	782	514	388	465	414	494	323	230	333	384	347	72	165	151	63	101	391	482	264	254	267	267	444	356	49	161	59
DNALI1	438	208	377	329	212	226	239	271	148	523	347	457	459	259	279	391	313	306	264	148	223	458	448	237	415	468	456	290	329	160	332	272	206	67	430	738	221	178	231	320	190	515	540	233	550	229	61	137	101
GNL2	376	332	468	455	451	373	314	364	141	574	350	578	424	567	368	429	448	435	635	227	452	367	740	611	401	548	384	432	396	262	306	466	347	48	211	186	95	105	360	429	324	305	289	278	618	274	47	244	68
RSPO1	0	2	0	1	1	0	0	2	2	0	0	1	6	3	4	4	3	1	0	1	2	1	3	0	1	0	1	0	1	3	3	3	2	0	1	0	9	1	2	1	0	2	0	14	1	1	1	1	0
AIRIM	258	218	315	380	301	226	244	248	165	447	189	315	188	362	212	388	250	232	329	165	178	269	561	460	302	414	321	370	289	143	203	321	238	52	115	141	28	46	283	277	186	148	182	195	452	213	25	131	44
CDCA8	16	28	30	27	12	15	27	24	25	44	23	24	23	29	22	31	46	21	30	16	27	20	66	24	38	27	26	48	32	44	23	31	15	9	8	24	1	11	30	37	37	58	24	32	35	42	12	11	6
EPHA10	325	260	437	351	354	474	498	457	269	496	255	331	322	379	356	285	545	368	175	207	442	321	912	475	520	389	356	693	427	496	292	345	250	62	86	215	27	62	464	324	237	347	347	647	622	426	80	231	64
LOC105378650	1	0	1	0	1	1	1	1	0	2	0	0	2	2	3	0	2	1	0	0	3	2	2	0	0	0	3	3	0	1	5	0	0	0	0	0	3	0	1	0	1	0	0	3	1	0	1	0	1
MANEAL	434	530	656	685	675	400	637	602	356	700	332	498	426	871	469	717	423	562	423	469	564	522	924	954	737	842	541	1041	685	412	460	658	576	82	173	289	24	103	790	459	345	344	517	534	1015	479	83	299	84
YRDC	197	242	259	288	287	183	249	237	173	320	179	280	169	486	179	321	176	239	225	218	219	257	401	398	303	347	207	386	218	169	226	258	278	50	68	88	24	32	296	220	149	166	192	220	373	167	24	100	34
C1orf122	736	725	1022	980	911	974	555	703	296	1012	592	1427	665	1002	672	777	856	706	679	510	578	875	1085	1142	907	774	623	693	628	374	415	732	712	33	91	180	41	65	462	425	306	752	510	889	1074	386	54	155	41
MTF1	723	664	708	881	538	568	683	667	617	1112	700	746	758	1291	632	829	696	665	892	624	740	528	1251	677	632	653	693	907	801	525	677	733	666	232	320	393	223	251	657	837	533	827	822	772	802	696	146	256	198
INPP5B	675	435	706	681	407	620	551	568	354	1095	625	860	611	548	537	643	991	554	587	290	759	583	1050	530	575	551	634	749	700	422	516	583	499	110	338	345	112	130	451	667	636	581	489	691	724	652	122	249	135
LOC105378651	49	36	56	52	32	62	46	42	36	93	56	68	53	36	42	47	78	31	52	22	57	49	77	34	52	33	44	65	53	56	37	45	51	6	11	16	5	12	27	48	59	58	50	68	60	60	4	12	9
SF3A3	934	846	1374	1303	1000	775	808	844	413	1260	754	1369	789	1311	840	1133	961	875	1294	637	710	934	1944	1558	1112	1204	1026	1144	896	506	784	1053	895	140	437	528	121	193	874	906	725	602	620	599	1483	651	86	529	170
FHL3	84	43	98	95	54	72	72	62	24	125	74	112	100	72	86	53	103	51	131	64	88	87	109	60	77	41	99	51	50	39	37	64	38	10	22	51	15	12	52	82	62	37	60	75	73	59	11	22	22
UTP11	388	418	562	528	467	323	417	358	213	605	318	659	354	615	318	482	419	359	547	360	320	403	698	630	474	535	428	546	390	288	368	436	437	72	201	181	78	123	477	354	330	306	293	258	614	332	48	214	97
POU3F1	678	933	774	856	900	494	731	740	132	162	481	1070	1000	1524	218	671	320	670	133	1291	882	742	200	408	326	45	85	26	41	199	55	210	312	38	2	38	6	8	29	38	20	13	564	497	34	19	8	62	37
MIR3659HG	80	139	132	116	103	63	141	63	17	40	58	141	130	193	33	161	71	91	34	174	126	110	55	54	44	10	24	10	14	40	15	34	45	5	5	8	4	2	11	12	18	5	98	93	17	8	4	5	6
MIR3659	3	7	4	4	3	4	7	2	0	0	2	1	6	8	3	8	6	6	0	11	3	3	2	1	3	1	0	0	0	2	1	0	5	0	0	0	0	0	1	2	0	0	2	0	0	0	0	0	0
LINC02786	40	40	36	25	23	31	48	35	8	21	21	22	73	52	10	26	30	19	11	58	47	28	20	15	18	2	10	1	5	13	2	8	27	1	8	2	10	5	1	5	9	3	49	51	12	2	1	5	1
LOC105378654	50	50	44	54	24	34	71	30	16	11	27	46	63	56	22	22	81	52	7	76	57	37	12	23	35	5	5	2	5	25	1	11	19	7	0	5	8	2	4	5	9	6	45	47	10	2	2	3	4
LINC01343	20	14	18	21	12	13	22	12	2	3	13	18	27	20	10	8	31	16	3	26	26	10	5	7	7	5	1	1	2	8	1	5	6	0	0	0	3	1	2	2	3	1	18	15	6	1	0	2	1
LOC105378657	61	68	113	97	65	128	90	39	25	35	43	187	85	159	19	109	86	90	14	112	125	142	30	67	83	18	15	16	25	37	7	27	53	8	0	10	3	2	7	9	5	11	69	43	55	9	1	1	7
LOC107984943	54	55	130	83	74	68	95	52	11	21	41	165	59	112	23	75	110	62	11	95	72	154	32	38	57	15	17	6	12	46	9	19	34	4	3	10	2	3	11	13	0	12	60	34	45	11	2	1	7
LINC01685	19	16	12	8	3	9	12	6	2	6	16	8	16	19	6	13	16	11	0	42	31	13	10	2	10	1	1	1	4	7	4	1	10	1	1	3	2	0	3	1	0	1	20	17	6	2	0	0	0
LOC105378658	14	28	20	10	12	6	21	13	3	12	16	11	30	22	9	12	26	15	2	44	46	14	7	9	18	5	0	4	6	9	1	3	21	6	0	1	5	1	2	1	1	3	16	17	5	1	0	0	0
LOC105378660	3	0	0	0	0	0	1	0	0	2	3	1	1	1	1	0	0	0	0	0	0	0	3	1	0	1	1	2	1	1	0	0	0	0	1	1	1	0	0	1	0	1	1	0	0	1	0	0	0
RRAGC	511	477	761	770	686	477	542	535	380	954	507	644	492	999	549	820	479	578	907	488	445	471	1285	873	738	797	677	721	591	261	502	736	555	82	190	160	119	103	530	591	534	452	474	374	832	394	58	261	95
GJA9-MYCBP	227	224	204	215	167	161	210	235	212	396	325	226	263	436	165	238	178	217	219	240	210	131	530	162	210	200	226	345	283	217	292	238	250	79	130	122	72	109	206	271	275	343	301	237	200	282	66	70	56
MYCBP	146	133	125	138	110	104	132	154	109	238	193	140	173	253	97	146	118	128	162	142	106	80	317	114	130	128	142	196	148	117	177	145	148	39	88	82	47	64	122	177	175	195	197	129	132	170	29	41	34
RRAGC-DT	19	15	11	13	14	7	8	19	12	24	14	18	13	26	12	13	10	17	9	15	21	11	34	11	10	9	17	21	19	12	12	14	11	3	2	3	0	3	14	18	16	19	16	17	11	21	1	3	2
GJA9	68	72	58	68	50	39	63	67	79	122	97	67	72	140	59	72	47	71	46	86	84	40	166	39	60	54	75	120	102	82	94	69	87	34	29	31	18	38	66	75	80	122	81	82	54	90	29	22	20
RHBDL2	216	164	209	184	159	196	155	202	122	376	220	273	189	280	167	189	281	181	120	184	156	106	412	168	165	213	235	256	230	174	231	217	217	25	95	84	55	65	130	162	157	477	184	163	310	217	26	46	36
LOC105378662	30	21	27	30	25	26	28	30	13	46	36	45	36	32	24	26	31	20	29	30	32	19	66	30	32	25	29	40	36	32	38	34	32	9	11	19	6	11	19	31	29	73	42	27	48	37	5	12	8
AKIRIN1	1398	2037	2258	2134	2149	1400	2006	1596	1054	2691	1517	2301	1795	3147	1272	2433	1543	1569	2546	1438	1743	1698	3225	2741	2366	2302	1997	2692	1853	1247	1664	1939	2128	335	682	693	312	464	1964	1686	1434	1514	1742	1157	2865	1486	235	805	233
NDUFS5	1858	1449	2448	2327	2036	1949	1576	1868	795	2024	1454	3646	1401	2161	1944	1832	1882	1927	1911	1384	1205	2236	3467	2957	2432	2445	1610	2123	1630	1477	1141	1795	1484	272	584	715	120	303	2033	1344	1132	1290	1153	971	3211	1352	143	815	230
MACF1	26863	24827	29693	28187	25583	28527	23884	26252	13002	40577	32044	42804	31852	35665	27588	27771	34933	25177	33945	19148	29934	32121	48387	28833	28082	28807	28506	34968	28989	19806	20870	25899	26745	5099	12715	15487	6963	8211	21451	26052	23024	26637	27484	25148	33979	21524	5307	11525	6745
BMP8A	362	296	416	272	258	308	342	363	393	620	436	369	370	366	263	263	355	284	313	280	391	240	579	262	250	293	456	671	534	441	389	328	456	91	208	272	102	133	389	466	417	393	354	582	354	675	159	166	89
OXCT2P1	31	20	38	31	14	27	19	17	20	42	34	22	26	22	25	12	37	21	33	18	28	19	77	22	16	30	38	30	36	23	18	30	34	5	3	6	9	10	21	38	38	20	25	53	36	48	14	11	5
PPIEL	252	192	210	193	158	197	187	205	243	380	242	241	249	356	166	168	250	176	162	188	243	137	390	172	173	153	231	280	232	196	195	168	242	79	128	156	50	68	150	263	236	253	293	255	189	224	41	70	40
PABPC4	1017	900	1044	1113	944	1023	802	982	560	1406	1040	1745	1057	1478	825	1035	1125	979	1389	682	933	1269	1662	1263	1183	1090	907	1122	879	589	766	844	899	133	398	375	133	215	908	1045	815	563	893	925	1327	787	134	416	230
PABPC4-AS1	122	105	118	131	117	133	100	130	75	172	129	235	130	174	94	117	146	122	177	93	103	164	209	158	160	121	109	136	89	65	80	89	103	8	33	41	15	15	95	132	104	77	92	118	173	84	11	36	23
SNORA55	6	6	8	7	2	1	7	2	4	13	7	13	7	12	5	6	6	4	5	5	10	5	12	8	6	7	6	15	6	8	10	5	6	1	3	2	2	1	5	16	4	12	7	5	8	8	1	1	1
HEYL	41	55	62	49	34	78	62	43	29	80	79	49	102	47	55	96	101	44	79	23	132	110	83	63	149	44	47	52	68	93	17	42	64	12	36	47	25	39	43	135	55	45	54	102	71	123	25	62	85
NT5C1A	69	45	79	107	82	93	54	97	107	166	89	100	76	69	114	69	157	79	40	94	97	110	175	104	109	104	96	119	104	45	69	116	66	16	26	34	11	11	95	85	69	48	65	101	147	84	17	49	28
HPCAL4	6395	8656	9184	14004	9977	8248	10325	7749	8898	14270	5640	12777	6755	11006	8863	9786	5989	9032	4435	7882	9254	10371	16877	13590	12708	10413	8500	14191	8429	6808	6752	9725	8038	2134	4249	4221	173	1755	11881	6812	6532	2348	7535	9360	13866	8215	1519	5892	2600
PPIE	521	364	653	534	476	497	383	506	293	796	515	699	492	555	489	476	635	468	539	329	412	449	1076	608	533	557	585	491	541	375	360	533	403	69	190	226	102	110	384	466	384	449	433	462	685	435	74	190	93
BMP8B	147	151	190	173	122	167	134	174	152	306	189	175	221	182	142	118	221	117	287	103	208	125	397	169	182	132	216	194	220	193	161	195	181	34	93	107	67	67	110	235	175	189	207	220	214	227	61	86	67
OXCT2	24	28	31	24	17	28	30	26	16	41	31	20	35	25	29	11	36	16	40	10	36	30	50	22	19	29	32	34	35	30	15	31	31	4	7	12	13	8	16	34	34	23	20	37	51	38	10	8	2
BMP8B-AS1	2	3	1	3	2	3	6	6	5	4	6	5	7	6	9	0	4	1	1	1	15	2	10	2	2	1	5	0	11	5	3	5	3	2	2	1	12	3	2	9	3	7	6	0	4	11	2	1	0
LOC101929536	6	3	5	3	1	1	3	1	5	7	7	5	1	0	3	1	3	3	4	0	4	1	4	2	3	2	5	0	6	0	1	3	2	1	0	0	2	2	2	4	4	3	1	3	2	2	0	0	1
LINC02811	3	4	5	4	4	1	1	3	22	6	1	5	6	6	5	2	3	2	7	1	8	1	0	3	0	2	5	4	4	2	6	5	5	5	0	2	3	4	2	2	4	1	2	4	1	2	2	0	3
LOC105378667	9	13	8	8	7	3	10	7	48	22	11	4	11	28	6	7	13	7	8	11	16	10	19	12	2	5	21	16	19	20	10	11	13	19	1	1	8	5	13	20	17	13	20	16	7	19	3	4	0
TRIT1	441	447	546	571	414	367	479	504	651	924	501	544	511	782	450	499	591	448	458	490	490	542	1086	649	513	401	579	670	507	440	525	561	540	133	186	174	81	121	532	815	612	433	473	506	586	637	92	198	151
MYCL	62	56	90	116	85	42	81	67	108	134	64	83	62	101	33	76	80	55	119	56	95	61	97	123	105	55	79	93	58	57	70	94	56	20	45	33	20	13	74	98	63	17	41	79	95	80	15	33	28
MYCL-AS1	6	6	7	13	5	7	8	6	13	14	5	11	6	4	2	10	7	5	22	6	9	9	9	13	11	9	5	10	4	5	8	9	5	0	3	2	5	1	11	5	14	4	4	6	7	8	1	2	4
MFSD2A	242	359	405	303	312	288	293	281	538	432	269	521	260	415	163	307	530	280	1415	256	391	319	326	444	379	256	245	380	261	240	144	235	364	86	107	252	54	66	131	281	351	272	396	357	370	316	56	108	60
LOC105378669	2	3	5	2	2	6	7	4	0	7	7	9	4	7	2	5	7	5	8	5	4	7	8	7	6	6	8	5	7	6	3	8	2	3	0	1	8	2	3	2	6	2	8	6	6	7	0	0	2
CAP1	2293	2099	3302	3043	2976	2434	2063	2100	933	3119	1688	4086	1740	3296	1916	2762	2310	2021	4703	1555	1815	2497	4224	4023	3266	3037	2350	2436	2044	1069	1552	2567	2105	363	1379	1380	413	477	1884	1855	1726	1375	1314	1269	3549	1228	218	1650	444
PPT1	2874	2716	3443	3382	3347	2353	2253	2443	1276	4398	2348	3704	2081	3853	2509	3562	3013	2458	4509	1591	2105	2648	6056	4520	4136	4295	3252	3347	2544	1257	2063	3377	2635	368	1309	1385	252	472	2713	2852	2191	1297	1774	1682	4692	1537	243	1572	460
LOC105378671	4	6	8	8	5	2	3	5	7	8	13	11	10	18	6	12	10	5	1	3	8	6	11	7	7	7	1	14	7	3	6	3	7	4	5	0	1	3	5	4	3	4	13	5	3	4	3	0	2
RLF	1951	1864	2088	2246	2005	1683	1813	1916	1584	3066	1789	2233	2023	3007	1790	2314	2179	1848	2370	1382	1655	1751	4589	2382	2441	2068	1827	2130	1757	1402	1741	2319	1859	487	811	674	391	390	1797	2352	2094	1428	1428	1653	2275	1719	211	854	466
TMCO2	0	1	1	0	0	1	1	1	3	1	0	1	1	2	1	0	0	1	2	4	4	0	0	1	1	2	1	0	1	1	0	1	0	0	0	0	1	0	0	1	1	3	4	1	1	1	0	0	1
ZMPSTE24	1044	1017	1217	1188	1235	802	815	895	547	1781	888	1175	876	1645	931	1399	908	977	1694	735	794	881	2239	1666	1241	1659	1146	1484	1035	578	947	1259	1170	203	415	299	155	221	1115	947	811	895	913	591	1663	700	90	419	140
COL9A2	1302	995	1400	1410	1111	1741	755	1153	246	1927	836	2097	1569	1215	1266	815	1862	1163	535	391	995	862	1802	1167	960	891	1294	1004	1549	543	1094	1251	1215	59	582	972	358	285	603	648	486	2293	813	992	1614	784	200	263	194
SMAP2	1938	2378	2875	3022	2661	1943	2488	2128	1592	2992	1576	3376	1593	3272	1808	2618	1783	2278	1975	2066	2627	2344	4106	2785	2591	2394	2132	2889	2021	1223	1748	2209	1999	528	1175	1295	178	561	2396	1982	1873	706	1482	1633	2772	1597	364	1743	635
ZFP69B	443	502	465	493	457	380	522	489	646	652	466	610	535	1110	400	578	410	525	373	700	587	430	764	432	477	371	352	699	451	434	407	456	475	216	182	146	35	123	505	394	483	234	574	462	326	478	109	270	123
ZFP69	183	127	181	176	150	136	150	144	143	257	153	209	108	210	114	204	172	141	165	122	144	155	233	231	159	200	151	240	131	109	140	152	147	38	43	55	26	37	139	195	116	153	145	108	227	164	24	107	25
EXO5-DT	14	15	14	18	16	13	12	16	12	26	22	19	23	34	8	16	15	14	11	7	16	13	26	23	20	15	22	24	11	18	32	13	13	7	15	6	3	7	15	24	18	16	23	9	12	30	3	8	3
EXO5	128	92	140	152	127	115	113	139	87	170	114	203	98	158	166	202	136	125	188	100	134	157	301	188	172	156	112	137	96	88	111	156	103	6	52	53	21	24	140	156	93	114	84	120	182	130	21	49	19
ZNF684	122	89	148	151	78	98	82	97	29	174	80	140	89	153	125	125	131	92	84	64	68	92	212	126	95	135	150	119	101	97	108	125	108	14	50	54	15	15	94	96	64	137	103	67	133	97	8	24	14
LOC105378673	6	3	7	8	2	6	8	5	3	8	10	13	5	14	10	5	5	6	6	3	12	4	17	1	5	2	5	6	2	6	9	2	6	2	0	3	1	2	5	5	6	3	9	3	5	8	1	2	2
RIMS3	1199	1091	1322	2607	1706	1426	1475	1818	557	1510	1305	1614	993	1070	4696	1199	2208	2959	951	747	1362	1196	11073	2331	3298	1311	1295	1413	1121	1568	933	2310	798	131	402	672	44	161	1726	1461	738	580	1153	2588	2237	1154	211	3099	268
LOC105378675	1	6	3	6	4	7	2	1	0	1	4	3	5	2	9	4	4	3	6	5	12	2	27	2	7	1	4	6	3	14	1	4	4	0	1	0	3	2	5	5	5	1	10	4	1	6	0	6	0
NFYC-AS1	123	108	149	186	111	120	79	92	43	192	155	146	111	153	94	109	185	111	77	71	67	114	312	121	112	106	130	157	148	80	126	167	116	10	69	59	21	38	113	128	110	160	126	99	165	113	27	38	44
NFYC	646	543	819	844	635	470	616	566	418	886	537	779	546	883	517	711	696	627	512	606	585	592	1142	747	706	532	545	635	512	385	443	574	541	114	228	354	94	131	566	513	405	478	560	535	669	530	80	356	136
MIR30E	0	1	1	0	0	0	1	0	0	2	1	1	1	0	1	1	0	2	0	0	3	1	2	1	2	1	2	3	2	2	0	1	4	0	0	0	0	0	0	5	0	0	2	0	4	2	0	0	0
MIR30C1	4	2	0	7	2	1	1	1	0	2	0	1	0	3	5	1	1	0	3	3	1	1	4	0	2	1	2	0	2	0	0	0	0	0	0	0	0	1	1	1	2	0	2	4	6	1	0	0	0
KCNQ4	43	48	60	52	36	48	63	50	13	60	73	55	73	36	61	46	90	48	39	39	63	46	141	26	41	17	33	38	32	41	41	44	21	4	9	56	11	7	25	39	17	35	87	85	40	25	6	41	10
LOC105378676	0	0	0	0	0	1	1	0	1	2	0	0	1	0	0	0	0	0	0	2	3	0	4	0	1	0	0	0	0	0	0	0	0	0	0	0	3	3	0	0	0	0	0	0	0	0	0	0	0
CITED4	55	37	81	77	41	53	59	53	6	55	43	71	65	51	52	68	77	59	33	28	87	64	140	40	54	40	54	25	50	27	26	69	24	0	10	29	7	6	33	70	23	43	26	54	79	28	0	19	3
CTPS1	379	413	719	581	658	407	464	465	224	591	452	469	377	974	402	848	495	525	669	444	494	474	810	494	566	541	406	812	602	269	339	454	528	83	115	195	50	114	484	355	363	275	365	329	713	324	55	188	59
SLFNL1-AS1	59	69	71	57	55	73	86	60	50	88	95	74	99	124	55	68	76	61	72	87	101	74	115	34	62	29	53	97	57	85	46	48	67	19	14	19	7	14	58	66	63	74	115	112	49	76	11	17	14
SLFNL1	79	54	96	55	51	80	69	78	116	121	137	58	112	178	84	51	82	66	111	101	118	63	117	30	63	27	62	107	65	100	56	42	69	40	14	30	17	28	57	73	96	104	178	126	41	94	18	23	18
SCMH1	695	643	752	804	637	753	694	711	407	873	805	1084	960	981	721	659	781	754	655	754	792	857	1168	633	822	427	528	722	553	619	434	539	557	219	410	482	148	266	584	683	495	484	756	1044	636	609	194	546	262
FOXO6	179	127	128	114	105	91	171	155	90	176	154	175	215	136	135	100	125	98	18	139	265	152	125	146	164	66	58	178	81	106	92	59	121	17	36	47	17	31	176	58	46	89	216	229	105	126	38	49	23
FOXO6-AS1	6	4	9	5	4	4	6	4	3	4	8	7	12	9	3	6	12	4	1	4	12	6	2	6	5	2	6	10	3	6	3	2	2	2	1	1	7	0	5	2	1	5	11	4	5	7	0	0	0
LOC105378678	14	19	32	20	5	11	33	13	4	25	9	5	37	10	18	15	33	14	2	8	41	11	13	13	28	3	9	25	5	20	8	7	15	3	7	16	11	4	14	8	14	2	22	64	12	15	6	4	7
EDN2	2	2	0	0	1	0	2	1	0	0	0	0	4	1	5	0	4	2	0	0	3	1	1	0	0	0	1	0	0	0	1	0	1	0	0	6	2	2	1	1	1	1	3	6	1	1	2	0	0
HIVEP3	1150	939	899	1052	682	990	1159	1269	1016	1425	1780	1422	1578	1348	1064	891	1409	1068	935	1290	1538	994	1672	606	899	514	711	1248	1005	1377	862	894	1171	470	463	510	522	671	812	985	1126	1047	1426	1762	683	1289	420	911	624
GUCA2B	0	0	0	0	0	0	0	0	0	0	0	0	1	1	0	0	0	0	1	0	4	1	1	0	0	1	2	0	0	0	0	0	0	0	0	0	1	0	1	0	2	1	0	0	0	0	0	0	0
GUCA2A	0	0	0	0	0	0	0	0	0	1	0	0	0	2	0	0	0	0	0	0	1	0	0	0	0	0	0	1	0	0	0	0	0	0	0	0	1	0	0	0	0	0	0	0	0	0	0	0	0
FOXJ3	1793	2548	2520	2996	2265	1887	2624	2116	1996	3619	1586	2583	2060	3880	1803	3095	1848	2186	2457	2202	2549	1942	4124	2794	2421	2681	2387	3561	2683	1558	2196	2722	2653	769	1377	1433	367	710	2904	2647	2514	1525	1941	1662	2849	1929	396	1340	666
RIMKLA	682	1089	1155	1298	1503	1043	1447	1672	955	1968	724	1530	795	2427	1080	2234	841	1418	987	1215	1121	1412	2545	2453	1584	3120	1608	3787	2183	1219	1627	2053	1811	383	637	895	51	361	2902	1374	1159	931	1149	997	3348	1315	225	912	242
ZMYND12	86	49	109	91	60	58	45	75	23	100	56	123	99	67	95	85	105	48	64	27	25	82	147	73	90	93	86	81	49	28	69	73	46	5	59	80	27	15	62	50	35	64	91	42	134	28	2	21	19
CCDC30	638	605	732	785	618	730	747	649	547	891	781	1024	816	957	666	769	707	675	457	647	573	979	1278	663	762	623	708	778	602	650	662	631	545	211	310	350	189	189	551	747	614	1007	1150	593	824	720	97	219	158
PPCS	275	280	483	419	354	319	248	249	142	488	231	557	266	482	341	436	331	281	359	161	254	359	767	582	423	571	382	470	352	160	253	453	343	71	207	186	65	69	351	326	274	197	258	192	603	218	23	203	70
PPIH	271	288	418	377	317	324	278	277	188	427	259	485	256	411	285	374	336	310	305	217	259	330	659	403	373	361	346	400	332	194	267	361	312	49	179	166	39	71	295	346	253	224	218	265	511	280	48	151	66
YBX1	2077	1646	2107	2159	1585	1772	1445	1694	1024	3015	1906	3399	2118	2642	1421	1818	2213	1657	4502	1060	1364	1926	2915	2655	1951	1988	1827	1712	1669	1240	1398	1739	1630	323	910	1218	482	478	1379	2227	2103	2134	1455	1396	2521	1465	266	550	368
CLDN19	5	0	3	1	0	0	3	1	115	32	1	0	4	10	6	2	2	0	3	5	20	1	0	1	5	0	0	4	2	2	1	3	6	13	1	1	4	3	0	0	2	4	7	4	2	6	1	1	2
P3H1	294	260	311	222	167	242	247	241	225	378	234	328	282	325	218	226	419	187	239	200	400	247	346	200	190	162	206	297	266	219	178	163	204	59	118	152	40	53	162	260	275	198	276	275	202	251	69	79	57
C1orf50	357	488	494	605	542	486	490	359	293	724	387	729	486	590	411	543	461	523	460	280	500	478	894	666	563	554	452	780	500	329	311	523	458	99	223	204	80	99	462	430	348	359	387	441	639	323	68	204	88
TMEM269-DT	9	12	12	17	16	10	12	8	9	28	14	18	15	16	7	10	17	16	14	8	16	19	31	13	17	15	14	28	18	17	7	19	13	3	8	9	8	4	12	14	15	11	17	17	23	11	4	3	2
TMEM269	15	13	19	11	13	16	24	10	28	32	12	8	10	15	14	17	21	14	35	11	37	16	23	16	18	12	10	13	16	24	11	15	14	8	1	4	13	1	13	17	19	12	10	15	14	15	3	5	3
LOC107984946	5	5	3	4	2	3	9	6	8	9	6	5	4	5	2	4	4	0	7	1	12	8	7	1	6	0	3	6	7	6	4	3	6	1	2	1	3	1	6	1	9	0	1	6	4	3	1	3	2
SVBP	171	147	197	195	196	174	118	115	87	199	152	283	146	196	154	178	149	188	170	105	134	181	296	188	209	183	123	207	133	63	99	162	132	40	84	68	26	46	149	122	87	127	129	126	253	85	22	76	28
ERMAP	345	236	361	317	284	275	198	295	115	426	337	429	238	346	219	261	279	261	226	151	199	356	485	381	331	353	307	402	258	141	233	290	217	35	216	212	56	109	264	177	159	186	213	235	416	226	46	133	62
ZNF691	135	107	135	142	109	108	81	147	40	170	157	200	106	114	120	126	176	119	147	70	112	124	249	143	130	118	126	109	123	76	97	139	112	14	96	108	30	64	81	129	93	129	87	145	134	114	19	62	44
LOC339539	3	1	2	6	2	2	3	1	0	6	2	1	7	1	2	3	4	7	1	1	7	1	7	0	0	1	6	2	1	4	1	4	3	0	0	2	1	2	1	4	2	1	1	15	4	2	2	0	0
SLC2A1	1280	1319	1757	1499	1333	1601	1321	1272	423	1454	1664	1738	1172	1531	851	1169	1325	1379	4142	1018	1249	1149	2869	1563	1129	1080	1159	1407	1145	1318	808	1164	1383	112	398	566	233	334	670	1622	2040	1772	1293	1346	998	1000	200	600	308
SLC2A1-DT	56	44	46	50	26	34	26	22	32	74	43	44	37	47	30	42	37	33	32	66	40	23	86	36	38	49	33	48	25	35	36	45	48	4	20	23	7	17	30	44	64	43	41	41	37	61	9	10	13
CFAP144	144	52	108	75	87	46	63	68	22	30	31	71	100	26	73	118	115	69	17	35	15	123	9	16	100	80	83	21	50	12	62	26	15	2	27	129	37	10	13	22	15	130	174	24	170	23	10	4	10
EBNA1BP2	711	722	1149	1024	972	786	707	711	377	892	472	1550	651	1171	645	903	732	750	936	562	634	933	1338	1258	919	901	691	778	577	371	547	723	659	162	434	472	102	147	659	591	517	429	509	458	1115	449	95	532	160
MIR6733	1	3	1	0	1	2	1	1	1	2	1	2	1	3	1	3	4	1	3	0	2	0	3	0	2	0	2	4	2	0	0	2	3	1	0	0	0	0	0	1	3	1	2	1	1	1	1	0	0
CFAP57	240	167	307	244	210	130	253	193	69	127	161	263	220	228	133	265	185	145	54	211	119	329	115	150	223	154	174	85	83	92	183	97	71	21	88	203	72	60	64	47	68	361	343	103	218	110	12	61	26
LOC105378685	23	20	33	20	28	13	30	16	14	19	17	25	28	27	17	44	16	18	5	19	13	36	18	18	28	21	24	14	11	13	24	10	14	5	5	14	6	4	8	8	8	39	48	14	23	11	1	6	5
TMEM125	403	199	480	469	278	302	185	246	10	609	198	463	220	286	160	292	476	235	184	75	117	165	539	377	251	313	373	184	353	103	276	391	320	3	107	148	54	41	122	218	107	608	97	157	523	215	5	58	29
C1orf210	2	0	2	0	0	0	0	1	0	0	0	0	0	1	1	1	1	1	0	0	1	1	1	2	0	2	2	1	2	1	1	1	0	1	0	0	1	1	0	0	1	1	4	0	1	1	0	0	0
TIE1	140	122	202	216	119	282	140	133	115	184	191	213	148	180	77	134	192	140	270	78	177	142	298	167	94	117	124	153	134	158	59	179	145	41	45	99	57	32	64	93	135	197	219	220	79	128	38	58	34
MPL	23	13	20	29	12	20	15	18	13	35	30	29	16	33	18	22	28	20	12	8	25	19	61	7	21	23	31	22	35	29	41	27	15	6	18	20	25	22	20	31	27	56	31	19	35	17	7	8	4
CDC20-DT	9	5	13	14	9	9	1	4	4	20	11	14	9	13	11	11	24	14	9	5	11	8	21	5	6	8	10	21	12	3	7	16	4	2	4	10	1	3	7	5	4	25	10	0	14	9	1	2	2
CDC20	18	9	27	39	18	30	12	19	12	66	19	36	26	48	16	17	34	22	38	8	21	13	68	23	15	20	21	21	41	6	34	31	27	3	9	25	16	6	9	20	22	62	20	14	26	14	7	8	3
ELOVL1	1028	714	1222	1215	734	949	459	707	142	1844	657	1389	964	979	421	767	1345	685	994	250	475	509	1567	1043	765	904	1101	652	1329	320	1058	1144	980	30	643	781	328	210	343	925	470	2081	452	527	1437	631	77	231	113
MIR6734	5	1	3	3	1	4	3	4	3	6	4	5	2	4	1	3	5	3	2	3	3	3	6	2	1	2	5	5	4	2	4	2	5	1	2	1	1	0	1	4	5	11	2	2	6	3	0	0	1
LOC112268225	67	66	46	43	43	47	38	67	75	127	98	64	57	151	41	58	59	63	53	75	73	41	163	16	52	37	83	104	106	58	101	77	92	44	38	52	31	64	48	102	93	205	117	74	50	116	22	25	33
MED8	425	423	558	600	494	395	461	452	307	599	333	752	373	724	346	624	482	482	514	397	359	453	877	587	445	563	424	651	446	252	374	398	466	68	240	270	63	104	429	362	321	319	322	380	732	374	57	213	94
MED8-AS1	44	42	51	63	48	34	41	50	27	65	36	74	38	49	36	66	49	38	43	40	34	46	84	55	37	52	33	63	38	29	38	37	47	2	9	9	3	3	41	39	42	35	33	42	72	39	4	5	3
SZT2	1837	1367	1712	1601	1316	1722	1445	1588	776	2422	1940	2242	1825	1591	1383	1432	2565	1592	1483	1421	1728	1788	2840	1287	1517	1264	1629	1977	1712	1189	1297	1381	1595	216	881	1170	378	613	1101	1649	1322	1963	1323	1869	1755	1451	377	642	550
SZT2-AS1	50	35	38	38	28	31	30	47	19	52	47	55	43	34	39	32	56	40	45	34	41	43	62	23	30	34	37	41	39	28	32	32	34	2	11	15	7	9	21	38	36	62	28	51	43	30	3	12	8
MIR6735	1	1	1	1	0	2	0	1	0	0	1	1	1	1	1	0	2	0	0	0	1	0	0	0	0	1	1	1	1	0	0	0	1	0	1	0	0	0	0	0	0	1	2	1	0	0	0	0	0
HYI	186	119	213	167	130	176	133	127	85	263	200	247	190	146	148	117	235	140	116	97	139	179	325	144	168	139	181	183	182	118	121	133	138	20	91	114	35	60	103	176	116	196	141	178	200	141	39	50	46
PTPRF	3061	2613	3497	3403	2601	2666	3492	3126	1705	4307	2997	3649	3277	2761	3426	2838	2959	3035	2596	1785	3480	3240	7666	3678	4447	3358	3342	3584	3540	2428	2912	3084	2507	399	1177	1978	689	881	3037	3161	2281	3490	2827	3429	3875	2772	705	2152	588
KDM4A	977	884	1248	1244	1077	906	1030	1009	702	1610	1005	1242	910	1473	958	1189	1227	1037	983	944	973	1098	2058	1326	1176	1107	1031	1262	1061	748	837	1042	930	227	470	595	188	260	896	1074	804	862	853	1018	1227	863	192	509	226
KDM4A-AS1	72	71	95	86	83	79	84	78	75	150	90	121	86	114	66	89	90	80	83	74	89	83	189	113	102	98	93	115	90	68	69	97	95	21	42	43	25	25	67	77	66	88	86	105	108	70	21	42	23
ST3GAL3	455	481	586	672	598	558	587	546	360	670	453	754	557	788	498	545	489	603	402	512	570	647	1041	769	684	509	450	714	518	496	394	525	469	89	190	192	54	103	472	482	396	381	537	583	653	492	81	271	102
ST3GAL3-AS1	7	3	6	2	7	5	7	2	13	20	6	3	6	11	5	5	2	9	6	8	16	4	8	2	10	6	10	17	8	7	5	5	6	3	1	2	3	2	2	10	8	8	17	6	4	11	1	4	3
MIR6079	2	4	3	1	1	3	4	0	3	8	3	1	3	5	3	3	3	3	3	1	6	1	10	0	2	2	4	9	5	2	3	3	1	1	3	1	2	3	1	3	11	3	6	6	2	8	1	3	1
ARTN	4	3	9	4	5	7	1	9	10	5	11	16	13	10	7	9	10	6	14	11	9	10	17	5	14	7	10	9	6	8	7	5	11	4	1	3	0	1	4	8	7	17	13	20	7	10	2	3	1
LINC02918	10	16	15	20	19	29	29	15	17	47	35	28	26	33	15	21	27	12	24	18	27	16	43	13	19	13	23	32	23	16	28	36	16	6	21	34	19	14	13	36	35	42	41	20	29	28	12	17	4
LOC101929609	240	182	284	284	223	226	209	245	124	374	199	345	253	292	158	206	277	232	241	152	212	209	328	247	190	236	203	235	282	151	194	226	205	22	109	158	61	50	176	220	197	360	177	222	307	179	34	75	43
IPO13	2638	2062	2989	3180	2365	2575	2184	2425	1212	3476	1904	3437	2333	2987	1792	2403	2751	2391	2585	1512	2325	2149	3672	2857	2174	2381	2161	2743	3135	1398	2044	2351	2385	220	1138	1538	488	513	1770	2153	1847	3573	1810	1994	3298	1940	328	783	476
DPH2	257	324	403	394	344	330	338	311	212	403	230	467	304	443	289	371	339	352	406	275	316	373	513	474	316	352	275	385	253	192	217	296	324	53	115	159	20	60	256	275	245	213	205	327	419	252	39	105	44
ATP6V0B	1303	1557	2283	2130	2427	1233	1359	1511	958	1991	638	1585	655	2450	1183	2083	1300	1407	1980	1077	1420	1696	2453	3186	2124	2702	1582	2138	1444	519	1007	1607	1607	76	321	444	52	114	1666	1171	903	875	908	898	3852	658	65	374	100
B4GALT2	924	984	1226	1301	1112	1563	1116	1184	535	1072	982	2386	1400	1080	934	951	950	1044	979	775	966	1592	1237	1390	1048	766	650	947	703	676	572	737	635	102	293	472	136	168	657	640	558	635	1028	1474	900	781	169	575	212
CCDC24	176	117	237	231	156	200	185	147	78	193	158	239	172	133	168	154	180	135	122	170	143	233	266	184	199	147	145	112	117	123	98	139	113	14	34	98	14	19	101	177	77	163	209	181	181	124	14	66	32
SLC6A9	528	489	479	583	435	528	308	466	131	787	460	650	558	652	213	524	504	477	319	335	547	511	718	433	475	434	498	403	791	219	573	486	551	25	283	491	183	191	182	702	329	1634	435	355	770	485	82	134	111
LOC107984948	23	13	37	29	25	29	17	20	8	61	25	38	28	22	10	29	35	17	13	11	15	23	43	27	30	22	43	20	32	24	21	22	27	1	3	17	7	0	17	29	13	36	12	10	40	21	0	3	2
KLF17	13	6	10	5	12	10	13	7	0	11	18	20	9	9	7	6	11	5	27	7	14	16	19	11	11	8	8	14	8	16	11	6	6	2	1	3	9	3	7	3	13	9	16	14	13	6	1	6	0
KLF18	1	0	0	2	0	0	2	0	0	0	2	0	0	0	0	0	0	0	2	1	0	1	0	0	0	0	0	0	0	0	0	0	1	0	0	0	1	0	0	0	0	1	0	0	0	0	0	0	0
DMAP1	502	463	644	608	509	495	500	590	299	709	488	780	447	642	465	484	632	526	480	468	585	588	960	740	587	520	435	641	477	340	431	467	469	73	142	238	63	108	406	479	310	425	358	499	663	388	79	195	85
ERI3	1481	1610	2289	2443	1998	1797	1687	1565	956	1993	1096	2478	1402	2175	1544	1758	1693	1502	1266	1151	1465	1985	2519	2485	1958	1880	1450	1750	1356	871	1023	1651	1349	175	568	754	120	218	1364	1254	936	911	1272	1311	2260	919	134	828	245
ERI3-IT1	74	78	64	64	60	76	78	62	99	115	108	79	129	107	63	80	80	68	74	94	126	60	130	45	67	52	82	91	88	80	74	48	72	20	32	23	10	24	49	90	110	114	137	107	55	96	9	15	18
SNORA110	12	8	5	5	5	4	8	6	12	14	5	9	4	16	5	5	13	9	6	6	13	6	11	6	3	3	6	13	6	2	5	6	6	1	2	5	2	6	2	15	13	8	14	15	7	13	2	0	3
RNF220	1767	1687	1978	2332	1918	2230	1397	1861	750	2674	1549	2799	1890	2367	1471	1632	1735	2053	1465	1183	1945	1643	3780	2097	1857	1777	1737	2099	2519	1014	2009	2230	1803	260	1369	1687	865	782	1372	1922	1443	3502	1409	1407	2356	1413	329	986	557
MIR5584	2	3	3	1	2	3	1	2	0	6	2	4	2	5	2	1	4	3	1	0	3	3	6	2	1	2	2	7	8	4	11	4	3	0	4	1	4	0	2	7	2	22	4	2	6	3	0	0	2
LOC107984950	446	378	496	561	506	525	363	439	224	642	420	756	488	568	389	378	463	531	359	335	477	452	933	530	479	362	421	500	580	255	478	499	441	59	222	274	134	142	368	504	349	770	404	374	524	355	70	228	98
TMEM53	120	117	173	184	152	84	127	107	86	160	104	153	96	194	111	132	105	108	109	99	138	137	192	184	124	160	114	184	115	82	80	142	94	18	53	64	21	24	117	131	75	113	97	94	207	87	17	44	9
SNORD145	1	2	0	0	2	1	1	4	0	3	4	0	5	1	0	2	1	1	0	1	6	1	0	1	2	1	3	6	2	3	0	3	1	0	0	1	0	0	0	4	0	4	3	1	0	0	0	0	0
ARMH1	150	87	127	123	78	141	151	98	78	223	143	135	162	141	115	98	208	83	95	110	130	142	199	86	119	88	175	145	139	146	113	89	104	24	52	97	29	33	113	234	184	155	208	146	177	144	32	32	21
LOC105378690	33	19	22	23	11	25	25	19	20	63	36	37	43	27	28	31	32	11	24	27	22	35	39	20	19	22	34	43	34	42	33	23	25	10	21	13	7	10	23	52	46	36	61	32	44	39	9	6	4
RNU5F-1	3	2	5	3	3	5	6	2	3	13	4	3	8	4	2	7	6	3	12	4	3	7	8	5	8	6	8	8	8	9	3	3	3	0	0	7	0	3	8	12	17	6	9	7	9	5	0	1	3
RNU5D-1	8	5	13	4	5	10	6	7	3	19	6	9	10	3	5	3	7	4	7	1	4	4	15	4	17	16	9	13	16	5	10	10	14	11	8	3	0	2	11	7	16	3	5	6	12	8	2	3	2
KIF2C	27	25	29	20	17	23	24	25	48	53	24	28	31	23	23	15	27	16	57	12	30	19	49	19	27	21	25	32	18	22	23	38	19	13	8	18	12	16	19	19	29	22	38	20	27	31	5	5	8
SNORD160	0	2	1	2	2	0	2	1	3	0	1	0	0	0	0	0	1	0	0	0	1	0	2	0	1	0	0	1	1	0	0	0	1	0	1	0	0	0	0	1	0	0	1	1	0	0	0	1	0
RPS8	3665	2507	3948	4019	3062	3435	2297	3174	1730	4659	3044	5618	3135	3485	3751	2801	4418	2645	4992	1474	1871	3146	6869	5127	4466	4306	3644	2977	3003	1700	2602	3792	2517	246	968	847	328	329	2892	3752	2786	3543	2311	2391	5662	2109	185	778	332
SNORD55	12	14	24	13	25	24	18	18	16	23	13	27	13	28	15	22	10	15	16	13	11	23	27	26	30	30	16	31	24	10	16	18	26	0	1	2	0	2	11	9	20	16	14	23	32	11	0	3	1
SNORD46	9	1	4	4	4	5	4	5	4	7	3	4	4	2	1	4	6	3	6	1	4	4	6	2	6	10	4	4	5	4	2	10	1	0	3	1	2	0	7	7	8	4	7	1	7	1	1	0	2
SNORD38A	1	9	9	9	3	5	6	4	1	5	6	5	8	9	2	3	9	2	9	1	7	8	13	3	4	6	7	5	5	3	4	5	6	1	1	1	0	2	3	6	6	5	2	10	5	6	1	0	4
SNORD38B	5	5	2	2	1	4	3	3	4	7	4	5	2	2	2	3	3	0	10	2	4	3	6	7	7	4	6	5	5	1	9	2	3	0	0	0	0	0	5	10	7	6	4	6	8	4	1	0	0
BEST4	27	21	40	32	32	34	29	33	25	41	39	35	40	50	19	19	42	22	20	22	30	49	33	22	44	29	51	35	25	25	23	26	21	6	7	56	14	16	19	24	18	190	91	26	48	31	2	12	7
PLK3	149	136	103	89	107	150	74	190	25	207	143	162	247	101	102	84	133	76	596	63	302	124	163	118	170	129	112	105	133	49	126	85	83	11	55	130	84	28	66	140	195	200	135	88	134	66	43	47	19
DYNLT4	42	33	36	24	21	30	19	32	12	58	38	48	41	30	28	21	35	19	257	13	99	40	53	21	47	26	27	25	34	16	35	20	25	6	20	52	27	11	16	45	67	96	62	21	52	23	21	9	8
BTBD19	39	26	26	31	22	23	34	44	22	71	46	47	46	23	31	19	32	17	210	22	76	48	93	22	42	27	36	33	27	18	19	19	24	2	12	44	21	9	27	31	53	46	43	33	35	28	8	9	10
LOC107984952	8	10	11	8	10	9	5	10	17	24	20	16	17	9	11	6	15	8	39	7	16	8	19	12	14	19	12	13	14	17	12	6	6	6	17	17	16	9	8	11	17	20	23	12	12	12	10	7	2
PTCH2	119	101	105	76	68	100	164	123	246	253	141	125	119	105	146	109	205	100	64	154	211	134	296	118	154	117	190	314	216	198	158	101	142	55	119	82	18	58	141	231	241	197	168	302	140	329	86	65	75
EIF2B3	370	314	574	491	478	349	368	420	289	662	291	458	255	492	417	478	475	391	492	245	340	381	879	710	489	742	503	758	535	288	426	472	354	78	187	200	56	68	490	472	409	312	255	304	910	368	56	215	86
HECTD3	502	408	542	525	481	458	451	532	294	685	482	600	519	629	468	447	630	464	497	412	497	492	872	514	433	469	483	632	561	357	436	465	479	68	273	366	88	155	398	536	400	432	355	536	619	431	88	286	143
UROD	806	629	1114	1058	977	770	637	744	328	1041	520	1285	532	864	753	873	759	753	905	496	603	780	1456	1412	998	1149	811	896	738	353	491	797	698	83	342	438	62	113	713	636	497	448	419	579	1326	438	67	379	110
ZSWIM5	400	366	508	466	426	422	413	420	375	669	419	644	489	721	399	443	554	448	507	378	393	438	731	547	513	328	354	480	413	285	297	364	361	118	202	273	100	122	311	503	322	334	369	452	454	365	67	236	154
LOC105378691	7	9	11	8	8	7	13	7	7	19	9	19	12	9	7	10	14	10	9	7	7	8	16	9	12	10	9	16	9	13	6	7	8	2	15	12	4	5	6	12	9	10	10	11	14	16	3	6	6
LINC01144	6	8	9	7	6	5	9	7	4	11	6	15	9	8	4	7	11	6	9	6	7	8	14	9	9	9	8	13	6	6	5	5	4	2	14	12	4	4	4	8	7	7	8	7	10	12	3	6	4
HPDL	40	38	46	45	24	42	28	35	14	73	39	57	41	35	29	31	50	42	17	18	30	41	45	39	32	32	52	57	36	36	26	50	40	2	18	26	4	5	18	36	27	32	41	55	52	43	4	8	6
MUTYH	247	187	247	211	161	201	166	220	86	328	241	326	203	201	200	151	320	191	174	113	173	220	425	186	207	155	202	177	170	144	143	165	168	23	125	159	59	73	116	224	167	264	181	251	241	155	33	74	57
TOE1	162	146	213	167	146	116	122	132	72	213	124	200	127	206	109	149	186	101	120	88	108	137	284	151	161	142	146	140	116	77	118	144	152	24	88	85	20	24	105	141	97	130	104	105	190	117	15	48	25
TESK2	297	169	318	350	205	312	164	201	61	565	267	408	360	247	207	208	339	194	217	86	192	185	521	295	235	292	388	294	378	138	274	426	226	20	215	225	144	88	151	310	192	404	185	197	373	257	45	114	67
CCDC163	191	80	106	115	48	81	61	94	62	650	176	144	115	109	44	94	122	106	37	10	68	79	230	126	82	221	335	132	174	64	101	162	93	29	172	206	52	66	118	111	65	73	107	140	214	108	19	35	23
MMACHC	1002	714	1166	1165	878	857	634	715	447	1769	723	1321	897	1099	854	944	902	784	1176	443	700	845	1970	1432	1166	1464	1225	1069	1049	471	723	1116	868	156	478	503	152	215	833	871	686	745	692	656	1436	573	117	505	192
PRDX1	3009	1772	3418	3078	2307	2343	1658	1935	756	4774	1967	3701	2250	2085	2438	2257	2784	1980	3857	854	1167	2371	5177	3994	3116	3745	3440	2469	2326	1151	1716	2815	2135	176	962	1010	270	326	1979	2289	1657	1918	1186	1466	3945	1336	175	985	260
AKR1A1	596	356	669	632	626	432	365	525	203	794	427	837	302	543	483	492	691	463	827	243	317	498	935	778	608	661	577	544	480	256	335	537	404	29	197	201	45	62	460	456	359	359	262	348	1068	319	35	186	54
NASP	978	811	1058	1049	847	1290	706	861	306	1918	1105	1486	1223	1334	1042	939	1133	969	821	487	1155	1014	1915	1009	963	931	1202	1266	1578	844	1189	1345	1209	130	550	688	447	330	736	1756	1176	2061	1234	934	1252	1307	178	337	185
CCDC17	51	28	46	38	36	54	32	29	36	73	67	41	63	81	38	37	42	27	46	26	59	65	62	44	55	26	54	42	63	29	48	32	34	11	21	51	19	25	26	51	45	81	124	62	52	42	10	10	5
GPBP1L1	1511	1353	1671	1857	1518	1452	1275	1341	911	2336	1361	2088	1511	2012	1338	1656	1488	1390	1652	1081	1297	1459	2978	2051	1960	1846	1511	1789	1637	943	1296	1654	1356	360	877	785	373	429	1224	1550	1206	1537	1271	1070	1797	1130	205	816	359
RPS15AP10	40	39	26	34	30	38	35	39	33	81	53	30	40	89	27	56	32	30	37	31	33	26	99	27	40	30	27	78	53	45	55	48	43	9	14	8	3	13	37	46	36	54	72	28	34	62	11	10	12
TMEM69	173	203	242	253	201	147	175	173	97	313	191	269	179	280	182	239	208	211	282	128	139	188	425	227	244	240	236	284	190	125	155	290	224	30	151	137	30	70	198	207	161	174	197	163	320	167	29	138	54
IPP	390	315	483	471	372	378	339	336	184	645	367	522	387	534	380	439	427	327	388	199	294	392	871	515	461	522	483	507	408	209	333	472	384	60	132	123	70	74	386	338	312	367	378	279	607	277	35	156	74
LOC105378693	2	3	4	2	1	2	5	2	0	2	1	1	3	2	1	0	0	0	3	1	0	2	4	2	0	1	0	2	0	0	1	5	0	1	0	0	3	0	0	1	1	2	3	2	3	3	0	1	0
MAST2	1021	849	1089	1032	955	1111	1134	1322	609	1220	1022	1614	1174	1486	1031	1093	1036	1191	1208	1026	1294	1230	1607	1097	1378	854	777	1328	1081	938	811	855	912	205	347	647	180	284	885	989	728	847	1066	1216	1035	961	226	560	317
LOC105378694	25	34	22	30	22	31	32	32	22	60	41	33	36	66	33	53	28	37	38	23	36	19	85	19	36	30	49	73	60	29	42	45	45	15	17	17	30	15	49	56	37	44	40	25	23	56	12	17	15
P3R3URF-PIK3R3	168	179	324	332	303	239	239	305	170	433	268	375	243	431	357	350	290	325	441	193	343	247	955	477	513	459	324	540	329	305	218	357	311	72	115	143	62	88	441	246	290	229	227	245	595	250	60	175	66
PIK3R3	212	233	384	408	358	312	287	350	195	526	324	444	292	503	407	404	340	383	497	234	433	306	1114	554	595	534	380	634	405	359	249	425	383	83	143	165	69	100	499	291	338	291	265	297	671	287	77	210	79
LOC101929626	2	1	3	1	0	2	0	0	1	1	0	1	0	0	0	1	3	2	1	0	0	1	2	2	2	0	2	0	1	0	0	1	2	1	0	1	2	0	0	1	0	1	2	2	3	3	0	1	0
TSPAN1	32	31	24	30	17	29	15	21	22	46	29	33	25	48	21	16	32	27	22	25	29	28	54	28	22	19	24	33	39	24	32	20	21	12	17	15	18	15	11	25	23	42	28	26	26	34	5	8	3
P3R3URF	0	0	0	0	0	1	1	1	2	0	1	1	1	0	0	0	0	1	0	0	2	1	1	0	0	0	0	1	0	1	0	0	0	0	0	0	0	1	0	0	0	0	0	0	0	0	0	0	0
POMGNT1	1657	1463	1863	1932	1723	1522	1433	1477	630	1928	1078	2135	1536	2036	1217	1597	1985	1664	1485	1315	1573	1710	2210	1884	1548	1416	1136	1420	1330	853	1031	1324	1191	161	575	801	217	253	910	1122	948	1501	1096	1413	1757	996	164	633	272
LURAP1	217	237	278	278	241	178	259	226	132	277	216	345	283	402	188	230	210	223	145	268	290	262	340	179	194	143	172	251	179	155	190	199	204	27	75	104	23	41	143	220	184	287	224	228	198	171	25	74	70
RAD54L	106	105	107	104	80	76	97	118	147	178	147	141	132	207	111	118	109	92	121	118	169	83	146	78	92	53	77	128	99	82	75	68	86	20	22	36	17	22	67	82	120	111	129	138	79	85	26	29	10
LRRC41	1079	1072	1473	1463	1267	910	1151	1042	743	1648	910	1378	992	1554	905	1237	1135	1104	1402	906	1126	1103	1851	1421	1256	1127	1032	1327	991	683	811	1058	1045	137	449	497	128	232	880	979	841	744	823	1017	1361	788	153	457	201
UQCRH	1120	1242	2049	1869	2100	1791	1013	1257	551	1709	701	2907	835	1962	1510	1743	1233	1466	1402	723	976	2207	3336	3265	2422	2452	1519	2126	1436	603	944	1893	1415	154	402	494	58	118	1460	1015	907	780	884	777	3358	654	62	654	127
NSUN4	327	328	374	459	374	288	308	337	244	656	362	437	352	543	292	408	395	326	399	254	367	330	683	487	423	401	389	551	421	270	360	448	374	102	169	206	64	108	314	367	260	385	284	284	455	281	47	199	74
FAAH	997	862	1320	1288	992	948	843	778	527	1386	724	1133	906	1287	627	1018	1253	1047	491	852	991	865	1519	1218	925	690	976	796	920	503	691	936	819	62	364	447	101	111	487	736	567	1092	689	913	1145	622	100	265	96
FAAHP1	11	9	8	12	14	10	5	9	34	34	26	7	13	18	10	6	20	8	11	24	31	7	19	10	16	3	10	21	15	11	4	10	9	8	4	5	5	6	3	24	18	30	25	19	13	10	2	4	4
LINC01398	1	3	0	1	3	2	2	1	19	7	8	2	3	10	5	5	4	5	3	7	12	3	5	1	2	2	4	4	1	4	4	1	4	1	1	1	2	0	5	6	4	2	10	3	2	4	1	1	1
DMBX1	1	0	0	0	0	0	1	0	1	1	2	0	0	0	0	0	0	0	2	0	4	0	0	1	0	0	0	1	0	1	0	0	0	1	0	0	11	1	1	0	1	0	0	0	0	1	1	0	0
TMEM275	18	19	22	18	27	19	48	10	7	15	7	20	23	10	33	17	13	10	5	13	50	18	50	29	87	4	11	10	8	20	7	28	11	2	1	1	1	0	5	4	3	1	25	17	6	9	1	7	0
MKNK1-AS1	96	79	99	102	51	88	73	75	64	154	99	139	69	94	79	79	130	63	71	47	97	121	155	59	74	61	94	125	87	78	77	94	78	7	35	25	12	16	68	101	80	40	100	82	94	73	13	22	22
KNCN	42	37	65	37	31	54	111	29	22	29	23	53	45	23	26	41	36	16	4	38	90	61	52	18	49	10	21	15	12	29	4	16	10	11	7	15	12	2	11	7	4	9	68	38	17	10	4	25	7
MKNK1	858	726	1064	942	599	824	808	768	791	1737	1078	1286	800	945	780	839	1204	694	711	600	1011	1026	1779	812	759	714	1151	1543	974	949	880	982	792	240	506	526	111	304	1010	1183	994	476	900	952	916	1047	238	399	377
MOB3C	254	174	237	212	167	231	144	166	104	342	270	358	218	193	181	164	281	141	324	82	229	191	294	245	230	187	221	195	171	128	138	204	153	37	115	136	54	59	172	208	162	146	188	191	234	140	51	103	62
LOC105378697	7	1	4	3	1	1	4	4	18	12	3	3	1	14	9	1	8	2	4	4	8	4	4	6	3	4	3	5	4	5	2	4	2	6	0	0	0	0	6	5	5	10	4	5	2	3	1	0	3
ATPAF1	1353	1383	1933	1961	1676	1491	1268	1153	636	1921	1176	2262	1344	2006	1461	2018	1377	1238	1254	968	1125	1553	2912	2310	2088	2029	1385	1769	1324	741	904	1504	1398	261	630	774	161	301	1229	1140	801	719	1086	1002	1983	875	119	1007	322
TEX38	1	5	5	7	4	5	14	5	3	8	5	1	8	11	3	3	7	5	2	4	10	4	7	6	2	3	7	12	4	7	3	7	5	2	2	5	3	2	6	7	4	4	10	4	3	12	1	3	1
EFCAB14-AS1	76	87	101	93	81	85	54	80	43	121	89	108	100	100	77	85	95	85	96	58	86	77	167	88	88	102	91	91	95	52	70	102	74	7	40	35	20	17	72	90	55	101	73	64	127	68	6	31	17
EFCAB14	2506	2531	2652	2902	2058	2211	2025	2232	1125	4246	2835	3112	2748	3471	2494	2831	2698	2144	2710	1528	2318	2151	4956	2615	2662	3000	2960	2999	3109	1830	2420	3128	2900	538	2201	1983	1166	1116	2213	3151	1945	3497	2632	2246	3351	2279	497	1818	925
LOC105378698	16	10	19	14	10	13	15	21	8	33	13	22	15	15	11	25	12	12	16	14	7	12	51	14	16	22	21	18	22	8	22	17	24	5	5	4	10	2	15	26	15	10	19	16	14	23	0	12	6
LOC105378699	0	0	0	0	0	0	0	0	0	0	0	0	0	0	0	0	0	0	1	0	0	0	0	0	1	0	0	0	0	0	0	0	0	1	0	0	0	0	0	0	0	0	0	1	0	0	0	0	1
CYP4B1	3	3	7	2	2	2	2	1	3	10	2	3	1	1	0	4	4	0	6	0	3	3	26	3	6	2	3	1	2	6	0	1	3	1	0	2	5	2	1	6	4	10	7	6	1	5	0	1	0
CYP4Z2P	10	4	16	14	5	12	10	7	8	9	11	13	11	14	12	11	11	8	7	10	8	12	21	6	8	6	13	10	4	14	7	9	8	6	2	5	4	2	12	9	7	7	6	11	6	7	1	14	5
CYP4A11	15	10	17	15	8	10	12	13	1	8	7	8	14	12	3	13	20	10	5	16	11	11	18	6	3	4	6	5	2	10	4	7	7	1	3	6	2	3	5	3	5	2	9	12	5	6	3	5	2
CYP4X1	262	293	507	499	416	253	410	320	239	398	214	302	250	545	378	472	343	398	131	330	316	307	836	483	468	412	301	460	317	271	227	353	310	72	133	156	17	82	363	258	201	121	214	274	533	232	39	342	83
CYP4Z1	61	62	77	63	61	74	72	87	74	109	65	88	68	118	71	101	79	75	35	77	77	85	126	57	47	44	54	96	64	66	51	54	57	18	9	23	6	12	76	53	51	43	65	113	42	86	3	29	10
CYP4A22	30	26	45	45	34	21	58	29	25	44	34	19	54	42	28	44	39	40	34	47	37	42	52	12	18	14	36	44	24	54	30	30	34	4	5	8	8	11	26	32	44	13	41	57	19	45	7	8	5
CYP4A22-AS1	29	21	29	38	17	22	55	29	17	53	26	21	57	54	33	24	53	30	16	50	37	22	68	14	11	19	30	38	21	35	26	26	19	10	23	15	6	13	42	24	28	5	29	42	34	36	4	2	9
LINC00853	8	2	10	12	5	10	11	6	6	3	5	7	10	3	12	9	18	8	2	4	6	11	13	4	5	4	5	9	3	8	2	10	5	1	0	3	3	1	1	7	2	1	3	4	10	3	1	2	1
PDZK1IP1	5	1	5	5	1	3	6	3	5	1	1	2	6	2	4	2	10	2	26	1	1	10	8	0	2	3	5	0	1	3	4	1	1	0	0	0	1	2	4	0	4	1	2	2	8	1	1	0	0
TAL1	338	170	236	208	171	331	57	286	51	569	384	495	82	190	155	150	345	103	180	34	212	257	262	264	250	298	267	215	244	63	225	169	145	20	169	253	28	113	189	166	156	36	256	133	304	135	43	86	74
STIL	105	126	144	175	123	124	129	145	125	223	133	192	132	221	141	194	126	140	167	148	137	125	243	171	131	164	156	245	182	99	144	175	129	67	76	106	51	63	178	125	129	119	142	104	214	128	41	101	47
CMPK1	1851	1950	2220	2411	2269	2079	1716	1923	1206	3710	1723	3250	2008	3116	2224	3020	2182	1998	2812	1318	1479	2041	4763	3662	2638	4852	2823	4226	2892	1406	2210	3183	2619	362	938	720	313	443	3034	2427	1925	2415	1673	1444	5005	1526	191	838	323
LINC01389	4	12	12	12	14	10	8	10	15	16	15	16	12	18	18	12	5	11	11	18	5	15	16	13	9	9	18	27	12	13	19	20	10	2	0	4	3	5	13	21	19	21	13	12	8	17	1	3	3
FOXE3	1	2	2	4	2	3	1	4	0	0	2	5	3	3	0	1	0	1	4	1	1	1	2	2	2	0	1	3	2	2	1	4	1	0	0	0	0	2	3	2	0	2	4	1	1	0	0	1	1
FOXD2-AS1	2	3	1	4	1	1	1	3	2	5	4	2	2	1	1	1	4	0	4	0	2	1	4	1	3	3	5	1	2	2	4	0	1	0	0	1	4	2	4	5	2	0	1	3	2	0	1	2	4
FOXD2	1	1	3	2	0	3	2	0	0	5	4	3	0	2	1	1	2	0	2	1	2	2	5	0	3	0	7	0	1	1	1	1	1	0	2	1	1	2	2	3	2	0	1	3	1	1	0	11	1
LINC01738	0	0	1	1	0	0	0	0	0	1	1	0	0	0	0	0	0	0	1	1	0	1	0	1	1	0	1	0	0	0	0	0	0	0	0	0	2	0	0	0	0	0	0	0	0	0	0	0	0
TRABD2B	6	5	5	5	5	5	4	4	1	6	6	5	4	2	3	0	7	4	7	1	3	8	11	5	3	3	5	6	5	1	3	5	3	4	4	1	15	4	4	1	9	9	9	4	3	2	0	5	13
LINC02794	8	2	3	5	3	6	4	2	1	5	4	2	5	4	7	2	1	6	3	1	7	6	7	4	5	3	4	3	3	6	7	4	4	0	0	1	17	0	3	8	11	10	7	13	5	7	2	3	5
SKINT1L	5	7	4	6	1	10	3	5	1	6	4	7	11	2	10	5	15	3	5	0	5	12	14	7	7	4	7	7	8	8	6	8	3	3	0	0	3	0	13	14	9	4	4	7	6	3	1	1	1
SLC5A9	51	57	72	80	33	90	61	50	15	95	111	65	78	86	82	69	107	73	71	29	85	114	98	41	56	44	66	59	78	65	50	77	92	12	15	56	34	34	58	149	105	93	132	99	53	58	16	17	37
SPATA6	712	724	775	819	584	724	533	660	283	1201	986	1026	817	913	780	707	925	686	706	363	565	713	1446	563	796	628	829	705	839	570	688	864	866	129	389	445	302	342	477	1018	594	1062	1027	637	883	702	107	243	168
AGBL4	626	745	796	883	808	549	878	717	715	1040	530	674	750	1310	658	917	768	720	432	904	698	788	1368	739	817	597	638	868	526	646	602	715	584	206	258	321	48	153	701	733	645	342	632	674	687	695	117	403	198
BEND5	207	227	234	273	271	212	232	266	180	344	183	324	248	352	301	322	306	257	425	280	262	251	654	252	371	253	276	338	223	229	204	276	252	50	112	132	53	67	239	285	258	184	252	292	275	258	55	177	49
LOC105378706	15	25	10	10	16	9	17	15	19	25	8	8	23	37	12	29	18	22	31	20	21	17	37	13	28	14	19	20	16	14	19	14	13	1	4	4	0	1	16	25	15	13	18	13	14	10	1	4	2
AGBL4-AS1	3	7	9	8	11	3	8	13	13	12	5	6	14	20	5	18	4	6	9	20	15	6	17	7	18	9	6	23	12	10	12	9	14	0	0	0	2	0	14	11	11	7	10	6	7	8	0	1	2
AGBL4-IT1	31	45	33	31	34	20	51	40	53	67	37	18	43	83	21	62	25	43	29	45	53	37	84	31	59	34	56	80	40	41	61	36	73	11	5	11	5	5	57	53	51	19	41	35	21	46	6	7	5
LOC107984954	20	38	22	26	18	15	46	34	20	40	24	16	25	48	26	36	13	34	16	50	27	23	50	18	26	17	31	41	20	32	31	25	33	5	2	7	1	6	31	36	35	33	28	26	14	38	2	2	1
LOC105378708	0	0	0	0	1	0	0	0	0	0	0	0	0	0	0	0	4	0	1	2	0	2	1	1	0	0	0	1	0	0	0	1	1	0	1	0	7	0	1	0	0	1	1	0	0	0	0	0	0
ELAVL4	1071	1481	1504	1897	2328	1339	1569	1674	916	1593	826	1556	1069	2974	1923	2368	1082	1841	1532	1797	1420	1333	4303	2146	2601	1960	1408	2165	1309	1102	1184	2117	1398	556	585	511	51	374	1885	1080	921	614	1031	832	1752	954	163	1694	270
LOC105378709	4	2	3	3	3	2	3	3	1	2	2	3	3	6	8	8	5	4	2	4	5	5	15	3	4	0	2	2	0	1	2	2	2	4	1	2	12	0	7	6	3	1	4	3	4	1	2	6	1
ELAVL4-AS1	24	23	14	20	18	14	16	25	10	28	15	14	18	35	19	20	20	33	48	39	30	14	62	7	29	20	21	32	20	17	21	14	32	11	5	5	6	12	25	21	25	13	16	15	14	16	7	17	1
LOC105378711	3	1	1	0	1	3	1	1	4	0	3	0	5	6	2	4	2	4	6	5	2	3	5	2	3	3	4	5	5	6	1	2	0	0	1	0	4	1	1	1	2	0	6	1	4	4	3	1	0
LOC105378710	0	0	0	0	1	1	0	0	1	0	1	0	1	0	0	0	0	0	2	1	0	0	0	2	0	0	0	0	0	0	0	0	0	0	0	0	0	0	0	0	0	0	0	0	0	0	0	0	0
LINC02808	5	8	2	6	10	8	4	3	5	12	1	1	13	4	0	23	9	1	11	10	0	7	3	17	9	13	2	13	9	4	2	7	7	4	2	5	14	3	1	8	12	1	1	2	12	7	0	14	0
DMRTA2	27	11	19	12	16	16	12	9	13	45	11	13	18	27	9	12	22	19	2	9	10	8	20	9	6	29	21	13	24	7	29	17	11	4	8	8	11	7	11	21	10	28	15	28	16	12	7	3	5
LOC105378714	4	1	1	1	1	6	2	1	6	5	2	5	2	3	0	3	1	2	1	2	2	2	1	1	0	1	3	0	2	2	4	3	4	3	1	0	2	1	1	2	1	0	0	7	5	7	2	0	0
FAF1	1479	1330	1651	1826	1536	1416	1277	1404	1000	2299	1337	1966	1405	1909	1510	1661	1755	1529	1415	1099	1165	1414	3241	2035	1686	1712	1433	1786	1513	1011	1365	1716	1346	292	819	776	302	370	1334	1586	1155	1244	1156	1243	2032	1178	234	918	403
FAF1-AS1	131	133	127	122	91	139	113	128	118	276	155	159	157	190	94	134	123	133	95	107	149	85	416	64	123	110	176	202	279	152	245	184	206	61	124	125	103	81	119	268	179	353	147	140	110	212	34	50	58
CDKN2C	113	40	102	101	60	74	59	72	82	115	73	112	110	76	62	60	66	59	107	32	70	40	179	98	57	83	77	72	97	54	59	99	56	18	33	32	25	18	36	134	95	110	52	79	75	57	11	30	15
MIR4421	0	0	0	0	1	0	0	0	0	0	1	0	1	0	0	0	0	0	0	0	0	0	0	0	1	0	0	1	0	0	1	0	0	0	0	0	0	0	0	0	0	0	0	0	1	0	0	0	0
MIR6500	0	0	0	0	0	0	0	0	0	0	0	0	1	1	0	0	0	0	0	0	0	0	0	0	0	0	0	0	0	0	0	0	0	0	0	0	0	0	0	0	0	0	0	0	0	0	0	0	0
C1orf185	2	0	2	1	1	1	0	0	0	2	0	1	1	3	0	0	0	0	0	1	3	4	1	0	0	1	0	2	0	0	0	0	0	0	0	1	3	0	0	0	1	0	1	1	0	0	0	0	2
LINC01562	7	6	11	8	9	7	8	6	6	20	10	11	4	17	7	11	5	10	6	9	8	10	12	8	14	10	11	21	10	8	13	8	9	2	1	7	9	2	19	4	10	7	13	11	7	16	2	7	0
RNF11	3984	6971	5829	7555	6642	5489	6108	4950	3754	7367	3308	8134	5618	10993	5270	8567	3529	5817	4534	5474	5476	6211	10422	8177	6681	8896	5588	9803	6299	3468	4751	7054	6370	1158	1730	1846	403	867	7520	4609	4263	3353	6158	3789	8316	3872	492	2698	725
TTC39A	55	58	91	85	98	86	142	107	100	119	66	62	66	114	87	153	95	97	101	69	95	88	207	162	163	153	102	220	118	97	81	110	83	28	27	58	11	20	163	91	63	61	73	83	277	86	19	68	8
TTC39A-AS1	3	2	2	3	0	2	4	1	2	1	1	2	1	2	1	3	2	2	2	2	4	0	4	1	3	2	3	4	3	4	2	3	2	0	0	1	0	1	6	0	0	4	2	2	3	3	0	0	0
EPS15	5763	7801	7979	9786	8464	7039	6055	7980	3279	10476	4995	10464	6678	14372	6908	13717	5896	9226	6050	7071	5239	7095	13540	11972	7942	15800	7443	14085	11882	3765	7046	9867	12149	1873	4014	4502	1212	2214	9424	6505	4671	7095	5105	4134	15542	4573	728	4523	1350
EPS15-AS1	32	37	32	42	26	38	35	33	16	65	62	65	49	98	28	61	51	44	48	75	40	42	82	27	34	51	45	80	75	26	58	51	90	15	19	16	51	20	51	58	41	105	46	22	67	46	14	4	18
CALR4P	8	14	6	15	11	4	9	15	2	10	17	19	5	19	5	21	22	21	10	28	15	10	15	12	5	6	12	26	20	9	8	20	24	1	3	3	14	4	12	12	5	27	8	8	16	14	0	0	3
LOC105378719	11	9	6	3	2	14	8	5	2	16	11	3	7	11	3	13	13	8	9	8	18	6	15	8	4	8	11	19	23	5	8	10	18	2	3	2	8	3	4	9	9	10	13	6	9	8	3	5	1
OSBPL9	1247	912	1321	1325	942	1114	893	1040	529	1969	1127	1522	1288	1302	1002	1144	1392	1096	1148	593	814	896	2500	1259	1302	1286	1393	1174	1435	680	1141	1488	1144	186	800	687	527	345	862	1489	935	1385	896	908	1593	965	129	531	276
NRDC	2180	2121	2921	2853	2542	2098	2330	2449	1599	3894	1991	2687	1937	3818	2334	3149	2485	2214	2755	1763	2289	2355	4904	3690	2981	3783	2873	3820	2940	1603	2425	3115	2592	489	992	1102	331	556	2848	2864	2338	2052	1878	1681	4228	2057	321	1582	534
MIR761	12	14	19	17	16	16	13	11	8	21	12	17	19	22	16	21	19	13	18	11	23	20	27	21	20	15	23	18	19	10	12	24	15	1	1	1	1	2	18	18	19	14	15	17	19	12	1	4	1
RAB3B	1721	1480	1972	2576	2684	2970	4181	2154	1586	2265	872	1745	979	1152	4211	2030	3218	1900	1133	629	3810	2516	4205	3912	9779	1424	2578	1956	2019	2519	1370	3927	1026	577	794	791	30	166	2929	2193	939	567	2376	1927	3374	1964	398	5428	812
TXNDC12	495	379	597	654	526	425	417	447	226	684	389	609	393	628	402	520	435	437	668	341	358	459	996	598	554	693	566	662	506	274	384	639	445	103	376	387	80	142	552	591	451	331	345	331	755	342	56	387	138
KTI12	46	47	67	71	69	46	56	50	31	69	45	69	38	85	38	56	55	43	66	42	49	55	101	78	64	63	53	55	41	22	31	59	44	9	15	18	2	10	47	46	37	29	33	42	85	49	3	19	7
TXNDC12-AS1	4	11	11	7	3	9	4	9	3	10	7	6	5	10	5	7	8	6	6	6	6	7	18	6	7	3	11	13	11	8	6	10	15	1	0	1	5	2	7	11	4	8	6	10	9	4	2	1	2
BTF3L4	947	1230	1236	1603	1144	920	1082	913	622	1672	728	1536	885	1817	1060	1654	926	1229	1086	916	904	1021	2428	1710	1533	1750	1401	1816	1307	760	1010	1650	1381	211	493	334	164	234	1618	1259	983	759	885	753	2049	995	88	527	174
LOC107984956	0	2	2	3	1	1	2	0	5	4	2	1	1	3	2	4	1	2	5	5	2	1	9	2	2	1	4	3	0	1	4	1	2	4	0	3	1	1	1	1	5	2	3	1	4	2	1	1	0
ZFYVE9	2160	2430	3170	3622	3102	2260	2707	2461	1937	3835	1896	3194	1902	4017	2850	3753	2530	2877	2450	2262	2076	2606	6161	4178	3660	4254	2913	4145	2928	1619	2146	3439	2440	594	1081	1150	251	505	3366	2865	2276	1512	1982	1866	4560	1898	309	1621	530
CC2D1B	719	608	821	830	631	694	693	728	533	1201	845	1026	766	874	653	736	814	653	735	598	759	697	1400	795	686	781	861	1022	889	552	762	851	698	118	391	445	178	253	629	914	763	1007	622	813	918	729	162	348	192
ORC1	10	6	12	11	6	10	12	5	9	18	9	10	9	13	8	5	3	7	42	9	20	11	17	11	10	3	12	5	4	9	2	6	8	6	7	7	9	3	5	10	18	13	5	9	13	9	2	6	1
PRPF38A	804	746	799	903	599	721	537	599	601	1463	883	953	827	1170	814	688	832	714	659	453	677	688	1722	1061	842	875	963	976	854	623	755	949	852	272	440	415	291	324	693	906	613	1011	916	642	908	814	166	457	229
TUT4	1631	1504	1515	1669	1220	1540	1354	1512	1188	2675	1909	2070	1844	2118	1780	1476	2004	1475	1244	1186	1529	1512	3452	1559	1625	1493	1752	2063	1863	1541	1718	1879	1671	505	1122	1015	703	672	1475	2313	1597	2300	1768	1500	1912	1677	436	1026	643
LOC105378723	15	24	20	23	21	14	21	18	30	35	33	23	16	39	22	23	24	25	16	31	13	19	59	20	17	10	26	35	25	19	25	21	26	4	3	5	11	5	15	35	24	29	33	25	26	34	8	6	1
GPX7	60	52	56	67	44	39	47	50	20	96	79	80	65	60	50	55	78	39	89	34	47	55	107	63	60	42	44	38	39	27	38	48	41	4	43	29	10	9	41	51	34	24	36	47	61	41	10	22	19
SHISAL2A	17	8	14	14	14	10	5	9	4	17	29	14	8	10	14	7	13	9	29	3	13	9	25	7	20	11	19	11	7	8	11	19	12	0	6	6	10	9	11	13	14	1	15	7	7	18	3	2	7
COA7	497	469	625	759	747	561	507	499	306	792	341	777	410	1001	630	754	492	688	478	463	531	548	1099	1031	732	759	495	823	606	291	417	661	547	119	178	218	39	82	694	543	361	255	390	376	872	375	50	375	71
ZYG11B	3053	3968	4407	5177	4871	3088	4163	3828	3367	6578	2153	4036	2664	6984	4259	5915	3072	4412	3924	3135	3378	3573	9224	7104	5852	7993	4975	7079	4799	2231	3954	5967	4374	747	1605	1294	254	570	5797	4035	3834	2058	2878	2584	7684	2668	314	2373	612
ZYG11A	0	1	2	2	3	2	4	5	5	1	4	5	7	3	1	3	5	1	3	4	4	3	7	1	5	5	4	3	0	4	6	2	0	3	1	1	6	1	1	8	3	1	11	7	2	7	1	0	2
ECHDC2	544	405	546	491	354	549	419	355	230	945	771	902	639	394	536	435	794	419	300	195	518	769	934	427	609	432	638	603	426	429	376	463	394	68	366	410	96	194	421	723	417	403	819	718	560	461	104	217	185
SCP2	1597	1201	2059	1778	1556	1245	1170	1386	709	2424	1242	2193	1326	1633	1462	1757	1802	1355	1623	786	907	1553	2839	2249	1620	2124	1705	1826	1334	768	1129	1717	1285	148	425	371	148	192	1485	1496	1070	949	1008	1003	2568	933	87	451	164
PODN	54	48	60	45	37	51	65	72	112	116	67	87	68	42	55	40	55	41	77	35	48	69	99	59	59	42	114	64	40	63	59	72	66	34	29	40	19	21	54	142	127	57	64	86	45	49	26	69	45
SLC1A7	26	11	6	5	14	7	15	18	30	26	65	50	78	5	2	27	31	19	90	8	8	44	11	11	21	21	25	26	18	23	11	8	16	2	6	16	16	14	10	35	32	11	5	26	14	16	2	2	9
LOC105378724	0	1	0	0	0	0	1	0	1	0	0	0	0	0	0	0	0	0	0	0	0	0	0	0	0	0	1	1	0	0	0	0	0	0	0	0	0	0	0	0	2	0	0	0	1	0	0	0	0
CPT2	235	195	304	289	217	186	177	228	103	390	255	379	229	247	236	211	358	196	366	93	167	248	476	301	292	284	327	300	247	135	188	279	215	35	163	162	53	59	176	279	191	270	231	201	372	223	33	109	68
CZIB	495	416	622	532	513	527	397	410	195	687	411	787	383	487	441	420	570	439	529	228	287	487	921	689	582	515	488	539	491	257	371	491	408	54	329	305	99	145	396	375	357	361	327	343	588	323	75	232	108
MAGOH	159	143	181	167	152	147	124	180	86	250	147	244	133	190	140	184	172	152	209	106	124	183	330	195	174	243	203	245	150	127	174	201	201	20	70	65	33	38	190	201	144	133	127	107	319	174	11	55	32
MAGOH-DT	22	35	35	37	30	36	37	22	27	47	33	36	34	46	39	45	39	33	35	22	31	36	66	44	65	43	41	49	44	24	39	40	33	16	28	33	3	14	41	29	22	23	44	33	55	38	7	31	8
LRP8	1139	1458	1501	1647	1537	1382	1336	1475	763	1680	1221	2036	1139	2008	1648	1614	1507	1415	1398	1101	1446	1564	2275	2128	2487	1443	1242	2015	1343	1131	1066	1417	1421	280	612	686	102	276	1390	931	1028	615	1371	1283	1768	1157	277	1071	323
LOC105378728	46	69	69	66	52	68	61	66	39	104	59	81	60	103	63	63	67	61	60	44	89	65	112	66	83	47	70	90	59	78	49	55	67	27	26	25	10	7	61	58	60	48	78	56	64	76	12	29	13
LOC105378726	223	200	181	113	135	194	161	216	274	299	281	291	273	265	208	181	217	174	234	256	282	191	272	187	265	118	143	258	147	223	140	92	186	60	47	76	44	62	107	153	190	154	373	316	118	254	54	81	48
LRP8-DT	11	8	16	7	11	14	8	12	6	10	20	13	10	13	27	5	26	14	8	11	22	19	44	14	18	3	6	18	16	18	5	15	8	1	1	6	1	2	13	11	7	13	11	15	18	10	2	7	0
LOC105378731	40	26	48	43	25	40	42	30	21	29	50	41	61	39	41	28	80	42	18	57	56	33	114	25	32	11	17	48	27	43	27	27	21	9	9	16	5	12	30	25	25	24	66	85	32	44	7	29	17
LINC02812	10	5	11	14	5	7	3	10	2	14	13	28	3	4	13	2	5	2	4	1	0	15	6	10	3	9	14	12	3	2	4	4	6	0	6	8	8	11	18	14	6	2	8	2	3	5	1	3	4
SLC25A3P1	0	0	0	0	0	0	0	0	0	0	0	0	0	0	0	0	0	0	0	0	0	0	0	0	0	0	0	0	0	0	0	0	0	0	0	0	1	0	0	0	0	0	0	0	0	0	0	0	0
LOC105378733	0	0	0	0	0	0	0	0	0	0	0	0	0	0	0	0	0	0	0	0	0	0	0	0	0	0	0	0	0	0	0	0	0	0	1	0	0	0	0	0	0	0	0	0	0	0	0	0	0
DMRTB1	0	0	0	0	0	0	0	0	0	0	0	0	0	0	0	0	0	0	0	0	1	0	0	0	0	0	0	0	0	0	0	0	0	0	0	0	5	0	0	0	0	0	0	0	0	0	0	0	0
GLIS1	165	167	136	105	84	114	142	173	344	289	219	134	173	136	133	76	163	108	100	287	199	119	372	118	81	78	155	243	126	172	220	149	149	70	52	57	17	68	152	261	223	151	174	332	95	179	73	72	54
NDC1	460	495	638	633	602	374	520	438	315	734	352	525	389	944	502	693	493	468	562	367	393	459	1056	807	647	662	494	574	383	267	367	562	476	88	212	170	68	90	518	459	402	365	451	370	753	345	25	252	79
YIPF1	306	310	428	447	437	272	341	297	162	450	242	471	269	617	335	471	379	363	595	293	277	380	625	622	566	484	343	500	357	178	240	346	319	56	164	170	52	85	292	273	220	227	237	207	657	183	32	270	57
DIO1	16	11	13	24	9	17	14	13	23	23	34	10	24	20	7	16	15	15	16	19	20	4	38	12	21	8	13	25	23	20	4	18	13	6	4	5	4	7	12	25	20	27	37	14	9	21	1	5	7
IFT25	211	145	249	253	199	174	154	165	60	258	173	305	170	239	194	244	210	196	219	115	145	169	447	262	277	203	220	188	213	104	137	234	170	43	87	92	45	48	164	169	133	113	139	103	284	113	17	119	44
LRRC42	164	140	224	196	185	154	153	161	71	258	130	183	177	268	160	206	162	152	282	163	158	180	295	227	244	230	163	205	158	107	123	201	131	23	53	68	30	38	158	168	142	131	151	108	218	136	14	108	34
LDLRAD1	0	0	1	0	0	0	0	0	1	0	0	0	0	0	1	0	0	0	0	0	1	0	0	0	0	0	0	1	1	1	2	0	0	0	0	0	5	2	1	0	0	1	1	1	1	0	0	0	1
TMEM59	3330	3202	4417	4433	4024	2774	2732	2820	1552	5095	2268	3814	2495	5424	2872	4293	2984	3128	3451	2115	2225	2948	6616	5325	4132	4722	3642	3811	3346	1490	2752	4040	3268	433	1395	1241	347	498	2974	2631	2114	2879	2139	1780	5218	1849	212	1554	457
TCEANC2	508	385	573	649	496	514	467	455	246	903	472	649	574	708	632	583	565	502	433	351	441	414	942	581	496	571	603	645	602	409	527	647	459	85	297	321	193	189	487	521	454	766	552	531	680	494	81	241	135
MIR4781	0	1	0	0	0	0	0	1	1	1	1	0	1	0	0	0	0	0	0	0	0	0	2	1	0	0	1	0	0	0	0	0	0	0	0	0	1	0	0	1	0	0	0	1	1	0	0	0	0
CDCP2	9	9	4	5	1	6	4	5	2	7	3	8	4	4	5	1	6	7	13	2	10	5	14	2	8	3	4	4	3	8	9	3	4	2	6	3	4	1	3	8	13	6	5	8	5	14	0	1	1
CYB5RL	186	139	191	224	178	143	167	177	112	259	216	256	197	251	164	206	191	186	169	146	173	197	363	186	160	198	212	285	220	157	166	191	163	29	109	140	54	64	200	194	186	173	181	252	256	133	34	74	44
MRPL37	423	529	748	718	643	486	515	440	349	693	315	720	357	761	484	628	402	524	621	322	501	537	1072	816	641	722	548	743	532	304	330	589	546	148	320	393	79	143	543	507	385	260	420	430	836	348	80	393	114
SSBP3	1022	1058	1148	1471	1081	1016	1430	1131	725	1352	905	1302	1234	1660	1326	1014	859	1268	637	1047	1521	1078	3097	1217	1600	985	1137	1499	1074	1032	928	1322	909	477	691	859	248	480	1288	971	847	756	1190	1179	1026	1013	355	1444	524
SSBP3-AS1	67	71	61	77	53	52	86	61	87	100	79	43	78	129	65	52	56	57	60	82	101	73	172	46	57	35	60	93	100	100	76	47	49	18	37	31	30	28	53	91	105	98	114	92	42	92	19	26	20
LOC105378735	0	0	0	0	0	0	1	0	0	0	1	0	0	0	0	0	0	0	0	0	1	0	0	0	0	0	0	0	1	0	0	0	2	0	0	0	1	0	0	0	1	0	0	0	2	1	0	0	0
LINC02784	0	0	0	0	0	0	1	0	0	0	0	0	0	0	0	0	0	0	0	0	1	0	0	0	0	0	0	0	0	0	0	0	1	0	0	0	1	0	0	1	1	0	0	0	1	0	0	0	0
ACOT11	828	686	950	797	571	903	772	425	246	1353	997	1414	1051	559	916	733	1373	588	326	351	1086	1300	1515	757	1042	876	1266	1017	807	692	366	835	718	75	468	504	121	221	498	1109	689	700	1188	955	1117	902	231	263	241
FAM151A	53	45	50	37	37	60	41	48	38	85	85	95	43	59	67	32	75	43	31	24	66	76	48	70	49	55	62	77	45	63	47	37	46	4	21	20	6	13	45	59	56	63	139	83	55	52	11	19	15
MROH7-TTC4	491	405	556	462	392	442	434	269	159	668	447	742	525	431	475	438	691	292	410	267	603	661	1003	507	609	510	607	536	483	357	240	478	438	44	242	279	91	99	312	591	388	476	556	450	626	431	94	172	116
MROH7	304	194	311	233	153	290	256	104	74	407	292	482	355	163	285	205	483	125	91	114	435	483	406	212	308	264	410	305	292	242	87	255	221	13	133	172	56	62	142	382	228	231	401	318	369	268	69	82	90
TTC4	222	238	281	251	251	179	208	178	97	314	183	317	200	282	212	245	246	178	338	163	216	236	631	318	335	270	236	258	212	130	160	246	234	31	122	131	41	48	173	241	182	265	192	162	296	176	35	104	39
PARS2	92	97	152	137	107	73	73	97	39	149	75	110	65	148	67	103	87	88	139	82	74	104	191	127	126	96	107	118	73	57	62	87	103	24	46	69	13	31	91	84	68	88	61	67	106	71	10	55	24
TTC22	24	15	36	33	12	19	33	14	9	31	24	9	29	12	20	24	24	27	6	20	45	32	51	19	50	11	19	9	14	37	10	36	8	5	6	17	10	8	15	29	10	6	17	58	15	38	2	25	11
CIMAP2	12	9	12	8	10	10	16	13	19	23	12	10	15	12	6	14	22	6	4	10	18	11	16	9	4	8	14	12	17	13	15	26	8	4	8	4	16	5	6	19	19	19	12	21	15	21	9	3	6
DHCR24	4408	6465	6573	7544	7870	5564	6315	6244	4687	10721	2106	6081	4396	10869	3651	9558	4407	6394	6024	5456	5821	4935	6834	10504	5238	12925	6546	13986	12162	4160	6947	7757	9312	1202	2996	4877	950	1491	8917	6817	4871	8964	3073	3287	14403	5616	1083	2419	813
DHCR24-DT	16	18	18	25	13	14	22	21	13	32	22	12	22	23	9	20	11	15	15	25	17	22	18	7	8	18	14	30	9	13	20	18	23	9	5	6	7	6	18	18	27	25	23	22	17	28	5	9	1
TRK-CTT7-1	1	1	0	1	0	0	0	2	0	2	1	0	0	0	0	2	0	0	0	0	0	1	2	1	0	1	2	0	1	2	1	0	0	0	0	0	0	0	2	1	3	0	0	3	0	0	1	0	0
LOC105378736	1	3	7	2	2	2	4	0	1	5	5	1	3	5	0	4	4	2	3	3	5	1	3	0	0	1	3	6	2	3	1	1	2	0	1	0	0	1	4	2	2	1	2	4	1	0	0	0	1
TMEM61	12	10	18	17	17	13	15	20	8	11	12	15	15	11	8	22	8	14	106	14	28	22	11	9	9	6	9	13	5	11	9	19	5	2	2	9	2	1	8	6	20	4	9	9	9	9	1	11	0
BSND	23	15	14	13	6	10	20	8	7	10	21	20	26	13	5	8	9	6	39	14	30	7	2	10	3	2	3	10	10	10	7	7	13	7	3	6	10	3	9	10	25	4	19	26	4	17	2	5	3
PCSK9	3	8	3	5	3	3	7	6	6	13	5	2	3	7	6	6	1	4	21	0	18	3	5	6	5	6	1	3	3	4	3	7	2	2	0	3	4	1	7	0	8	2	8	18	3	5	1	4	3
USP24	3644	3203	4262	4211	3654	3556	3682	3786	2502	5769	4232	5269	3730	5206	3526	4423	4729	3543	3762	2847	3496	3779	7884	4346	4081	3984	3977	4763	3781	3080	3385	4281	3579	854	1417	1564	603	923	3377	4132	3208	2845	3556	3509	4529	3447	516	1668	838
LOC100507634	12	10	7	4	7	3	8	7	13	9	11	13	9	15	8	4	4	10	7	7	12	11	17	8	12	8	8	24	6	15	12	12	12	4	9	12	8	5	19	4	10	9	14	7	7	11	3	11	5
MIR4422HG	0	0	0	0	0	0	0	0	0	0	1	1	0	1	0	1	0	0	0	0	0	1	1	0	0	4	0	0	2	1	0	1	1	2	0	0	0	0	1	0	0	0	0	0	0	1	0	0	1
MIR4422	0	0	0	0	0	0	0	0	0	0	0	0	0	0	0	0	0	0	0	0	0	0	1	0	0	0	0	0	0	0	1	0	0	0	0	0	0	0	0	0	0	0	0	0	0	0	0	0	0
LOC105378740	1	0	4	2	0	1	0	1	0	1	2	1	0	3	1	1	1	1	1	0	0	5	3	1	0	1	2	0	2	0	2	2	0	1	1	2	2	1	0	4	3	1	5	0	2	0	1	0	1
LINC01753	0	1	0	0	0	0	0	0	1	0	1	0	3	0	1	0	0	0	0	0	0	1	0	0	0	0	0	1	0	0	0	0	0	0	0	0	0	0	0	1	0	0	2	0	1	1	0	0	0
LINC01755	0	0	0	0	0	0	0	0	0	0	0	1	0	0	0	0	0	0	0	0	0	0	0	0	1	0	0	0	0	0	1	0	0	0	0	0	0	1	0	0	0	0	1	0	0	0	0	0	0
LOC105378737	1	0	0	1	5	2	0	1	0	4	1	3	4	1	4	3	3	1	2	1	0	5	3	5	1	4	2	1	1	1	1	1	1	0	2	2	10	2	1	6	4	4	2	3	3	3	0	2	1
LOC105378741	3	4	0	2	1	3	1	3	1	2	13	4	2	9	1	7	3	1	0	2	1	4	5	4	5	3	4	4	6	2	2	2	0	2	5	0	11	3	3	7	7	5	4	5	4	2	0	0	0
LINC01767	4	3	0	2	0	5	2	2	3	8	3	6	6	9	2	1	1	6	4	1	7	7	7	2	2	3	5	5	6	5	5	3	4	1	2	1	2	0	2	7	11	17	8	6	7	1	0	1	0
PLPP3	5270	3317	4189	4038	2867	3679	2100	2302	1133	7140	5650	5661	4540	3053	3253	3028	3724	3123	2091	1064	2051	3434	8721	4564	4898	5189	3512	3575	2767	1762	1456	3470	3359	301	1465	1912	326	753	1898	2899	1485	1819	3010	3775	2964	2210	294	1235	488
LOC101929935	3	4	3	3	5	1	6	2	2	6	4	4	2	2	4	5	5	6	2	2	3	2	11	6	3	2	6	7	3	5	4	8	4	0	1	1	0	0	5	3	7	2	3	4	3	8	0	0	0
PRKAA2	895	1146	1259	1523	1115	810	1233	1194	1291	2452	859	1194	885	1729	1633	1681	1128	1286	1222	965	941	897	4417	1749	1367	1620	1857	1966	1355	944	1249	1957	1327	349	612	378	73	244	1893	1462	1356	548	993	1102	1797	1459	145	999	367
FYB2	117	85	108	89	75	67	86	70	45	444	144	140	100	166	58	92	169	89	47	85	52	102	125	132	72	82	186	130	116	41	81	116	61	17	69	102	34	45	101	119	56	32	84	85	140	59	18	34	36
C8A	0	0	1	0	0	0	0	0	1	0	0	3	1	1	0	0	0	0	8	0	0	0	0	1	0	0	0	1	1	0	0	0	0	1	1	0	5	1	0	0	0	0	2	0	0	1	1	0	0
C8B	0	0	0	1	0	1	0	0	1	0	0	0	1	3	0	0	0	0	12	0	2	0	0	0	0	0	1	0	0	0	0	0	0	0	0	0	8	0	0	0	1	0	0	0	0	0	0	0	0
LOC112267900	305	368	242	258	208	157	388	322	317	437	291	211	359	655	158	364	259	280	225	417	290	265	351	165	247	139	213	337	208	430	237	206	357	77	83	64	23	79	182	281	340	109	318	372	164	298	47	65	93
DAB1	1069	1648	1247	1405	1360	867	1538	1256	1184	1720	995	1416	1525	3332	587	1898	906	1294	1071	1916	1619	1371	1500	983	1000	787	804	1325	970	1006	885	1063	1576	440	422	498	70	294	978	999	1026	472	1334	1294	876	1063	194	642	473
LOC105378748	118	113	91	94	58	44	154	106	189	176	92	77	143	226	37	120	84	84	83	164	156	71	99	41	60	28	65	113	83	169	64	54	114	41	21	19	5	15	48	95	157	38	109	123	27	114	16	17	45
LOC105378747	279	446	272	346	223	103	372	352	298	502	319	135	371	774	122	448	173	301	219	531	317	158	381	190	184	160	202	355	205	291	263	231	384	106	73	71	24	79	144	301	331	133	341	363	101	343	47	54	107
DAB1-AS1	26	50	38	23	37	14	60	37	47	61	41	21	42	92	13	57	20	43	37	71	43	26	60	16	31	11	36	39	26	68	40	31	50	11	6	6	0	2	17	49	56	13	33	69	8	62	2	5	7
LOC105378746	133	224	115	134	127	59	209	139	200	294	124	92	213	365	87	231	104	162	132	300	233	109	194	68	103	53	109	144	93	228	102	82	221	81	64	38	22	51	57	124	208	53	164	209	43	183	14	34	52
LOC107984960	103	105	112	130	76	98	106	133	29	129	138	114	66	83	82	11	77	143	107	72	54	105	154	44	74	100	193	168	145	98	169	136	168	13	81	61	45	66	109	184	198	158	86	155	93	22	12	26	52
OMA1	596	436	604	608	518	520	284	536	207	726	529	818	397	452	618	329	551	450	599	225	240	478	937	471	528	601	679	622	516	270	502	687	500	70	263	190	120	138	429	527	546	602	368	445	563	284	34	154	101
TACSTD2	7	2	4	5	4	0	2	2	0	3	5	3	3	1	5	4	15	3	13	1	5	2	9	8	3	2	6	2	0	1	5	3	7	0	1	1	0	0	3	5	2	14	3	5	11	2	0	8	0
MYSM1	1435	1688	1662	2143	1325	1390	1602	1548	1223	3221	1444	1855	1727	2432	1497	2293	1918	1752	1630	1222	1663	1153	4462	1694	1803	1947	2441	3174	2517	1530	2158	2809	2088	470	1068	737	605	543	2472	2705	2601	1587	1401	1622	2268	2688	429	867	558
LOC112268263	13	12	20	16	2	6	54	28	60	88	24	6	14	1	18	9	11	10	7	5	20	3	86	33	45	25	43	74	44	92	34	30	24	22	20	5	8	17	47	44	73	5	12	126	21	117	15	18	10
LOC105378751	24	17	38	11	4	2	107	50	116	200	67	12	19	4	23	19	18	26	11	16	35	1	176	65	114	24	117	195	74	211	101	52	37	49	56	14	12	36	115	84	144	22	46	328	35	299	34	45	49
JUN	1760	1240	1426	1168	1285	2403	1314	2012	3305	5350	1654	1563	3458	998	1162	687	1199	1316	3627	528	4986	1083	3843	2946	2291	2454	2277	3509	3373	1378	2596	1731	1759	757	898	1709	1454	616	2745	2629	2667	1048	918	2490	1869	2293	1071	1007	411
JUN-DT	50	17	30	51	31	36	47	27	29	68	41	59	40	27	46	43	54	25	33	17	30	33	100	36	59	44	37	44	41	37	47	49	33	8	20	20	14	14	28	38	41	79	32	39	54	44	8	17	12
LOC101926907	108	76	95	103	83	107	91	77	77	219	175	102	85	132	81	100	137	99	138	52	94	99	298	77	124	93	139	175	177	80	146	111	153	21	112	100	53	73	82	180	187	254	142	125	112	170	22	42	38
LOC107984961	14	9	9	13	9	13	11	20	8	33	22	13	9	15	7	5	15	12	11	10	13	14	45	10	13	7	22	24	34	15	23	20	20	3	7	8	10	9	8	24	31	44	16	24	17	31	3	3	4
LINC02777	56	35	52	43	38	43	45	40	44	100	71	55	47	44	38	31	56	40	60	27	54	31	129	40	91	39	74	78	87	52	75	37	37	15	24	27	13	23	44	86	81	74	59	93	46	84	7	11	18
LINC01358	2	2	4	3	0	7	5	14	5	11	8	9	3	1	7	7	5	1	8	2	5	3	9	2	7	3	5	11	9	1	9	9	5	0	2	3	6	1	4	10	10	5	10	6	15	5	0	0	1
HSD52	5	1	1	3	1	3	2	1	0	1	0	6	1	2	4	0	0	2	6	1	1	3	2	1	3	2	2	3	2	6	2	2	3	3	0	0	4	3	3	8	3	2	1	0	2	2	1	2	1
FGGY-DT	30	26	47	38	18	20	35	38	42	73	34	28	42	44	30	40	40	37	38	31	33	19	84	33	31	43	41	61	27	39	50	62	39	17	40	51	11	22	66	120	59	21	20	29	44	55	20	30	31
FGGY	441	321	436	489	350	465	330	462	217	600	431	756	363	384	472	366	560	419	439	149	272	463	976	551	736	384	391	468	400	308	331	455	358	49	191	166	88	96	293	532	331	371	404	519	527	363	48	161	59
MIR4711	0	0	0	1	0	0	0	0	0	1	1	0	0	0	0	0	0	0	0	0	1	1	0	0	1	0	0	0	1	1	0	0	1	0	0	0	0	0	1	0	0	0	1	0	0	0	0	0	0
LOC101926944	6	2	5	2	3	2	3	3	6	14	3	10	3	9	1	4	3	2	2	1	3	4	5	14	7	7	5	5	4	6	10	7	4	5	9	9	0	7	7	4	5	5	11	3	3	10	0	6	1
LOC105378758	1	6	6	3	3	4	7	9	6	6	5	6	5	9	3	2	6	5	5	9	9	4	7	5	8	6	7	15	7	12	12	7	6	0	2	2	2	2	9	6	13	4	1	11	8	10	1	1	0
HOOK1	766	1068	1018	1216	1222	726	1186	1167	1369	1932	638	1165	880	2147	1053	1608	844	1064	751	1125	905	911	2603	1766	1328	1584	1218	2062	1134	959	1185	1489	1261	394	355	191	23	141	1811	1447	1346	404	808	701	1485	1131	172	533	229
CYP2J2	448	347	423	397	314	471	304	388	109	653	630	637	393	369	416	303	488	334	271	138	303	325	923	406	460	367	409	362	529	287	426	413	438	51	345	340	262	200	158	482	248	859	319	285	455	304	63	192	99
C1orf87	134	69	103	104	78	32	67	91	16	45	76	121	90	40	56	116	119	63	45	32	19	162	51	21	102	124	90	16	38	14	101	28	22	1	43	209	49	40	26	91	14	218	193	28	167	22	9	2	14
LINC02778	0	0	0	3	0	0	1	1	0	2	0	0	1	0	1	0	0	1	1	0	1	1	2	1	0	0	2	0	4	0	0	0	0	0	0	2	0	0	0	0	0	0	0	0	1	1	0	0	0
LOC107984963	0	0	0	0	0	0	0	0	0	1	0	0	0	0	0	0	0	0	1	0	1	0	0	0	1	0	0	0	0	0	0	0	0	1	0	0	2	1	0	0	0	0	0	0	0	1	0	0	0
LOC105378761	0	0	0	1	0	1	0	0	0	0	1	0	1	2	0	1	1	0	0	0	1	0	0	0	0	0	1	0	0	0	0	0	0	0	1	0	2	0	0	0	1	1	0	0	0	0	0	0	0
LOC107984962	0	1	1	0	0	0	1	1	1	3	0	1	0	2	0	2	0	1	2	0	0	2	2	0	0	1	4	2	3	0	0	2	0	0	0	4	8	2	1	1	4	1	0	1	4	1	0	2	0
LOC107985379	0	0	2	0	1	0	2	0	0	10	1	3	1	2	1	3	2	0	1	0	1	0	6	1	2	2	2	4	2	0	2	3	1	0	1	1	1	0	3	3	4	1	1	1	4	1	2	1	0
LINC01748	164	183	177	118	145	141	156	81	36	243	128	218	201	185	171	174	164	117	49	110	147	180	219	140	158	138	153	136	98	73	70	111	102	16	51	51	6	20	82	122	60	42	171	96	105	73	7	48	25
LOC101926964	144	102	117	86	67	101	56	62	22	329	155	194	139	93	106	100	132	68	34	19	65	149	179	119	114	179	191	115	103	60	64	116	97	11	81	89	18	22	60	131	64	42	110	96	155	88	5	35	18
LOC105378764	20	17	9	12	12	11	9	8	2	48	25	23	14	21	19	15	31	6	13	1	12	18	45	10	16	23	33	14	16	10	9	14	15	4	17	10	13	8	10	16	11	8	23	12	34	6	2	5	5
NFIA-AS2	69	25	50	40	18	25	10	26	10	176	39	63	33	39	30	36	75	30	28	4	15	29	111	36	29	56	97	42	40	11	31	42	31	5	62	57	15	8	21	41	30	28	28	24	102	22	5	9	8
NFIA	3770	3139	3251	3841	2346	2975	2455	3203	3476	8438	4633	4085	4575	4030	4025	3620	4007	2956	3027	1337	2789	2645	7662	3928	3898	4884	5274	5927	5146	3496	3791	5217	4512	1340	3045	2811	1534	1993	4026	5567	4333	4141	5026	3864	4603	4701	994	2232	1575
NFIA-AS1	47	38	48	36	32	32	28	32	57	120	46	43	46	46	36	31	33	20	49	14	28	26	93	34	41	59	81	70	67	43	58	62	83	6	8	13	7	11	48	81	74	60	51	63	54	51	5	9	18
LOC105378766	9	4	14	5	7	8	7	2	15	23	10	9	7	8	6	12	12	6	11	2	6	9	9	6	2	7	11	12	10	9	9	9	7	11	10	9	6	5	5	15	15	10	9	9	12	17	4	2	8
LOC107984964	1	0	1	0	0	1	1	1	34	7	2	0	2	0	1	1	0	1	2	1	2	0	2	0	1	4	3	2	1	3	3	1	1	4	0	0	1	1	1	3	4	3	3	0	2	2	0	0	0
MGC34796	2	2	1	1	2	1	1	4	31	10	0	0	1	9	2	3	1	2	4	1	4	1	2	2	0	0	0	2	1	2	4	2	0	8	0	0	6	1	1	2	6	4	12	2	1	2	0	0	0
TM2D1	427	358	540	459	462	361	296	327	244	648	312	492	339	540	359	487	417	359	412	205	271	410	940	642	486	702	456	504	397	204	346	512	403	69	179	148	49	62	395	372	328	293	327	233	772	230	17	198	57
PATJ	733	443	648	606	488	661	757	666	555	1303	764	792	565	532	687	531	999	480	610	322	576	571	1709	885	1139	900	921	1193	763	745	736	733	486	158	361	309	96	164	761	802	838	499	560	875	1213	922	124	455	245
MIR12132	0	0	1	1	0	3	0	0	0	2	1	0	0	3	1	0	1	1	0	1	1	0	3	1	0	0	0	1	1	0	1	1	0	0	0	0	1	0	3	0	2	0	0	0	0	3	0	0	0
LOC107984965	8	4	9	17	5	9	16	10	16	23	12	8	11	13	12	11	6	8	8	11	14	5	48	12	19	8	10	20	13	25	16	18	16	5	10	3	3	4	22	24	18	7	13	12	16	15	2	4	3
MIR3116-1	0	0	0	1	0	1	1	1	2	2	0	0	0	0	0	0	0	0	0	0	2	0	2	0	0	0	1	2	0	2	0	1	0	0	0	0	1	0	0	0	1	1	0	1	0	1	0	0	0
MIR3116-2	0	0	0	1	0	1	1	1	1	2	0	0	0	0	0	0	0	0	0	0	1	0	2	0	0	0	1	2	0	2	0	1	0	0	0	0	1	0	0	0	1	1	0	1	0	1	0	0	0
L1TD1	1	0	3	1	0	2	1	2	2	3	0	2	2	3	9	1	2	0	2	0	1	0	6	14	32	2	1	4	4	3	2	0	2	0	3	0	9	0	9	8	4	0	3	1	17	2	0	12	0
KANK4	101	74	81	98	105	103	72	67	13	122	62	194	135	153	63	120	155	90	51	32	71	137	65	78	72	83	65	110	179	59	115	115	93	8	51	69	149	43	27	159	39	295	55	60	191	87	24	38	41
LOC105378768	0	0	0	0	0	1	5	2	7	4	4	0	0	2	6	0	3	2	1	2	2	0	6	0	2	0	2	0	2	2	5	0	3	3	1	2	4	0	2	1	2	0	0	0	0	1	0	1	1
USP1	859	638	1043	1057	737	699	619	658	395	1335	805	1002	725	1020	984	910	876	715	1036	388	461	604	2206	1172	972	1041	1032	885	798	470	738	1107	727	116	322	263	175	167	739	925	689	899	624	579	1253	624	90	348	136
DOCK7	2861	2327	2986	2894	2315	2171	1849	2104	1165	4767	2901	3665	3124	2881	2554	2655	2940	2253	2827	1342	1632	2775	5462	2817	2682	3368	2969	3063	2093	1436	1666	2707	2333	423	1212	1242	344	523	1932	2739	1981	1349	2270	1939	2838	1703	315	966	529
ANGPTL3	80	89	73	89	54	47	65	69	50	183	85	43	87	117	76	120	58	78	93	63	51	63	209	94	114	110	103	100	78	42	78	109	92	11	26	14	13	15	96	138	83	54	106	55	58	73	4	27	20
ATG4C	1167	827	1138	1192	994	1143	630	903	395	1822	936	1367	923	1295	1001	1142	1024	955	791	502	571	663	2424	1334	941	1203	1225	1088	1517	537	1347	1470	1085	133	463	283	299	259	765	1305	838	1956	777	631	1273	980	78	325	135
LINC01739	2	0	2	0	4	3	0	1	0	2	2	3	3	2	4	2	0	0	0	1	0	0	7	0	4	3	2	1	0	2	0	0	3	0	0	0	3	0	1	0	0	1	3	2	1	1	0	0	1
LINC00466	0	0	1	1	0	0	0	0	1	0	1	1	0	1	0	1	0	0	1	0	0	0	0	0	0	0	1	0	1	0	0	2	1	1	1	1	3	1	0	1	0	1	0	1	0	0	0	0	0
LOC105378770	0	0	0	0	0	0	0	0	0	0	1	0	0	0	0	0	0	0	0	0	0	0	0	0	0	0	0	0	0	0	0	1	0	0	0	0	0	2	0	0	0	0	0	0	0	0	0	0	0
FOXD3-AS1	0	1	0	0	0	0	0	1	0	0	2	2	2	2	1	1	0	1	2	0	1	0	0	0	0	0	0	2	0	1	0	0	1	1	0	0	1	0	0	0	2	0	1	1	0	0	3	1	0
FOXD3	1	1	2	1	0	0	0	0	0	0	1	1	2	3	1	0	0	1	0	0	0	0	0	0	1	0	1	0	0	0	1	0	2	2	0	0	0	0	0	1	0	3	1	3	0	0	0	0	1
MIR6068	0	0	0	0	0	0	0	0	0	0	0	0	0	0	0	0	0	0	0	0	0	0	0	0	0	0	0	0	0	0	0	0	0	0	0	0	0	0	0	0	0	1	0	0	0	0	0	0	0
ALG6	239	220	331	296	234	180	247	215	159	447	268	262	216	365	201	266	294	240	280	185	158	181	524	264	261	264	327	336	256	228	259	310	242	31	69	74	25	53	232	318	235	223	175	201	293	217	16	74	39
ITGB3BP	215	222	154	191	224	129	149	219	252	307	160	186	169	225	245	414	268	133	282	115	166	225	580	154	187	281	187	316	145	99	265	199	244	63	78	48	38	22	216	200	213	145	141	98	345	248	11	56	44
LOC102724319	12	12	3	6	15	11	5	16	70	39	9	1	17	21	7	20	16	7	19	5	15	12	50	5	10	6	10	18	8	3	23	11	11	10	2	5	1	3	10	12	15	9	13	10	18	20	1	3	2
EFCAB7	578	595	720	725	728	432	552	646	741	984	536	571	547	1067	526	844	686	565	676	548	516	614	1433	792	563	729	594	827	523	397	645	642	533	228	216	187	86	108	541	601	550	400	614	394	828	597	74	303	118
DLEU2L	75	99	80	90	86	32	89	79	148	149	78	71	103	135	62	127	61	65	143	76	65	84	191	73	76	57	98	121	64	73	90	84	98	29	24	15	15	16	79	103	124	60	104	79	58	112	10	21	20
PGM1	942	880	1020	1165	955	967	809	734	421	1305	945	1410	981	1044	886	963	1053	812	1218	509	704	1080	1566	1507	1309	1186	793	1226	795	480	514	992	855	109	365	553	79	172	754	956	576	466	679	826	1265	580	117	478	189
LOC105378771	1	3	1	2	1	3	3	1	0	4	5	3	6	4	2	3	2	2	3	4	4	1	11	2	0	0	0	4	3	3	1	1	9	1	1	1	2	1	2	0	3	0	5	2	6	6	1	0	0
ROR1	83	81	83	112	59	95	57	89	58	185	111	142	106	91	64	69	124	77	106	49	46	70	253	78	109	75	109	60	115	63	96	132	103	28	87	68	47	29	64	112	67	129	129	98	113	90	12	36	39
LOC105378772	4	3	3	2	0	7	4	5	4	11	4	8	3	3	3	3	5	1	4	6	3	0	14	3	3	1	3	4	10	2	5	5	4	1	4	3	10	0	2	4	0	3	6	4	2	1	1	1	0
ROR1-AS1	10	9	10	18	7	16	10	13	8	16	13	13	11	8	5	11	14	12	22	6	14	9	47	12	28	15	20	8	25	12	24	27	21	7	5	6	3	5	9	16	15	18	33	11	14	13	2	5	6
LOC105378773	0	0	1	0	2	0	0	1	0	1	0	3	0	2	3	1	1	0	1	0	0	0	4	0	2	1	0	0	0	0	0	0	2	1	1	0	4	1	0	1	2	2	3	2	2	1	1	1	0
UBE2U	5	4	1	15	0	10	1	4	1	6	1	9	6	6	7	12	0	3	12	0	6	8	10	1	1	7	1	0	4	0	1	13	6	1	0	1	12	0	3	1	6	1	6	6	1	1	1	0	1
LOC105378774	0	0	0	0	0	0	0	0	0	0	0	1	0	0	0	0	0	0	0	0	0	0	0	0	0	0	0	0	0	0	0	0	0	0	0	0	0	0	0	0	0	0	1	0	0	0	0	0	0
LOC107984966	15	11	9	15	14	14	15	19	6	35	15	25	23	15	13	18	17	11	21	6	25	16	22	27	19	15	11	37	26	12	11	24	15	0	2	6	3	5	21	7	9	12	20	14	32	13	1	0	2
CACHD1	1821	1703	1706	1932	1782	1482	1436	1786	936	2952	1699	2265	2005	2940	1378	2452	1661	1502	1799	1125	1591	1643	2578	2206	2275	3227	1454	3239	1874	1377	1201	1821	2490	513	932	1493	264	552	1968	1335	1126	1037	1926	1406	2437	1494	349	759	473
MIR4794	2	3	0	1	1	0	4	4	1	0	2	1	3	2	1	1	1	3	5	3	1	0	6	5	4	5	4	2	2	0	1	2	4	0	0	0	0	0	1	3	1	0	1	1	2	2	0	0	0
RAVER2	1538	1881	1555	1669	1517	1085	1612	1153	962	1939	1102	1808	1564	3287	1047	1900	1519	1204	760	1586	1486	1472	1670	1383	1258	1143	1070	1262	888	844	733	1094	1233	348	609	532	95	219	1050	1062	992	426	1448	1156	1140	1122	147	456	335
JAK1	3462	2523	3731	3936	3223	2725	3179	3474	2576	5995	2804	3804	2828	3913	2488	4729	3316	3069	4723	2103	2784	3046	6329	5321	4450	6871	3873	6498	4568	2239	3171	4132	3492	932	2104	2405	409	850	4654	3879	3767	2065	2307	2575	6729	3142	501	1822	828
LINC01359	104	105	87	128	55	62	141	74	15	160	123	99	136	113	52	131	94	82	93	100	81	96	214	68	76	68	124	159	115	130	83	101	99	9	45	70	7	32	91	131	87	72	86	106	85	118	10	37	26
MIR3671	28	7	17	17	4	10	6	15	0	14	9	28	4	1	8	4	23	4	11	3	3	13	36	17	6	18	3	7	8	3	13	8	9	0	13	0	3	0	6	8	6	10	5	3	19	4	0	3	0
MIR101-1	1	1	1	6	0	2	1	0	1	4	4	3	1	6	0	4	1	1	1	0	1	1	10	2	4	2	3	2	6	1	0	2	2	0	0	0	0	0	6	5	0	1	2	2	0	3	0	0	0
AK4	1859	2453	2183	2784	2035	1852	2527	1667	1545	3152	2213	3012	2125	2858	2126	2535	1498	1717	2438	1579	2222	2188	4969	3095	2979	3229	2250	4160	2028	1452	1551	2358	2264	362	742	822	116	371	2858	2062	1759	723	2353	1860	2671	1539	205	873	332
DNAJC6	8261	10678	13242	14848	12743	9513	12085	11790	8273	17644	5269	12192	6758	18327	9887	17315	8654	11452	8694	8419	9508	9367	22483	20626	14323	22973	14100	24108	16706	6487	12369	16087	13431	3168	6762	7931	1193	3048	18140	11868	9442	9170	6788	5706	24590	8815	1688	8340	2450
LOC102724416	859	1068	786	925	758	875	850	982	768	2016	1046	822	848	1550	598	1191	892	1037	975	760	850	472	3039	697	966	800	1351	1977	1750	924	1790	1351	1506	241	736	673	537	571	1058	1793	1392	2425	1055	836	1083	1632	254	320	337
LOC112268227	364	452	361	357	302	385	388	424	385	941	476	405	395	664	219	513	384	392	445	333	356	234	1661	263	420	314	590	945	702	464	747	595	654	137	348	262	239	280	460	824	617	1106	431	338	485	735	100	150	163
LEPR	603	521	696	751	440	475	550	457	525	762	551	544	577	672	443	727	543	361	680	378	400	399	630	643	451	703	617	757	545	347	495	681	738	110	208	152	100	123	620	849	802	296	364	328	570	456	74	285	139
LEPROT	862	832	944	907	568	713	648	637	327	1420	992	1047	827	923	608	823	834	548	1178	369	516	695	1794	618	1096	908	1047	903	756	617	678	925	885	107	481	370	141	241	608	1030	784	631	837	572	913	722	83	257	215
PDE4B	3185	2885	3726	3945	3136	3042	2478	2939	1290	4597	2672	4019	3394	3916	2394	3440	3243	3008	4512	1849	2577	2292	6254	3786	2767	3163	2856	3253	3688	1720	3039	3228	3040	448	1282	1519	858	651	2033	2826	2227	3408	2213	2258	3563	2235	363	1341	453
PDE4B-AS1	126	137	120	121	111	125	70	128	57	260	164	151	175	195	61	190	122	150	132	106	89	59	406	98	121	127	168	215	233	75	244	142	221	34	59	56	108	49	82	178	115	318	136	124	134	162	13	26	22
LOC105378776	0	0	0	0	0	0	0	0	0	0	0	0	0	0	1	0	0	0	9	0	0	0	1	0	0	0	0	0	0	0	0	0	1	0	0	0	2	0	0	1	0	0	1	0	0	0	0	0	0
SGIP1	3211	4314	3969	5268	4140	3025	5273	3966	3407	5793	2585	4439	4016	7751	3625	6472	2632	4174	2833	4255	4258	3746	7509	4789	4111	4925	4079	7224	4570	2784	4091	5003	4416	1238	1961	1719	341	1003	5956	4209	3811	1875	3838	3246	4903	3780	591	2962	1205
MIR3117	24	30	26	22	13	17	40	23	26	61	31	22	37	38	27	29	21	21	31	20	42	25	54	17	26	18	34	52	41	29	30	42	45	10	7	10	5	5	34	36	21	28	43	41	28	49	7	7	4
DYNLT5	247	130	211	248	203	147	160	151	61	181	169	265	320	212	167	275	194	147	90	153	98	427	157	109	270	268	197	91	114	73	192	100	89	14	60	109	64	37	102	95	39	372	495	72	389	66	9	13	12
INSL5	3	0	6	3	5	1	3	2	4	1	3	1	1	10	2	4	3	2	6	6	3	4	5	3	5	5	1	4	2	4	3	2	4	1	0	0	1	0	5	4	5	4	11	3	2	3	0	0	0
DNAI4	899	479	857	801	600	706	570	681	266	851	599	901	790	746	744	803	964	620	589	430	405	943	1004	617	814	817	778	455	573	324	673	528	363	129	314	470	237	234	393	507	416	1163	861	381	1176	375	76	190	112
MIER1	1082	966	1191	1345	1007	947	927	951	711	1912	1026	1341	1205	1771	1121	1274	1093	1065	1198	786	925	934	2812	1285	1166	1463	1321	1566	1191	765	1186	1531	1151	232	557	395	321	290	1210	1455	1128	1235	1082	829	1435	1016	124	490	221
SLC35D1	595	520	591	712	546	456	538	523	357	957	588	629	602	979	451	703	578	543	725	536	533	524	1106	630	722	574	562	642	605	346	501	578	566	97	289	196	126	156	391	636	514	567	593	478	498	527	64	178	99
C1orf141	14	7	40	33	30	13	17	10	3	32	16	33	25	20	30	12	23	9	12	17	6	30	33	12	61	23	30	10	13	11	24	17	0	0	31	48	13	20	12	22	9	59	59	3	39	9	0	2	0
IL23R	0	0	0	0	0	0	0	1	0	0	0	0	0	1	1	0	2	0	6	0	0	0	1	1	0	0	1	0	0	0	0	1	0	2	0	0	5	0	0	0	0	1	2	1	1	0	0	1	1
IL12RB2	865	1010	1876	1729	1129	1028	1796	612	471	620	548	1026	954	1433	520	1567	706	695	537	1183	1813	1184	792	949	873	609	374	612	593	434	292	631	561	191	97	217	16	90	521	309	232	97	1020	716	518	275	106	210	113
SERBP1	3033	2953	3609	4017	3159	2700	2630	2677	1983	5225	2756	4261	3085	4990	2619	3672	2737	2971	3898	2109	2306	2947	6446	4811	3668	4420	3500	3668	3140	1885	2776	3780	3107	557	1103	1030	549	517	3152	3160	2674	3115	2602	2214	4233	2453	303	1154	520
LINC01702	0	0	0	1	0	0	0	0	0	0	0	0	0	0	0	0	0	0	0	0	0	0	0	0	0	0	0	0	0	0	0	0	0	0	0	1	4	1	0	0	0	0	0	0	0	0	0	0	0
LOC105378780	1	0	0	0	0	0	0	0	0	0	0	0	3	0	0	1	0	0	1	0	1	0	0	0	0	0	0	0	0	0	0	0	0	0	0	0	3	0	0	0	0	0	0	0	0	0	0	0	0
GADD45A	154	191	175	138	140	142	121	168	98	220	160	258	362	172	174	134	147	121	1783	85	224	161	360	223	340	206	145	224	150	86	113	131	171	46	54	62	63	34	204	149	245	95	154	107	190	85	31	94	20
GNG12	1494	1018	1312	1220	763	880	692	757	409	2042	1193	1663	1821	1029	1007	1035	1132	781	1435	363	534	988	2107	1323	1889	1555	1402	1156	763	649	564	1074	952	129	538	493	219	207	762	1065	737	667	1193	939	1088	687	82	306	207
LOC105378781	7	7	16	19	7	11	5	12	21	33	20	11	24	23	5	10	9	9	22	10	16	14	23	7	14	14	16	13	20	9	10	12	7	10	5	11	11	7	1	20	9	9	34	16	9	11	6	2	2
GNG12-AS1	91	69	58	77	79	67	46	77	25	169	129	102	85	73	108	73	89	73	71	30	77	71	163	94	136	93	94	120	73	54	65	79	68	5	29	28	17	26	76	112	73	84	99	74	83	62	10	39	10
DIRAS3	80	57	82	89	74	71	77	71	25	82	45	109	65	42	122	55	108	57	90	22	94	81	176	176	425	56	65	66	48	43	44	44	50	9	28	37	12	16	57	48	40	21	68	91	70	28	8	85	16
WLS	1973	1472	1863	1509	1581	1588	869	1716	440	3300	2140	2514	1776	1233	1890	1303	1977	1396	2132	458	825	1655	3605	2055	3000	2185	2283	1647	1772	717	1457	1456	1460	149	867	1487	325	447	1194	1614	1089	2123	1349	1249	2405	862	184	674	298
MIR1262	2	2	2	1	4	1	0	6	1	6	7	4	0	1	4	4	4	3	1	2	2	0	4	2	0	4	8	5	3	1	2	5	5	0	0	0	0	0	1	2	2	3	6	1	3	0	0	0	0
LOC105378782	2	0	2	4	0	4	3	1	0	0	1	5	0	2	3	2	0	1	1	0	0	2	1	4	0	1	1	1	2	0	1	2	1	0	0	2	3	0	0	1	2	4	3	0	1	1	0	0	0
RPE65	38	21	66	57	30	32	36	77	20	205	41	78	86	25	48	62	45	22	78	6	12	50	37	48	32	73	140	67	56	10	74	61	26	2	52	59	14	15	40	20	62	72	26	31	121	33	7	8	7
DEPDC1	21	17	21	25	25	24	29	27	18	54	13	19	54	31	40	37	32	23	38	16	18	19	84	38	38	20	51	37	34	22	38	22	17	10	29	28	26	17	35	14	27	21	24	15	37	31	12	17	6
DEPDC1-AS1	1	3	3	3	1	2	2	1	1	1	2	2	3	1	1	4	3	2	5	0	0	1	8	1	1	1	9	1	2	1	1	1	0	1	2	1	1	1	6	1	1	1	1	1	2	5	1	0	1
LOC107984967	0	0	0	1	0	0	1	0	1	0	0	1	1	0	1	0	0	0	0	1	1	0	2	1	1	0	2	0	2	1	0	0	0	0	0	0	0	0	0	0	0	0	0	0	0	1	0	0	0
LOC105378783	0	0	2	0	2	0	0	1	1	2	0	0	0	1	0	0	0	0	3	2	0	0	2	0	0	1	1	1	0	2	1	1	2	0	1	0	1	0	0	5	7	1	1	0	1	3	0	0	0
LINC01707	0	0	0	0	0	0	1	0	0	2	0	0	0	1	0	1	1	0	1	2	1	0	0	0	0	0	0	1	1	1	0	1	0	0	0	0	3	2	2	1	2	0	1	0	0	0	0	0	0
LOC105378787	0	3	1	3	1	1	2	2	1	5	2	0	1	3	5	3	1	1	2	3	1	1	7	1	0	1	2	0	2	3	2	1	0	0	1	0	0	0	1	1	6	0	1	2	0	6	0	0	2
LINC02791	0	1	1	0	0	0	1	1	3	2	1	0	0	3	1	4	0	0	3	0	0	0	5	1	2	0	0	6	1	2	4	1	1	1	0	1	3	0	0	0	2	0	0	0	1	4	0	0	0
LINC01758	0	0	0	0	1	1	0	0	0	1	0	0	0	1	0	0	0	0	1	0	0	0	1	0	1	0	1	0	0	2	0	0	0	0	0	0	1	0	0	0	1	0	0	0	0	1	0	0	0
LOC105378789	0	1	5	2	3	0	1	2	0	5	0	0	2	3	0	6	1	2	18	1	1	0	2	1	3	0	0	1	0	2	3	1	4	3	0	1	5	1	2	1	4	1	2	1	0	3	0	2	1
LRRC7	13161	23366	16501	24607	16410	11396	24143	15732	19659	24500	11671	16807	19187	44161	10542	28033	10447	18626	9851	27956	19315	14662	23154	15172	13444	12700	14095	20048	14345	12266	14436	17812	20303	6203	5829	4624	608	3537	17759	18201	21391	6020	16002	13945	13803	14971	2381	7143	5793
PIN1P1	40	36	30	60	38	31	62	51	125	101	42	28	51	58	31	51	34	46	42	65	46	35	74	24	33	23	38	56	44	48	49	58	32	22	17	17	5	11	36	64	84	20	40	63	13	50	13	7	25
LRRC7-AS1	1319	1752	1563	1956	1335	1021	1989	1496	2008	2356	1270	1412	1462	2993	926	2061	1089	1635	813	2040	1666	1243	2584	1236	1226	1021	1499	1857	1382	1323	1339	1647	1678	676	685	550	123	452	1512	1958	2255	662	1318	1369	1075	1709	291	694	652
LRRC40	801	899	1168	1182	1060	687	878	793	660	1253	536	929	724	1620	892	1241	886	912	889	798	561	814	1917	1343	973	1266	967	1270	884	509	756	1036	912	152	340	262	75	130	1018	940	731	495	598	520	1509	586	57	369	141
SRSF11	3540	3358	4137	4112	3319	2965	3579	3407	1550	6364	3775	4070	3551	5422	3164	4560	3837	3570	3335	2939	2953	3216	9396	3991	3894	3970	4747	5255	4415	3051	4280	4651	3902	500	1677	1370	854	1074	3957	5517	4097	3934	2806	2840	4692	4032	480	1282	802
ANKRD13C	1035	1178	1254	1528	1287	996	1129	1084	795	1917	962	1481	1110	1912	1171	1501	1150	1228	1277	921	902	1095	2991	1810	1441	1562	1358	1672	1295	790	1198	1650	1218	257	500	384	184	255	1266	1337	1123	944	961	851	1562	957	136	622	223
ANKRD13C-DT	184	169	221	221	206	164	171	169	111	299	154	278	165	237	169	180	209	178	181	140	164	191	410	238	240	168	190	213	188	121	140	219	164	29	99	132	32	44	158	259	157	150	136	161	228	148	19	100	38
LINC03102	11	13	6	7	8	7	20	15	4	20	22	16	20	16	16	14	13	16	13	11	10	6	37	12	26	19	22	20	9	20	10	19	14	2	5	5	2	7	14	27	23	16	15	12	11	18	2	1	1
CTH	167	166	217	187	145	121	204	128	145	249	122	175	184	229	154	192	153	152	157	117	364	160	308	225	242	219	213	305	230	138	173	220	168	47	91	81	29	40	212	270	162	94	176	137	203	168	25	80	38
LOC105378793	0	1	1	1	2	0	2	0	5	4	0	1	0	4	1	2	0	2	12	2	4	2	5	1	2	0	1	1	3	1	2	0	1	0	0	0	0	0	0	0	3	1	5	1	0	2	0	1	0
LOC105378794	4	0	0	2	0	3	6	1	1	0	0	0	2	3	0	3	2	0	5	0	4	1	0	0	2	0	0	0	0	2	0	1	0	1	0	0	1	0	0	0	1	0	3	0	0	0	0	0	0
LINC01788	9	1	3	4	3	4	12	3	4	3	1	0	7	2	3	4	6	0	4	1	5	1	7	2	7	3	0	0	0	6	0	3	2	0	0	0	3	2	0	1	3	0	13	5	1	0	0	0	1
LOC102724572	3	0	3	2	4	4	5	1	0	0	0	0	3	1	1	2	5	2	2	1	5	1	3	2	2	0	2	0	1	3	0	1	0	2	0	0	3	1	0	1	2	3	5	2	2	2	0	0	1
PTGER3	222	148	288	193	590	448	489	248	112	147	77	107	80	112	479	411	228	261	119	106	423	107	850	701	1616	125	323	98	107	214	77	398	50	31	22	19	22	5	147	64	32	22	202	213	125	74	7	169	38
ZRANB2-AS1	200	173	235	236	232	186	219	199	160	310	185	237	162	280	213	238	195	193	155	147	202	163	515	256	318	226	255	298	235	204	234	269	194	17	51	48	21	25	244	189	160	166	164	177	255	208	10	44	22
ZRANB2	1676	1743	2268	2359	1936	1583	1934	1651	1374	3300	1673	2201	1799	2999	1644	2230	1684	1825	1480	1505	1471	1594	4789	2465	2134	2441	2315	2847	2277	1495	2054	2561	2084	380	739	560	301	386	2280	1965	1748	1596	1588	1319	2657	1773	206	673	335
MIR186	6	22	26	17	27	13	20	16	28	48	18	5	11	47	26	49	13	16	28	23	9	8	58	11	35	18	28	30	21	11	25	23	34	0	3	0	0	1	26	30	17	19	16	9	13	17	0	0	0
ZRANB2-DT	15	11	19	20	18	19	6	14	4	35	18	17	10	10	14	20	12	13	18	8	8	8	54	14	9	26	22	12	14	7	15	26	16	1	8	6	8	7	16	12	9	23	10	15	16	17	4	4	5
LOC105378795	4	2	2	11	1	3	1	4	4	5	5	5	2	7	5	5	4	6	8	1	3	1	11	3	5	5	4	7	4	3	1	4	2	1	1	0	9	2	3	3	4	4	4	1	3	6	0	0	0
NEGR1	3207	3847	3893	5885	5075	2970	5592	2885	2988	4428	1994	3357	3414	6382	5759	5254	2588	4713	1864	4065	4780	3023	12872	6410	7301	5961	3008	4808	3252	2682	2966	4786	2910	1189	1692	1061	252	724	6049	4919	2720	1645	3339	2578	4347	2743	344	2748	901
NEGR1-IT1	11	19	15	20	16	14	17	14	22	18	13	11	11	17	14	14	4	17	10	21	19	7	33	15	25	11	11	18	14	19	14	19	18	5	2	0	1	5	26	24	10	8	14	21	8	23	2	1	2
LOC105378797	79	46	87	113	95	73	88	71	58	92	59	90	80	114	98	132	90	83	60	62	77	77	229	109	133	92	80	98	88	56	68	119	62	14	36	27	13	7	86	67	62	39	77	81	97	57	7	38	17
LOC105378796	68	71	86	156	53	60	89	84	65	125	134	58	101	126	110	107	93	110	53	75	68	96	299	50	120	58	83	133	94	99	112	141	80	29	40	49	28	36	91	90	84	53	109	118	91	110	19	50	29
LOC105378798	63	44	47	95	41	36	101	61	62	88	61	33	52	116	79	89	36	67	54	65	61	44	268	50	89	57	72	74	65	72	66	80	41	14	18	17	16	19	81	84	82	22	62	63	47	68	17	26	13
LINC02796	6	2	1	3	1	1	2	6	4	6	3	3	2	7	5	2	2	3	3	4	1	0	20	6	6	3	4	12	6	7	6	8	4	0	0	1	2	3	6	4	6	1	3	7	1	3	0	6	0
LINC02797	2	1	1	2	2	0	2	0	1	1	1	0	2	2	0	0	1	1	1	2	0	0	1	0	0	0	0	0	0	0	0	0	1	2	0	0	2	0	1	2	0	0	2	2	1	1	1	0	0
LOC105378800	0	1	0	0	0	0	0	1	0	0	0	0	0	0	0	0	1	0	1	0	1	0	0	0	0	0	0	0	0	0	0	0	0	0	0	0	0	0	0	0	0	0	0	0	0	1	0	0	0
LINC01360	0	1	1	3	0	0	1	2	0	1	0	0	1	0	0	1	0	0	1	0	1	0	2	0	1	0	0	0	0	1	0	0	1	0	0	0	1	0	1	1	1	0	1	0	0	1	0	0	1
LOC105378801	2	0	1	0	0	0	2	0	0	0	0	0	1	0	1	0	0	0	1	0	0	0	2	0	1	0	0	1	0	0	1	0	0	2	0	0	2	0	0	0	0	0	0	0	0	1	0	0	0
LOC107985391	1	0	0	1	0	2	1	0	0	1	0	0	1	2	0	2	1	0	0	2	0	0	1	0	0	0	0	1	0	0	0	1	0	0	0	0	1	0	0	0	1	0	0	0	0	1	0	0	0
LOC105378802	0	0	0	0	0	0	0	0	0	0	0	0	0	0	0	0	0	0	0	0	0	1	0	0	1	0	0	0	0	0	0	0	0	0	0	0	2	0	0	1	0	0	0	0	0	0	0	0	0
LINC02238	2	0	5	2	1	0	1	1	1	1	0	0	1	2	4	0	0	1	2	2	1	0	3	7	4	1	1	3	2	0	2	0	1	3	1	0	12	1	2	2	0	3	1	0	1	0	0	4	0
LRRIQ3	21	11	23	12	10	18	15	23	12	30	20	12	10	24	50	18	8	9	12	11	6	7	36	24	28	19	15	12	18	13	17	18	14	3	2	2	7	1	31	22	6	18	28	8	18	13	2	6	2
FPGT-TNNI3K	215	128	167	184	169	166	158	176	135	304	179	200	154	174	228	135	209	148	186	89	119	148	497	119	129	165	144	160	186	134	203	186	158	22	77	57	24	35	150	203	183	156	114	147	176	138	20	31	30
FPGT	404	397	510	522	400	337	350	438	215	809	461	472	255	604	514	498	428	391	439	248	230	334	1134	607	516	555	585	529	419	270	513	612	442	45	167	131	69	91	451	565	344	391	350	304	502	352	22	130	52
TNNI3K	143	98	92	120	121	117	114	135	105	223	126	138	118	131	171	87	145	96	135	64	86	110	365	67	83	120	89	112	142	98	149	125	113	19	53	46	23	26	111	142	135	111	86	104	123	88	16	25	24
LRRC53	57	26	28	33	19	26	82	77	158	194	65	26	26	56	76	24	47	37	193	24	23	15	210	83	49	45	70	70	85	114	87	63	35	39	47	27	9	15	113	98	504	42	33	73	40	169	8	11	40
ERICH3	2229	2388	2536	3076	2573	1617	3074	2338	2382	3593	1773	2550	2232	4026	1936	3269	1690	2359	1070	2999	2687	2251	4653	3097	2935	2664	2257	3266	2151	1903	2608	2533	2125	842	1263	841	88	537	3002	2730	2957	1215	1880	1690	2773	2540	351	1026	741
ERICH3-AS1	111	118	106	136	114	79	135	116	107	219	113	126	153	177	91	156	89	101	48	142	139	115	215	120	145	110	116	172	127	127	149	130	125	35	54	28	20	25	155	156	153	77	103	90	103	164	20	28	27
CRYZ	395	261	468	427	295	348	498	421	212	486	344	522	239	362	497	377	479	264	587	289	410	421	729	855	808	903	459	560	381	248	417	481	284	66	115	118	21	67	640	623	335	333	270	161	1094	194	28	139	64
TYW3	486	417	673	624	581	402	497	427	315	713	414	681	397	771	557	674	404	460	543	441	396	427	1225	976	746	783	601	647	429	289	480	608	406	100	236	153	74	115	521	537	456	447	400	274	704	328	42	232	83
LHX8	7	0	1	3	2	3	2	2	1	3	1	0	4	0	1	3	4	4	3	0	2	3	0	3	4	1	2	1	1	1	2	2	0	0	0	1	2	1	0	1	0	0	4	1	9	3	0	0	0
SLC44A5	248	301	478	522	423	314	660	458	567	732	287	346	338	456	463	555	552	445	299	313	540	375	911	570	553	446	606	918	553	598	511	706	475	117	158	124	37	67	700	740	434	267	408	522	561	560	85	230	80
ACADM	1010	827	1291	1368	1032	1084	846	915	543	1749	1044	1430	967	1134	1063	1248	1244	840	1031	686	586	1000	2060	1591	1259	1536	1360	1447	1083	667	914	1415	1064	168	450	337	115	180	1131	1161	812	978	833	711	1734	794	79	445	161
DLSTP1	80	85	89	103	62	58	81	92	31	165	130	67	97	92	94	82	102	74	68	112	64	110	190	74	93	61	123	136	83	94	69	109	94	6	57	75	17	38	69	136	110	96	74	113	93	115	16	54	42
RABGGTB	844	654	962	936	778	769	526	676	439	1362	749	984	682	1013	838	791	925	618	1013	373	482	663	1909	1215	1066	1125	938	905	802	446	692	1041	765	116	300	256	131	149	800	957	733	914	586	513	1250	567	84	332	105
SNORD45C	8	9	13	12	5	8	10	14	13	24	5	9	15	19	6	11	14	7	25	3	6	10	19	15	7	21	27	18	12	11	16	18	13	2	3	0	1	2	18	18	16	10	8	8	18	11	2	1	0
SNORD45A	16	19	28	17	13	17	18	15	8	32	19	18	16	28	23	19	18	12	30	9	10	18	38	24	26	39	36	34	19	14	31	25	22	1	5	1	5	2	29	27	31	14	14	16	33	14	0	7	5
SNORD45B	5	6	8	5	6	5	5	3	3	10	7	9	5	19	5	13	10	5	9	9	3	4	18	5	8	17	12	13	11	1	9	14	11	0	0	1	0	0	9	14	8	5	5	6	10	11	0	2	0
MSH4	42	26	36	25	27	31	49	70	316	152	61	30	39	155	41	61	51	56	71	104	40	43	115	35	60	28	44	50	30	33	86	39	29	34	28	13	9	14	61	114	84	85	63	55	27	75	5	9	12
ASB17	2	1	1	2	3	2	1	3	46	14	3	1	1	10	4	5	0	5	8	12	0	0	5	1	6	3	4	5	3	3	7	2	4	9	0	0	4	0	2	6	7	4	3	5	1	2	0	0	1
LOC105378806	0	0	0	1	1	1	1	1	8	1	1	0	0	4	0	1	0	2	3	5	2	1	1	2	0	0	0	4	0	0	2	1	1	2	0	0	0	1	1	2	4	0	1	0	0	0	0	1	0
LOC101927342	0	2	1	0	0	1	2	0	1	2	0	0	0	1	2	0	1	0	1	1	0	0	3	1	0	1	2	0	0	0	0	1	1	0	0	1	2	0	0	0	2	1	1	3	0	1	0	0	0
ST6GALNAC3	847	532	745	816	613	613	520	611	351	1493	919	898	543	1025	503	811	752	607	662	363	410	535	1459	841	585	931	939	751	864	374	776	849	694	144	430	476	230	308	479	999	528	893	516	429	838	593	75	248	201
LOC105378807	47	53	57	49	30	57	47	53	47	139	97	69	59	96	35	52	58	64	42	44	49	53	122	36	39	45	71	67	71	43	77	71	78	17	35	58	28	35	45	102	56	92	80	67	47	68	18	23	26
LINC02567	0	1	1	0	2	0	1	0	1	1	2	1	0	0	0	2	1	0	2	2	1	0	2	2	6	0	1	0	0	0	0	1	0	0	1	0	0	0	0	0	0	1	0	1	1	1	0	0	0
ST6GALNAC5	2560	4200	4216	4316	4170	1942	4939	2756	3177	4268	2015	2738	3201	10108	1366	6199	1625	3301	1761	4968	3678	3502	3520	4249	2434	2996	2242	4327	2499	1971	2048	2316	3985	963	924	1069	32	502	3361	3094	2716	988	3184	2175	3641	2807	315	641	756
MIR7156	8	10	5	10	7	6	15	7	10	15	7	4	5	19	1	17	4	15	1	8	9	8	10	3	7	6	8	12	5	3	9	7	10	1	6	7	0	2	4	15	10	4	12	21	1	6	2	2	5
PIGK	989	968	1253	1386	1110	829	900	988	598	1596	742	975	853	1698	1042	1293	1105	1024	968	832	601	751	2225	1737	1344	1649	1262	1503	1166	602	1108	1418	987	213	420	283	129	199	1207	1128	873	1065	707	610	1848	837	63	443	139
LOC105378808	134	108	132	142	110	118	115	113	101	170	155	132	119	244	74	162	79	146	148	161	121	101	402	107	162	112	116	153	110	137	135	135	100	61	54	38	38	64	80	146	166	196	142	114	78	125	26	44	34
AK5	9428	11719	15919	16272	13368	8093	14140	8269	5566	11912	5366	10536	7542	15040	8232	15688	7342	10362	5892	9785	11947	8702	18581	18699	15579	17031	8819	17274	10919	5862	7803	11186	11327	2267	4435	5248	582	1881	13661	7789	7084	6036	6282	6718	18174	7300	997	5513	1552
ZZZ3	1966	1458	1960	2298	1629	1698	1456	1742	1332	3329	1920	2143	1661	2431	2060	1942	2067	1730	1676	1157	1328	1381	4886	2591	1946	2348	2170	2233	2072	1245	2042	2446	1726	477	1139	956	640	644	1778	2291	1650	2326	1493	1368	2708	1666	277	992	538
USP33	3301	3424	4886	5177	4698	3004	3694	3689	2172	5725	2668	4190	2839	6108	3649	5294	3725	3841	3207	3010	2758	3443	7969	6645	4484	6205	4156	5864	3979	2415	3680	5142	4046	594	1350	1186	384	603	4759	4095	2916	2630	2435	2261	6980	2781	281	1737	517
MIGA1	2272	2482	3228	3601	3061	2319	2724	2513	1307	3883	1620	2778	2253	4377	2607	3993	2483	2707	2317	1990	2191	2073	6100	3795	3102	3971	2947	3825	3323	1560	2866	3956	2809	453	1033	700	408	539	3242	2614	2049	2768	1913	1561	4377	1947	223	1405	378
NEXN-AS1	15	23	28	22	10	16	19	17	43	29	35	22	32	71	13	19	15	29	33	31	26	12	32	9	18	13	22	26	20	21	13	18	16	10	3	7	7	5	10	20	30	23	42	22	12	21	2	5	7
NEXN	510	557	640	697	574	457	504	519	564	1118	556	597	591	1164	423	691	472	603	797	534	363	425	1585	633	610	674	696	791	660	368	600	761	569	145	191	119	90	125	591	689	602	501	591	351	715	492	44	140	77
FUBP1	2030	1708	2483	2430	2090	2012	1749	1988	1534	3558	2009	2778	2237	3064	1778	2266	2212	1969	2448	1566	1629	1811	4690	2598	2430	2384	2124	2669	2209	1413	1849	2189	1909	544	1206	1133	468	593	1904	2060	1845	1729	1661	1469	2673	1682	331	988	504
DNAJB4	1123	908	1322	1245	1205	1075	1199	1090	2291	2692	788	1411	1682	1622	1039	1452	831	1013	1507	797	1703	882	2482	1901	1511	2125	1564	1948	1622	831	1461	1563	1102	832	654	388	757	263	1801	1354	1603	1077	1310	806	1715	1220	211	623	248
GIPC2	27	11	32	30	14	18	38	22	61	91	34	20	13	17	16	28	12	12	60	12	18	19	57	32	23	21	46	32	28	23	41	67	20	15	9	2	21	6	56	75	84	19	18	23	24	66	3	7	9
LOC107984997	7	3	5	2	0	0	2	3	2	14	6	1	1	6	2	4	1	1	13	2	0	1	6	2	0	1	5	6	4	2	5	8	5	1	2	0	4	1	5	9	18	2	4	5	0	7	1	1	1
MGC27382	0	0	0	0	0	0	3	0	0	1	2	0	0	0	0	0	0	0	9	0	0	0	0	0	0	0	0	0	0	0	0	2	1	1	0	0	1	1	0	2	2	0	0	0	0	1	0	0	0
PTGFR	129	185	185	162	112	79	242	221	532	621	176	149	134	278	70	336	146	172	178	58	109	110	242	425	426	399	318	486	340	315	280	254	388	110	83	74	15	53	523	468	300	131	114	151	499	447	34	88	107
IFI44L	540	594	748	802	544	362	360	385	129	997	486	549	525	460	994	403	830	339	1377	329	398	511	1035	712	692	448	743	840	345	367	355	1030	630	60	380	342	253	141	494	393	1387	1163	508	418	669	368	68	224	163
IFI44	248	369	387	359	268	234	191	190	35	370	368	423	294	201	383	254	523	206	535	181	205	318	477	269	291	221	327	501	185	228	179	409	339	14	164	102	116	85	254	237	546	407	301	283	331	237	33	139	101
ADGRL4	94	81	108	114	89	107	106	110	98	130	186	134	108	105	67	122	127	81	227	101	66	73	246	101	61	91	92	145	118	205	76	120	127	47	40	20	77	81	50	137	216	202	95	92	78	113	18	48	35
LOC107984998	2	2	5	6	7	1	2	2	2	6	5	3	4	9	1	7	2	2	2	9	2	2	5	3	2	3	2	2	3	1	3	4	4	1	1	0	6	1	4	2	6	2	4	4	5	3	1	2	0
LOC105378810	1	0	0	0	1	0	0	0	0	0	0	0	0	0	0	0	0	0	0	0	0	0	2	2	1	0	1	0	0	0	0	0	0	0	0	0	6	1	0	1	0	1	1	0	0	0	0	0	1
LOC105378812	0	0	0	0	0	0	0	0	0	0	0	0	0	1	0	0	0	0	0	0	0	0	1	0	0	0	0	0	0	0	0	0	0	0	0	0	0	0	0	0	0	0	0	0	0	0	0	0	0
LOC105378811	0	0	0	0	0	1	0	0	0	0	0	0	0	0	0	0	0	1	0	0	0	0	0	0	0	0	1	0	0	0	0	0	0	0	0	0	10	1	0	0	0	1	1	0	0	0	0	0	0
LINC02792	0	0	0	0	0	1	0	0	0	0	0	0	0	0	0	0	0	0	0	0	0	0	0	0	1	0	0	0	0	0	0	0	0	1	0	0	3	0	0	0	0	0	0	0	0	0	1	0	0
LINC01781	0	0	0	0	1	0	1	0	0	0	0	0	0	0	1	0	1	0	0	0	0	0	0	0	0	0	0	0	0	0	0	0	0	0	1	1	1	1	0	0	0	0	0	1	0	0	0	0	1
LOC105378813	0	0	0	0	0	0	0	0	0	0	0	0	1	0	0	0	0	0	0	0	0	0	0	0	0	0	0	0	0	0	0	0	0	0	0	0	0	0	0	0	0	0	0	0	0	0	0	0	0
LOC107985018	1	0	2	0	0	1	0	1	2	2	1	1	0	0	0	0	0	0	1	1	1	0	8	0	0	0	2	1	0	1	2	0	2	0	1	0	1	1	2	2	5	1	0	1	0	1	0	2	0
ADGRL2	1682	1275	1484	1921	2073	1365	1490	1662	3100	2684	1300	1313	1010	2922	1875	1422	1627	1940	1744	1547	1115	1312	4885	1841	2332	586	1515	928	786	1179	1117	2204	847	699	686	534	105	236	1380	1821	2101	554	1276	1482	813	1399	183	1505	605
LOC101927434	12	14	2	11	7	4	10	13	36	49	12	2	8	12	15	8	4	17	7	13	9	2	67	7	12	3	18	12	14	20	19	16	13	4	8	0	0	1	10	32	30	4	4	26	0	31	3	5	4
LOC105378814	7	12	8	10	6	3	11	7	0	10	5	2	10	11	2	6	4	4	2	9	1	5	16	2	1	0	8	2	6	7	4	7	10	0	0	1	2	2	3	8	6	3	3	8	2	13	1	1	1
LOC107985396	0	0	0	0	0	0	0	0	0	0	0	0	0	0	0	0	0	0	1	0	0	0	0	0	0	0	0	0	0	0	0	0	0	0	0	0	0	0	0	0	0	0	0	0	0	0	0	0	0
LINC01362	3	5	4	2	2	1	5	2	3	8	1	3	1	3	6	3	6	4	9	3	2	4	9	2	2	2	0	3	1	3	3	3	0	2	2	3	0	1	1	4	2	2	3	3	2	4	0	2	1
LINC01361	4	1	6	12	5	5	15	2	0	3	3	8	1	13	10	8	4	11	25	3	5	12	37	5	11	0	5	2	0	6	0	7	2	2	1	3	1	0	3	2	1	0	4	2	1	2	0	13	0
LOC105378816	15	14	28	19	13	19	33	21	11	34	29	26	20	31	25	24	14	23	23	20	27	12	55	18	24	8	31	15	28	33	21	26	10	2	18	9	11	7	20	17	26	11	20	16	5	20	6	11	6
LINC01712	1	2	0	2	2	3	2	1	1	2	2	2	1	5	1	2	3	4	3	5	3	2	8	1	1	6	1	3	3	6	1	1	1	1	0	0	0	1	4	4	4	2	3	2	2	3	0	0	0
LOC107985043	13	6	16	21	7	10	18	7	4	17	15	6	9	21	5	21	12	18	11	11	13	5	34	8	9	5	16	12	10	14	7	10	7	3	1	2	9	5	11	10	8	10	11	18	8	8	2	3	2
LINC01725	20	10	23	20	15	20	26	23	9	27	26	16	31	35	30	30	21	21	24	17	26	16	58	20	16	10	17	17	14	27	9	18	11	5	6	6	9	2	24	26	21	12	9	20	18	22	1	9	2
LOC101927560	14	9	24	20	17	9	20	12	12	25	15	14	14	33	17	13	18	18	25	21	23	19	43	16	19	8	17	9	12	14	10	20	8	2	9	10	9	6	12	27	14	8	21	25	9	11	2	9	1
TTLL7	8917	8044	9997	11404	8853	9344	7251	9793	4313	14994	7955	10986	8688	13831	7603	11584	8322	9123	6802	6088	6651	5857	24358	10895	8916	12206	10348	12654	14851	4970	12662	12168	11098	1591	5056	3792	3450	3293	8258	10744	8419	15839	6782	5421	13005	8155	1144	3546	1887
PRKACB	8732	8439	11159	12448	10443	8060	10034	9870	9727	19354	6171	9715	7235	14464	10916	13646	8562	10334	7448	6864	7179	6835	27633	17373	15360	15326	13235	17118	13309	6725	11880	15358	10826	2053	4823	2941	963	1693	14784	12766	11986	8943	6009	5855	15064	9892	846	5579	1996
SAMD13	43	23	25	32	22	23	19	23	14	66	35	40	20	22	26	33	35	31	27	9	11	16	73	34	40	30	38	40	31	21	37	48	25	2	11	19	12	11	36	68	55	55	22	29	61	32	0	7	7
UOX	5	3	8	6	8	6	10	3	6	21	7	16	7	10	9	8	6	12	18	2	5	10	23	10	13	7	9	11	7	10	7	7	4	0	1	6	3	0	9	10	18	8	6	7	11	11	0	6	7
DNASE2B	5	4	5	4	6	6	6	9	9	18	12	11	6	11	4	7	4	10	7	2	4	7	12	6	20	5	5	14	5	9	12	8	5	0	2	5	3	3	8	18	19	11	3	8	4	12	2	3	5
RPF1	279	235	405	358	288	229	215	294	238	505	248	458	244	397	261	320	301	253	428	155	190	282	640	429	325	367	353	334	226	128	258	341	245	81	230	156	58	78	331	354	246	205	238	188	390	193	40	191	79
GNG5	188	151	214	186	169	201	106	170	75	245	215	376	194	139	172	134	246	118	531	73	130	195	302	197	212	177	195	170	132	123	100	137	139	28	72	55	29	27	84	156	194	116	162	142	199	118	17	61	32
SPATA1	77	66	85	91	61	85	70	99	66	156	120	101	52	101	74	87	100	43	126	18	54	56	203	73	102	69	127	100	86	68	135	106	75	16	29	18	16	38	91	209	147	73	110	77	91	132	5	28	12
CTBS	272	191	366	254	206	226	175	247	178	529	374	352	182	247	280	254	408	212	445	74	98	262	638	265	320	292	463	272	264	150	286	305	229	36	127	88	69	107	232	604	308	238	256	214	420	231	19	84	57
LOC105378819	11	5	15	11	3	9	4	4	5	28	22	11	5	2	12	7	10	11	20	3	3	4	21	4	11	8	15	5	14	11	9	14	5	3	7	1	4	2	12	20	12	11	4	14	6	7	4	4	9
LINC01461	10	4	9	16	6	20	12	12	18	41	20	10	4	7	14	8	12	18	19	2	2	5	30	15	12	7	18	10	17	12	12	16	11	4	2	6	2	6	12	25	26	9	5	19	11	12	4	2	2
LINC01555	0	0	1	1	2	0	4	0	1	2	0	0	1	0	1	0	1	1	1	2	4	0	2	1	1	1	2	2	0	0	0	2	1	1	0	0	3	3	1	1	4	2	0	1	0	3	0	2	0
SSX2IP	2211	3090	3537	4489	3828	2301	3766	2993	3187	5085	2012	3408	2534	5261	2693	5658	2067	3502	2729	3164	2593	2769	7265	4620	2867	4062	3634	4745	3070	2258	3151	4491	3391	729	1116	675	122	468	4243	3867	3572	1307	2347	2105	4363	2779	262	1422	629
LOC102724892	4	4	9	4	1	2	2	6	11	4	2	3	2	3	0	10	5	3	2	0	3	8	3	2	2	1	12	4	3	2	2	2	4	1	1	6	5	0	5	8	8	3	8	5	4	3	0	0	1
LPAR3	303	239	389	376	181	315	156	128	100	151	249	432	279	172	227	268	298	227	67	179	85	370	154	220	127	189	217	157	145	127	68	175	181	32	44	109	29	41	211	124	65	173	331	152	206	87	5	15	24
MCOLN2	45	29	33	62	35	38	35	30	9	33	65	40	31	38	13	34	116	76	42	40	59	44	39	14	17	52	46	59	34	24	34	47	74	5	9	10	36	16	31	132	10	30	23	59	78	13	12	13	12
MCOLN3	243	222	158	424	295	135	128	384	1000	697	405	115	69	413	51	124	311	401	254	447	273	138	84	348	109	312	341	485	319	127	673	539	308	180	312	48	21	147	339	1464	511	85	89	577	248	435	108	47	174
DNAI3	218	107	196	282	142	88	154	180	67	93	146	207	298	210	114	232	236	210	40	139	120	346	68	92	194	316	186	133	121	68	257	107	104	39	128	199	123	83	81	139	40	417	399	106	494	83	20	30	40
MIR4423	1	1	2	7	3	1	3	3	4	3	3	2	1	4	0	6	0	3	0	4	0	4	1	1	2	2	3	2	1	2	3	3	4	0	0	3	0	0	1	3	0	4	12	5	5	1	0	0	0
SYDE2	452	469	537	618	462	322	625	514	1090	1411	406	461	491	922	314	671	438	426	343	535	425	502	641	696	418	662	848	1033	598	442	731	714	581	178	249	157	49	127	869	1041	931	350	650	637	707	841	93	121	204
LOC105378821	7	3	8	6	3	1	14	5	95	26	14	2	6	20	4	6	7	5	4	6	14	9	3	3	4	7	14	15	17	11	12	4	12	30	10	7	10	8	11	45	20	7	15	34	11	69	7	2	12
C1orf52	1103	1316	1484	1542	1333	992	1383	1181	1284	2518	814	1464	1223	2107	914	1685	1063	1214	1338	1033	1324	1263	2327	1863	1367	1654	1545	2172	1623	866	1386	1496	1382	307	606	484	236	231	1498	1762	1278	950	964	845	1634	1311	173	440	266
BCL10	244	247	288	283	203	173	205	191	261	413	231	275	259	385	200	273	215	226	359	171	298	161	462	268	258	260	255	375	209	199	219	269	246	65	87	64	58	53	249	285	215	202	244	198	293	266	43	77	44
BCL10-AS1	23	19	20	22	19	13	15	11	15	30	20	26	22	19	12	13	13	15	22	9	20	10	38	23	16	23	22	25	20	13	10	23	14	1	0	7	2	4	20	20	16	21	15	23	27	29	4	6	9
DDAH1	6032	7980	8059	9403	6677	5100	7009	4346	2253	7783	4933	10415	8238	12383	5796	9448	4617	6488	4406	6746	6669	7150	9865	7184	8857	5555	4818	6955	3469	2989	2348	5251	6033	1370	2596	2941	715	1057	4085	3025	2093	1648	7550	4492	4673	3011	544	3031	1326
CCN1	366	436	413	361	435	375	458	414	261	581	389	570	766	612	188	345	213	470	2568	336	2221	531	260	217	351	232	141	202	284	296	141	178	254	182	78	473	183	81	116	72	187	433	219	238	201	99	106	122	85
LOC107985057	37	30	27	25	31	31	31	40	96	86	45	22	29	85	26	49	27	26	42	32	37	33	70	26	27	35	33	60	50	37	47	37	35	37	17	19	17	20	25	46	62	61	55	28	34	43	4	18	9
LOC112268231	7	5	7	7	10	10	7	9	21	15	12	10	8	15	7	11	5	8	7	8	17	7	11	6	11	6	5	8	10	10	14	13	9	6	4	6	2	7	5	10	11	9	15	5	3	15	1	4	3
ZNHIT6	779	691	772	815	669	515	698	658	499	1332	732	843	716	1139	679	982	686	670	699	545	674	587	1863	948	843	1125	988	1214	836	596	835	1058	844	207	397	367	236	271	876	985	653	989	764	612	1201	775	91	303	207
LOC105378823	5	16	12	20	21	5	19	15	1	4	23	9	16	48	5	15	16	23	9	38	14	14	16	10	10	3	2	3	3	12	0	10	6	1	1	1	2	3	1	1	0	2	16	13	8	1	0	0	0
COL24A1	2609	1907	2470	2686	2399	4226	2903	3595	560	1017	4397	4207	3710	7704	1861	3252	6281	2816	783	6100	3438	3539	1785	1591	2460	650	696	614	787	1947	320	1618	1535	493	101	482	125	224	315	202	100	926	3501	1857	1450	253	29	408	164
LINC02795	20	7	30	11	14	11	39	21	42	40	24	9	12	36	16	22	29	15	12	30	23	22	31	17	12	17	25	28	33	45	40	22	14	8	6	3	5	6	30	64	36	20	45	23	23	33	13	7	4
LOC105378825	20	16	13	24	16	17	34	18	53	25	18	8	16	27	13	20	29	14	20	24	19	18	22	17	12	23	27	36	30	37	41	33	20	11	5	13	3	4	15	43	38	31	39	29	26	36	10	2	8
ODF2L	1039	1033	1257	1405	1055	878	1240	1124	852	1804	905	1368	1333	1774	1120	1701	1062	1201	847	979	992	1279	2398	1249	1698	1346	1279	1637	1121	1019	1237	1341	1080	269	420	368	201	240	1298	1511	869	995	1212	945	1364	1057	178	457	238
MIR7856	0	0	0	1	1	0	2	4	1	3	3	1	1	0	1	1	2	2	0	3	1	2	3	1	1	3	3	6	2	2	3	2	5	0	0	0	0	1	4	3	5	2	2	1	2	4	0	0	0
CLCA2	39	10	34	13	11	5	13	9	1	13	11	25	13	13	12	26	19	10	8	8	3	10	50	23	14	16	25	15	13	9	18	14	13	5	11	10	17	7	6	15	6	40	6	7	14	23	3	11	5
CLCA1	0	0	3	3	2	0	2	1	4	3	3	2	1	1	6	0	1	2	4	1	2	2	7	2	1	2	1	3	0	1	1	1	0	1	1	2	6	2	4	3	3	1	2	3	1	2	1	1	0
LOC105378827	2	1	1	5	2	1	1	3	0	6	7	0	1	1	2	5	3	0	3	1	2	2	3	0	4	1	0	0	2	0	2	2	1	2	4	6	4	4	1	3	3	3	1	1	7	2	1	2	1
LOC105378826	0	1	0	0	0	0	2	0	0	1	0	1	0	0	0	0	1	0	2	1	0	0	0	0	1	0	0	2	0	0	0	1	0	0	0	0	0	0	0	0	2	1	1	1	0	1	0	0	0
CLCA4	263	130	244	215	154	174	115	210	23	348	339	326	137	204	124	210	257	186	123	51	83	112	606	223	166	258	297	193	266	119	261	286	210	16	262	215	157	177	110	318	113	576	146	141	317	225	26	63	74
CLCA4-AS1	47	37	62	75	46	36	64	36	34	89	88	79	38	64	48	58	59	51	51	39	31	51	173	73	58	62	47	69	52	32	51	67	48	14	37	35	16	28	32	52	51	52	50	48	69	53	5	23	10
CLCA3P	8	3	6	7	5	3	6	6	13	24	23	7	7	13	5	17	11	5	15	7	5	6	34	11	21	4	7	10	6	8	10	20	8	3	3	1	5	2	9	8	7	19	15	5	11	13	0	6	3
SH3GLB1	2153	2240	2432	2636	2045	1829	2131	1880	1273	3496	2341	2803	2495	3580	1936	2662	2247	1986	3332	1501	1693	2015	4452	2557	2441	2232	2293	2394	2115	1678	1827	2442	2150	388	956	873	472	536	1693	2315	1704	2104	2248	1614	2408	1640	208	899	441
LOC105378831	1	1	1	0	0	1	2	1	2	0	0	0	0	1	0	0	0	0	1	1	3	0	0	2	0	1	1	0	0	2	2	1	3	0	0	0	2	0	1	1	1	0	0	1	2	0	0	0	0
SELENOF	1291	1192	1758	1682	1268	1072	962	981	528	2006	968	1445	994	1669	1171	1530	1208	1051	1739	713	710	1040	2449	2050	1712	2156	1468	1599	1171	618	1021	1508	1453	161	405	403	128	191	1353	1126	920	1139	911	637	2195	829	59	423	128
HS2ST1	1277	1782	1837	2056	1562	1236	1824	1249	1182	2597	1270	1642	1677	2584	1557	2081	1322	1503	1973	1049	1333	1546	3518	2402	2387	2219	1827	2696	1562	1283	1339	2056	1598	321	529	372	106	256	2094	1746	1283	729	1704	1196	2334	1234	109	590	218
LINC01140	73	58	95	111	126	103	102	51	55	65	39	142	88	85	123	97	57	93	106	86	113	131	271	133	141	76	53	82	63	33	38	66	42	18	27	30	13	8	73	29	48	14	76	73	72	25	5	119	13
LINC02801	2	2	6	7	6	7	7	2	2	2	2	5	3	5	5	10	7	4	8	5	7	7	14	3	5	0	0	4	0	1	3	1	1	1	1	0	8	1	7	1	1	0	2	3	4	2	0	0	0
LMO4	4764	11156	10300	12054	12931	7110	7642	5947	2370	5830	2965	13094	9506	21469	4673	14108	3363	10528	3293	12442	7749	11277	9435	10972	6151	9323	4409	8908	5633	2491	3720	5700	8150	1190	1353	1911	162	931	6469	2323	2046	2176	6310	4655	9909	2089	543	2799	623
LINC01364	24	19	20	25	20	13	28	16	10	24	19	18	31	54	23	35	15	21	16	23	43	16	29	12	14	15	9	12	21	10	9	16	16	7	7	1	3	7	13	9	22	7	24	13	17	10	0	4	3
LOC105378833	59	62	60	90	34	47	75	42	45	55	74	54	46	115	41	78	63	60	114	56	113	55	91	40	39	45	34	39	38	32	26	48	39	17	5	11	22	16	19	37	52	30	62	42	41	32	8	13	11
LOC105378834	12	6	18	22	14	16	27	9	5	10	8	14	22	17	5	21	15	18	38	19	18	13	13	8	5	4	2	7	10	7	4	9	6	7	7	5	5	6	4	8	8	7	10	19	9	5	4	3	2
LOC107985408	0	0	1	1	0	1	0	0	0	0	0	0	1	0	0	0	1	0	6	0	2	0	1	0	0	0	0	0	1	0	0	0	0	0	0	0	0	0	1	0	1	0	3	0	0	1	0	0	0
LOC105378835	0	0	1	2	0	0	0	0	0	0	0	0	0	1	0	0	1	1	6	0	1	0	1	0	1	0	0	0	0	0	0	0	0	0	0	0	7	0	1	0	1	0	1	0	0	1	1	0	0
LOC107985518	2	0	4	4	0	0	2	5	1	1	0	0	2	8	0	5	1	0	3	1	3	3	1	1	0	0	1	1	1	4	0	3	0	0	0	0	0	0	1	0	0	1	4	0	1	2	0	0	0
LINC01773	18	20	39	35	32	20	35	31	7	18	23	29	21	76	25	45	18	35	157	48	31	30	30	24	41	13	9	16	14	19	13	19	17	6	1	7	2	5	12	5	7	11	26	25	18	7	1	15	0
LOC101927871	22	26	32	21	41	15	38	33	12	20	35	25	56	67	29	37	33	49	126	75	39	21	77	20	24	13	9	21	22	33	17	6	22	7	4	9	7	9	16	7	10	12	55	20	11	11	1	17	5
LOC105378836	3	5	8	14	9	2	6	9	1	4	6	15	10	15	3	10	9	7	24	13	14	14	13	7	3	3	3	5	3	3	0	7	4	0	0	1	0	2	2	1	2	5	11	2	2	3	0	2	0
LOC105378839	44	34	47	53	48	36	41	61	38	55	45	60	43	84	50	38	37	55	103	31	32	44	107	43	55	43	44	47	57	30	51	47	37	10	20	24	10	13	36	31	51	82	43	46	28	42	9	17	5
PKN2-AS1	40	31	55	43	36	31	46	41	26	48	34	45	65	70	41	51	36	39	60	51	39	31	91	39	49	51	47	74	42	28	33	54	40	4	9	9	9	7	48	29	41	26	35	43	50	44	3	20	11
LOC105378838	10	17	25	32	12	16	33	26	14	34	21	10	26	20	15	26	13	26	20	21	27	16	44	10	23	7	17	38	28	26	21	24	22	9	9	7	12	5	26	25	26	5	25	20	13	31	6	4	3
PKN2	1623	1381	1608	1828	1378	1425	1268	1490	965	2552	1873	2072	1580	2244	1396	1674	1795	1489	1527	1178	1207	1453	3238	1565	1497	1558	1590	1651	1572	1172	1493	1777	1470	361	778	621	406	489	1326	1623	1197	1515	1578	1415	1647	1379	232	574	331
GTF2B	474	405	707	685	637	439	368	397	188	682	325	847	345	645	381	603	416	414	536	348	327	517	906	840	554	676	425	540	410	213	349	519	446	51	232	209	48	74	431	422	311	259	257	250	722	283	10	267	66
KYAT3	407	644	1182	908	942	551	640	651	254	806	362	701	518	772	604	622	708	685	382	534	401	489	1203	1113	531	503	841	1182	629	320	589	681	572	73	191	185	42	95	953	573	340	364	363	378	1356	341	29	279	65
RBMXL1	907	836	1089	1081	945	686	734	798	417	1399	777	1236	935	1248	940	1043	1009	819	788	524	659	697	1916	1119	895	1192	1079	1188	958	578	698	1019	876	197	551	557	339	305	946	872	561	918	763	764	1419	687	130	450	248
GBP3	340	106	287	130	96	133	124	217	71	313	196	340	223	59	130	181	124	99	1254	52	76	134	164	160	132	366	329	149	143	120	192	134	134	11	223	113	73	42	171	211	187	144	61	88	145	152	24	63	34
LOC105378841	40	57	48	37	33	32	35	49	33	109	51	42	52	55	34	57	62	36	53	44	40	56	86	38	29	42	44	73	50	48	33	33	62	20	19	31	24	17	38	35	31	24	58	38	43	50	5	12	14
GBP1	209	182	213	167	149	166	229	227	55	316	174	244	291	131	119	165	269	134	5551	50	114	202	266	155	101	295	277	202	181	193	138	142	167	29	129	135	116	69	115	174	369	152	146	148	233	108	29	59	77
GBP2	120	108	129	99	69	88	114	155	57	159	150	144	355	59	88	77	139	61	2750	67	173	96	212	78	71	148	99	109	89	92	105	111	124	37	85	54	158	47	91	160	422	58	71	73	157	76	43	49	49
LOC112268267	82	92	97	80	83	94	90	88	61	154	118	107	300	76	67	94	84	57	871	47	166	74	212	54	53	108	106	127	119	66	80	96	83	27	45	44	115	33	90	97	235	46	81	61	93	67	24	25	24
LOC105378842	41	40	35	27	30	34	45	31	30	71	48	44	50	27	29	40	35	38	38	17	24	39	69	30	13	74	46	63	34	43	24	24	40	19	22	15	10	15	39	35	22	10	27	40	41	39	3	9	13
GBP7	28	18	21	13	7	20	22	10	12	31	26	15	23	11	16	27	18	14	20	13	13	17	39	11	7	27	19	20	20	20	16	13	19	4	10	5	8	3	18	19	9	7	10	30	13	19	2	5	0
GBP4	242	149	333	329	201	183	163	239	34	215	285	414	177	156	197	280	342	153	521	80	119	202	336	182	132	229	246	297	172	213	174	232	230	21	129	102	76	67	155	194	200	178	179	185	185	215	29	118	69
LOC107985076	3	0	0	1	1	2	0	0	0	0	0	0	0	1	2	0	0	0	1	1	0	2	1	0	1	0	0	2	0	0	0	0	1	0	1	1	0	0	0	0	0	1	0	0	0	1	0	0	0
GBP5	33	11	53	26	11	25	22	40	2	24	35	49	29	16	17	18	36	16	93	5	6	29	32	16	12	35	34	8	17	18	26	14	8	3	20	10	31	8	31	26	16	11	16	17	35	13	5	16	9
LOC729930	2	0	0	1	0	0	0	1	0	4	0	0	2	2	0	1	1	3	3	1	1	2	2	1	1	0	2	1	2	0	0	0	0	1	0	0	3	1	1	0	0	0	1	3	0	1	0	0	0
GBP6	22	13	40	19	7	11	20	30	6	40	17	22	14	18	8	20	16	10	58	22	16	4	17	7	13	6	30	17	15	20	20	19	12	2	2	2	5	7	14	18	32	14	11	18	7	21	3	2	6
GBP1P1	8	10	25	24	13	9	14	13	1	17	15	16	21	17	11	13	9	10	100	10	6	13	24	9	13	16	27	15	14	10	23	9	9	2	7	12	6	4	12	24	21	11	11	17	15	20	1	4	5
LOC105378844	10	27	30	19	13	8	21	22	6	33	3	9	13	24	13	24	19	15	17	18	18	16	30	12	19	6	37	15	19	19	26	21	10	1	1	2	3	3	11	20	33	4	15	23	14	20	1	3	4
LRRC8B	3500	5012	5403	6718	5405	3392	5337	4146	4106	6714	2492	3812	4107	8439	3518	6573	2814	4709	5081	4959	4623	3718	9657	5593	4265	3123	4337	4502	4219	2830	4199	5205	3768	1056	1818	1273	771	653	4510	4292	5076	2681	3307	2882	3968	3765	466	2675	1072
LRRC8C	658	521	674	699	602	520	525	679	595	1037	753	801	543	998	646	683	712	567	659	471	516	426	1646	710	899	761	780	892	775	534	769	858	642	195	426	336	218	244	718	885	728	657	598	464	753	662	97	515	178
LRRC8C-DT	47	36	45	70	49	58	37	42	18	67	43	66	37	63	41	47	66	43	43	29	41	47	133	46	50	39	64	66	90	34	55	78	50	8	40	38	13	16	34	77	57	105	56	36	81	51	6	20	15
LOC107985743	13	13	12	22	12	17	16	20	7	36	16	18	11	18	19	14	25	14	15	16	12	18	39	12	20	8	19	25	17	25	21	20	14	2	9	15	10	8	13	32	16	14	6	17	19	31	4	10	3
LOC107985744	3	6	5	4	6	7	5	7	3	6	13	8	6	9	3	4	13	5	1	5	4	2	10	2	4	4	3	7	8	7	11	4	5	0	2	1	8	2	5	5	6	8	8	1	5	10	0	0	1
LOC101927975	4	2	2	3	9	3	2	3	3	7	8	11	8	2	2	2	11	0	4	8	3	2	7	2	2	1	1	8	1	4	7	5	3	0	8	2	3	1	2	7	5	3	4	2	7	5	2	2	4
LRRC8D	1688	1672	2143	2294	1885	1336	1396	1744	926	2986	1239	1926	1347	3502	903	2764	1456	1783	1730	1363	1144	1229	3037	2341	1417	2697	1834	2506	2435	1018	1931	2271	2497	359	1143	1182	425	590	1760	2045	1263	2368	1152	931	3061	1494	192	675	379
LOC105378847	6	10	13	17	5	12	15	10	7	29	8	12	12	12	8	23	19	9	8	10	12	6	15	5	5	8	15	16	16	16	8	17	14	0	9	4	7	11	7	13	14	19	8	15	8	16	4	5	5
GEMIN8P4	40	52	79	82	70	57	68	68	83	96	46	92	56	117	30	84	47	64	71	54	61	64	94	97	43	99	80	102	83	36	84	73	83	19	31	30	12	10	93	80	77	40	49	48	103	72	8	24	10
ZNF326	1268	1381	1316	1577	1103	1126	1395	1352	1134	2889	1416	1423	1465	2375	1224	1713	1166	1386	1592	1076	1323	1064	3080	1539	1456	1587	1814	2252	1963	1289	1892	2000	1743	377	648	534	413	461	1594	2044	1958	1879	1466	1209	1733	1589	245	503	363
LOC105378848	2	0	0	0	0	0	0	0	0	0	0	0	0	0	1	0	0	0	17	0	0	0	0	0	0	0	0	0	1	0	0	0	0	0	0	0	1	0	0	1	3	0	0	0	0	0	0	0	0
LOC105378849	61	16	34	34	13	20	6	20	6	153	34	42	39	48	10	34	29	25	36	3	14	32	64	38	25	68	83	46	69	7	41	55	22	4	59	59	5	38	34	57	32	33	30	26	46	22	9	1	23
LOC107985088	359	141	177	197	67	116	48	108	47	953	288	257	204	266	90	186	194	144	139	33	76	162	453	251	151	438	531	310	362	30	263	333	160	25	400	290	73	184	223	438	185	157	189	170	304	197	51	30	79
LOC105378850	136	55	109	119	46	55	17	37	22	367	80	107	124	91	62	84	196	102	21	8	30	54	212	183	129	166	308	96	123	15	98	163	54	17	177	116	65	58	131	145	62	57	55	86	337	86	25	18	24
LOC105378851	0	0	0	0	0	0	0	0	0	0	0	0	1	0	0	0	0	0	0	0	0	0	0	0	0	0	0	1	0	0	0	0	0	0	0	0	0	1	0	0	0	0	0	0	0	0	0	0	0
LINC02787	1	0	0	0	0	0	1	0	0	1	0	0	2	0	0	0	0	1	1	0	0	0	0	0	0	0	0	0	0	0	1	2	0	2	1	0	2	0	0	0	1	0	0	1	0	0	0	0	0
SNORD3G	0	0	0	0	0	0	0	0	0	0	0	0	0	0	0	0	0	0	0	0	0	0	1	0	0	0	0	0	0	0	0	0	0	0	0	0	0	0	0	0	0	0	0	0	0	0	0	0	0
BARHL2	0	2	1	0	2	0	2	1	0	3	1	0	0	1	0	3	0	0	0	1	1	0	2	3	2	1	2	0	1	3	0	0	1	0	2	0	4	0	0	3	0	1	0	7	1	0	1	0	0
LINC02609	60	59	70	83	68	97	111	62	72	137	77	69	41	63	150	59	110	84	63	22	91	82	275	133	118	165	108	145	128	92	83	149	58	19	54	38	19	30	185	180	83	80	55	87	195	85	17	79	22
LINC02788	13	8	5	12	16	19	28	20	12	42	24	12	15	14	25	17	18	17	13	8	24	20	85	22	23	26	25	52	31	36	39	38	27	11	10	6	22	7	52	62	33	35	24	29	29	49	9	16	12
LINC01763	2	2	8	10	7	5	3	5	2	4	2	4	4	2	8	4	8	5	3	2	6	3	24	7	4	7	11	5	16	2	5	9	8	0	3	3	6	3	8	4	0	6	5	3	6	8	3	3	0
ZNF644	2840	2584	2867	3428	2473	2544	2130	2405	1516	4584	2491	3506	2623	4209	2686	3099	3024	2667	2550	1675	1980	2077	6154	3451	3005	3412	2856	3112	3197	1725	2705	3460	2723	666	1687	1279	1081	889	2309	2775	2091	3590	2310	1891	3871	2291	382	1269	723
HFM1	233	143	278	131	195	136	126	165	66	317	173	297	121	213	181	231	216	146	115	53	146	180	432	178	272	264	285	295	138	151	151	127	147	20	75	68	34	24	143	157	87	127	203	167	195	216	20	66	24
LOC107985417	0	1	0	0	0	0	0	0	0	0	0	0	0	0	0	0	0	0	0	0	0	0	0	0	0	0	0	0	0	0	0	0	0	0	0	0	0	0	0	0	0	0	0	0	0	0	0	0	0
LOC105378856	0	1	2	0	1	0	2	0	0	0	0	1	0	0	0	0	0	0	2	0	1	0	0	0	0	0	0	0	0	0	0	0	1	0	0	1	1	0	1	0	0	0	0	0	1	1	0	0	0
CDC7	223	176	353	302	306	221	223	221	125	320	206	275	169	363	257	324	192	240	332	209	203	265	547	381	354	284	271	343	225	171	189	281	196	50	126	77	25	64	256	279	235	108	143	231	240	168	23	176	69
LOC102723436	2	0	2	3	0	4	3	1	2	4	3	0	1	1	1	0	1	0	0	3	4	3	7	1	3	0	2	3	2	0	1	2	1	0	0	0	3	1	0	2	2	1	2	1	1	4	0	0	0
TGFBR3	836	617	918	781	547	563	712	507	435	1270	1002	1003	819	610	604	782	755	579	749	270	563	694	1600	728	764	907	897	730	454	361	447	540	583	158	468	426	141	242	466	835	605	353	743	512	842	393	101	365	184
BRDT	2	1	1	3	2	1	3	1	4	10	5	1	4	5	6	2	4	4	10	0	0	2	18	1	6	3	3	3	3	7	3	6	3	0	1	0	6	0	7	2	4	1	4	2	4	3	0	1	0
EPHX4	50	34	73	93	66	56	70	48	29	88	45	61	22	60	134	71	66	105	100	33	23	52	444	104	96	64	76	67	32	39	44	108	46	12	18	15	4	4	91	46	58	20	33	41	96	48	5	80	12
SETSIP	11	11	13	13	3	6	10	4	10	12	7	13	7	13	6	8	10	9	4	9	4	9	12	8	14	8	9	8	4	4	4	4	7	18	30	36	16	11	7	6	5	2	6	8	15	5	12	32	15
BTBD8	298	184	249	289	261	268	170	221	92	427	258	335	254	240	302	278	289	206	190	110	174	225	625	299	259	306	276	265	266	132	283	323	204	20	58	40	32	39	194	295	188	362	223	181	328	208	19	47	25
C1orf146	1	6	8	9	5	8	6	9	14	20	11	11	7	19	6	12	6	11	6	6	10	5	23	8	7	14	11	24	6	7	6	13	6	0	1	1	1	1	9	10	9	4	11	7	13	15	0	1	1
GLMN	250	242	330	351	279	230	292	261	200	490	245	347	239	333	384	363	304	280	267	198	197	234	857	400	322	378	381	474	349	202	268	410	290	42	76	45	31	35	353	291	252	191	245	226	424	250	15	97	36
RPAP2	1929	2082	1822	2456	1719	1864	2438	2249	1981	3568	2484	2951	2287	3585	2175	2814	2104	2121	2257	2099	2145	1969	4701	1909	2178	2272	2117	3463	2513	2380	2372	2551	2491	853	989	841	315	818	2655	2861	2686	2250	2465	2041	2390	2667	570	984	709
GFI1	2	3	9	5	2	3	6	4	7	9	7	6	9	6	3	7	6	8	10	5	2	7	8	2	5	4	10	8	5	4	5	5	4	3	2	2	6	4	8	8	10	6	4	5	11	9	1	1	6
EVI5	1841	1700	2094	2600	1780	1912	1605	1782	944	3144	1751	2618	2073	2566	2099	2104	2430	1964	2060	1284	1391	1831	4431	2217	2124	2248	2166	2117	2308	1435	1898	2619	1760	282	726	825	479	415	1795	2146	1464	2321	1956	1447	2923	1437	198	745	344
RPL5	3589	2773	4479	4419	3369	3219	2124	3083	1488	5408	3053	5730	2943	4066	3539	3282	4199	2970	4498	1733	1983	3192	7892	5599	4508	4850	4109	3265	3039	1592	2747	4068	2768	468	1716	1404	567	618	3250	4125	2548	3683	2311	2159	6309	1942	247	1302	538
DIPK1A	1123	1232	1577	1705	1426	946	1123	1148	675	1949	779	1348	1121	2258	903	1784	1136	1278	1031	984	909	978	2357	1746	1255	1688	1381	1640	1548	639	1137	1583	1255	277	686	440	248	281	1064	1153	794	1105	899	740	1890	837	104	651	253
SNORD21	5	4	4	7	4	5	8	3	5	8	4	3	4	12	3	7	5	9	2	5	4	4	19	5	6	6	8	6	9	5	12	8	3	6	4	1	3	5	0	15	14	7	3	7	5	4	1	4	1
SNORA66	11	13	11	18	7	10	6	14	16	27	9	11	16	23	3	12	10	13	11	10	17	5	20	15	14	8	13	19	14	5	17	9	16	2	14	9	3	1	12	16	12	10	11	6	15	8	3	8	9
MTF2	788	779	974	1064	730	594	897	679	622	1417	608	885	773	1306	698	983	1034	743	653	566	755	649	1604	891	779	784	921	1016	744	644	740	982	724	133	328	239	126	137	784	974	730	548	710	711	937	779	105	262	160
TMED5	1341	1113	1455	1475	1110	966	1003	1020	899	2189	1265	1489	1313	2275	1021	1554	1137	1109	2459	772	854	996	2602	1676	1445	2033	1391	1514	1201	724	1132	1608	1231	355	621	451	264	337	1188	1444	1262	925	1296	778	1725	869	130	547	262
CCDC18	397	305	407	424	298	346	343	407	390	733	491	512	495	571	327	424	403	323	570	338	411	404	918	331	370	404	439	488	507	322	462	458	324	153	198	138	89	161	333	450	530	415	470	344	398	376	78	142	112
LOC107985521	3	4	4	7	2	7	5	7	3	11	6	8	3	11	2	7	5	4	8	2	5	5	14	6	2	3	4	7	10	4	4	2	8	1	3	2	2	2	2	6	7	8	5	4	5	7	2	2	2
CCDC18-AS1	579	365	580	494	331	463	377	404	191	838	616	626	404	581	276	512	543	423	451	317	378	503	1061	343	305	477	662	551	601	305	523	527	410	69	310	260	72	167	294	362	524	539	473	331	498	425	68	121	106
DR1	1190	1583	1580	1738	1668	1168	1196	1318	916	2320	1169	2093	1389	2797	1315	2109	1172	1564	1632	1183	1064	1636	2968	2144	1868	2044	1661	2214	1657	813	1286	1863	1589	326	620	497	245	351	1864	1629	1290	971	1395	1061	2256	1112	138	879	344
FNBP1L	957	801	934	902	677	913	636	852	551	1749	1069	1222	1025	1025	1349	912	1110	974	1045	392	667	894	2475	1228	1825	983	1157	833	763	671	662	1027	730	224	624	528	272	246	758	1033	668	538	1052	912	963	656	129	709	211
TRC-GCA7-1	0	5	4	2	2	1	2	1	2	3	3	8	2	2	7	4	0	3	2	1	2	5	4	1	2	2	1	3	3	5	1	0	1	0	0	3	0	0	1	4	2	1	6	3	2	3	1	1	1
BCAR3	424	268	424	391	284	359	226	322	187	625	585	545	322	352	310	233	419	312	304	139	260	394	713	394	423	377	426	331	313	139	221	302	245	59	181	305	61	112	206	407	153	211	395	299	375	207	44	111	72
BCAR3-AS1	52	29	51	35	25	37	27	35	13	72	66	72	45	29	31	37	54	32	29	13	32	46	78	23	46	33	32	46	34	22	28	30	33	6	24	32	14	22	31	66	20	27	52	31	37	36	4	12	7
LOC102723480	1	0	1	0	1	4	3	2	1	4	3	4	1	2	3	1	6	1	0	1	2	1	4	0	1	0	2	2	3	7	1	1	2	0	1	0	10	0	2	1	5	1	4	2	3	3	0	1	1
MIR760	0	3	5	10	7	6	5	3	7	6	3	9	4	10	3	7	8	8	1	2	3	5	14	11	4	2	5	6	4	3	4	4	2	0	0	3	0	1	6	5	2	5	5	1	4	5	0	1	0
TRR-TCT1-1	10	25	32	22	20	14	19	16	22	20	20	26	17	28	22	17	21	25	8	25	12	17	65	36	19	8	16	24	7	7	10	17	11	5	5	8	1	4	14	8	5	9	14	21	16	17	0	12	2
DNTTIP2	814	959	1061	1172	1088	860	849	925	1054	1761	761	1430	900	1677	875	1181	919	880	1605	579	949	875	2121	1472	1243	1449	1124	1532	1126	637	930	1347	1028	385	496	460	239	206	1095	1043	912	737	819	591	1677	761	144	572	204
GCLM	548	492	737	742	645	449	663	627	471	1164	495	641	615	848	509	764	496	548	1322	337	465	501	1317	922	718	1046	933	1201	783	436	647	841	609	139	213	176	57	151	776	617	578	412	593	404	970	510	70	260	104
ABCA4	25	15	23	47	25	17	25	18	4	26	28	43	23	30	70	34	42	22	47	15	32	33	44	39	109	8	24	25	14	20	14	32	13	7	7	15	15	9	18	12	30	36	23	30	67	16	11	16	16
LOC105378858	0	0	0	1	0	0	1	1	0	1	2	0	1	1	1	0	0	0	4	0	0	0	2	3	2	0	0	1	0	1	0	0	0	1	0	0	4	1	0	1	0	0	0	0	1	0	0	3	0
ARHGAP29	355	391	413	557	373	522	471	473	108	311	675	751	771	532	683	456	536	448	1906	282	582	570	1302	387	427	303	383	523	410	687	325	442	392	68	163	154	227	164	353	389	861	507	658	487	367	293	107	501	208
ARHGAP29-AS1	0	1	1	1	0	1	1	1	0	0	1	2	2	1	0	1	1	0	3	0	2	1	1	0	1	1	0	0	0	0	1	1	2	0	1	0	10	2	1	0	0	4	2	2	0	0	0	0	0
ABCD3	1570	1451	1916	1876	1617	1141	1182	1240	752	2536	1308	2078	1520	2022	1409	1951	1691	1369	1848	753	947	1600	3159	2441	1778	2381	1778	2121	1389	912	1243	2021	1577	213	598	528	229	286	1436	1589	1275	1401	1363	1083	2507	1169	94	647	219
F3	1151	1768	1797	1447	1081	1353	872	830	354	2332	1313	2196	2081	837	1446	1032	1723	908	7970	269	878	1371	2344	1508	1583	1560	1792	1508	871	777	391	1352	1788	110	538	533	146	167	792	949	1948	259	968	914	1327	740	256	542	200
MIR12133	0	0	0	1	1	0	0	0	1	3	0	1	1	4	0	1	0	1	2	0	0	0	1	1	0	0	1	1	0	0	1	1	0	0	0	0	0	0	1	0	3	0	0	1	1	0	0	0	0
LOC105378861	9	11	6	3	6	5	4	7	2	16	12	20	14	20	7	9	12	4	18	8	4	11	15	6	12	10	16	14	4	5	6	7	3	2	5	1	4	3	5	18	10	3	10	8	3	2	3	2	4
SLC44A3-AS1	95	78	100	65	64	70	54	88	36	103	91	124	102	75	73	77	126	68	257	29	70	98	135	69	101	83	80	67	72	58	45	65	82	16	40	31	21	13	62	76	152	40	82	104	86	40	17	36	24
MIR378G	0	1	3	0	0	0	0	2	0	3	1	0	2	0	0	0	1	0	3	0	1	2	3	3	1	1	3	0	0	1	1	0	2	0	0	0	0	0	0	1	3	0	1	1	1	0	0	0	0
SLC44A3	183	177	182	120	111	134	77	106	64	277	183	200	187	121	163	119	177	87	505	44	113	95	394	162	205	179	187	159	101	52	56	98	191	24	45	54	18	15	116	95	143	52	153	80	164	79	23	51	14
CNN3	3952	3564	3901	3573	2952	3011	2326	3082	1388	6081	3460	5300	5390	2821	3042	2889	3660	2691	10316	1119	2270	3645	6924	4361	4831	4680	3979	3566	2759	1928	1977	3241	3425	711	1732	2120	1050	758	2063	2987	3909	1981	2722	2246	3905	1859	488	1314	724
CNN3-DT	117	109	122	121	103	106	92	109	54	150	91	158	146	117	116	106	107	109	171	68	92	116	188	141	139	140	102	106	83	82	84	117	95	18	63	47	46	29	103	111	108	88	83	81	128	77	14	58	28
ALG14	279	372	405	437	341	257	364	313	222	528	313	460	321	608	245	452	297	313	327	264	275	350	681	434	390	406	383	506	327	249	329	419	395	83	163	124	79	83	328	302	328	315	282	235	498	313	42	142	77
LOC105378863	17	30	19	21	18	14	36	32	46	55	22	27	45	50	17	57	17	21	26	31	28	35	72	23	28	26	32	46	34	47	42	34	36	23	19	11	18	12	29	33	35	58	23	26	30	38	10	11	16
ALG14-AS1	5	6	5	10	5	10	11	3	5	12	7	9	6	7	7	13	4	6	4	3	5	3	17	3	9	7	13	9	6	6	13	7	14	0	4	4	7	3	6	8	6	13	5	6	8	6	0	1	0
TLCD4	915	842	867	1139	844	755	597	772	606	1687	862	1153	857	1242	1330	1107	863	999	627	477	541	708	4175	1233	1081	1388	1182	1461	882	570	777	1313	1002	172	357	221	133	150	1091	1104	598	743	877	720	1481	739	76	523	124
TLCD4-RWDD3	216	165	204	229	197	197	128	186	94	360	218	317	167	260	314	208	242	194	152	81	124	203	680	281	245	227	194	251	168	112	169	243	194	15	45	45	15	21	185	212	129	176	181	155	299	150	6	54	11
RWDD3-DT	44	32	48	67	39	39	47	41	28	84	80	65	36	53	38	41	71	33	34	34	27	44	132	48	77	55	77	47	47	44	56	41	43	14	27	28	18	24	33	43	34	112	70	25	60	45	11	11	6
RWDD3	181	165	204	165	168	134	127	144	67	327	187	255	118	245	155	206	192	144	129	84	123	159	496	229	169	225	213	227	177	104	170	189	190	14	68	52	14	27	201	188	147	138	170	153	223	166	16	47	17
LINC01760	0	0	1	1	0	0	0	0	2	3	0	1	0	1	1	1	0	0	0	1	0	0	0	0	0	5	0	0	1	0	0	1	0	2	0	0	0	0	0	1	1	0	0	0	1	0	0	0	0
LOC105378864	0	0	1	0	0	0	0	0	0	0	0	0	1	2	0	0	1	0	0	0	1	0	1	1	0	1	0	0	1	0	0	0	0	1	0	0	4	0	1	0	0	0	0	1	0	0	0	0	0
LOC105379825	1	0	0	1	1	0	0	2	0	0	3	0	0	2	0	2	1	0	1	0	0	0	4	0	1	0	0	1	2	1	1	0	1	1	1	0	1	0	1	0	0	0	2	2	1	0	0	0	0
LINC01650	0	0	1	0	0	0	0	0	0	0	1	0	0	0	0	0	0	0	1	0	0	0	2	0	0	0	1	0	0	0	1	0	0	1	0	0	4	0	0	0	0	0	1	1	0	0	0	0	0
LOC107985420	0	0	0	1	0	0	0	2	0	1	1	0	1	1	0	2	0	2	2	1	0	1	0	0	1	0	1	0	0	0	0	1	1	0	0	0	2	0	0	0	0	0	0	1	1	1	0	1	0
LINC01761	3	5	1	0	0	1	1	1	0	3	1	2	1	2	0	0	0	2	1	0	2	1	2	0	1	0	2	0	0	0	1	2	0	0	0	0	2	3	0	0	0	1	0	2	2	2	0	0	0
LINC02607	104	201	197	300	173	64	189	362	184	503	115	181	120	657	440	682	79	399	109	247	138	106	893	417	180	1020	278	808	459	164	263	408	826	86	155	123	6	111	595	259	155	142	91	109	782	235	15	274	24
LOC101928219	3	3	0	7	2	3	5	7	1	6	1	6	2	5	7	4	3	3	5	3	0	1	4	3	5	11	6	6	4	8	6	10	10	0	0	1	7	3	13	1	2	2	3	4	5	5	0	3	0
LINC02790	0	0	0	0	0	0	0	0	2	2	1	0	0	1	1	1	0	0	0	0	0	0	0	0	0	0	0	0	0	0	0	0	0	0	0	0	3	0	0	0	0	1	0	1	0	0	0	0	0
LINC01787	1	0	0	3	2	0	0	3	1	5	2	1	4	1	1	2	0	2	0	1	3	0	0	3	0	0	2	1	2	1	0	2	1	0	0	0	1	0	2	0	6	0	2	2	1	0	0	0	0
LOC105378866	0	1	1	1	2	1	1	2	0	0	1	2	3	2	4	1	2	2	8	0	4	2	6	6	11	5	4	7	2	0	7	2	0	2	3	1	2	1	10	0	5	4	1	1	12	2	0	1	0
PTBP2	2303	1894	2733	2938	2414	2018	2007	2151	1571	4024	1760	3080	1886	3524	2035	2845	2073	2327	2180	1558	1670	1838	6102	3700	2793	3795	2918	3949	3128	1365	2762	3233	2391	539	1505	1031	634	721	2895	2840	1970	2362	1672	1408	3902	2080	238	1081	443
DPYD	1524	973	1424	1586	1166	1708	1112	1319	806	1971	1480	1740	1372	1190	1643	1180	1673	1113	2025	718	1011	1106	3328	1508	1581	1602	1450	1680	1920	1029	1547	1627	1177	176	543	500	343	334	1210	2111	1578	1820	1065	1322	1875	1323	171	539	245
DPYD-AS1	52	28	38	45	32	35	28	31	28	65	30	49	29	34	32	33	38	31	66	22	29	16	105	33	36	45	39	70	68	23	49	52	34	8	24	15	12	8	40	74	54	76	24	29	41	40	4	9	12
LOC105378867	49	47	33	67	30	63	57	47	60	104	61	38	39	54	41	47	51	47	66	23	50	18	125	35	59	41	70	106	105	76	107	93	66	19	20	13	30	29	70	118	70	116	59	40	41	88	10	13	14
DPYD-AS2	27	18	30	31	19	16	22	28	36	87	24	20	25	45	28	33	21	23	45	14	10	10	97	21	34	34	32	50	41	20	50	36	32	4	4	6	5	7	36	67	38	37	19	14	35	37	1	7	3
LINC01930	135	150	179	183	129	84	243	191	167	248	125	80	148	186	146	181	121	157	83	195	118	90	327	144	124	136	166	367	170	185	208	169	135	52	61	39	4	38	233	188	231	74	85	154	124	267	29	79	47
MIR137HG	463	422	426	412	356	237	639	467	666	889	352	252	412	472	455	476	307	366	295	597	378	316	886	446	428	590	571	1024	503	591	674	529	487	118	179	116	5	105	819	640	747	280	294	543	390	735	94	147	139
MIR2682	11	28	22	21	16	13	34	19	43	69	19	12	14	34	19	15	17	23	17	36	15	21	43	18	20	22	24	34	29	44	29	27	21	4	1	7	0	2	31	30	47	8	29	30	15	49	2	2	2
MIR137	2	3	5	4	5	3	4	3	10	15	2	4	2	5	5	5	4	6	8	2	5	2	11	7	7	5	7	11	7	7	4	6	7	0	0	1	0	1	9	9	9	2	2	10	6	5	0	1	0
LINC01776	9	12	11	8	10	4	25	14	39	54	18	10	7	3	19	15	11	11	14	16	19	5	63	9	29	20	29	40	24	49	39	22	14	12	7	5	6	9	44	39	75	9	14	27	20	42	6	13	14
SNX7	227	189	273	324	223	222	193	217	105	432	249	307	248	302	372	278	277	241	248	136	167	230	614	402	334	346	318	310	286	158	194	250	195	29	97	82	46	57	236	251	176	185	197	201	446	172	16	169	29
PLPPR5	651	982	1016	1374	1126	714	946	936	743	1115	526	960	844	1910	844	1602	696	1037	636	1083	792	895	1504	1379	1219	1080	672	1236	869	582	678	936	982	261	273	237	40	152	1110	568	709	407	698	657	1052	555	82	549	167
PLPPR5-AS1	63	66	86	94	71	41	107	67	52	85	53	80	72	122	54	88	52	80	44	96	77	64	100	100	72	62	44	93	61	83	45	65	74	12	15	22	1	6	72	51	63	35	41	75	82	54	8	15	13
PLPPR4	7571	14170	16385	20126	15215	7681	17872	7868	8047	10285	3893	8862	9006	24468	5765	20583	5552	9914	4185	15428	14782	10575	11693	17605	10820	9521	6890	10532	7171	4596	5568	9232	9748	2423	3138	3434	89	1105	9870	6086	6597	2146	9624	5561	11053	5021	756	4629	2038
LOC107985093	5	0	1	2	1	0	4	5	0	2	2	1	2	2	1	1	0	1	4	1	0	4	0	0	3	2	3	1	0	1	2	1	0	0	3	1	1	0	0	2	1	6	1	1	0	2	0	0	0
LINC01708	1	0	0	1	3	0	2	1	1	1	2	1	0	0	1	7	0	1	0	1	0	0	2	0	1	1	2	0	2	1	1	2	0	1	0	0	1	0	1	0	0	4	5	1	2	0	0	0	0
PALMD	495	441	755	408	374	408	619	362	179	436	410	580	407	442	376	430	559	267	273	464	605	555	477	503	456	371	402	413	252	510	289	298	317	156	259	292	121	175	341	310	280	266	585	328	377	404	105	334	186
FRRS1	56	26	66	34	42	13	34	48	27	75	45	31	29	28	32	36	30	24	60	24	34	23	46	23	31	39	62	21	17	25	46	24	25	1	8	12	19	9	39	38	30	13	18	20	40	35	3	9	0
AGL	1636	1503	1919	2288	1531	1583	1462	1574	682	2941	1648	2152	2055	2255	1625	1813	2229	1665	1256	905	905	1764	3510	2162	1663	2393	1840	2369	1693	1195	1273	2244	1589	224	581	552	157	311	1629	1738	1075	1033	1576	1186	2529	1281	139	667	268
SLC35A3	744	768	979	1076	817	621	825	769	619	1419	731	830	719	1410	733	1152	837	831	933	605	643	609	1980	1063	924	1019	1061	1298	1047	647	877	1132	923	142	391	239	146	189	1046	1162	790	837	843	660	1310	870	68	243	163
MFSD14A	1013	1083	1501	1541	1344	908	1060	981	618	1923	780	1278	962	2013	855	1574	949	1073	1055	746	831	1047	2088	1883	1423	1646	1272	1522	1230	620	1041	1325	1170	184	588	606	171	234	1121	1124	849	1025	820	652	1843	822	103	683	188
SASS6	259	230	306	299	244	233	231	258	153	437	263	291	241	431	264	342	282	221	270	140	187	214	585	373	318	437	357	388	335	173	338	349	328	46	163	89	78	91	282	278	236	327	269	166	419	260	46	136	55
TRMT13	555	451	564	597	418	471	361	464	247	976	653	636	499	694	444	552	515	550	544	306	353	383	1412	494	477	552	619	641	681	324	659	687	607	90	297	223	147	163	403	669	483	833	508	410	624	550	49	145	78
LRRC39	128	105	173	146	120	171	105	151	100	211	175	192	136	224	145	144	170	136	169	93	115	146	344	147	167	137	137	158	142	108	133	150	102	28	45	39	23	31	98	151	115	182	148	131	148	109	8	52	28
DBT	1077	1287	1418	1695	1383	1146	1349	1189	913	2025	1126	1568	1269	2215	1327	2133	1050	1206	1049	1104	1135	1335	2572	1904	1378	2135	1541	2491	1728	895	1243	1785	1461	294	596	476	179	305	1881	1594	1020	1022	1256	893	1883	1062	114	722	270
RTCA-AS1	54	40	58	65	56	55	36	40	13	62	59	83	69	56	46	55	58	59	52	23	41	79	112	65	50	48	54	70	53	26	39	52	37	5	20	26	8	21	41	60	40	67	35	47	69	32	5	15	6
RTCA	570	637	839	869	823	587	578	624	288	944	396	846	473	1070	598	969	628	653	759	446	488	740	1512	1141	920	1082	727	1009	730	338	610	902	756	111	283	259	87	106	745	633	455	392	473	368	1332	447	51	422	100
MIR553	2	7	6	8	4	5	1	4	1	5	7	7	5	5	7	4	8	5	4	0	6	5	21	7	10	0	15	7	9	8	9	7	8	1	3	2	2	3	6	9	2	2	6	5	7	6	0	0	1
CDC14A	293	202	275	205	198	212	114	153	98	473	374	370	361	247	252	202	272	177	210	92	158	246	547	270	311	297	295	263	168	133	150	221	184	59	157	169	86	96	178	404	151	174	320	206	252	158	28	111	52
LOC105379827	11	11	11	9	4	7	7	5	4	35	23	8	28	15	8	10	7	11	14	4	14	11	18	11	17	7	13	19	17	7	10	12	8	7	7	11	1	3	10	21	13	7	24	10	10	14	6	5	2
GPR88	110	103	182	199	75	90	165	103	143	266	83	115	92	95	127	294	97	168	53	69	112	109	538	279	77	92	162	97	95	73	89	153	112	21	49	50	7	13	236	105	135	16	113	145	64	175	8	189	14
LINC01349	0	0	0	1	2	0	0	0	1	3	0	0	0	0	0	1	1	0	0	0	0	1	1	0	0	0	2	0	0	0	0	0	0	0	0	0	1	0	1	1	0	0	1	1	2	1	0	0	0
VCAM1	210	102	170	123	115	120	125	128	27	557	182	268	358	89	88	93	203	102	218	15	140	118	336	234	130	263	337	210	166	134	129	152	110	14	196	151	81	38	196	208	193	109	61	102	321	79	55	110	66
EXTL2	414	442	614	660	540	389	383	473	283	820	386	585	357	684	625	806	494	616	504	346	321	453	1276	879	569	1047	770	1099	688	291	519	709	541	91	234	202	76	86	799	645	452	417	410	326	1041	431	34	317	73
SLC30A7	424	489	490	638	437	412	451	464	315	763	477	564	498	734	517	544	560	468	773	326	344	420	1209	586	516	497	521	602	446	359	437	570	455	83	215	192	96	131	457	592	498	428	432	434	619	425	65	212	96
DPH5	382	437	547	559	410	324	462	405	301	793	434	487	377	741	374	562	441	447	694	340	331	369	1021	575	518	601	570	671	517	350	466	577	441	93	203	186	84	134	528	623	480	426	428	347	674	403	54	196	94
DPH5-DT	62	56	83	60	69	49	44	72	48	106	51	78	45	115	67	99	55	55	71	51	43	62	88	120	87	90	75	75	39	37	49	60	53	5	31	17	7	8	82	74	44	30	58	40	93	63	6	14	4
LOC101928334	2	3	3	3	3	0	6	5	3	3	2	9	7	1	7	3	3	1	13	3	1	3	2	3	0	4	4	2	4	4	3	6	4	3	5	2	5	2	5	3	7	2	4	4	1	4	2	2	4
S1PR1-DT	38	21	40	34	36	25	18	30	30	72	38	54	51	30	39	17	42	21	76	12	19	48	37	63	42	41	33	67	39	36	6	31	23	11	12	12	17	8	21	25	31	14	41	36	32	19	9	23	9
S1PR1	1260	1172	1489	1409	973	1370	928	772	547	1905	1484	1880	1835	940	1284	916	1328	865	1674	440	764	1391	2050	1684	1731	1176	1090	1278	767	990	307	1042	1049	191	594	675	247	263	654	781	785	498	1273	1124	878	737	186	666	379
LOC102723784	0	0	0	0	0	0	0	0	0	0	0	0	0	0	0	0	0	0	1	0	0	0	0	0	0	0	0	0	0	0	0	0	0	0	0	1	13	3	0	0	0	0	1	0	0	0	0	0	0
LINC01307	0	0	0	0	0	0	0	0	0	0	1	0	0	0	0	0	0	0	0	0	0	0	0	0	0	0	0	0	0	0	0	0	0	0	0	0	0	0	0	0	0	0	0	0	0	0	0	0	0
LINC01709	5	3	1	8	5	2	5	6	4	9	4	1	4	19	4	12	0	11	7	14	4	4	9	3	6	6	4	9	2	3	4	2	11	0	0	1	8	0	5	2	5	3	5	2	3	3	3	3	0
OLFM3	615	1063	1039	1509	1335	553	1489	944	398	1008	484	747	704	1798	1581	2296	631	1462	440	1269	780	1034	3007	1589	1584	1357	674	835	534	573	524	1160	875	150	177	245	15	92	1172	827	256	191	525	594	984	522	45	879	80
DNAJA1P5	23	42	20	51	35	16	62	40	30	64	20	18	24	58	40	64	8	59	20	58	25	26	124	42	65	37	15	29	24	28	33	23	26	10	7	3	2	6	41	43	15	7	23	21	19	37	3	17	4
LOC107985095	2	2	0	4	1	0	0	0	0	0	0	0	1	0	0	0	0	0	1	0	0	0	1	2	1	0	0	2	0	0	4	6	1	0	0	0	3	0	0	0	0	2	0	0	0	0	0	2	0
LOC105378874	0	0	0	0	0	0	0	0	0	0	0	0	0	0	0	0	0	0	0	0	0	0	0	0	0	0	0	0	0	0	0	0	0	0	0	0	0	0	0	0	0	0	0	0	0	0	0	0	0
LOC112268286	0	1	0	0	0	0	0	0	0	0	0	0	0	1	0	0	0	0	0	0	0	0	0	0	0	0	0	0	0	0	0	0	0	0	0	0	0	0	0	0	0	0	0	0	0	0	0	0	0
LOC107985096	0	0	0	0	0	0	0	0	0	0	0	0	0	0	0	0	0	0	1	0	0	1	0	0	0	0	0	0	0	0	0	0	0	0	0	0	0	0	0	0	0	0	0	0	0	0	0	1	0
COL11A1	462	325	571	495	457	612	553	595	248	1053	793	1113	706	479	694	518	611	466	578	344	552	708	1191	585	739	430	477	622	528	867	657	516	394	109	183	241	147	243	502	1796	788	603	685	714	491	544	108	309	141
RNPC3-DT	9	6	10	24	21	19	11	12	17	27	4	14	17	22	16	22	8	18	18	14	10	13	57	29	10	23	16	20	11	10	14	19	13	1	0	4	4	3	25	5	12	5	10	9	20	6	3	12	2
RNPC3	830	699	790	826	628	886	790	835	723	1472	1121	1099	867	1153	984	754	1060	767	524	658	792	823	1906	691	784	889	991	1322	1091	1215	1040	976	904	503	845	615	386	569	929	988	957	1046	1017	1322	934	1110	374	556	467
AMY2B	921	743	1143	1120	727	1066	915	1053	782	1769	970	1427	988	1082	1464	1044	1479	960	651	862	666	956	2280	1490	1073	830	1150	1225	1031	918	1035	1122	849	116	313	246	92	145	1242	1177	908	1290	928	1340	1257	976	90	312	125
ACTG1P4	119	92	113	104	69	104	111	112	68	170	122	126	117	126	104	86	127	110	51	92	104	104	206	73	135	59	107	102	113	113	95	81	87	22	51	95	24	38	68	122	90	82	87	157	59	98	21	42	34
AMY2A	132	89	142	116	64	100	136	113	70	193	104	134	95	135	128	112	194	96	62	111	73	87	273	137	111	68	112	121	90	96	97	93	94	29	65	62	25	34	109	97	86	97	87	149	104	93	14	60	29
AMY1A	42	18	43	38	19	26	35	44	20	63	37	48	36	47	44	36	47	31	17	29	32	34	80	35	34	23	40	38	36	31	45	35	26	12	20	19	10	9	34	41	30	28	35	46	36	37	8	16	9
AMY1B	21	13	22	23	15	13	18	28	7	35	20	31	22	38	26	23	26	15	10	17	19	14	49	17	27	9	18	18	17	22	22	17	11	35	80	66	25	33	16	18	7	15	23	19	19	28	22	69	20
LOC105378878	0	0	0	0	0	0	0	0	0	0	0	0	0	2	0	0	0	0	0	0	1	0	0	0	0	0	0	0	1	0	1	0	0	0	0	0	0	0	0	0	0	0	1	0	0	0	0	0	0
AMY1C	34	19	37	37	18	31	36	41	20	68	36	54	36	43	33	38	48	32	20	30	33	31	84	37	34	20	43	39	40	30	41	33	26	12	20	20	9	9	33	46	30	24	31	37	33	35	7	16	9
THAP3P1	0	0	1	3	0	3	0	0	1	0	0	1	1	11	0	0	0	11	0	2	1	0	0	0	0	0	0	3	1	0	0	4	0	1	0	2	2	1	0	2	2	3	1	11	0	0	0	2	0
LOC105378879	0	0	0	1	0	0	0	0	0	0	0	0	0	0	0	0	0	1	0	0	0	0	0	0	0	0	0	1	0	0	0	3	0	0	0	0	0	0	0	1	1	0	3	1	0	0	0	0	0
LOC105378880	0	0	0	0	0	0	0	0	0	0	0	0	0	0	0	0	0	0	0	0	0	0	0	0	0	0	0	0	0	0	0	0	0	0	0	0	1	0	0	0	0	0	0	0	0	0	0	0	0
LOC105378881	0	0	0	0	0	0	0	0	0	0	0	0	0	0	0	0	0	0	0	0	0	0	0	0	0	0	0	0	0	0	0	0	0	0	0	0	1	0	0	0	0	0	0	0	0	0	0	0	0
LINC01676	0	0	0	1	0	0	0	0	0	0	0	0	0	0	0	1	0	0	0	2	0	1	1	0	0	0	0	0	1	0	0	0	0	0	0	0	0	0	0	0	0	0	0	0	1	0	0	0	0
LOC105378882	0	0	0	1	0	0	0	0	0	0	0	0	0	0	0	0	0	0	0	0	0	0	0	0	0	0	1	0	0	0	0	0	0	1	0	0	9	2	0	0	0	0	0	0	0	0	0	0	0
LOC105378883	0	0	0	0	0	0	0	0	0	0	0	0	0	0	0	0	0	0	0	0	0	0	0	0	0	0	0	0	0	0	0	0	0	0	0	0	0	0	0	0	0	0	0	0	0	0	0	0	0
LINC01677	0	0	0	0	0	1	0	0	1	0	1	0	0	1	0	0	0	0	0	0	0	0	0	0	0	0	1	0	0	0	0	1	0	0	0	0	4	0	0	1	0	1	0	1	0	0	0	0	0
LOC107985116	0	1	0	0	0	1	3	0	0	1	2	1	0	1	0	1	0	0	0	1	0	0	0	2	0	1	0	0	1	0	0	0	1	0	0	0	0	0	0	2	1	0	0	0	0	1	0	0	0
LOC105378886	0	0	0	0	0	1	1	0	0	1	0	1	0	1	0	2	0	1	0	0	0	0	1	2	0	1	0	0	1	1	0	0	0	1	0	0	0	0	0	0	0	0	0	1	0	0	0	0	0
LOC105378885	0	0	1	0	0	0	2	0	0	1	1	0	0	0	0	1	0	1	0	1	0	0	1	1	1	0	0	0	1	1	0	0	0	1	0	0	0	0	0	0	0	0	0	1	0	1	0	0	0
LOC105378887	0	0	0	0	0	0	0	0	0	0	0	0	0	0	0	0	0	0	0	0	0	0	0	0	0	0	0	0	0	0	0	0	0	0	0	0	1	0	0	0	0	0	0	0	0	0	0	0	0
LINC01661	0	0	0	0	0	0	0	0	0	0	0	0	0	0	0	0	0	0	0	0	0	0	0	0	0	0	0	0	0	1	0	0	0	0	0	0	2	0	0	0	1	0	0	0	0	0	0	0	0
LOC105378888	0	0	0	0	0	0	0	0	0	0	0	0	0	0	0	0	0	0	0	0	0	0	0	0	0	0	0	0	0	0	0	0	0	0	0	0	0	0	0	0	0	0	0	0	0	0	0	0	0
PRMT6	273	268	320	366	349	250	278	271	163	474	242	503	268	381	329	409	282	312	275	240	295	360	590	620	478	388	332	426	308	178	266	382	282	52	152	148	41	61	351	362	197	203	205	239	518	247	36	194	71
NTNG1	239	156	231	261	239	287	212	368	140	559	327	336	200	238	427	288	370	340	460	113	237	228	976	487	729	276	406	348	318	375	247	456	191	86	156	183	72	85	248	269	223	190	252	420	407	271	44	1226	71
VAV3	160	165	242	160	165	217	116	161	149	192	282	304	154	197	270	149	207	153	388	106	146	189	385	243	299	160	148	199	128	141	89	132	170	54	42	37	55	32	147	143	100	65	167	126	152	108	18	176	33
MIR7852	0	0	0	0	0	0	0	0	0	0	0	0	0	0	0	0	0	0	0	0	0	0	0	0	0	0	0	1	1	0	0	0	1	0	0	0	0	0	0	0	0	0	0	0	0	0	0	0	0
VAV3-AS1	0	2	0	1	1	1	0	1	0	2	3	2	1	1	1	1	1	0	1	1	1	3	0	1	1	0	0	2	0	0	1	1	1	0	0	0	3	0	0	0	1	0	1	1	0	1	0	0	0
LINC02785	3	1	1	4	2	0	0	3	1	0	5	1	2	1	7	1	1	2	6	1	0	3	10	0	3	4	0	2	0	2	1	2	3	0	1	0	6	2	0	0	3	0	1	1	0	1	0	0	1
SLC25A24	234	204	293	246	210	168	186	235	101	264	269	352	123	206	259	279	268	180	438	143	112	198	652	246	209	307	315	296	185	165	219	251	212	26	84	65	33	47	254	246	205	183	151	196	361	172	15	97	40
NBPF4	11	8	15	14	4	9	19	23	23	20	13	35	13	12	14	25	9	9	7	21	21	18	16	14	7	14	22	13	11	17	26	7	9	5	12	4	5	9	27	21	12	6	7	14	8	28	8	1	9
NBPF6	15	14	44	24	10	14	45	49	42	47	16	77	26	27	26	38	22	22	18	33	41	43	21	19	8	27	45	35	26	39	46	21	19	5	15	6	11	6	45	48	17	22	13	27	21	36	5	2	9
EEIG2	921	1284	1611	2216	1701	1088	1636	1364	1179	2274	722	1747	1011	2955	2000	2427	1256	1566	1019	1303	1408	1587	3360	2914	2206	3322	1732	3068	2171	966	1374	2255	1512	315	631	495	57	242	2853	1960	1215	686	1119	900	3817	1015	121	1220	209
HENMT1	149	208	326	351	321	226	213	180	127	284	127	263	178	344	229	374	196	223	171	154	228	213	563	526	338	283	252	245	194	97	172	305	167	24	73	76	8	32	235	161	207	84	149	122	368	153	16	141	23
LOC105378890	13	8	6	10	4	6	7	9	13	33	12	5	10	19	3	5	11	8	16	12	9	5	15	20	15	9	21	14	15	10	10	15	15	2	10	7	3	8	16	18	16	9	11	10	20	16	2	10	3
PRPF38B	658	584	672	599	566	554	508	591	433	1293	780	723	619	836	514	676	633	567	591	386	557	517	1298	802	559	865	889	985	814	622	814	786	676	213	501	422	320	316	774	1001	796	807	621	516	838	901	143	297	163
FNDC7	75	41	60	71	50	55	42	29	13	58	39	91	58	39	40	71	91	54	24	12	24	99	32	38	49	59	54	49	28	24	33	25	28	2	25	43	13	6	24	29	23	26	99	39	82	62	3	16	6
STXBP3	1831	1404	2155	2021	1411	1431	1172	1362	739	3112	1290	2097	1413	1708	1366	1825	1929	1306	1536	564	1000	1242	3614	2455	1672	2288	2205	2055	1971	914	1795	2150	1713	168	682	448	300	285	1538	1786	1601	2050	1158	906	2847	1658	123	515	215
LOC105378891	7	5	12	8	5	5	9	4	7	16	7	11	8	8	9	2	10	5	7	3	9	15	10	6	6	4	10	5	9	4	6	6	4	1	3	11	2	2	3	7	9	6	9	7	12	7	2	1	1
AKNAD1	13	13	15	19	14	13	16	16	10	24	18	26	12	14	12	9	30	18	18	5	16	51	27	19	13	14	27	26	13	13	22	15	14	3	20	12	13	7	6	16	22	30	24	13	27	23	3	4	8
SPATA42	3	0	2	4	2	1	1	1	2	4	6	4	1	1	4	1	3	1	3	2	3	3	2	1	0	3	2	2	4	1	1	2	2	0	1	3	3	0	1	0	4	3	3	2	3	3	0	0	1
GPSM2	2003	1850	2201	2141	1847	1943	1524	1877	919	3256	2298	2966	2185	2474	1940	1870	2171	2358	1717	1028	1416	1621	4169	2299	1772	2041	1998	2395	2285	1559	1978	2169	2136	283	1074	847	569	640	1405	2232	1533	2964	1941	2290	2244	1523	227	704	516
CLCC1	1273	1219	1651	1559	1407	1199	1178	1271	632	2263	1395	1752	1357	1937	1269	1581	1494	1840	1508	896	1049	1139	2947	1755	1501	1767	1618	1903	1722	1024	1379	1683	1465	206	695	634	292	388	1256	1690	1168	1633	1158	1528	2000	1117	170	578	293
WDR47	3312	3347	6173	6612	6312	3178	4693	4155	2598	5464	2084	4459	3077	8863	4003	7231	3270	7147	3656	4579	3645	4045	8470	7014	5244	7902	4318	7069	4486	2034	3467	5474	3299	922	1560	1618	283	686	5643	3537	2910	1957	2648	3171	8084	2442	251	2651	611
TAF13	280	363	435	485	486	367	316	325	178	580	264	489	355	689	332	521	276	569	435	266	303	385	691	599	433	716	416	653	487	267	366	514	481	80	127	116	66	63	506	359	346	425	340	364	846	334	27	177	38
TMEM167B-DT	2	1	4	3	1	4	3	2	2	3	3	6	2	2	3	1	3	2	3	2	4	1	10	1	4	4	2	5	6	1	3	3	3	0	0	0	0	0	5	1	2	4	1	4	5	1	0	1	0
TMEM167B	1063	995	1333	1481	1227	903	1028	884	615	1750	769	1323	947	1835	992	1443	1083	1426	1444	719	710	1001	2565	1752	1277	1683	1285	1415	1032	610	881	1397	1041	164	344	273	123	146	1146	1038	824	654	789	915	1848	714	81	359	134
SCARNA2	6454	4412	7035	6470	5728	3973	4034	5571	3645	7649	4662	5669	1858	4518	4402	4666	7217	5984	5583	2477	3574	4142	10437	6612	4914	3134	5813	5355	3792	2500	4115	4398	4328	214	876	1729	216	467	4195	5546	3965	3947	1880	7464	8125	3742	351	670	236
CFAP276	52	35	43	47	30	31	49	43	25	62	36	40	34	56	41	50	37	61	28	46	30	56	44	32	65	78	65	59	39	43	57	47	50	19	76	127	45	59	44	57	47	81	84	53	92	44	10	35	21
ELAPOR1	812	959	1017	1038	849	560	1075	1400	1909	2506	678	668	586	1608	773	1544	768	1414	786	1191	972	641	2111	1653	979	1611	1506	2867	1889	1241	1507	1560	2070	485	733	806	39	311	1781	1559	1425	1025	595	1843	1979	1816	266	751	444
SARS1	2819	3341	4760	4270	4407	2866	2985	3286	1695	4549	1938	4261	2489	5572	2658	4646	2950	3517	3574	2546	2893	3473	6362	5964	4170	5510	3344	5003	3697	1871	2778	3817	3589	720	2009	2506	445	748	3586	2781	2463	2058	1995	2265	6681	2112	423	2382	737
CELSR2	13389	15743	17020	18419	16713	10161	17642	19489	15027	20258	11924	15151	14848	26123	8587	17478	10517	15383	6228	21480	18460	14263	15185	16271	10252	17341	14316	29616	18804	14336	16221	14404	18262	2898	3747	6345	969	4534	20569	18808	13743	14335	10965	16946	18174	16968	4536	4469	4120
PSRC1	1323	1160	1442	992	1049	1167	931	997	823	1497	840	1820	855	1541	551	1111	1227	813	798	955	1040	1029	1539	1350	1140	1084	878	989	1100	480	835	646	1043	223	932	718	269	353	646	970	823	1034	678	822	1117	675	197	329	285
MYBPHL	193	147	239	210	137	138	249	234	312	325	281	166	324	728	97	300	235	275	87	296	326	112	240	120	105	118	137	315	209	303	170	143	197	100	59	116	13	86	153	198	279	242	330	300	106	282	63	13	34
SORT1	19407	28367	29684	34483	29362	15207	24724	22467	14626	33711	14581	21207	18747	53313	10266	39571	14308	25107	12696	25011	23198	18805	32101	31931	17715	36731	21648	36518	29146	13217	22908	26499	31617	4540	8226	9319	2411	5341	27150	24286	17848	22518	15434	13338	40329	17554	2700	5494	3628
PSMA5	1086	2167	2105	2091	2364	1156	1476	1157	570	1554	618	1989	1097	3591	939	2545	1089	1709	1827	1480	1089	1590	2081	2493	1566	1926	1221	1587	1055	504	778	1474	1585	190	408	460	49	141	1357	812	730	541	931	635	2483	623	69	517	149
SYPL2	18	40	21	35	41	36	19	25	17	58	40	63	42	195	31	38	33	76	49	68	36	61	30	41	13	41	13	46	24	22	9	30	40	7	17	27	11	15	33	34	18	27	37	46	61	35	7	15	5
ATXN7L2	509	542	373	229	432	321	298	492	223	407	523	578	622	982	235	380	456	454	235	928	375	369	342	226	202	158	187	359	242	232	189	159	421	94	182	211	31	113	131	202	267	227	356	483	195	294	85	105	108
CYB561D1	315	353	374	402	478	277	289	487	367	554	375	420	357	890	307	474	319	480	368	485	379	335	571	425	323	457	315	632	447	284	373	343	513	64	130	142	40	94	419	413	384	362	391	504	555	355	63	192	70
AMIGO1	1089	1374	1988	2144	1950	1016	1640	1484	850	1750	916	1175	970	2183	1331	2347	1054	1628	1056	1320	1466	1434	2935	2435	1822	2302	1392	2382	1541	959	1184	1792	1551	300	514	773	41	336	1929	1173	981	614	995	981	2450	1068	161	968	258
LOC105378893	1	2	2	0	0	1	2	1	7	2	1	0	0	0	1	0	2	0	3	0	2	0	1	1	0	3	0	2	2	1	0	1	0	5	0	1	4	0	0	1	1	0	4	1	1	2	0	0	0
GPR61	247	339	405	380	424	272	349	391	260	396	239	288	288	762	230	476	342	329	210	470	278	378	457	433	308	386	247	488	303	246	240	291	411	67	85	150	7	70	314	229	279	185	252	297	330	285	51	138	38
GNAI3	1174	906	1194	1147	941	910	944	1103	834	2067	1238	1335	1204	1865	963	1245	1164	1000	1674	758	771	895	2274	1330	1109	1369	1242	1359	1130	783	986	1192	1113	198	377	358	176	205	1011	1100	1131	836	985	816	1217	914	110	314	158
MIR197	1	4	0	2	2	1	3	2	1	2	2	2	1	6	2	4	2	1	1	2	1	1	4	1	0	2	1	4	2	2	0	3	0	1	0	1	0	0	1	4	1	2	3	2	3	2	1	1	0
GNAT2	51	76	61	65	79	40	76	64	119	127	79	50	73	241	53	105	44	70	67	93	91	51	125	61	69	66	56	139	105	75	82	67	86	24	15	21	7	11	87	81	83	69	125	58	49	96	12	14	14
AMPD2	2520	2653	3809	3908	3150	3429	3032	3586	1920	3011	2528	5760	3435	4124	1967	2894	2474	3392	2202	2796	2815	3806	3380	3579	2794	2099	1749	2720	1945	1993	1634	2270	2116	323	678	999	81	376	2139	1729	1550	1163	2468	3484	2649	1774	328	783	410
GSTM4	276	196	232	240	186	286	157	244	114	344	298	334	214	159	285	204	344	227	156	51	239	283	526	322	308	294	251	326	279	160	192	249	215	25	146	164	34	68	278	415	175	96	170	273	452	171	64	125	62
GSTM2	375	295	367	350	284	449	239	306	179	619	457	545	363	299	380	342	544	292	154	123	357	470	578	414	471	401	433	437	389	232	281	416	396	43	205	222	42	106	412	516	192	204	356	463	579	327	72	136	80
GSTM1	55	544	53	278	275	442	30	242	16	91	59	76	50	264	385	286	985	473	19	18	522	61	587	71	538	48	58	416	317	27	139	308	519	13	73	82	16	32	240	260	20	22	322	869	877	249	85	37	20
GSTM5	336	594	48	368	58	283	253	296	37	204	561	177	625	181	576	472	616	368	131	105	530	275	1671	451	150	286	70	83	202	182	190	311	497	11	82	74	65	84	375	217	118	115	194	541	542	389	80	149	51
GSTM3	1311	2179	1924	2600	1017	1730	628	1791	566	2177	1608	1478	1295	1566	1997	812	1921	1217	835	551	784	1043	2926	3185	2140	1529	1917	1295	1591	520	1195	2268	1964	205	533	564	126	277	1188	2714	620	608	1096	1205	2209	512	111	1047	170
EPS8L3	8	6	1	6	4	3	6	3	5	11	13	4	4	6	7	11	6	5	4	6	16	12	21	8	9	5	0	3	4	9	6	2	4	0	4	0	7	3	2	11	6	3	2	7	3	13	0	2	1
LINC01768	0	0	1	0	1	1	0	0	0	1	1	0	3	0	1	1	3	1	1	1	2	3	0	2	0	0	4	0	1	1	0	3	0	1	0	0	0	1	0	1	2	1	2	3	0	1	1	0	0
CSF1	467	352	386	403	272	366	230	378	273	826	443	532	732	426	247	258	499	337	749	116	561	282	645	333	402	443	517	372	535	257	396	407	404	130	413	447	432	200	263	443	459	802	245	287	523	348	162	181	156
AHCYL1	9052	7046	8090	7699	5348	6476	4488	4268	2958	15164	8043	8642	9567	7307	6112	6662	7872	5633	7697	2416	4721	5755	18935	9513	10059	10606	10796	8255	7136	3798	3978	8499	7155	1128	4174	3764	1514	1646	5794	9009	5716	3545	5206	6214	9075	4806	995	3341	1362
STRIP1	1113	876	1361	1284	1201	1004	1057	1048	836	1718	973	1276	883	1477	1038	1236	1165	1150	813	835	1093	1146	2182	1643	1585	1374	1185	1467	1080	676	912	1185	935	150	527	602	101	229	1069	1295	831	734	825	1015	1669	906	202	594	257
LOC105378895	3	4	3	2	6	3	1	3	40	23	5	9	6	17	3	2	5	4	12	4	18	4	7	5	5	3	3	2	9	4	6	1	4	16	0	1	5	1	0	6	9	5	12	1	6	8	1	1	1
ALX3	48	48	39	50	43	47	48	48	29	86	61	64	50	63	38	36	75	54	47	23	55	58	100	49	75	63	54	56	62	38	42	62	40	6	26	33	14	18	36	78	51	68	52	57	63	54	8	25	19
LINC01397	1	1	1	1	0	3	1	2	0	3	0	0	1	0	3	2	2	0	3	0	1	2	4	5	0	1	4	1	1	2	1	0	2	0	0	1	3	0	1	5	9	1	1	2	1	3	0	1	1
UBL4B	1	1	1	0	1	1	1	5	1	0	5	0	3	0	6	2	2	2	8	0	1	2	6	4	1	4	5	1	2	5	2	2	1	0	0	4	1	1	1	1	12	2	2	5	2	1	3	3	4
SLC6A17	1651	1968	2413	3060	2859	1868	3089	3677	2485	3631	1544	1915	1327	3322	3279	2909	1924	3115	2494	2067	3026	1764	5364	3661	4591	4532	3225	6435	3883	3340	3220	3522	3273	758	1128	1896	27	885	4933	2581	2332	1651	1389	2623	5218	2934	1017	2723	582
SLC6A17-AS1	108	130	174	197	204	134	195	223	137	260	104	147	75	228	244	203	143	182	182	123	198	127	404	279	300	285	260	490	231	170	186	250	253	28	48	66	3	34	334	217	179	80	84	186	363	230	28	91	19
KCNC4-DT	18	16	21	10	7	7	27	23	57	107	25	14	9	10	11	12	16	2	8	14	15	6	20	47	23	7	51	58	33	23	35	37	43	15	40	9	2	7	42	59	61	4	6	76	9	152	13	6	30
KCNC4	971	914	1024	968	813	876	1248	1226	1576	2183	1357	1237	1129	905	1135	679	1004	800	624	912	1102	977	1605	1178	1460	569	1321	1369	927	1467	1144	1100	858	305	529	395	84	255	1154	1424	1730	454	1063	2497	627	2097	392	538	522
RBM15-AS1	13	18	14	6	8	7	15	10	14	47	22	15	13	8	11	9	15	12	8	12	19	12	28	10	12	7	29	36	15	33	21	16	11	4	12	4	5	8	10	23	44	15	9	33	12	35	4	3	8
RBM15	646	589	707	710	620	587	590	630	730	1181	699	899	647	876	512	666	790	601	710	580	591	647	1219	776	662	674	712	877	664	425	533	653	672	168	333	399	108	165	576	720	754	548	544	652	650	599	132	278	215
SLC16A4	213	161	164	149	130	102	150	186	246	528	231	218	163	267	137	169	165	127	225	123	135	173	379	164	145	201	280	274	222	160	213	190	189	59	118	113	37	41	197	241	280	177	199	147	206	246	26	62	58
LAMTOR5	376	345	564	548	500	458	301	348	174	691	294	832	299	567	393	463	363	401	600	221	239	548	928	837	638	632	510	519	425	198	278	491	392	43	136	159	32	49	377	416	318	233	268	239	731	236	21	141	41
LAMTOR5-AS1	12	9	23	17	4	10	8	5	6	26	15	9	12	14	13	9	17	8	22	3	3	15	28	16	14	14	16	14	8	7	13	16	14	0	8	7	3	2	9	17	8	19	14	10	20	11	0	3	2
PROK1	3	3	1	4	4	3	4	12	59	37	5	4	3	4	5	0	1	1	3	5	3	1	7	0	4	1	18	5	11	6	17	5	3	8	16	6	2	2	3	6	39	3	7	23	1	24	1	1	23
LOC105378899	0	0	0	0	0	0	0	0	0	0	0	1	0	0	0	0	0	0	0	0	0	0	0	0	0	0	0	0	0	0	0	1	0	0	1	0	0	0	0	0	0	0	0	0	0	0	0	0	0
LOC105378898	0	0	0	0	0	0	0	0	0	0	0	0	0	0	0	0	0	0	0	0	0	0	0	0	0	0	0	0	0	0	0	0	0	0	0	0	2	0	0	0	0	0	0	0	0	0	0	0	0
CYMP	0	0	0	0	0	0	1	0	1	0	0	0	0	1	2	0	1	1	0	1	1	0	9	1	1	0	1	0	1	0	1	3	0	1	2	0	2	0	0	2	2	0	0	1	0	2	0	1	0
CYMP-AS1	0	0	0	0	1	0	0	0	0	1	1	0	0	1	0	0	1	0	0	0	1	0	2	1	0	0	0	0	1	0	0	0	0	1	0	0	2	0	0	0	0	0	0	0	0	0	1	0	0
KCNA10	0	0	1	0	0	0	0	0	0	0	0	0	1	0	1	0	0	0	1	0	0	0	0	0	0	0	0	0	0	0	0	0	0	0	0	0	4	1	0	0	0	0	2	3	0	0	0	1	0
KCNA2	3214	4591	4530	6626	6089	3480	5030	5417	2919	6352	3827	5028	3813	8911	4770	7680	3670	5810	2196	6120	4448	4384	10508	6218	5358	7326	5038	10387	5722	4001	4586	7213	6071	1338	1991	2537	318	1631	7202	4836	2945	3063	3889	3676	6812	4105	793	3923	886
LOC107985174	8	5	8	4	4	4	9	12	18	38	13	6	3	5	11	3	11	6	29	3	9	4	32	8	12	9	36	31	20	22	17	12	4	3	9	6	27	9	18	26	42	9	9	18	15	17	5	4	5
KCNA3	769	632	814	963	756	639	901	1216	2751	2505	833	755	427	1212	924	962	943	918	776	748	661	564	2359	1808	1167	2128	1735	2801	1651	742	1700	1361	983	572	802	392	25	247	2668	1954	1693	505	558	890	1722	1550	206	482	374
LOC105378901	2	0	1	0	0	0	3	0	0	0	0	0	2	0	0	0	1	0	6	0	1	0	4	0	0	1	0	5	0	1	1	0	3	1	1	0	2	3	2	0	4	0	2	0	0	2	0	0	0
CD53	453	134	346	234	150	212	63	259	22	428	505	558	99	114	189	171	602	105	1115	16	133	315	425	274	304	388	307	152	161	52	222	211	116	4	208	159	28	65	169	396	412	23	81	104	647	119	15	68	38
LRIF1	351	367	525	495	471	305	429	357	611	730	286	559	367	703	376	494	357	363	510	314	365	407	951	603	391	484	417	572	329	258	359	476	371	244	215	166	101	79	461	405	302	251	388	271	469	269	54	184	75
DRAM2	389	375	552	372	326	336	398	397	192	578	483	642	291	431	294	617	390	253	513	219	272	345	796	471	417	460	417	385	372	223	351	351	390	74	224	213	55	106	288	378	280	278	299	202	478	282	38	126	59
CEPT1	709	662	858	766	790	558	568	641	390	1072	539	853	544	799	511	863	671	504	880	437	394	617	1361	1103	795	964	787	840	585	326	610	701	704	162	346	326	137	166	686	670	532	542	460	408	1062	487	46	352	112
DENND2D	68	37	67	33	34	33	37	68	52	76	97	73	36	42	44	50	50	36	240	17	29	30	93	32	50	59	68	43	40	38	45	37	38	8	23	23	29	23	40	46	82	29	35	44	55	34	10	13	14
CHI3L2	183	98	94	102	67	44	18	329	34	246	154	111	116	84	59	15	238	51	26007	8	38	47	438	107	43	107	125	22	42	14	67	80	95	24	98	69	31	21	69	63	2091	46	22	50	226	18	16	14	6
CHIAP2	0	0	0	0	0	1	0	0	0	0	0	0	0	0	0	0	0	0	1	0	0	0	0	0	0	0	0	0	1	1	0	0	0	0	0	0	3	0	0	0	0	0	0	0	0	1	0	0	0
CHIA	0	0	0	0	0	0	1	0	0	0	0	0	0	0	0	0	0	0	1	0	0	0	0	0	0	0	0	0	0	0	0	0	0	0	0	0	9	0	0	1	1	0	0	0	0	0	1	0	0
LOC105378903	0	0	0	0	0	0	0	0	0	0	0	0	0	0	0	0	0	0	0	0	0	0	0	0	0	0	0	0	0	0	0	0	0	0	0	0	4	0	0	0	0	0	0	0	0	0	0	0	0
CIMAP3	414	160	337	250	251	142	190	225	60	336	190	304	307	155	245	356	291	239	356	88	70	319	429	196	328	411	344	170	199	63	299	147	112	25	198	357	92	83	147	202	120	306	341	112	606	106	18	39	40
LOC105378904	6	1	2	3	1	4	2	2	1	8	2	2	4	1	1	3	3	2	46	1	2	3	7	2	1	2	8	4	3	1	1	3	1	1	5	4	4	0	0	1	8	0	2	0	2	0	0	3	2
PGBP	0	1	0	1	0	2	0	1	0	1	0	0	1	2	0	1	2	4	10	0	0	0	1	0	0	0	0	0	1	0	0	0	0	0	0	0	0	1	0	0	0	0	0	1	0	0	0	0	0
OVGP1	148	105	175	135	103	111	141	99	94	239	167	127	152	187	126	135	262	154	188	118	181	134	236	106	92	68	144	129	118	134	98	119	80	38	74	111	21	36	78	216	161	42	88	219	89	146	21	63	57
WDR77	526	628	823	746	691	504	609	535	321	823	423	729	470	1013	443	898	620	607	924	517	665	621	850	911	731	813	627	786	571	332	451	620	664	82	251	284	44	91	578	646	452	316	471	506	976	450	67	232	98
ATP5PB	2303	2534	3954	3644	3343	2202	2424	2443	1175	3699	1700	3249	1921	4301	2259	4068	2527	2469	3165	1836	1875	2849	4775	5142	3765	4503	2811	3850	2547	1462	2023	3239	2774	314	818	970	180	324	2560	1992	1614	1534	1620	1322	5808	1542	125	994	276
C1orf162	563	710	760	768	747	575	718	548	376	1044	564	858	619	1245	494	1099	556	743	807	579	624	692	1464	879	735	1001	836	928	636	420	554	772	770	163	383	290	127	218	630	751	630	521	643	472	970	529	64	287	150
TMIGD3	198	68	190	115	69	140	28	113	14	184	249	226	59	66	111	84	183	76	384	6	52	142	269	167	147	148	201	61	79	20	69	74	55	5	64	72	26	51	82	176	127	15	68	58	169	59	13	73	27
ADORA3	224	60	97	84	63	85	20	148	7	201	315	225	23	67	55	57	180	56	200	4	26	90	162	94	107	210	93	75	89	15	121	53	44	2	79	71	8	54	77	167	111	6	30	42	177	69	7	39	25
RAP1A	1229	1088	1250	1389	994	1125	965	1205	733	2183	1266	1524	1252	1795	1208	1308	1321	1126	1465	742	919	881	2801	1422	1188	1559	1404	1469	1559	840	1392	1582	1261	228	476	365	318	289	1147	1592	1209	1448	1059	851	1623	1047	134	452	283
LINC01160	6	4	5	4	5	3	3	11	3	9	12	8	7	6	3	4	3	1	4	3	4	5	4	4	0	5	6	4	11	5	6	3	6	1	7	4	8	1	4	6	8	4	4	6	5	5	2	1	0
LOC107985184	16	19	11	17	17	18	7	17	4	26	23	29	15	19	12	8	25	13	15	5	19	12	29	17	12	17	22	19	24	16	12	17	19	2	9	9	11	8	14	27	14	17	16	12	19	24	2	4	3
INKA2	1631	2708	2564	2809	2747	1976	2441	2422	1421	2063	1600	3492	2499	4113	1446	2609	1271	1955	822	3220	2672	2689	2490	2371	1681	1400	1148	1879	1167	1245	1364	1233	1780	416	565	702	86	356	1490	1223	1380	517	2257	2025	1498	1289	266	825	531
INKA2-AS1	29	117	109	82	109	66	72	74	32	57	27	133	45	129	27	103	47	50	32	68	76	83	85	78	44	34	30	28	24	25	44	39	68	9	13	29	5	9	24	14	25	6	46	34	38	12	2	23	7
LOC101928718	28	114	100	72	101	64	61	72	33	46	30	128	51	112	32	93	46	47	42	72	80	68	73	93	46	37	29	32	28	18	45	40	68	8	17	20	5	7	30	17	29	16	58	31	42	19	4	22	6
DDX20	382	476	577	484	692	314	391	427	271	495	322	464	299	787	354	585	391	360	495	419	381	379	747	749	431	516	370	482	288	227	293	353	449	108	163	171	43	80	329	295	290	203	301	269	539	271	49	224	73
KCND3	3548	4808	4530	4789	4049	2977	4966	4557	3998	6317	3738	4551	3749	7260	3297	5472	2977	4105	6550	5177	4537	3379	8451	5378	5182	5229	4105	7034	4161	3607	3799	4568	4793	1488	1914	1870	166	1277	5675	4404	4971	2094	3544	4404	5465	4732	909	2160	1279
KCND3-IT1	25	26	24	10	17	12	22	24	27	41	45	24	26	29	19	22	18	13	37	41	28	20	57	14	16	12	15	59	24	52	35	14	45	5	8	5	2	9	18	30	47	25	34	58	11	46	6	2	3
KCND3-AS1	40	45	35	19	22	20	38	55	38	63	51	24	46	58	16	34	34	31	57	66	55	32	68	25	25	17	37	104	38	59	49	34	62	5	5	6	0	12	41	62	86	34	38	78	10	75	8	2	11
LINC01750	98	99	197	135	188	96	161	133	272	184	91	197	124	186	88	153	62	148	203	242	175	141	206	195	151	156	126	221	106	84	94	82	110	71	38	37	6	23	124	65	177	73	135	149	143	124	16	52	32
LOC105378906	6	2	2	4	4	4	4	7	41	8	1	2	11	19	6	1	2	2	14	3	11	1	7	3	4	1	2	4	8	6	8	6	5	8	0	2	6	3	3	5	16	3	13	7	0	7	1	1	0
LINC02884	62	66	76	44	30	69	54	35	36	196	151	94	95	88	75	74	66	45	123	18	52	75	355	66	119	67	92	55	69	47	35	42	53	36	31	55	22	21	43	199	62	51	123	74	44	64	11	12	17
CTTNBP2NL	704	584	695	683	619	550	551	687	372	1074	778	915	699	993	638	679	720	586	877	426	652	578	1446	693	800	827	689	845	713	613	616	734	571	194	435	440	240	301	710	670	657	570	671	498	869	629	156	435	233
MIR4256	4	2	0	2	3	2	2	2	6	6	9	5	4	8	0	4	2	3	5	3	1	3	3	3	2	1	4	2	0	4	1	6	1	0	2	3	1	6	2	3	5	2	8	1	2	5	1	0	2
WNT2B	230	185	173	250	157	191	208	301	351	528	358	261	258	434	253	261	278	273	291	168	281	191	793	197	260	245	293	294	295	251	328	360	222	121	194	256	112	148	238	498	402	325	333	258	295	351	68	199	135
ST7L	504	473	604	590	519	526	404	512	443	951	568	801	500	733	604	562	707	569	628	347	432	441	1259	633	624	613	634	682	549	400	485	632	515	137	272	277	130	168	467	648	548	645	538	467	786	555	81	251	130
CAPZA1	1356	1300	1648	1761	1358	1180	1057	1279	732	2287	1268	1920	1246	1917	1263	1582	1462	1235	2654	844	1048	1117	3109	2090	1845	2088	1720	1979	1678	796	1300	1769	1508	195	682	543	222	274	1566	1548	1443	1231	1010	679	2381	1011	127	635	254
MOV10	632	484	657	524	431	629	474	547	314	914	698	972	781	619	542	433	787	441	1539	304	632	708	888	550	657	452	565	578	443	486	332	408	425	93	403	511	168	167	321	530	583	449	615	726	590	425	135	271	190
RHOC	743	498	688	557	443	576	397	521	204	912	670	945	713	448	536	420	780	418	2336	179	400	569	1085	681	744	512	527	423	368	396	232	416	402	40	261	379	111	81	327	445	536	386	459	580	717	335	71	215	122
PPM1J	74	55	102	85	58	43	67	86	28	100	35	93	88	59	71	76	110	91	69	31	55	112	152	112	96	128	83	137	73	70	70	78	72	9	37	67	6	10	83	73	36	45	70	74	219	66	8	71	8
PPM1J-DT	0	0	0	0	0	1	0	0	0	0	0	1	0	0	1	0	2	1	1	1	0	1	4	0	1	1	3	0	0	0	0	2	0	2	0	0	4	1	3	1	3	2	2	0	1	0	1	1	0
TAFA3	1	1	3	3	4	2	4	5	4	3	2	1	1	1	5	3	6	2	3	0	2	0	5	4	8	16	3	8	9	3	5	6	3	2	2	1	2	0	5	5	5	2	4	1	11	3	2	3	0
LINC01356	35	16	37	22	21	35	18	23	15	37	37	44	27	36	14	20	23	18	16	23	28	27	44	29	28	33	30	37	18	12	28	25	25	3	13	10	4	5	28	35	29	9	22	40	36	25	3	15	5
LINC01357	9	10	15	11	14	17	11	17	3	20	15	15	13	18	9	13	11	13	8	12	14	12	21	11	13	8	9	14	7	15	13	10	12	5	9	9	3	4	9	16	12	8	13	23	18	12	2	11	4
LOC105378911	57	34	41	30	36	32	28	40	33	50	54	45	58	77	20	42	31	41	17	53	33	25	71	20	23	27	44	66	41	47	37	37	44	15	17	2	5	15	40	43	46	17	42	58	12	75	8	14	8
MIR11399	1	0	2	1	0	0	2	3	0	2	0	2	2	2	0	1	0	0	1	4	1	2	2	1	0	1	1	1	1	0	1	0	1	0	0	0	1	0	1	1	1	0	1	2	0	2	0	0	0
SLC16A1	1177	1206	1388	1483	1039	950	771	1101	490	2154	2057	1427	1290	1382	823	1472	1493	1044	1493	862	595	993	2916	1547	2032	1400	1224	1196	1338	599	1175	1392	1579	163	511	592	436	464	758	1457	1077	1916	899	717	2133	968	97	360	158
AKR7A2P1	19	28	23	22	20	24	20	27	19	40	31	26	36	27	16	29	24	21	24	19	42	23	43	15	22	20	28	26	22	19	19	17	36	5	10	13	14	8	11	31	30	30	21	26	15	30	8	2	5
SLC16A1-AS1	76	51	70	87	52	72	48	72	41	118	83	88	85	64	45	61	103	72	68	58	69	71	147	61	48	38	65	95	72	43	57	72	79	8	26	31	17	14	56	102	105	79	63	102	89	100	20	16	16
LOC107985189	76	81	83	78	39	56	92	77	38	140	112	58	68	114	49	77	88	67	61	98	99	57	189	57	82	27	68	111	86	140	93	90	101	21	43	35	34	46	71	138	110	113	107	133	52	153	44	40	40
LRIG2-DT	80	74	74	69	58	71	81	75	97	149	107	79	102	130	68	70	103	72	47	87	94	65	191	82	58	62	94	138	92	103	92	86	79	50	44	34	21	40	62	110	104	133	102	126	70	136	33	24	37
LRIG2	1302	1141	1341	1418	1062	1143	1100	1199	1349	2558	1394	1387	1287	2003	1049	1502	1531	1317	1018	950	1238	1060	2783	1403	1451	1387	1594	1850	1708	1054	1475	1661	1426	354	746	651	401	422	1259	1788	1286	1768	1222	1072	1685	1553	203	552	345
LOC643441	0	0	0	0	0	0	1	0	0	4	0	0	0	0	0	0	0	0	3	0	0	0	1	0	0	0	0	0	0	1	0	1	0	0	0	1	1	0	0	0	0	0	0	2	0	1	0	0	0
MAGI3	923	734	986	1280	993	883	1065	1057	1143	1834	945	1230	1046	1428	1477	1044	1165	1064	985	743	975	964	3018	1630	2042	1650	1294	1832	1215	985	1233	1545	660	383	515	538	151	285	1704	1457	1192	452	908	1040	1512	1096	233	914	327
PHTF1	735	652	931	885	647	647	998	890	822	1641	806	890	693	1067	808	1061	1089	766	701	763	848	757	1514	1174	1016	1027	950	1501	921	771	968	949	803	182	258	302	49	169	1092	1012	984	508	762	815	1285	1078	145	293	193
RSBN1	960	922	991	1201	912	651	962	869	1028	1788	855	935	849	1614	955	1202	823	937	996	778	856	767	2568	1171	1179	1264	1234	1481	1063	667	1096	1347	1028	333	568	449	225	280	1181	1352	1117	840	959	805	1200	935	126	561	279
AP4B1-AS1	108	96	109	109	99	75	101	71	105	204	79	106	86	155	93	125	127	93	116	84	102	78	196	130	120	106	134	159	95	73	96	104	133	36	69	41	16	25	109	114	105	74	68	94	129	105	20	36	26
PTPN22	33	32	48	29	35	25	29	33	43	47	26	41	28	34	28	12	29	57	63	29	17	18	42	25	34	22	30	50	46	27	28	25	93	18	15	15	31	10	24	22	40	31	36	27	28	27	9	14	16
BCL2L15	44	47	57	49	45	31	50	40	56	87	40	20	34	56	28	45	38	43	25	24	34	29	84	33	39	29	57	97	55	62	50	37	44	7	24	16	11	15	48	47	53	28	24	36	27	48	11	15	12
AP4B1	393	418	493	453	366	323	393	370	421	801	325	460	408	554	425	485	520	385	366	310	381	346	848	570	498	451	530	619	433	308	360	470	500	123	217	190	86	76	418	474	444	306	319	399	518	424	62	139	92
DCLRE1B	145	99	183	160	134	105	149	102	112	229	122	161	161	158	152	153	158	118	186	96	120	128	258	173	148	168	172	153	130	92	93	168	154	31	69	106	67	38	120	141	132	112	116	108	184	129	24	90	44
HIPK1-AS1	24	16	32	39	29	23	31	23	45	50	40	43	33	41	19	29	52	31	28	19	49	26	62	30	31	30	39	45	39	16	28	35	37	7	22	15	7	8	33	37	33	35	35	23	44	30	4	8	8
HIPK1	4522	3491	4495	5013	3729	3459	3670	4360	3334	7391	4602	5231	5129	5539	4129	4370	3917	4151	4542	2699	3288	4526	8001	4216	4724	5054	5116	5233	4566	2970	4107	4539	4031	936	2133	2391	1131	1433	4046	5057	3874	4556	4826	4126	5017	3737	617	1890	1113
OLFML3	226	117	212	223	123	166	52	100	14	208	153	254	65	62	121	88	298	73	143	14	58	265	160	261	225	184	151	109	65	38	71	147	109	7	73	103	14	28	106	141	126	34	63	56	194	52	11	152	60
SYT6	172	119	158	133	100	165	137	214	245	319	183	191	72	100	168	141	197	85	117	64	141	145	195	245	253	186	249	241	191	152	218	215	143	48	168	99	20	57	261	262	251	51	133	168	157	334	62	131	84
LOC107985443	4	1	1	0	1	4	0	3	0	7	1	0	1	0	0	3	1	0	0	0	1	0	2	1	0	1	2	1	0	0	3	0	0	0	0	1	1	0	0	0	0	0	1	0	2	2	0	1	1
TRIM33	2719	3214	3376	3935	3019	2487	3285	2872	2503	5044	2582	3680	3042	5265	2687	4084	3007	3212	2729	2695	2788	2620	6458	3679	3274	3830	3524	4464	3272	2479	3076	3915	3278	919	1815	1738	654	946	3675	3532	2794	2253	2747	2681	3911	2761	518	1981	958
BCAS2	649	770	1142	1058	1016	875	665	691	383	1076	435	1440	801	1231	836	973	771	808	799	527	847	850	1804	1457	1104	1172	842	1014	741	336	546	857	723	102	314	290	128	95	836	548	476	379	525	343	1347	408	52	408	122
LOC105378914	6	1	4	1	0	2	4	3	12	9	3	0	0	4	1	2	3	1	3	2	4	1	3	1	5	2	1	4	3	3	4	1	2	1	0	7	2	0	2	2	5	5	9	5	2	3	2	0	3
DENND2C	64	45	66	69	47	61	64	100	276	235	118	92	89	57	58	86	107	63	133	35	54	71	206	96	69	60	140	119	96	87	142	163	83	44	82	37	40	27	88	281	301	73	78	143	88	156	30	56	82
AMPD1	0	0	0	0	0	0	0	0	0	0	0	0	0	0	1	0	1	0	2	0	1	0	0	0	0	0	0	0	0	1	0	0	0	2	0	0	6	0	0	0	1	0	0	1	0	0	1	0	0
NRAS	682	602	707	867	626	547	520	563	480	1216	641	846	652	1008	740	743	706	662	1354	395	491	502	1753	973	1005	918	846	918	815	445	628	929	669	171	416	307	173	197	741	747	609	675	676	504	1055	606	81	400	148
CSDE1	8617	8674	11590	12207	10085	7967	8192	8456	4580	13846	7294	13393	7877	13929	9411	11731	8716	8573	10538	5984	7045	8187	19498	14895	11569	14651	10528	12111	10077	5145	7866	11652	9678	1692	5186	4986	1792	2212	9920	8915	6924	8723	6495	5965	15725	5857	958	5490	1912
SIKE1	723	728	915	953	788	691	593	722	418	1314	633	995	755	1243	802	1058	814	764	1013	472	550	658	1766	1190	1118	1133	1019	1253	920	483	753	1109	909	162	416	300	166	184	957	822	671	657	722	544	1326	585	77	453	149
SYCP1	1	1	0	0	0	1	2	1	1	2	0	1	0	2	1	1	0	0	0	0	0	1	0	0	1	0	0	0	3	2	0	1	0	2	0	0	10	0	4	2	0	1	1	0	0	1	0	1	0
LOC105378915	0	1	0	0	0	0	0	1	0	0	0	0	0	0	0	0	0	0	0	0	0	1	0	0	0	1	0	0	0	0	0	0	1	0	1	0	0	0	0	1	0	0	0	0	2	0	0	0	0
TSHB	2	0	1	1	0	3	2	3	2	1	2	2	0	2	3	0	0	5	1	1	0	2	6	3	6	3	5	2	4	5	2	2	1	3	2	2	9	0	2	5	1	3	5	3	4	1	0	3	1
TSPAN2	51	24	59	50	38	41	44	64	25	77	39	62	27	44	92	75	74	62	80	23	17	61	129	95	220	75	77	54	61	72	43	93	35	4	17	16	14	9	71	57	50	45	37	22	97	37	2	55	22
LINC01765	37	12	27	40	19	13	19	23	2	13	27	25	14	12	11	54	33	21	8	12	3	62	10	6	50	27	21	4	10	12	38	13	13	3	9	34	23	7	7	7	6	72	72	4	53	18	2	3	6
NGF-AS1	0	0	1	0	0	0	1	1	1	1	0	0	0	0	0	1	2	0	2	0	0	1	0	1	6	2	1	1	1	1	1	4	2	0	1	0	6	1	0	0	0	1	0	0	0	1	0	1	0
NGF	14	8	24	20	18	18	10	16	7	26	26	37	12	21	17	16	22	25	25	11	14	22	29	23	21	18	20	14	18	8	6	17	13	6	7	20	6	2	18	9	19	12	14	14	25	17	5	18	6
LOC112268234	0	0	0	0	0	0	0	0	0	0	0	0	0	0	0	0	0	0	0	0	0	0	0	1	0	0	0	0	0	0	0	1	0	0	0	0	0	0	0	1	0	0	0	0	0	0	0	0	0
VANGL1	142	97	145	142	128	118	98	96	52	272	142	187	161	154	106	175	130	107	135	77	82	152	220	135	170	163	197	191	119	98	94	132	112	22	82	107	66	63	126	152	92	141	176	151	171	113	26	68	42
CASQ2	12	17	19	15	18	16	5	16	7	21	19	48	16	12	15	24	24	9	19	5	8	17	18	8	15	11	24	15	8	13	10	17	17	0	18	10	21	14	10	23	13	21	29	20	17	9	3	8	24
NHLH2	174	220	299	346	304	187	347	239	111	254	172	321	209	558	118	354	134	211	171	347	294	194	211	343	194	327	197	381	255	152	218	279	270	31	74	77	44	51	286	225	119	183	221	166	320	108	16	37	27
LINC01649	46	60	70	70	39	39	87	53	24	69	56	58	46	120	28	89	24	49	13	89	53	39	72	52	34	50	45	62	57	36	45	50	46	7	13	21	5	9	47	31	28	32	61	38	35	57	4	26	6
LOC101928977	51	51	85	83	54	43	69	56	15	72	58	72	52	105	34	92	52	39	23	67	54	48	79	75	34	52	53	80	68	41	52	42	53	8	15	11	10	4	30	42	23	44	42	40	46	53	4	9	3
SLC22A15	1369	1104	1459	1674	1301	1142	1064	1032	385	2235	975	1651	1291	1770	952	1608	1428	1216	919	891	959	942	2822	1507	1275	1621	1627	1806	1813	755	1620	1766	1411	117	846	622	441	333	1073	1496	926	1833	855	956	1741	1234	127	471	255
MAB21L3	21	13	23	15	18	17	32	15	39	42	26	49	18	52	12	19	22	17	48	24	48	20	30	17	33	17	22	37	29	30	26	14	12	19	17	6	16	9	12	24	27	30	64	14	24	25	4	8	2
LOC105378918	2	2	1	3	0	0	0	1	5	2	2	1	0	3	2	0	0	2	4	0	7	2	1	0	4	2	0	1	2	2	4	1	1	0	0	1	1	0	0	1	1	2	3	1	1	1	0	1	0
LINC01779	2	1	1	4	1	1	5	4	8	15	3	3	3	3	7	2	7	2	10	5	3	1	34	6	3	2	4	11	4	6	7	9	1	1	5	1	5	1	6	6	12	2	2	15	2	15	4	8	0
LOC105378919	0	0	0	1	0	0	0	0	0	0	1	1	0	0	0	0	0	0	0	0	0	0	3	0	0	0	1	0	2	1	1	0	0	0	0	0	1	0	0	0	0	1	0	2	0	1	0	0	0
LOC105378920	3	0	1	3	0	0	2	1	1	3	3	0	2	0	3	0	1	4	5	1	0	0	11	1	0	1	2	1	5	2	1	4	0	0	0	1	3	2	3	2	4	0	2	4	2	6	0	1	0
ATP1A1	7904	10548	15286	15023	13355	5735	11086	13890	11951	19310	6257	7180	5925	19299	7335	17630	7105	13068	10158	9497	10689	8057	18902	17362	9828	20597	12011	20516	14183	7095	11382	14067	19113	2693	3977	5995	658	2339	16057	15131	8870	7331	5199	6169	19619	8182	1149	4640	2161
ATP1A1-AS1	1172	1451	2243	2175	1871	806	1522	2102	1745	2746	942	1162	851	2708	1062	2449	1030	1931	1453	1338	1412	1229	2780	2648	1524	3256	1796	3089	2133	978	1673	2183	2849	442	527	776	105	387	2464	2209	1270	1101	732	959	3061	1174	167	683	360
LINC01762	1	0	1	1	1	0	0	2	5	4	4	1	0	2	4	1	0	1	4	1	0	1	5	0	0	1	2	2	2	0	0	0	2	1	0	0	3	1	2	0	1	2	2	1	4	1	0	0	0
LOC112268235	17	8	14	8	11	11	7	11	11	39	47	33	10	24	19	21	13	12	44	11	10	11	43	13	21	18	20	22	17	14	15	12	20	7	20	17	41	21	16	15	22	7	46	12	13	21	4	4	8
CD58	99	49	123	66	53	77	56	81	22	170	134	143	111	89	58	60	122	62	201	31	42	98	136	59	87	119	127	74	61	56	63	56	64	12	61	72	42	52	63	80	82	48	88	49	126	57	11	29	39
LOC105378925	3	1	1	1	0	1	3	2	0	5	2	3	4	3	1	1	1	3	2	1	8	2	3	0	0	3	2	1	1	2	2	1	1	0	0	1	3	2	1	1	1	0	2	0	4	2	0	0	1
MIR548AC	1	0	0	1	0	0	0	0	0	0	2	0	0	0	0	0	1	0	0	0	0	0	0	0	1	0	1	1	1	0	1	0	0	0	0	0	1	0	0	2	1	0	0	0	0	0	0	0	0
IGSF3	229	134	270	305	268	175	183	276	443	734	218	246	239	419	280	172	394	421	257	131	139	288	885	271	248	125	436	194	219	158	305	364	146	55	211	160	43	42	257	522	513	96	209	334	232	169	37	244	121
LOC105378924	8	7	8	18	6	7	13	15	13	42	16	9	16	20	13	10	9	16	13	8	7	7	45	7	9	1	26	9	10	23	21	22	11	4	5	2	13	6	5	39	51	5	6	31	4	20	1	5	8
MIR320B1	0	0	0	0	0	0	0	0	0	0	0	0	0	0	0	0	0	0	0	0	0	0	0	0	0	0	0	0	0	0	0	0	0	0	0	0	0	0	0	0	0	0	0	0	0	0	0	0	0
LINC02868	0	0	0	0	0	0	0	0	0	0	0	0	1	0	0	0	0	0	0	1	0	0	1	0	0	0	0	0	0	0	0	0	0	0	0	0	0	0	0	0	0	0	1	0	0	0	0	0	0
LOC105378926	1	0	0	0	0	0	0	0	0	0	0	0	1	0	0	0	0	0	0	0	0	0	0	0	0	0	0	0	0	0	0	0	0	0	0	0	2	0	0	0	0	0	1	0	0	0	0	0	0
CD2	5	0	6	2	1	9	5	7	0	3	12	8	2	6	0	1	4	2	2	0	0	5	4	3	4	5	2	0	2	1	5	2	1	0	6	3	3	1	3	3	2	3	1	2	3	1	0	2	2
LOC105378927	0	0	0	0	0	0	0	0	0	0	0	0	0	2	0	0	0	0	0	0	0	0	0	0	0	1	0	0	0	1	0	0	0	1	0	0	2	0	1	0	0	0	0	0	0	0	0	0	0
PTGFRN	347	335	531	586	587	401	407	357	243	518	438	604	523	770	527	392	487	467	627	210	499	510	1053	394	373	276	359	316	263	277	212	370	304	58	150	193	66	87	220	344	295	200	495	460	341	274	41	190	113
CD101	90	90	121	150	128	90	118	91	68	156	101	131	150	223	139	97	129	140	155	63	150	129	309	96	91	71	99	76	56	76	56	100	83	21	54	55	29	28	66	87	89	55	122	120	65	77	11	67	36
CD101-AS1	8	5	9	12	8	7	7	4	4	5	11	6	9	11	8	13	8	5	6	7	10	5	17	5	7	6	5	7	4	4	2	6	3	3	6	8	3	0	4	2	5	2	8	7	5	4	0	5	0
TTF2	447	307	754	703	586	541	371	315	112	525	452	534	422	600	396	527	532	369	655	402	376	459	1009	465	306	334	466	471	514	205	297	542	339	47	174	189	103	123	270	371	267	433	340	247	498	256	40	122	97
MIR942	0	0	2	2	5	2	0	1	0	0	3	0	3	3	1	1	1	2	2	1	1	1	9	1	0	0	0	0	2	3	0	2	3	0	0	0	0	0	0	4	0	3	0	0	3	0	0	0	0
TRIM45	210	155	211	185	140	176	189	153	73	268	176	232	223	301	190	173	296	185	249	187	186	205	378	131	141	113	196	128	143	133	114	129	142	20	82	106	39	44	105	157	82	146	178	189	200	135	19	62	42
VTCN1	4	1	8	6	6	1	4	2	1	1	2	1	2	11	2	1	5	7	142	4	2	3	3	0	1	3	0	3	1	3	4	2	0	0	0	0	6	0	2	1	0	0	4	3	2	0	0	0	1
LINC01525	0	0	0	0	0	0	0	0	0	0	0	0	0	0	0	0	0	0	3	0	0	0	0	0	0	0	0	0	0	0	0	0	0	0	0	0	0	0	0	0	0	0	0	0	0	0	0	0	0
MAN1A2	5395	6061	6492	7556	7336	6483	4676	5185	3211	7273	4870	7729	6164	10046	6038	6560	6649	5859	6032	4815	3702	5790	12679	7426	6341	5609	5287	5559	4778	3534	4639	7217	4926	1080	2257	1603	1067	1210	4865	5479	4689	4208	4936	4318	6450	3849	582	2952	1087
TENT5C-DT	1	0	0	0	0	0	0	0	0	0	0	0	1	1	0	0	0	0	4	0	0	0	0	0	0	0	0	0	0	0	0	0	0	0	0	0	0	0	0	0	1	0	0	1	0	0	0	0	0
TENT5C	28	23	30	33	22	60	44	47	57	107	56	55	140	68	60	27	33	20	77	9	29	74	202	40	64	34	61	27	43	24	48	48	19	14	17	22	64	14	27	39	91	38	63	32	43	19	12	25	32
LOC105378929	0	0	1	1	2	0	5	1	4	2	0	0	3	4	0	0	1	1	2	0	6	4	3	0	1	0	1	0	2	0	0	2	1	1	0	0	3	0	0	1	1	0	0	1	1	0	0	0	0
GDAP2	1539	1675	1779	2132	1714	1609	1546	1549	988	2506	1462	2158	1739	2553	1576	2041	1630	1536	1782	1343	1324	1577	3159	2076	1830	1845	1804	1987	1630	1132	1371	1989	1580	352	668	706	299	396	1539	1717	1255	1176	1587	1192	2023	1174	190	856	387
WDR3	688	764	1169	1147	911	560	827	711	577	1220	555	858	587	1331	646	1163	742	708	986	756	667	911	1442	1154	943	1105	851	1113	766	431	659	911	799	174	323	375	123	145	854	846	661	709	739	514	1382	589	70	411	136
SPAG17	484	304	616	706	311	242	694	457	216	339	566	789	850	499	379	759	576	301	175	543	315	1349	236	206	814	471	582	268	336	275	595	210	189	90	295	666	404	273	220	299	158	1965	1648	204	728	331	82	28	75
LOC105378930	2	3	3	2	0	1	3	1	0	1	1	1	1	2	2	4	2	2	0	2	3	4	1	0	2	2	1	1	1	0	1	2	1	0	1	1	1	1	1	1	0	4	3	4	2	2	1	0	0
LOC107985447	0	0	1	0	0	0	0	0	0	0	0	0	0	0	1	0	0	0	0	0	0	0	0	1	0	0	0	0	0	0	0	0	0	0	0	0	2	0	0	0	0	0	0	0	0	0	0	0	0
TBX15	12	10	16	14	9	13	15	13	2	11	23	16	14	18	5	10	11	12	35	10	9	16	31	9	7	9	13	14	11	13	12	10	11	8	11	11	7	4	18	10	32	1	10	18	9	4	8	9	11
LOC105378933	0	0	0	0	0	0	3	0	0	0	1	0	0	0	0	0	0	2	0	1	0	0	0	0	0	1	0	0	1	0	0	0	0	0	0	0	0	1	0	0	0	0	0	1	0	1	0	0	0
WARS2	191	232	286	304	235	184	223	187	84	342	177	319	214	340	216	327	241	207	207	163	166	273	490	278	313	272	224	225	185	138	149	260	231	34	107	154	41	53	191	216	129	165	170	178	314	151	15	134	32
WARS2-IT1	9	7	6	4	4	3	2	4	0	11	11	4	2	3	4	7	5	4	4	4	4	2	8	4	3	3	15	6	6	8	6	8	7	3	1	3	1	1	7	6	5	8	6	7	9	3	0	3	0
WARS2-AS1	179	146	231	148	163	180	178	202	154	260	233	250	197	268	134	258	189	210	186	252	194	208	401	142	205	133	216	319	202	131	199	129	136	27	58	50	21	41	147	169	184	242	239	209	203	236	27	32	35
LOC107985192	11	4	11	6	5	3	11	5	9	21	17	13	5	19	6	13	5	15	6	21	7	6	20	8	2	2	12	9	9	5	15	10	5	3	3	4	4	7	5	7	7	8	11	19	4	11	2	4	5
LINC01780	1	3	6	1	1	2	1	1	1	4	2	1	1	5	3	2	1	2	0	3	0	0	6	3	3	0	0	2	2	2	1	2	1	0	0	2	3	0	3	0	2	2	1	5	1	4	0	0	0
HAO2	7	6	3	7	4	6	8	8	11	18	10	1	5	1	11	4	8	14	4	7	5	6	67	6	19	10	5	15	15	7	14	7	11	1	1	8	3	4	2	11	7	12	4	12	8	18	0	7	2
HAO2-IT1	0	0	1	0	1	0	0	0	0	2	1	0	0	0	2	0	0	0	0	1	1	0	4	0	1	4	2	2	4	2	0	0	3	1	0	3	0	0	2	1	1	1	0	4	1	0	0	2	0
HSD3B2	5	3	2	4	1	2	3	6	9	5	5	1	3	4	7	3	9	11	3	3	4	1	37	5	11	2	6	15	12	5	3	4	5	1	1	6	7	4	5	11	5	8	6	9	1	16	2	0	0
LOC105378935	6	4	6	6	2	3	5	4	11	20	8	0	0	3	10	3	4	6	1	2	4	0	39	7	13	8	7	16	11	7	10	6	8	1	4	8	0	6	4	11	11	8	5	18	2	17	5	3	4
HSD3B1	0	8	5	4	2	4	11	7	18	20	13	1	2	4	6	7	2	7	6	3	2	1	49	3	12	9	13	21	13	10	10	7	6	4	2	5	5	3	11	14	14	13	4	17	6	14	7	0	0
HSD3BP4	96	96	89	120	76	64	155	231	315	447	230	57	64	173	181	196	86	210	75	144	141	84	807	169	279	221	251	478	269	238	355	201	265	112	78	95	23	120	371	397	191	253	177	297	150	517	113	137	75
LINC00622	28	38	27	37	40	20	58	117	153	203	69	38	36	68	92	70	23	79	41	53	51	28	329	78	104	96	103	202	97	64	116	80	89	52	24	31	4	34	161	140	75	81	49	69	84	135	34	49	24
ZNF697	219	260	285	307	204	208	355	467	750	792	414	296	221	432	404	444	243	459	449	294	300	257	1645	558	518	610	527	921	499	353	525	429	490	171	136	175	36	110	731	614	458	307	311	431	490	634	101	228	127
LOC105378937	0	0	1	0	1	1	1	0	0	1	0	2	0	1	1	0	1	0	0	1	0	1	0	1	0	0	3	1	1	0	1	0	1	0	0	0	2	0	0	0	0	0	0	3	0	1	0	1	0
PHGDH	2529	1411	2042	2120	1450	1402	998	1312	469	3739	1633	2862	2228	1071	1559	1282	2635	1460	795	467	1061	1827	3255	2329	2078	2427	2184	1728	1455	888	1109	1933	1555	104	858	977	287	328	982	1797	768	2567	795	1631	3050	1071	170	432	255
HMGCS2	1	0	0	1	1	0	3	0	0	0	3	0	0	0	2	1	0	1	1	0	0	2	0	1	0	2	0	0	0	0	0	0	0	0	0	0	4	2	1	0	0	0	1	0	0	0	0	0	0
REG4	0	0	3	2	1	0	0	1	0	4	0	0	0	0	0	0	1	0	0	0	0	0	2	0	0	1	1	1	0	0	0	0	1	0	2	3	13	1	0	0	1	0	1	0	2	4	0	0	1
NBPF7P	0	0	1	0	1	0	0	0	1	0	0	0	1	1	0	0	0	2	0	1	1	0	3	0	0	0	0	0	0	1	0	0	1	4	5	4	11	5	0	0	0	2	1	0	2	1	3	5	4
ADAM30	0	0	0	0	0	0	0	0	0	0	0	0	0	0	0	0	0	0	0	0	0	0	0	0	0	0	0	0	0	0	0	0	0	0	0	0	5	0	0	0	0	0	0	0	1	0	0	1	1
NOTCH2	4855	3596	4419	3827	3098	3875	2500	2986	1679	7050	5243	6137	5202	3529	3643	3259	4841	2984	5695	1466	2784	4709	6254	4561	4264	4855	4211	4149	3065	2486	1881	3253	3383	525	2108	3038	686	1115	2338	4093	2326	1722	3985	3746	3950	2665	601	1760	1123
LOC101929178	2	1	2	6	1	1	2	2	1	7	2	5	2	5	3	3	3	2	1	0	2	2	8	3	3	1	6	6	3	1	2	5	2	0	1	2	2	1	1	2	1	2	2	2	4	1	0	3	0
SEC22B	1102	1026	1507	1537	1259	1029	1085	1066	689	2033	1060	1689	1028	1722	1136	1677	1108	1235	1359	778	918	1080	3001	1785	1456	1863	1611	2057	1335	739	1117	1669	1312	145	480	408	182	232	1316	1301	1096	1018	995	879	2022	1012	89	361	131
LOC101929788	4	1	4	4	3	2	4	2	3	5	3	3	2	6	2	7	2	1	1	3	4	2	3	1	4	2	4	3	3	2	7	4	2	1	1	1	2	1	3	4	4	1	1	5	4	2	1	1	1
NBPF8	639	505	650	594	445	696	537	579	800	1409	901	1048	780	970	621	579	1070	657	749	484	686	686	1164	589	615	480	787	749	714	634	617	668	623	151	313	283	106	169	508	1173	746	558	804	1043	702	834	136	162	181
PFN1P2	53	61	50	58	51	40	66	66	114	156	66	58	81	135	65	95	70	51	94	70	64	55	143	60	71	61	87	93	97	70	86	60	79	27	40	26	22	24	80	161	68	51	91	89	58	133	22	23	25
PDE4DIPP2	5113	3300	4695	4335	3683	4733	3519	4857	4235	7891	5547	6300	5736	6345	4232	4315	6134	4552	3952	4275	4311	4418	8768	4434	4361	4283	4614	5677	4792	3584	3993	3945	3708	1420	2631	3000	1113	1659	3237	5762	4408	4259	4244	5443	4326	3953	1217	2574	1454
LOC107985524	260	307	226	237	178	165	300	262	373	655	266	184	273	441	164	355	197	234	287	315	220	230	554	201	250	284	323	345	250	246	332	252	319	142	112	159	105	129	267	420	358	232	246	239	249	289	79	107	104
LOC105378944	1	0	2	0	1	2	1	3	2	5	2	2	3	2	2	2	2	2	1	0	1	1	9	2	2	4	2	3	2	1	1	3	1	1	1	2	1	0	1	1	1	1	1	3	2	1	0	0	0
NOTCH2NLR	89	65	76	109	19	133	50	75	68	203	169	218	177	125	83	50	222	97	107	25	99	73	221	87	34	70	76	30	102	48	64	107	68	10	36	42	17	23	39	91	48	49	163	109	161	34	10	25	12
NBPF26	910	629	710	725	549	1292	603	723	881	1708	1200	1546	1425	1344	846	536	1930	810	906	578	931	900	1580	930	536	864	786	903	1355	638	681	800	771	110	259	248	123	158	669	1164	791	745	1423	1310	1532	591	108	156	123
TRN-GTT7-1	0	0	1	0	0	0	0	1	13	2	1	2	2	1	0	1	1	0	0	0	7	0	0	1	0	1	0	1	1	0	0	0	0	0	0	0	2	0	1	0	0	0	1	0	0	0	0	0	0
RNVU1-19	7	9	5	12	13	16	1	11	5	26	13	10	10	3	3	4	5	10	22	2	21	7	18	17	0	6	11	14	12	3	7	3	18	4	30	17	9	8	5	1	16	5	4	11	14	2	1	40	1
PPIAL4A	3	0	8	10	5	1	7	2	4	3	2	6	6	6	3	2	9	7	1	6	6	3	11	7	5	2	1	0	2	1	3	3	5	1	3	2	2	2	1	0	2	2	1	2	7	1	0	2	0
LINC00623	154	134	199	198	244	133	123	136	108	208	153	214	188	215	160	101	178	184	197	115	144	140	378	200	190	127	183	196	113	76	97	162	89	19	47	55	23	29	126	160	139	69	142	167	147	99	17	61	23
LOC100996720	29	24	48	52	44	30	17	36	20	49	45	73	44	39	22	15	34	40	34	26	32	29	60	40	19	24	31	42	26	13	27	25	14	6	17	22	6	11	17	23	21	27	28	32	35	15	6	18	7
RNVU1-4	2	3	6	5	5	5	3	1	3	4	1	5	3	3	1	2	1	1	8	2	9	4	11	4	3	3	6	4	5	4	2	6	6	0	0	0	1	0	5	6	9	6	4	2	3	0	0	0	0
TRN-GTT11-1	1	5	2	1	2	3	2	3	3	4	2	3	6	2	2	1	2	1	0	3	2	2	2	0	1	2	2	0	0	1	2	1	2	2	0	1	1	0	2	2	2	1	1	3	1	1	0	0	1
LOC105369199	19	14	26	19	17	17	28	25	10	36	28	27	20	22	38	17	28	23	44	13	14	16	72	34	44	25	33	29	13	17	20	28	12	4	15	14	3	7	22	48	34	10	19	29	17	17	6	12	6
PDE4DIPP4	6	9	10	8	7	11	6	5	3	14	14	19	7	10	10	11	19	6	31	5	7	12	14	16	13	12	11	20	10	4	9	16	7	3	9	7	3	3	8	13	17	7	9	4	13	4	1	5	3
TRG-CCC6-1	0	0	0	0	0	0	0	0	17	7	1	1	1	0	0	0	0	0	1	0	5	0	0	0	0	0	0	0	1	0	0	0	0	0	0	0	1	0	1	0	1	0	1	0	0	0	0	0	0
TRV-CAC5-1	0	0	0	0	0	0	0	0	0	0	0	0	1	0	0	0	0	0	1	0	0	0	0	0	0	0	0	0	0	0	0	0	0	0	0	0	1	0	0	0	0	0	0	0	0	0	0	0	0
TRN-GTT27-1	0	0	0	1	0	0	0	0	0	1	0	1	0	0	1	0	0	0	0	0	0	0	0	0	0	0	0	0	0	0	0	0	0	0	0	0	0	0	0	0	0	0	1	2	0	1	0	0	0
H3P4	51	57	61	52	58	85	37	45	56	115	53	70	95	79	55	50	67	55	106	40	186	68	157	60	63	58	57	62	46	29	41	41	54	21	44	109	30	26	42	90	57	47	49	75	70	38	21	42	19
FCGR1BP	84	46	117	69	46	38	25	85	31	137	194	94	23	50	61	56	155	22	139	10	162	128	134	66	88	88	97	58	23	17	52	53	36	15	41	48	19	38	63	190	103	18	38	25	139	33	9	26	20
LOC100996318	42	21	53	38	29	20	19	38	45	61	95	56	15	39	24	35	61	23	49	16	139	38	75	25	43	36	38	29	20	19	26	35	16	20	17	23	19	22	23	57	43	14	19	17	53	20	5	11	6
H2BP1	28	36	30	26	32	58	23	37	43	96	38	50	82	66	44	36	47	41	57	34	183	40	111	35	44	32	36	38	38	22	42	37	39	15	28	104	24	24	32	57	30	39	45	54	41	32	20	32	12
FAM72B	24	39	32	30	26	21	17	19	14	32	27	53	18	47	20	32	24	19	16	20	28	14	37	29	27	30	15	29	22	9	16	23	28	6	8	6	6	7	22	8	19	8	20	16	33	13	3	12	5
SRGAP2C	1981	2153	2104	2280	2181	1658	1593	1886	830	2708	1854	3108	1950	3760	1389	2506	1991	1931	1507	1934	1633	2039	2987	2144	1790	2072	1653	2028	1830	1156	1444	1861	1850	273	647	750	316	439	1410	1502	1312	1376	1797	1158	1919	1351	230	706	332
LOC107985193	385	379	355	347	273	246	249	376	230	651	440	412	340	674	221	422	315	304	226	287	346	267	538	287	291	302	313	442	375	236	362	324	372	69	122	128	91	106	329	367	341	163	453	224	250	313	53	99	72
SRGAP2-AS1	90	83	78	86	49	63	64	89	57	137	103	104	81	150	71	90	74	62	58	86	80	80	92	60	73	72	66	106	75	62	81	56	86	19	26	37	12	25	70	81	82	45	104	63	58	76	11	14	17
LINC02798	197	275	280	341	267	207	242	252	154	346	209	383	193	629	121	487	244	236	295	261	269	229	300	349	276	391	218	407	281	122	191	272	352	48	69	87	20	61	368	168	132	109	249	130	387	165	26	90	36
EMBP1	75	102	99	91	107	73	89	71	45	115	70	160	88	173	86	156	79	84	67	94	65	112	159	115	89	107	84	145	97	62	111	89	94	28	44	34	12	17	125	65	61	52	62	69	106	84	15	46	17
LINC01691	16	12	18	9	11	10	9	21	6	16	4	17	14	32	12	18	6	8	11	17	12	14	13	9	10	6	7	27	16	8	12	10	11	2	1	2	2	1	18	4	5	4	15	11	18	8	0	1	0
LOC101929814	15	38	27	20	38	26	20	20	10	29	10	24	43	78	13	53	15	35	21	60	15	18	45	51	29	14	24	24	18	14	10	16	25	8	3	7	6	4	5	14	4	13	31	14	20	4	1	17	3
LOC105371172	9	5	6	7	5	8	10	4	4	3	4	7	17	7	1	4	12	7	3	7	8	11	8	4	6	1	4	2	3	10	3	8	2	1	1	1	1	1	1	5	6	4	7	10	4	3	1	2	1
LOC105371175	12	10	11	11	5	5	36	8	6	20	13	10	13	15	11	16	15	8	5	18	20	16	17	9	6	10	9	8	8	31	14	11	5	4	3	5	3	2	14	17	12	6	8	16	17	12	4	5	5
LOC107985200	78	87	106	83	100	104	99	126	69	115	79	173	112	150	70	110	94	78	67	118	125	131	124	105	141	55	78	104	82	66	76	76	78	20	31	40	12	31	63	109	74	47	77	89	133	60	21	47	27
LOC107985201	50	55	47	25	29	35	59	69	57	64	74	40	105	77	32	48	57	43	20	106	56	50	94	34	41	20	32	64	38	83	51	20	49	27	15	16	16	29	29	73	61	43	77	80	22	64	18	21	22
LOC101927452	9	18	19	11	22	15	15	14	13	19	6	19	19	38	7	36	16	19	13	31	12	18	22	29	20	10	12	17	15	11	6	12	16	3	3	3	2	2	2	14	5	9	18	9	14	4	1	7	1
LINC02799	8	7	4	7	3	1	4	6	6	10	5	7	8	10	3	7	7	2	3	9	5	7	7	4	6	3	4	3	4	4	5	5	7	1	0	0	2	1	6	5	3	4	8	4	7	6	1	1	1
LOC112268273	0	0	0	1	0	0	0	0	0	2	0	0	0	0	0	1	0	1	0	0	0	0	0	0	0	0	0	0	0	0	0	0	1	3	2	2	2	1	0	0	1	1	0	1	0	1	1	3	1
TRQ-CTG4-2	0	0	0	0	0	0	0	0	0	0	0	0	0	0	0	0	0	0	0	0	0	0	0	0	0	0	0	0	0	0	0	0	0	0	0	0	1	0	0	0	0	0	0	0	0	0	0	0	0
RNVU1-17	0	0	0	0	0	0	0	0	0	0	0	1	0	0	0	0	0	0	0	0	0	0	0	0	1	0	0	0	0	0	1	1	0	1	1	1	0	0	0	0	1	0	0	0	2	1	0	0	0
RNVU1-18	841	553	507	228	251	272	231	253	66	305	175	494	85	431	1138	204	1203	168	226	114	324	491	389	152	141	50	103	146	117	78	87	97	100	2181	7910	7148	1881	3327	105	127	127	92	48	44	194	101	606	8742	932
TRN-GTT6-1	0	0	0	0	0	0	0	0	1	0	0	0	0	0	0	0	0	0	0	0	0	0	0	0	0	0	0	0	0	0	0	0	0	0	0	0	0	0	0	0	0	0	0	0	0	0	0	0	0
LOC105369140	44	2	16	36	21	6	3	3	26	17	6	45	0	6	58	8	13	7	34	6	1	5	16	11	10	41	29	32	2	2	5	52	4	7	21	21	15	12	15	7	45	10	3	12	3	4	11	25	15
TRV-CAC8-1	0	1	0	1	3	2	0	2	0	0	2	1	1	1	0	0	1	2	0	1	2	1	2	0	0	1	1	2	1	1	1	0	1	0	0	0	0	0	1	2	1	1	1	1	1	1	0	0	1
TRV-CAC4-1	0	0	0	0	0	0	1	0	0	0	0	0	0	0	0	0	0	0	0	0	0	0	0	0	0	0	0	0	0	0	0	0	0	0	0	0	0	0	0	0	0	0	0	0	0	0	0	0	0
PDE4DIPP3	11	6	17	9	6	9	3	8	1	11	14	26	10	9	7	6	16	7	18	5	6	9	14	3	9	5	9	6	3	6	6	8	5	2	5	6	12	6	4	15	21	3	3	8	10	4	3	3	2
TRN-GTT12-1	0	0	0	0	0	0	0	0	0	0	2	1	0	0	1	0	0	0	0	0	3	1	0	0	0	0	0	0	1	0	0	0	0	0	0	0	0	0	0	0	0	0	0	0	0	0	0	0	0
H2BP2	68	39	73	58	62	74	41	30	31	106	103	101	86	80	38	55	97	42	118	41	142	48	138	86	72	58	65	69	57	24	19	42	35	14	25	73	21	31	20	86	58	39	38	41	100	32	15	30	10
FCGR1CP	65	21	65	41	29	32	18	48	12	83	135	78	24	28	39	35	113	12	128	4	60	55	113	42	59	48	62	33	17	11	25	24	26	5	25	32	10	23	28	158	99	14	30	9	107	25	5	14	11
H3-7	126	108	163	111	189	164	123	77	67	247	192	239	231	313	91	219	163	106	289	136	319	98	333	205	227	140	148	178	138	73	60	107	101	39	53	128	47	52	69	146	123	107	118	87	176	79	35	84	26
LOC105371209	1	0	1	0	1	1	2	1	2	0	0	2	0	1	0	1	1	2	0	1	0	0	3	0	0	0	0	0	0	0	0	0	1	0	1	0	0	0	0	1	0	1	1	0	0	1	0	0	0
FAM72C	32	39	40	30	28	38	23	30	10	42	39	66	36	52	16	39	40	24	27	25	45	30	42	38	36	32	24	40	36	17	27	31	24	8	17	22	10	10	19	24	21	13	33	26	38	11	6	16	5
SRGAP2D	771	834	928	784	1042	758	646	655	289	963	760	1313	980	1719	492	1085	826	716	514	1066	745	719	1090	990	704	764	587	874	709	466	424	568	614	117	264	419	130	215	488	540	434	510	830	421	792	508	124	353	143
LOC105371207	7	7	4	4	2	6	14	4	3	5	5	7	9	5	1	4	13	7	3	7	9	12	6	3	4	1	2	1	1	15	3	2	2	1	1	1	1	1	2	4	6	2	3	16	2	3	1	1	1
LOC105371206	11	10	10	10	4	3	31	6	2	10	13	9	9	16	10	11	13	10	2	17	14	17	13	8	6	5	6	9	6	31	10	9	6	4	3	6	2	2	10	16	9	4	7	13	7	11	4	4	5
LINC02802	160	208	147	98	115	162	184	193	128	175	195	158	246	299	113	148	199	152	72	241	142	181	286	135	111	97	102	194	128	188	135	66	177	48	36	41	26	49	97	186	173	104	217	246	143	168	36	42	48
LOC101060524	3	18	9	7	12	9	5	9	2	2	5	16	14	27	7	12	7	15	3	14	5	8	15	9	2	2	1	2	3	1	1	2	6	0	1	1	2	0	2	3	2	1	7	7	4	1	0	8	0
CH17-125A10.2	29	66	55	40	64	41	29	38	14	37	15	50	56	134	23	88	29	54	33	90	25	40	68	85	54	30	31	28	27	16	17	29	40	6	5	6	4	4	7	23	8	15	39	24	35	6	2	21	3
PPIAL4E	1	1	0	1	2	1	1	1	1	2	1	0	2	4	2	1	1	0	1	1	1	0	5	0	1	1	2	1	1	1	1	0	1	2	5	5	3	1	1	1	2	1	1	2	1	1	1	7	2
RNVU1-15	6	9	6	4	6	6	3	4	0	10	5	8	6	5	3	7	7	6	39	1	16	7	13	12	6	5	3	9	3	1	4	2	8	1	4	4	1	2	4	3	15	1	2	1	10	2	1	5	0
TRN-GTT3-1	0	1	0	1	0	0	0	0	6	1	0	1	0	1	0	0	1	0	1	0	1	0	2	0	0	2	1	0	0	0	1	0	0	0	0	0	0	0	0	0	0	0	0	0	1	0	0	0	0
NBPF15	549	465	541	441	479	578	542	598	504	949	741	754	700	860	397	586	846	555	538	564	619	566	927	555	439	481	644	905	660	575	623	496	611	119	264	243	113	177	395	894	679	432	627	864	591	740	148	173	165
LOC105371211	16	13	16	9	6	10	10	13	25	16	25	13	13	21	7	12	6	6	7	22	22	10	21	6	15	7	9	18	12	18	16	10	7	9	3	7	8	6	10	8	20	7	15	17	4	22	8	6	6
RNVU1-2A	5	4	2	1	5	1	0	5	1	6	2	5	3	4	0	2	6	1	5	1	1	5	3	1	1	4	10	14	13	7	7	10	12	1252	3493	3206	804	1634	2	7	11	8	2	6	15	12	418	5365	400
LOC105379574	1022	618	654	169	268	375	227	277	46	315	176	552	99	574	1150	220	1725	166	193	79	231	498	482	230	111	55	130	186	231	122	97	83	135	2216	7877	7196	1876	3352	121	91	139	123	98	70	386	153	613	8803	935
TRN-GTT2-8	2	2	0	1	0	0	0	1	11	3	0	0	0	2	0	4	0	0	1	1	5	2	0	2	0	1	0	2	1	0	1	0	2	0	0	0	0	0	0	0	0	1	0	0	1	2	0	0	0
PPIAL4F	1	1	0	1	1	2	2	1	1	1	1	1	2	1	1	1	1	0	1	2	1	0	3	0	1	1	2	1	0	0	2	1	1	1	3	2	4	1	1	1	2	1	1	4	1	2	0	3	1
LINC01632	27	70	55	39	76	50	31	46	14	43	20	60	68	150	26	94	30	63	38	91	31	42	79	102	57	31	34	36	30	20	18	32	50	8	5	11	7	7	8	26	9	18	43	27	42	8	1	37	5
LOC105371215	4	7	10	4	13	4	7	5	2	6	1	7	12	16	2	13	2	8	8	11	4	9	13	9	5	3	5	8	4	3	3	4	5	1	0	0	1	1	1	3	1	2	5	3	7	2	1	2	0
KMT2CP1	3	4	6	3	5	1	6	5	2	10	2	5	9	6	3	7	6	4	4	4	6	5	10	3	2	4	3	5	3	0	4	6	5	6	10	10	7	8	2	3	6	4	3	3	6	3	6	11	6
DRD5P2	3	15	11	6	11	8	6	7	2	1	5	16	12	28	7	11	8	15	3	14	4	7	15	10	2	2	1	2	3	1	2	2	8	0	0	0	4	0	2	3	2	1	7	6	4	1	0	5	0
LSP1P5	104	113	100	65	71	103	96	109	79	92	109	124	118	194	97	133	129	95	81	113	107	122	153	143	73	68	59	112	84	101	77	68	96	16	10	15	6	10	74	115	88	61	100	124	119	73	15	16	16
LOC105371216	13	10	11	6	4	1	27	7	2	10	12	5	12	16	9	12	16	10	3	16	17	15	12	6	4	4	5	11	8	29	12	8	7	3	5	8	4	8	15	20	8	5	7	14	8	9	4	6	9
LOC105371217	8	7	3	5	4	7	16	3	4	5	6	6	8	6	1	5	10	10	2	8	10	10	7	2	3	2	2	1	2	13	2	5	3	1	1	1	2	1	1	4	6	2	3	16	3	3	2	2	1
LOC107985528	3	2	2	1	0	2	5	3	0	2	2	4	6	4	0	3	1	2	6	3	5	2	3	1	4	1	0	1	1	3	1	0	0	0	0	0	2	1	0	2	1	1	0	1	1	1	2	0	0
SRGAP2B	2126	2134	2305	2112	2429	1743	1612	1905	769	2724	2097	3450	2327	4402	1433	2645	2397	2117	1414	2273	1888	1907	3198	2391	2131	1928	1509	2079	1716	1100	1260	1532	1631	539	1149	1282	521	777	1468	1520	1181	1155	1885	1243	2108	1244	369	1341	509
LOC107985595	162	135	154	148	92	115	100	133	74	243	204	187	137	267	92	163	143	121	99	101	147	117	223	122	113	109	117	192	156	90	124	141	141	39	88	95	46	65	142	150	115	55	168	101	107	101	37	65	45
FAM72D	54	63	54	53	46	76	30	50	16	82	70	112	47	76	33	57	60	47	39	41	63	61	76	52	50	44	36	58	49	28	46	44	44	8	31	35	17	20	33	32	35	15	54	45	57	29	10	21	13
TRN-GTT10-1	2	0	0	0	0	0	1	1	1	1	0	1	1	1	0	1	1	2	1	1	1	0	1	0	1	0	1	0	0	1	1	1	2	0	0	1	0	0	0	0	1	1	2	1	1	0	0	0	0
LOC101929805	40	44	33	32	30	26	32	40	8	29	39	57	61	65	33	34	43	52	43	49	31	43	47	9	33	15	22	33	19	34	16	19	40	2	15	9	32	11	18	40	51	12	41	48	17	28	3	7	13
TRNAV-CAC	0	3	0	2	3	3	2	3	0	1	2	0	3	3	0	0	1	1	1	8	4	3	3	0	1	0	4	2	0	1	0	1	1	0	0	0	0	2	0	3	2	2	4	2	0	3	0	0	0
LINC01145	139	161	137	136	179	137	127	145	69	164	163	231	182	285	126	162	173	195	128	226	135	179	202	136	132	105	92	156	120	89	78	88	144	18	47	51	31	34	81	123	102	78	127	170	118	79	21	66	36
LOC100996740	76	74	98	95	113	65	48	54	46	75	58	109	87	117	60	50	90	84	84	100	58	80	119	106	60	67	62	95	57	29	37	49	65	5	17	26	9	13	50	61	50	48	59	69	70	32	10	21	8
PPIAL4D	1	0	0	1	0	0	1	1	1	1	1	0	1	2	1	0	0	0	0	1	0	0	1	0	1	0	2	1	1	1	1	0	0	2	5	5	5	3	1	1	1	2	0	1	1	1	1	7	2
RNVU1-14	28	23	36	16	33	24	10	26	4	60	16	32	16	22	18	34	44	29	130	5	49	21	38	30	40	36	24	48	27	17	30	17	38	2	4	16	2	3	24	15	59	1	19	14	63	12	2	5	0
TRN-GTT2-7	0	0	1	0	2	0	0	3	10	4	0	1	0	3	0	2	0	1	19	2	5	2	0	0	2	0	0	1	0	0	0	0	0	0	0	0	0	0	0	2	5	1	1	0	2	0	0	0	0
NBPF20	494	397	474	514	514	545	517	509	412	843	692	710	622	655	477	527	777	591	380	419	579	495	929	471	474	444	508	730	482	528	421	539	474	106	171	183	73	104	419	778	366	375	445	681	491	557	84	147	110
LOC105371288	30	27	30	28	24	14	32	20	16	24	29	28	28	48	20	32	39	26	17	43	39	26	24	10	24	12	21	21	22	24	9	18	20	8	1	6	2	7	19	29	9	13	27	38	16	21	5	8	4
TRQ-CTG3-1	0	0	1	0	1	0	1	1	2	1	1	0	0	1	0	1	0	0	1	2	1	1	0	0	0	0	0	0	0	2	0	0	1	1	0	0	0	0	0	0	1	0	0	1	1	0	0	0	0
TRN-GTT9-1	2	2	1	2	1	2	1	1	2	0	0	0	1	4	1	0	3	4	3	1	0	2	3	0	2	3	1	0	0	0	0	1	0	0	0	0	0	0	3	1	4	0	0	0	1	0	0	0	0
NBPF25P	238	172	219	193	169	188	244	217	410	450	263	269	266	343	203	219	314	246	229	275	221	190	416	218	282	188	234	314	217	193	202	210	191	95	143	162	60	70	186	370	183	213	229	228	242	209	65	94	80
GPR89A	398	387	512	528	458	329	425	409	675	782	357	468	407	715	378	544	485	470	481	328	465	387	910	663	484	504	431	602	382	292	371	460	459	174	169	164	91	87	426	507	324	302	371	302	689	356	50	201	69
PDZK1	75	114	100	92	72	60	112	82	243	191	105	75	120	189	89	116	84	110	105	86	135	81	202	96	98	88	121	131	90	140	66	115	110	81	51	41	30	34	97	151	87	74	110	100	105	124	26	64	36
CD160	31	38	31	50	43	34	55	39	55	88	59	32	42	101	38	51	31	44	90	43	53	36	107	35	59	38	48	63	44	37	33	39	40	20	26	22	6	18	47	57	49	38	68	47	45	47	12	21	16
RNF115	1193	1248	1596	1817	1591	1314	1320	1264	1072	2345	1358	1853	1223	2384	1359	1827	1304	1447	2305	1215	1321	1370	4035	1990	1889	1644	1544	1983	1397	1014	1147	1799	1403	342	596	568	208	335	1384	1509	1335	1003	1422	1136	1815	1116	189	878	276
POLR3C	476	463	648	685	490	458	511	488	256	751	490	694	395	713	481	577	570	517	683	386	434	467	1195	650	640	570	509	604	451	323	414	610	423	126	342	329	129	171	479	465	414	392	423	365	798	399	78	382	139
NUDT17	112	123	171	140	140	123	119	98	92	185	131	158	112	197	99	112	121	128	129	98	133	160	208	112	128	99	118	120	97	84	77	115	98	40	69	81	26	38	101	115	95	118	143	113	149	94	21	63	28
PIAS3	333	289	369	419	303	298	293	298	221	495	358	423	310	475	271	283	399	319	340	259	365	334	558	314	354	339	380	407	320	263	273	355	271	64	229	255	82	160	301	329	288	323	306	367	377	305	82	225	136
MIR6736	1	1	2	1	1	2	2	1	0	2	0	3	2	1	3	1	1	1	2	0	3	1	4	0	0	2	1	0	2	1	2	3	0	0	0	0	0	0	0	0	0	2	1	0	1	1	0	0	0
ANKRD35	221	180	218	205	200	202	150	189	91	299	261	271	253	224	215	201	273	210	193	120	159	220	373	236	234	254	213	221	172	143	118	179	176	18	36	70	22	33	178	254	158	135	159	232	368	164	23	45	24
LOC107985593	0	0	2	0	1	0	0	1	5	0	0	1	0	3	1	0	0	1	0	0	0	0	0	0	0	0	0	0	0	1	0	1	0	1	0	0	1	1	0	1	1	1	4	0	1	2	0	0	1
ITGA10	42	39	67	42	41	46	50	62	119	117	65	69	54	140	43	52	66	52	224	81	99	52	123	58	64	29	45	73	61	35	49	41	56	32	24	25	21	36	19	37	87	64	109	43	24	43	14	43	31
PEX11B	443	531	702	694	750	412	546	429	255	735	304	730	331	936	469	753	445	518	432	430	522	534	1020	871	686	753	505	805	486	238	403	670	495	54	200	207	25	62	547	428	335	261	335	314	922	306	35	222	74
GNRHR2	248	249	308	338	306	216	213	234	148	409	234	366	239	366	250	316	247	236	305	195	246	270	581	358	297	352	298	378	270	155	217	315	288	36	124	139	37	74	269	285	218	224	220	225	381	226	35	119	51
RBM8A	1253	1326	1440	1521	1304	1202	1005	1173	671	2235	1187	1833	1232	1855	1214	1436	1205	1286	1699	899	1221	1255	2917	1739	1433	1711	1492	1865	1438	807	1208	1617	1491	395	1191	1013	477	551	1307	1401	1172	1214	1140	1009	1747	1254	219	1077	481
LIX1L-AS1	104	91	124	124	130	114	81	101	40	195	102	204	123	141	106	119	106	108	170	83	110	139	259	181	144	174	149	168	141	83	112	147	149	10	15	28	9	14	121	137	120	114	102	86	199	114	12	32	11
LIX1L	577	508	519	618	429	425	392	443	243	887	587	682	660	626	511	505	582	460	466	249	450	509	806	552	507	593	659	652	507	440	461	632	573	100	332	308	131	172	404	473	414	502	641	516	587	468	88	269	136
POLR3GL	226	167	312	270	238	257	163	188	91	308	204	371	204	240	192	217	248	235	246	115	197	266	390	376	218	363	271	276	223	159	179	296	182	29	114	123	53	39	235	263	210	217	194	178	442	175	22	94	43
ANKRD34A	293	323	336	404	352	248	374	383	263	382	277	399	309	534	250	455	207	372	196	514	463	360	395	239	292	232	230	500	380	259	255	326	371	110	163	237	31	126	330	235	342	215	328	357	278	305	85	384	109
TXNIP	3271	1560	3636	3652	1345	2512	1506	1426	679	6476	3781	2778	3894	2632	1759	1617	2598	1604	4288	566	1288	1643	9635	2120	3969	3082	4560	1609	3912	1163	2544	4218	1377	258	2564	1902	910	1271	1770	4193	2895	4187	2345	1913	2940	1306	376	1070	619
HJV	2	1	1	3	2	4	1	1	3	9	2	1	0	3	3	2	4	6	0	2	3	6	14	1	1	0	3	2	5	2	5	4	0	0	1	2	2	0	1	7	4	11	4	6	1	3	0	4	3
TRE-CTC1-1	0	0	0	1	0	0	0	0	2	0	0	0	0	0	0	0	0	0	0	0	0	0	0	0	0	0	0	0	0	0	0	0	0	0	0	0	0	0	0	1	0	0	0	1	0	0	0	0	0
TRG-TCC2-1	0	0	0	1	1	0	0	0	2	0	0	0	1	0	0	0	0	0	0	0	0	0	1	0	0	0	0	1	0	0	0	0	0	0	0	0	0	0	0	0	0	1	0	0	0	1	0	0	0
TRH-GTG1-1	0	0	0	0	0	0	0	1	0	0	0	0	0	0	0	0	0	0	0	0	0	0	0	1	0	0	0	0	0	0	0	0	0	0	0	0	0	0	0	0	0	0	0	0	0	0	0	1	0
TRK-CTT2-1	0	0	0	0	0	0	0	0	0	0	0	0	0	0	0	0	0	0	0	0	0	0	0	0	0	0	0	0	0	0	0	0	0	0	0	0	0	0	0	0	0	0	0	0	0	0	0	0	0
RNVU1-6	1	7	3	2	6	5	2	0	3	6	3	4	3	1	2	1	2	1	25	1	12	1	2	9	7	2	5	3	7	1	1	3	3	0	1	1	0	0	4	0	9	1	0	3	2	1	0	1	0
LINC01719	37	36	53	38	51	26	31	25	35	58	22	26	32	55	26	53	37	32	49	39	48	30	60	30	24	58	47	59	33	23	33	39	38	7	7	12	6	4	43	93	41	22	34	19	34	37	2	5	4
NBPF10	800	707	914	798	558	1103	662	816	631	2155	1292	1556	1275	868	915	789	1057	663	982	466	818	1000	1536	1049	884	870	1212	1118	1190	827	816	1062	947	137	369	369	187	212	833	1727	842	995	1110	975	923	883	157	184	189
NOTCH2NLA	523	437	569	513	343	502	387	439	286	1120	743	832	727	603	641	563	614	421	596	191	359	489	1143	663	714	612	763	704	595	433	431	622	687	96	230	254	145	154	534	1147	436	440	648	473	669	432	70	179	96
LOC105371254	8	10	15	9	6	3	2	6	7	23	7	12	6	5	12	7	14	5	11	2	4	7	24	5	9	10	19	14	11	6	8	13	13	0	5	12	8	2	12	7	7	10	9	6	8	13	2	5	2
NUDT4P2	303	363	418	593	461	248	395	344	374	613	236	445	383	572	575	529	295	540	610	327	378	391	1292	567	603	403	403	442	312	203	292	520	320	172	284	219	131	118	427	388	545	166	310	274	488	270	71	665	140
SEC22B4P	1031	708	784	496	431	414	449	396	177	612	372	1121	219	945	1996	528	1327	335	354	245	432	704	978	448	351	319	500	629	556	325	371	459	379	65	216	129	81	96	453	484	366	406	262	279	695	384	42	132	57
PPIAL4H	12	7	9	8	3	5	8	7	7	23	15	6	0	7	8	10	6	2	3	5	5	5	24	2	5	4	15	6	4	12	12	8	10	5	4	7	8	7	4	8	17	7	8	12	4	22	3	7	3
TRN-GTT24-1	3	1	1	3	2	0	2	0	26	18	0	2	3	4	1	2	3	2	3	1	13	0	5	1	1	1	4	3	1	0	1	0	4	2	0	0	1	0	4	2	1	0	2	3	2	2	0	0	0
LOC112268274	10	4	7	6	7	7	6	6	12	9	5	10	10	9	8	3	2	3	14	0	12	7	7	10	9	10	4	8	5	5	5	5	15	1	4	1	3	2	4	6	6	2	8	8	9	6	3	5	0
LOC100996756	53	51	68	52	60	59	35	55	21	107	75	75	34	81	56	83	50	57	127	9	42	78	167	103	76	65	74	89	76	15	47	68	53	3	56	61	14	12	61	60	61	15	48	38	86	47	14	29	16
LOC105371235	4	4	4	4	4	7	6	6	5	7	5	4	8	10	7	8	3	6	7	5	8	3	11	7	5	8	4	5	7	3	4	6	3	3	3	3	2	3	11	4	5	2	5	4	6	3	1	4	2
LOC105371233	1	0	2	0	0	1	0	2	1	1	1	1	1	1	1	0	0	0	0	1	1	2	1	0	2	1	0	0	0	1	0	0	1	0	1	0	2	1	0	1	0	0	0	4	1	0	1	0	0
HYDIN2	1415	962	1438	1401	893	1720	1264	1443	1541	2924	1870	2165	2117	1698	1655	1530	2476	1593	1144	1326	1581	1930	2534	966	1458	824	1788	1582	1852	1364	1537	1353	1123	365	827	933	523	508	991	2109	2046	1993	1933	2674	1656	2282	377	392	535
NBPF12	1446	915	1927	1181	1415	1515	1024	1573	1458	3341	1612	1672	1445	2132	1234	1122	2583	1356	1000	999	1506	1409	2892	1108	1565	923	1997	2276	1545	1033	1501	1246	1024	227	379	592	230	239	804	1875	1302	1527	1831	2056	1567	1373	204	256	217
LOC728989	37	20	35	18	18	35	22	25	21	35	32	25	32	35	19	24	39	27	22	34	30	23	32	19	23	15	26	23	32	17	24	13	11	15	23	41	7	10	18	27	30	27	16	32	17	17	10	26	12
[truncated: 35,692 more rows]
[truncated: 28 more columns]

## Sheet: S5-3_human_DEscore
gene_id	Direction	a.value	m.value	p.value	q.value	DE_score
TTR	up	9.53121	2.11546	2.13502e-07	0.000447062	2.85324
CHI3L1	up	9.67086	2.41615	7.66558e-07	0.00107009	2.65624
FCGBP	up	9.79552	1.58581	1.97989e-06	0.00213212	2.51093
SLC13A4	up	7.26618	1.43039	3.35086e-08	9.71517e-05	2.39526
CHI3L2	up	8.08265	3.13367	2.77262e-07	0.000503919	2.35477
MTRNR2L1	up	9.70933	4.88829	4.64202e-06	0.0036412	2.32623
TBC1D8	up	8.84952	0.359731	2.74977e-06	0.00280112	2.19894
PCDH11X	up	8.97784	1.47479	7.24833e-06	0.00479292	2.06373
PPM1K-DT	up	4.75505	1.41934	4.96178e-10	3.74029e-06	1.87477
CNTNAP3B	up	9.19168	0.620435	6.18404e-05	0.0228512	1.73253
LERFS	up	6.06901	1.24546	4.21853e-07	0.000662503	1.68126
CNTNAP3P2	up	8.79909	0.488042	5.66715e-05	0.0218137	1.66916
CEMIP	up	9.06648	0.55387	0.000101261	0.0307794	1.62067
VAT1L	up	9.015	0.624626	0.000101162	0.0307794	1.6111
PDK1	up	9.00835	0.38065	0.000113577	0.0321379	1.58959
SCN9A	up	8.73739	0.512263	0.000104356	0.0309707	1.5533
PRLR	up	8.44944	1.11773	8.8918e-05	0.0286445	1.52517
RNA18SN1	up	16.902	0.943684	0.0118021	0.373109	1.49785
XXYLT1	up	8.06163	0.177819	7.0414e-05	0.0245738	1.48704
SOD2	up	12.5824	0.58181	0.00265404	0.186629	1.47421
RAB3B	up	11.1727	0.654012	0.00144568	0.132577	1.43555
TFRC	up	10.8726	0.311046	0.00122828	0.124449	1.42995
DHRS2	up	5.16428	2.09879	3.74018e-07	0.000612919	1.41961
BEND5	up	7.92368	0.240496	9.29337e-05	0.0287245	1.41754
SPP1	up	12.6139	0.957639	0.00355458	0.212764	1.40525
FRAS1	up	9.43909	0.537369	0.00049021	0.075658	1.40119
RNA18SN5	up	17.3909	0.792981	0.0179987	0.437176	1.39587
RIMS3	up	10.5566	0.58198	0.00119098	0.121938	1.39276
MYO1B	up	8.8308	0.343685	0.000296928	0.0579871	1.39174
SPOCD1	up	5.35968	2.15356	1.00388e-06	0.00130473	1.38042
HPR	up	7.07041	1.38096	5.55063e-05	0.0217926	1.32423
AMOTL1	up	10.1961	0.295767	0.00137059	0.130123	1.31482
SCG2	up	11.2068	0.481914	0.00264795	0.186629	1.30685
MINAR1	up	7.46021	0.393626	0.000110485	0.0317883	1.30426
WASH8P	up	8.16638	0.412013	0.000257821	0.0522448	1.30299
XKR7	up	6.98172	0.426121	5.76725e-05	0.0219569	1.30125
HS3ST2	up	8.08816	1.29338	0.000241072	0.0502791	1.30018
IGFBP3	up	8.1044	0.633805	0.000247092	0.050891	1.2991
CUX2	up	7.41851	0.945667	0.000124162	0.0341591	1.27984
TGFBI	up	6.91458	1.26008	6.30042e-05	0.0229214	1.2761
PLXNC1	up	10.3171	0.288048	0.00180823	0.153581	1.27526
CNTNAP3	up	8.76701	0.281898	0.000560088	0.0811934	1.27317
CXCL10	up	4.75474	2.99172	5.11959e-07	0.00077185	1.26746
LINC01164	up	4.8319	2.58961	6.73327e-07	0.000976091	1.26604
HILPDA	up	7.51897	0.94604	0.000157316	0.0395292	1.26426
LDHA	up	11.5491	0.334181	0.00398214	0.2257	1.2559
DNAH14	up	9.15719	0.301045	0.000878331	0.103131	1.25315
NXNL2	up	5.31387	0.816694	3.26475e-06	0.00302225	1.25065
VSTM2A	up	10.5552	0.364665	0.00237721	0.177425	1.24962
ZNF33B	up	9.471	0.280712	0.00115635	0.12059	1.24784
PTPRT	up	10.7424	0.565056	0.002742	0.189283	1.24281
SLC16A6	up	6.94875	0.386773	8.98577e-05	0.0287019	1.23581
PVR	up	9.35685	0.196713	0.00116762	0.12059	1.23019
ARHGAP36	up	7.27752	1.52232	0.000148256	0.0382734	1.22903
ETS2	up	10.505	0.278941	0.00259402	0.185449	1.22542
TDP1	up	7.949	0.226194	0.000338061	0.0618536	1.22452
MEF2C	up	11.4468	0.528199	0.00439102	0.235309	1.22226
C2CD4D-AS1	up	7.35385	0.4365	0.000181473	0.0422215	1.21437
GPRIN3	up	10.4296	0.347455	0.00263087	0.186629	1.2133
SEC24D	up	7.55412	0.481841	0.000241451	0.0502791	1.20843
CD163	up	7.25197	1.3614	0.000167686	0.0410405	1.20729
RNA28SN3	up	18.5356	0.592083	0.0388292	0.555418	1.20522
RNA45SN5	up	19.5751	0.505123	0.0463541	0.58335	1.20518
CAMK2D	up	11.4061	0.412724	0.00476806	0.243889	1.19924
TACR3	up	5.67884	1.42854	1.33456e-05	0.00716503	1.19552
NRSN1	up	9.16157	0.654215	0.00124356	0.125323	1.19184
C4orf54	up	3.54508	3.35419	5.5867e-09	1.91426e-05	1.18989
KCNH7	up	7.99741	0.624838	0.000457313	0.0741215	1.18589
TRIM14	up	8.85766	0.254629	0.00108138	0.116376	1.17404
RNU5E-1	up	5.20866	2.16347	5.44261e-06	0.0040223	1.17381
GRIK3	up	8.87849	0.62388	0.00114963	0.120363	1.16642
SLC17A6	up	5.8773	1.85927	2.65788e-05	0.0123677	1.16516
SYTL2	up	9.88022	0.56981	0.00239576	0.178295	1.16422
FZD3	up	11.4842	0.229562	0.00585355	0.271792	1.16148
ZNF470	up	9.5328	0.175833	0.00193709	0.160112	1.16058
RIMS2	up	11.4453	0.252623	0.00624325	0.280805	1.14286
FAM184A	up	10.0001	0.164931	0.00293577	0.195113	1.13938
CALB2	up	8.12724	0.658089	0.000744038	0.0950634	1.13007
HECW1	up	9.54918	0.44944	0.00231604	0.175627	1.12943
ARHGAP18	up	8.49014	0.304063	0.00112748	0.118372	1.11554
RELN	up	11.3081	0.476542	0.00670394	0.290765	1.11271
VGF	up	9.35126	0.580738	0.0022545	0.173064	1.10963
KCNG1	up	7.92454	0.588611	0.000716465	0.0942011	1.1058
TCAF2	up	6.17778	0.658008	7.93112e-05	0.0265023	1.10261
NTNG1	up	8.3845	0.606458	0.00111622	0.117984	1.10242
PENK	up	6.06404	0.842929	6.62482e-05	0.0235562	1.10111
RNA18SN3	up	15.635	1.04251	0.029249	0.514506	1.09959
CEP295	up	10.3524	0.127619	0.00443048	0.236051	1.09824
GLRA3	up	8.96139	0.662243	0.00190751	0.159415	1.08983
NUDT10	up	7.29945	0.596112	0.000415412	0.070212	1.08891
CPLX3	up	6.32791	1.1927	0.000114965	0.0321379	1.08728
FRA10AC1	up	9.21231	0.268546	0.00239833	0.178295	1.08112
TIMP1	up	7.86421	0.733376	0.000856663	0.101536	1.06975
SYNDIG1L	up	6.13779	0.752974	0.000103537	0.0309707	1.06394
LL0XNC01-250H12.3	up	7.2865	0.29758	0.000501346	0.0759871	1.06059
DIRAS3	up	6.13071	0.753495	0.00010637	0.0313218	1.05948
HEYL	up	6.21735	0.811463	0.000127021	0.0346924	1.05492
MFGE8	up	8.20166	0.41311	0.00133253	0.12878	1.04879
MEPE	up	4.92208	1.79035	1.02048e-05	0.0061456	1.04518
ZNF37BP	up	10.6912	0.152248	0.00683642	0.292476	1.04508
VEGFA	up	9.69761	0.53515	0.0040333	0.226556	1.04301
TMEM272	up	6.70321	0.587163	0.000283266	0.0558983	1.04226
DLX6-AS1	up	7.797	0.499959	0.000966228	0.107428	1.04192
GAS7	up	13.2344	0.144423	0.0189918	0.442684	1.03828
SLC2A12	up	8.64192	0.266919	0.00206533	0.167048	1.03536
TUBB	up	11.8971	0.236968	0.0123392	0.378646	1.03033
ABCA4	up	4.86419	1.01291	1.03685e-05	0.0061456	1.03007
ANKRD50	up	10.2807	0.199129	0.00599722	0.273989	1.02933
NR2F2	up	8.27899	0.538408	0.00163356	0.144193	1.02673
NPTX2	up	10.7434	0.638783	0.00771545	0.307078	1.02495
EFNA5	up	7.35651	0.632254	0.000697759	0.0935916	1.02492
RPGRIP1L	up	10.0354	0.165122	0.0055749	0.26411	1.01783
SLC6A20	up	5.58427	1.08843	6.03145e-05	0.0227331	1.01596
SAA1	up	2.89011	3.76649	1.08694e-09	5.85255e-06	1.01429
GDPD5	up	7.4184	0.356546	0.000832427	0.100884	1.00906
JCAD	up	9.52426	0.421631	0.00451775	0.237819	1.0023
PCDH17	up	11.5644	0.199297	0.0123405	0.378646	1.00023
THBS1	up	8.75771	0.567628	0.00285021	0.193214	0.995383
GALNTL6	up	6.48553	0.771138	0.000323967	0.0607494	0.989148
SLC25A27	up	9.78592	0.167844	0.00568002	0.26694	0.987635
NEGR1	up	11.9119	0.303092	0.0149	0.40607	0.9874
ZNF41	up	8.78934	0.136755	0.00306786	0.197939	0.98665
ANGPTL4	up	8.28382	0.676928	0.00220189	0.170878	0.97957
KCNK3	up	6.29082	0.617234	0.000278683	0.0555759	0.974897
AKAP12	up	11.702	0.243353	0.0149648	0.406199	0.968232
INHBA	up	8.02296	0.658462	0.00192665	0.159599	0.967398
CCDC184	up	8.06818	0.36126	0.00202013	0.164451	0.965839
ZNF711	up	9.93708	0.204513	0.00693659	0.294893	0.96492
IGHM	up	2.80675	3.92204	1.52026e-09	7.16252e-06	0.962982
FBXL2	up	9.70654	0.250481	0.00621893	0.28038	0.962026
DCBLD1	up	7.87655	0.418341	0.00180175	0.153581	0.958737
LINC00680	up	7.30097	0.216367	0.0010936	0.116925	0.953754
IPCEF1	up	8.59983	0.762475	0.0033365	0.206836	0.950105
CDH4	up	9.62959	0.282623	0.00649292	0.286563	0.945887
JAK3	up	7.47532	0.298707	0.00138831	0.131289	0.943978
N4BP2L1	up	9.23743	0.202947	0.00524125	0.256889	0.943739
CHAF1B	up	6.54103	0.392103	0.000513544	0.0771155	0.941081
LRRK1	up	9.13548	0.230473	0.00503154	0.25098	0.939978
ACOT1	up	7.44419	0.405083	0.00140993	0.131864	0.937557
FSTL4	up	7.01638	0.625167	0.000921223	0.105218	0.936826
CXXC4	up	8.63397	0.285745	0.0037416	0.219323	0.934938
PMEPA1	up	9.81748	0.256185	0.00764788	0.306934	0.933981
EDEM1	up	9.50133	0.164382	0.00648803	0.286563	0.932736
NUDT4B	up	8.86808	0.280075	0.00447083	0.236994	0.931203
PEG10	up	12.976	0.284307	0.0268144	0.49795	0.928687
BMS1P23	up	9.02495	0.215184	0.00507267	0.252568	0.926517
XKR4	up	11.1296	0.280156	0.0145037	0.403074	0.925599
RXFP1	up	6.61601	1.00013	0.000637397	0.08982	0.925586
ERV3-1	up	8.59569	0.216176	0.00385872	0.221368	0.925404
GLRA2	up	6.76874	0.676007	0.000770349	0.0962606	0.924279
SLC16A3	up	6.33164	0.940401	0.000462944	0.0741475	0.920896
SDK2	up	9.04111	0.335269	0.00535634	0.259827	0.918714
FBXL21P	up	4.47254	1.17327	1.31418e-05	0.00716503	0.918239
ARSG	up	8.20626	0.156397	0.00308833	0.1983	0.916183
MAGED4B	up	9.60437	0.258963	0.00750482	0.304744	0.916152
ZNF334	up	8.90549	0.240067	0.00508126	0.252662	0.913239
PPEF1	up	6.31863	0.772466	0.000493524	0.075658	0.911187
SLC8A3	up	9.39118	0.231331	0.00696795	0.295336	0.908271
CYP1B1	up	8.12886	0.551464	0.0030722	0.197939	0.907801
LINC02700	up	7.40137	0.482927	0.00167975	0.146894	0.906918
FGF12	up	11.0898	0.357038	0.0155768	0.412494	0.906581
CLIP1	up	11.6824	0.132932	0.0195754	0.446027	0.904765
TYMP	up	6.96607	0.688322	0.00112065	0.117984	0.903531
SORCS1	up	8.13387	0.504171	0.00317442	0.201088	0.903257
SMARCD3	up	10.3695	0.225057	0.011768	0.373109	0.901839
LOXL1	up	4.1682	0.869906	6.53291e-06	0.00446237	0.900593
WIPI1	up	7.48245	0.216025	0.00189631	0.158831	0.90016
KCNH5	up	8.27281	0.580995	0.00359571	0.213984	0.899777
IGHA1	up	2.30048	4.52758	2.86753e-11	1.0808e-06	0.898475
PPM1L	up	10.9714	0.281623	0.0155362	0.412494	0.897008
SLAMF8	up	6.37136	0.227777	0.000621661	0.0887539	0.891573
ADM	up	6.90293	0.917526	0.0011814	0.12133	0.887753
NOM1	up	8.89404	0.115899	0.00590408	0.273044	0.886083
CNTN5	up	8.9696	0.606298	0.0062392	0.280805	0.884442
TMEM233	up	5.00383	1.01162	7.22321e-05	0.02475	0.883242
CEP83	up	9.72936	0.120792	0.00954713	0.340114	0.883037
MYO9A	up	12.1797	0.113565	0.025593	0.490145	0.880609
UQCC6	up	7.23247	0.192101	0.00174416	0.150433	0.879509
ARPP21	up	11.2833	0.278186	0.0194372	0.445624	0.874043
MRAP2	up	7.96731	0.491783	0.00344261	0.209955	0.871089
BLTP3A	up	9.39947	0.126761	0.00860536	0.323052	0.870482
TMEM196	up	6.42683	0.580401	0.00079707	0.0978578	0.869699
HRH1	up	7.62441	0.455613	0.0026509	0.186629	0.869376
MLIP	up	8.32308	0.577657	0.00453845	0.238035	0.868131
H1-2	up	9.45853	0.328482	0.00900036	0.329672	0.867989
GRID2	up	9.12588	0.230957	0.00766747	0.307017	0.864191
TAGLN	up	8.3356	0.416113	0.00478706	0.243889	0.860925
CLOCK	up	11.2573	0.124386	0.020719	0.45585	0.857802
FAM110C	up	7.54691	0.278348	0.00270263	0.187876	0.857116
SMIM38	up	6.68628	0.448022	0.00122242	0.12419	0.853366
LTBP2	up	7.69168	0.332815	0.00313587	0.199652	0.852735
ZNF280B	up	8.3845	0.221863	0.00526343	0.257307	0.850914
UTP25	up	9.28578	0.171369	0.00916263	0.332765	0.84802
CBLN4	up	7.77206	0.843362	0.00349178	0.210574	0.846188
KBTBD12	up	8.12257	0.228368	0.00464328	0.241393	0.842296
FAM163A	up	4.10057	1.84874	1.176e-05	0.00671585	0.840455
PDPR	up	10.3985	0.228376	0.016322	0.42178	0.837877
TSC1	up	11.1861	0.105077	0.0223309	0.469168	0.835656
CHSY1	up	9.16028	0.159889	0.00930322	0.334598	0.833193
CNTNAP3C	up	7.1044	0.256951	0.00217318	0.169584	0.832902
TSPAN9	up	7.22167	0.387057	0.0024267	0.179343	0.832438
CA12	up	6.78004	0.561763	0.00160098	0.141881	0.831457
DCN	up	9.29708	0.41905	0.0102377	0.351324	0.829036
COCH	up	6.74682	0.570457	0.0016036	0.141881	0.826848
LOC105372733	up	6.0743	0.366339	0.000739348	0.0950634	0.826576
FMN1	up	9.52668	0.28967	0.0116591	0.372408	0.826539
C11orf96	up	7.09464	0.523051	0.00227471	0.17426	0.825477
FADS3	up	8.96205	0.235779	0.00876272	0.325395	0.824536
CDH13	up	9.67076	0.387925	0.0127621	0.382309	0.822681
NUDT4P2	up	8.7009	0.27706	0.00765482	0.306934	0.821887
SAMHD1	up	9.94931	0.20358	0.0147512	0.404783	0.81952
DCX	up	8.55988	0.276263	0.00721346	0.300423	0.817596
MEF2C-AS2	up	7.04913	0.582605	0.00231218	0.175627	0.817578
FGFBP2	up	3.72255	1.99274	4.44662e-06	0.0036412	0.816635
LINC00869	up	8.01585	0.21879	0.00510025	0.252671	0.81599
TUBB6	up	8.24032	0.298566	0.00596959	0.273723	0.815308
MAGED4	up	9.50138	0.238016	0.0124357	0.379525	0.812282
KCTD10	up	9.7747	0.13216	0.0142192	0.400551	0.811381
ZFP92	up	7.80986	0.232445	0.0045375	0.238035	0.8112
PLXNA2	up	11.4222	0.187139	0.0270833	0.500006	0.810774
LONRF2	up	13.2408	0.221427	0.0458561	0.581158	0.807785
KLF8	up	7.56275	0.332223	0.00386786	0.221556	0.806968
PWP2	up	8.33978	0.297108	0.0067098	0.290765	0.806937
NUCB2	up	9.22451	0.144769	0.0111466	0.364373	0.806933
SLC5A5	up	4.20138	1.77331	2.56655e-05	0.012092	0.80459
HECTD2	up	9.97482	0.203009	0.0161323	0.420286	0.804291
PTPRR	up	9.08186	0.393262	0.0105299	0.354042	0.803784
GRIP2	up	8.73917	0.191759	0.00879626	0.326319	0.802168
MRAS	up	11.4088	0.145934	0.0280539	0.504873	0.801877
RTL5	up	9.27894	0.178471	0.0118354	0.373109	0.801141
BMPR2	up	12.7426	0.169073	0.041836	0.569589	0.799297
NEU3	up	8.89478	0.141321	0.00982836	0.344523	0.798163
EPHA3	up	7.44948	0.364204	0.00378065	0.220544	0.797284
ZNF155	up	7.46646	0.138073	0.0038419	0.221368	0.796929
IFI30	up	6.29067	1.09532	0.00124807	0.125442	0.79631
SERPINA3	up	10.7545	0.950117	0.022952	0.474677	0.796117
SLC25A19	up	6.68464	0.324509	0.00196044	0.161687	0.793058
LOC107984035	up	8.88909	0.335789	0.0101012	0.348648	0.792898
NAMPT	up	10.5826	0.392104	0.0218655	0.464039	0.792825
COA1	up	10.2914	0.106583	0.0197795	0.44728	0.790118
DENND3	up	9.55643	0.234059	0.0143912	0.40189	0.790044
RAP2A	up	11.8012	0.149875	0.0334445	0.531656	0.789869
GDA	up	12.2022	0.398929	0.0376212	0.552314	0.789574
XYLB	up	8.1731	0.193612	0.00673984	0.290765	0.789074
HCN3	up	6.39704	0.343225	0.00150915	0.136501	0.787903
NPR3	up	5.78646	0.449019	0.000717541	0.0942011	0.78714
RNF5P1	up	4.40498	0.916408	5.67177e-05	0.0218137	0.785187
LOC441455	up	5.89455	0.401533	0.000851158	0.101536	0.784291
PKNOX2	up	8.38757	0.316167	0.00797113	0.312633	0.78391
CFH	up	7.96615	0.506991	0.00607092	0.275685	0.783839
RRAGD	up	10.911	0.143547	0.0259761	0.492264	0.78176
NTSR1	up	4.70994	1.06372	0.000122667	0.033996	0.779739
BAIAP3	up	11.3362	0.301647	0.0305642	0.519448	0.777443
FNDC9	up	7.4775	0.370907	0.00445609	0.236556	0.776909
SUSD1	up	8.99564	0.287057	0.0118986	0.373657	0.774353
TPGS2	up	10.3744	0.128548	0.0221099	0.467122	0.774191
PDXDC1	up	10.8654	0.122268	0.0265219	0.49795	0.773903
ARL4C	up	9.18227	0.26684	0.0131366	0.38834	0.773688
ANKRD12	up	12.1572	0.104983	0.0400763	0.559725	0.771379
FXYD6	up	10.8267	0.390199	0.0265899	0.49795	0.770473
DRICH1	up	5.27457	0.523006	0.000436418	0.0724627	0.759727
AMER1	up	8.08048	0.153052	0.00774081	0.307438	0.757957
GAD2	up	10.2983	0.421402	0.0234969	0.479233	0.755968
CDKL5	up	12.233	0.196345	0.0436245	0.574651	0.755918
DEPP1	up	8.41376	0.61921	0.00962199	0.341011	0.755876
LOC105375844	up	6.45532	0.344205	0.00208925	0.16826	0.755851
OTOGL	up	7.36631	0.499152	0.00479912	0.244107	0.754052
TSPAN2	up	5.74666	0.477164	0.000928743	0.105756	0.753371
PLBD2	up	9.85298	0.171216	0.0199313	0.449292	0.753264
FAXC	up	10.4557	0.277852	0.0254383	0.489981	0.751855
LHX6	up	7.71418	0.387534	0.00634447	0.283329	0.750842
SLC9B2	up	9.56251	0.159572	0.0178617	0.436875	0.750304
KRT17	up	4.18773	2.12444	5.06442e-05	0.0200929	0.750078
GTF3C1	up	11.6085	0.0964236	0.0378353	0.552314	0.748213
KCNH7-AS1	up	5.47745	0.653074	0.000686575	0.0928368	0.745633
CACNA1G	up	7.51309	0.610668	0.0056951	0.267315	0.745484
FAM13B	up	11.329	0.118219	0.0352073	0.54274	0.745423
NSG1	up	9.34522	0.332874	0.0166961	0.423315	0.744589
FAM88B	up	6.56938	0.366112	0.00259066	0.185449	0.743479
RSU1P2	up	3.70178	1.86937	1.24813e-05	0.00702137	0.743417
TLN2	up	12.1342	0.159384	0.0451214	0.579357	0.741479
ZDBF2	up	11.392	0.197621	0.036543	0.546786	0.741415
NANS	up	7.86063	0.228756	0.00749434	0.304744	0.74087
TMEM200C	up	8.46113	0.186549	0.0108442	0.358848	0.74082
CPNE5	up	8.33309	0.479261	0.0100835	0.348648	0.740621
RTL6	up	10.6986	0.120036	0.0293862	0.514506	0.739931
PCP4L1	up	7.81883	0.504247	0.00734058	0.302114	0.739782
LOC105377567	up	7.92312	0.394706	0.00791719	0.311165	0.73878
ZDHHC8BP	up	7.12531	0.459376	0.00442889	0.236051	0.738522
HERPUD2-AS1	up	7.77724	0.163986	0.00724747	0.300842	0.737488
HRNR	up	8.94134	0.475377	0.0143207	0.401137	0.737232
LOC105372703	up	6.39983	0.390418	0.00232966	0.175966	0.735591
RGS4	up	10.9517	0.51853	0.0327335	0.527924	0.735106
STC1	up	5.00064	0.796668	0.000357124	0.0644594	0.734687
EXO5	up	6.86524	0.228638	0.00368255	0.216804	0.733686
OGN	up	7.25269	0.518745	0.00510155	0.252671	0.733085
NOS1	up	9.82153	0.256664	0.0219979	0.466062	0.731815
ASS1	up	8.74543	0.320951	0.0135521	0.393609	0.729475
WWP1	up	10.0378	0.121513	0.0244432	0.482479	0.728117
NIM1K	up	8.41166	0.139017	0.0114394	0.36828	0.727522
S100B	down	12.1426	-0.480594	0.000292913	0.057501	-1.94836
PREX2	down	12.183	-0.257969	0.000720467	0.0942011	-1.73883
ALDH1A1	down	10.0204	-0.529543	0.000227454	0.0488866	-1.6427
FAM239A	down	7.28578	-1.29786	1.10182e-05	0.00638904	-1.59332
SEPTIN2	down	12.3105	-0.230645	0.00142405	0.13198	-1.59227
CTSH	down	9.55882	-0.511236	0.0002174	0.0473643	-1.57147
HSPA1A	down	13.1032	-1.01002	0.00270952	0.187876	-1.53239
ABCB1	down	9.42975	-0.418642	0.000334428	0.0614874	-1.46997
ZFYVE16	down	12.0635	-0.220778	0.00223721	0.172391	-1.45152
MXRA7	down	10.9611	-0.244628	0.001358	0.129712	-1.42055
TRIL	down	10.6909	-0.399682	0.00119652	0.121938	-1.41039
LOC389834	down	8.61746	-0.813782	0.000241197	0.0502791	-1.3908
LOC105377762	down	3.98482	-1.31739	4.34487e-09	1.69489e-05	-1.37981
HSPA1B	down	13.0495	-0.889931	0.00538216	0.259942	-1.34869
DTX4	down	9.98962	-0.257253	0.00144482	0.132577	-1.27652
AQP1	down	11.7944	-0.526247	0.00412227	0.229361	-1.27575
ADD3	down	13.0607	-0.223652	0.007464	0.304744	-1.26541
C2orf88	down	9.49805	-0.314861	0.00116345	0.12059	-1.25047
PAQR8	down	11.4622	-0.279666	0.00402481	0.226417	-1.24362
CDK2AP1	down	10.4111	-0.280978	0.00229068	0.174783	-1.23926
DAAM2	down	12.8267	-0.332083	0.00801822	0.313176	-1.22367
DNAJB1	down	11.3245	-0.892286	0.0043108	0.234118	-1.21271
LOC105370148	down	5.55647	-2.64375	1.04353e-05	0.0061456	-1.19285
CCDC163	down	6.82595	-0.697515	0.000110001	0.0317883	-1.18596
CST3	down	13.5083	-0.291271	0.0118932	0.373657	-1.18585
TRNL2	down	7.98058	-0.955717	0.000472771	0.0745116	-1.17811
TPPP3	down	10.2457	-0.48666	0.00328416	0.205962	-1.14636
CRYL1	down	9.48678	-0.256085	0.00208652	0.16826	-1.14093
PBLD	down	7.53123	-0.270266	0.000375433	0.0655113	-1.14067
PRKG1	down	9.35671	-0.232036	0.00211654	0.168791	-1.12181
KLF4	down	6.91424	-0.762258	0.000206765	0.0463879	-1.11925
BAALC	down	12.2942	-0.186193	0.0103442	0.352345	-1.10902
CLK1	down	11.3234	-0.196316	0.00686933	0.292887	-1.10886
SCRG1	down	9.5494	-0.293609	0.00259789	0.185449	-1.10808
NTM	down	11.1171	-0.170212	0.00733654	0.302114	-1.07335
ZFAND2A-DT	down	6.49552	-0.408875	0.000181401	0.0422215	-1.06231
LOC101929819	down	5.90092	-0.664035	7.02788e-05	0.0245738	-1.06227
CRISPLD1	down	8.34376	-0.449594	0.00149264	0.135564	-1.04984
VCAN	down	12.9131	-0.266779	0.0164891	0.423039	-1.04817
USPL1	down	9.42543	-0.273367	0.00332845	0.206836	-1.04741
CDC42EP4	down	10.5256	-0.242747	0.00638178	0.284321	-1.0423
LOC112268317	down	5.6884	-1.03901	6.33511e-05	0.0229214	-1.03153
PYGM	down	9.05029	-0.394777	0.00304386	0.197124	-1.0191
DUSP1	down	9.82831	-0.575913	0.00503412	0.25098	-1.01531
ZSWIM6	down	10.4966	-0.152469	0.00738505	0.303522	-1.00926
GATM	down	11.7642	-0.209932	0.0132847	0.389963	-1.00121
PRDX6	down	10.9284	-0.233215	0.00942729	0.337855	-1.00048
AMOT	down	11.2314	-0.214209	0.0109432	0.359668	-0.996643
RBP1	down	8.19155	-0.311116	0.00196606	0.161797	-0.985877
CCDC80	down	8.58553	-0.441119	0.00270564	0.187876	-0.983283
FAM66B	down	8.48072	-0.380002	0.00259692	0.185449	-0.977266
MAP7	down	12.2244	-0.17463	0.0183938	0.439619	-0.963642
RNU6-2	down	5.85898	-1.15858	0.000168924	0.0410768	-0.957357
OGFRL1	down	13.4839	-0.26494	0.0280941	0.504873	-0.954052
TRNS2	down	7.46785	-0.857478	0.00129133	0.127413	-0.953344
PADI2	down	11.8096	-0.325496	0.0174566	0.431446	-0.94171
HIBCH	down	9.25537	-0.246045	0.00540989	0.259984	-0.939973
SERPINH1	down	8.88682	-1.19443	0.00434261	0.234495	-0.938309
KAZALD1	down	5.82255	-0.465266	0.000201323	0.0454375	-0.931639
SNX18	down	9.97527	-0.158719	0.00841395	0.321633	-0.931194
TNC	down	10.8392	-0.490727	0.0125963	0.381432	-0.930292
SNORC	down	8.73064	-0.387096	0.00413191	0.229361	-0.929253
QKI	down	14.2729	-0.222221	0.0395733	0.557592	-0.914974
PFKFB2	down	11.0296	-0.291886	0.0148044	0.404783	-0.912444
FAM239B	down	7.30861	-1.00804	0.00148181	0.134906	-0.912284
C4A	down	10.8837	-0.486317	0.0140243	0.398202	-0.911365
SLC7A2	down	9.49768	-0.278489	0.0074956	0.304744	-0.905642
MOBP	down	13.8243	-0.373556	0.0370899	0.549945	-0.902934
ITGB5	down	9.46778	-0.219328	0.00754206	0.304744	-0.901492
ACSS1	down	10.0653	-0.252187	0.0104014	0.352345	-0.898318
PMP2	down	13.132	-0.22715	0.0317878	0.523652	-0.896091
CIPC	down	11.8233	-0.106958	0.021802	0.463823	-0.891077
SPHK2	down	9.33519	-0.271407	0.00767465	0.307017	-0.884994
PMP22	down	10.5622	-0.384925	0.0144667	0.403005	-0.876716
HBEGF	down	7.59797	-0.473058	0.0024762	0.180873	-0.876101
PAQR6	down	11.5648	-0.332625	0.0214859	0.462199	-0.874053
FOXN2	down	10.3249	-0.241508	0.0133032	0.390101	-0.872979
PELI2	down	9.33499	-0.207051	0.0085158	0.322381	-0.866075
FUT8	down	10.9857	-0.165674	0.0185188	0.440373	-0.860361
ANGPT1	down	8.52489	-0.489204	0.00547361	0.261871	-0.859605
LOC105376781	down	5.94928	-0.543556	0.000473047	0.0745116	-0.858084
SASH1	down	12.0061	-0.134882	0.0266419	0.49795	-0.858014
LOC101927999	down	5.90249	-0.868154	0.000459392	0.0741215	-0.853968
CD38	down	8.73564	-0.38107	0.0067302	0.290765	-0.847175
TRK-CTT2-2	down	5.87108	-1.66216	0.000476435	0.0745116	-0.844978
PRKD1	down	9.25714	-0.17691	0.00927522	0.334453	-0.843055
RASGRP3	down	9.78913	-0.356946	0.0122299	0.378646	-0.84144
DHRS4-AS1	down	7.74997	-0.2845	0.00354997	0.212764	-0.841153
TRY-GTA3-1	down	3.21984	-3.53919	3.28822e-07	0.000563347	-0.834839
BAMBI	down	7.46835	-0.426468	0.00298473	0.195839	-0.83333
LINC03013	down	8.22092	-0.525878	0.00531686	0.258912	-0.831653
ZNF514	down	9.66503	-0.197156	0.01246	0.37996	-0.826684
LLGL1	down	10.7918	-0.256921	0.020501	0.454503	-0.822917
ROCK1P1	down	6.99782	-0.298926	0.00216687	0.169584	-0.819846
RIN2	down	10.4353	-0.139802	0.0181582	0.437176	-0.819212
MIOS-DT	down	6.10748	-0.379593	0.000837731	0.101186	-0.81709
CSRP1	down	12.4253	-0.24139	0.035999	0.545071	-0.815441
GOLIM4	down	10.8519	-0.225289	0.0222336	0.469062	-0.810448
ADGRA3	down	10.5686	-0.241777	0.020249	0.451868	-0.807633
CCDC121	down	7.12691	-0.366316	0.00271663	0.187876	-0.805318
GPRC5B	down	13.036	-0.223093	0.0440402	0.57508	-0.805215
INTS13	down	8.7013	-0.237051	0.00845827	0.322347	-0.80509
FMNL2	down	12.9771	-0.172916	0.0440587	0.57508	-0.801326
TRAF3IP2-AS1	down	8.8056	-0.159273	0.00918468	0.332865	-0.801255
SFPQ	down	12.4089	-0.0953496	0.0379986	0.552314	-0.80108
SH3BGR	down	7.03337	-0.361127	0.0026029	0.185456	-0.799695
FRS2	down	10.7717	-0.1224	0.023001	0.474677	-0.797
GPR37L1	down	11.1867	-0.213268	0.0267587	0.49795	-0.795944
CDK6	down	10.3828	-0.182881	0.0204334	0.454095	-0.790885
GREM1	down	9.00317	-0.572317	0.0109205	0.359668	-0.790041
LYPLAL1	down	10.1645	-0.11377	0.0188399	0.442684	-0.789553
PSAT1	down	10.782	-0.230974	0.0240512	0.481345	-0.788359
TTC28-AS1	down	8.38728	-0.114466	0.00779742	0.308387	-0.787457
ZNF501	down	7.20325	-0.276897	0.00333188	0.206836	-0.786452
MAGEC3	down	5.9071	-0.670106	0.000850628	0.101536	-0.786185
ZNF680	down	10.3856	-0.137209	0.0210673	0.458818	-0.784894
MEGF10	down	10.9863	-0.220574	0.026709	0.49795	-0.781412
CAPN3	down	10.0998	-0.350347	0.0191738	0.444726	-0.780795
C4B	down	10.8858	-0.44209	0.0262081	0.494152	-0.777972
ZFAND3	down	10.2001	-0.0850771	0.020313	0.452761	-0.77744
LOC100233156	down	6.14302	-0.76186	0.00123613	0.124909	-0.777116
AGPAT4	down	11.1859	-0.127704	0.0295903	0.514506	-0.773773
TCP11L2	down	9.53413	-0.250384	0.0158792	0.416785	-0.769815
FZD10-AS1	down	4.53219	-0.739389	9.29768e-05	0.0287245	-0.769787
TRY-GTA5-5	down	4.20696	-1.94917	4.21089e-05	0.0176347	-0.768061
INSIG1	down	10.5309	-0.252134	0.0243169	0.482271	-0.766832
ST6GALNAC3	down	9.30405	-0.205078	0.0145795	0.403311	-0.765671
CSTF2T	down	9.85116	-0.13799	0.0187894	0.442204	-0.764466
CENPN-AS1	down	5.33996	-0.26337	0.00046427	0.0741475	-0.763976
CYP7B1	down	10.7411	-0.156323	0.0274114	0.500807	-0.757673
DHRS4	down	6.5927	-0.362886	0.00237085	0.177301	-0.757447
CLCN2	down	8.28692	-0.256683	0.00897474	0.329374	-0.754912
EPHB1	down	8.61024	-0.225765	0.0110548	0.362635	-0.751489
SYPL1	down	9.333	-0.269754	0.0163088	0.42178	-0.747824
HS3ST3B1	down	5.56271	-1.03923	0.000775664	0.0962606	-0.745706
ZNF24	down	11.4304	-0.143209	0.036762	0.548061	-0.742686
KLF2	down	6.66238	-0.4515	0.00288685	0.1943	-0.741153
PSRC1	down	9.83427	-0.170995	0.0212527	0.460928	-0.739433
STPG2	down	6.2762	-0.24926	0.00198371	0.162713	-0.73927
ID2-AS1	down	5.8745	-0.467854	0.00127293	0.126179	-0.736886
SCAPER	down	11.0854	-0.0806757	0.0340143	0.535834	-0.736155
UGT8	down	11.6178	-0.394103	0.0402079	0.560861	-0.734928
MTHFD2L	down	8.99652	-0.116979	0.0155745	0.412494	-0.727384
TESK2	down	7.80366	-0.32704	0.00796706	0.312633	-0.725946
SH3GL3	down	11.318	-0.132184	0.0384972	0.554286	-0.724786
METTL24	down	7.0217	-0.179645	0.00451129	0.237811	-0.724497
GAB1	down	11.5318	-0.344279	0.0418567	0.569589	-0.720126
RNF182	down	9.41497	-0.264444	0.0200298	0.449907	-0.717079
GFRA1	down	9.49757	-0.380652	0.0210974	0.458846	-0.714114
NCAPD3	down	10.1311	-0.105889	0.0275726	0.502534	-0.711377
PLPP1	down	9.10204	-0.153223	0.0179946	0.437176	-0.710863
HHATL	down	9.72869	-0.329059	0.0236615	0.479711	-0.710687
COL9A2	down	9.80191	-0.330907	0.0243784	0.482271	-0.710615
CHORDC1	down	10.5177	-0.350262	0.0318251	0.523972	-0.710381
MPP2	down	10.4678	-0.114136	0.0313938	0.521954	-0.709634
FIBIN	down	8.35646	-0.274255	0.0124856	0.380143	-0.708302
UVRAG	down	10.106	-0.0971776	0.028003	0.50461	-0.706463
TANC1	down	11.369	-0.202703	0.0424354	0.571771	-0.706428
TRR-ACG1-2	down	4.72403	-1.89883	0.000299541	0.0581959	-0.704794
YBEY	down	7.79831	-0.232254	0.00916427	0.332765	-0.704399
MFAP3L	down	11.2412	-0.115578	0.0413112	0.564863	-0.704056
PIEZO2	down	9.76996	-0.409446	0.0249453	0.486585	-0.70379
ALG12	down	9.06518	-0.159651	0.0186089	0.441124	-0.701903
IQCK	down	10.0689	-0.202602	0.0283172	0.507322	-0.701536
ASCL1	down	7.45792	-0.325527	0.00756517	0.304744	-0.698982
MOSPD2	down	9.61024	-0.278929	0.0243865	0.482271	-0.695908
CERS1	down	10.3448	-0.138646	0.0338018	0.534182	-0.685912
NES	down	9.47285	-0.248634	0.0245687	0.483814	-0.684038
LINC00498	down	5.9206	-0.752114	0.00217073	0.169584	-0.683705
SELE	down	5.48336	-1.67921	0.00127548	0.126179	-0.68304
JAM3	down	10.65	-0.190797	0.0380353	0.5524	-0.682546
TM4SF18	down	6.84417	-0.388874	0.0053787	0.259942	-0.681824
LOC105377616	down	5.91042	-0.743793	0.0022079	0.170878	-0.680531
PPIL3	down	7.80409	-0.184578	0.0107945	0.358471	-0.68036
ZFAND2A	down	9.09366	-0.421117	0.0213553	0.461527	-0.679904
RFTN2	down	10.3043	-0.232333	0.0343759	0.537619	-0.679693
CPAMD8	down	7.92343	-0.663795	0.0119352	0.373939	-0.67614
SRPX	down	7.22559	-0.393902	0.00756785	0.304744	-0.675589
SDC4	down	9.98471	-0.219099	0.0316858	0.523652	-0.673435
A2ML1	down	7.73929	-0.259169	0.0109353	0.359668	-0.672393
GLIPR1L2	down	6.58041	-0.311348	0.00465867	0.241859	-0.671444
C21orf91	down	10.1061	-0.279557	0.0335297	0.532114	-0.670881
COL11A2	down	8.0623	-0.310189	0.0134461	0.392562	-0.67025
SNX22	down	9.75053	-0.177871	0.0296897	0.514506	-0.669186
ACTRT3	down	5.79576	-1.02264	0.00214931	0.169122	-0.669035
NXT2	down	7.31653	-0.272734	0.00847398	0.322381	-0.668871
LINC00639	down	8.89914	-0.414259	0.0211415	0.459276	-0.66625
RSRP1	down	10.5234	-0.138829	0.0399069	0.559365	-0.664128
MSANTD4	down	10.3104	-0.103993	0.0374168	0.552314	-0.663016
ANKAR	down	8.89869	-0.122069	0.0217631	0.463823	-0.661208
HES1	down	7.77863	-0.301649	0.0121538	0.378007	-0.660231
KIF13A	down	10.8841	-0.162982	0.045499	0.580683	-0.66002
THAP9	down	8.15624	-0.190996	0.0152254	0.409024	-0.659006
CPM	down	9.00708	-0.305643	0.0231756	0.475797	-0.658739
ANTXR1	down	10.9374	-0.293566	0.0470911	0.585618	-0.656026
IL17D	down	10.1732	-0.182537	0.037146	0.550126	-0.655186
C2CD6	down	7.61504	-0.224034	0.0114379	0.36828	-0.654274
LIX1	down	9.87679	-0.307578	0.0340774	0.535841	-0.651737
TRNP	down	10.3365	-0.327955	0.0399851	0.55937	-0.65135
AQP6	down	5.51306	-0.456901	0.00180748	0.153581	-0.651169
ELOVL5	down	10.5716	-0.17851	0.0434564	0.574651	-0.649672
MOCS1	down	9.52744	-0.198703	0.0303305	0.517747	-0.649081
DMBT1	down	5.75215	-0.649358	0.00246597	0.180827	-0.648678
DDIT3	down	8.47793	-0.226588	0.019246	0.445304	-0.648247
EPC1	down	9.80753	-0.0908637	0.0340627	0.535834	-0.647004
SLC44A2	down	10.5593	-0.135606	0.0440796	0.57508	-0.645928
RNASE1	down	10.5157	-0.348364	0.0436688	0.574651	-0.645058
HSPB8	down	10.5906	-0.259516	0.0448795	0.578238	-0.644204
PMAIP1	down	5.02578	-0.843221	0.000987278	0.108913	-0.644145
MKNK2	down	9.49919	-0.26471	0.0313488	0.521954	-0.640937
ZBED5	down	9.63145	-0.117018	0.0330748	0.528902	-0.640291
GABPA	down	9.48405	-0.134709	0.031296	0.521948	-0.640169
ADAL	down	8.11234	-0.146771	0.0167738	0.424025	-0.640063
GRAMD2B	down	10.5882	-0.216577	0.0470247	0.585618	-0.634364
GYS2	down	7.76804	-0.339611	0.0144139	0.402127	-0.633775
MITD1	down	7.77927	-0.140231	0.0146374	0.404175	-0.63245
ABCG2	down	9.67228	-0.208037	0.0354839	0.544615	-0.62989
AKAP17A	down	8.96401	-0.148912	0.0268585	0.498191	-0.629728
SPX	down	8.66089	-0.33143	0.0237039	0.479711	-0.628145
SSPN	down	9.6347	-0.255357	0.0355805	0.544646	-0.626798
PI16	down	7.25184	-0.474264	0.0111658	0.364373	-0.624213
CWF19L2	down	9.64618	-0.130809	0.0362866	0.545899	-0.623889
SS18	down	10.3638	-0.106511	0.0462471	0.582773	-0.623635
SOX18	down	4.94161	-0.711278	0.00110045	0.117149	-0.622248
PHKG1	down	8.23122	-0.19347	0.0201768	0.451058	-0.620687
NT5DC1	down	9.8263	-0.203063	0.0393955	0.557098	-0.620408
GLIDR	down	7.38177	-0.200488	0.0126085	0.381432	-0.619027
SMOX	down	9.32296	-0.191854	0.0332712	0.530243	-0.617582
CLK4	down	9.70866	-0.0986153	0.0390623	0.556213	-0.61419
CHST6	down	9.6236	-0.24897	0.0381324	0.552464	-0.613037
DNAJB4	down	10.3503	-0.206856	0.0489585	0.593138	-0.611239
PACC1	down	9.00854	-0.241621	0.0306881	0.520244	-0.609714
AGPAT4-IT1	down	7.5318	-0.325963	0.0147836	0.404783	-0.609508
GATD1	down	10.3357	-0.13244	0.0493712	0.593701	-0.608632
PRKG1-AS1	down	5.44565	-0.341946	0.00252308	0.183294	-0.608485
FTCDNL1	down	9.95785	-0.131633	0.0442493	0.575742	-0.606557
NUP160	down	9.32551	-0.116751	0.0356043	0.544646	-0.605457
ATP6V0E2-AS1	down	7.46788	-0.185616	0.0148804	0.405829	-0.603031
KLK6	down	9.02138	-0.534257	0.0325472	0.526722	-0.600326
FAM157B	down	6.13985	-0.342011	0.00566354	0.26683	-0.600128
LOC107984440	down	7.7081	-0.626193	0.0174791	0.43172	-0.599961
SNORD97	down	6.67597	-0.496007	0.0092613	0.334356	-0.594718
INPP1	down	9.25879	-0.153915	0.036942	0.548985	-0.594235
SMIM22	down	4.82512	-0.526506	0.0012682	0.126179	-0.593304
PLEKHG1	down	9.38119	-0.194171	0.0389691	0.55582	-0.592782
SOX21-AS1	down	7.07345	-0.236463	0.0126149	0.381432	-0.59122
USP40	down	9.84371	-0.138503	0.0461365	0.582621	-0.591209
WASHC1	down	9.23563	-0.210127	0.037765	0.552314	-0.588704
FAM225A	down	6.23401	-0.383964	0.00681585	0.29226	-0.588308
AKR7A2	down	9.67605	-0.161139	0.0443156	0.575767	-0.588199
DOCK4-AS1	down	8.50039	-0.193075	0.0280757	0.504873	-0.587935
LIX1L	down	8.8567	-0.134119	0.0331779	0.529438	-0.585423
SLFN11	down	8.16313	-0.258118	0.0246802	0.484474	-0.583465
C2orf49	down	9.44586	-0.105307	0.0420093	0.570584	-0.583276
EMCN	down	6.97211	-0.289533	0.0125628	0.381432	-0.582654
ABHD5	down	8.97117	-0.142916	0.0353995	0.544588	-0.58215
TARP	down	4.91013	-0.571381	0.00165132	0.144744	-0.581027
LOC105378842	down	5.07984	-0.374451	0.00212718	0.168791	-0.579542
CMTM5	down	8.29898	-0.374983	0.0271376	0.500016	-0.578584
PAMR1	down	9.17367	-0.223916	0.0391306	0.556555	-0.578191
HEBP1	down	7.49222	-0.151519	0.0179563	0.437176	-0.578116
COL28A1	down	7.99009	-0.273443	0.0236188	0.479711	-0.577059
IER5	down	8.55949	-0.399402	0.0308061	0.520244	-0.576895
SLC9A9	down	9.25135	-0.182542	0.0407196	0.562157	-0.576205
TRMT10A	down	6.86244	-0.226806	0.0123036	0.378646	-0.575508
DAAM2-AS1	down	8.43085	-0.31486	0.0307694	0.520244	-0.56788
SLC25A41	down	5.9793	-0.407372	0.00651389	0.287152	-0.567275
LOC105375483	down	5.69202	-0.543134	0.00496985	0.248926	-0.566415
TMIE	down	6.57672	-0.25698	0.0108047	0.358471	-0.565895
COL18A1	down	9.28837	-0.232829	0.0437002	0.574651	-0.565873
P2RY2	down	6.05656	-0.453362	0.00711541	0.298214	-0.565181
LINC00609	down	7.31739	-0.453025	0.0177868	0.435798	-0.564988
LOC100288069	down	6.46551	-0.21547	0.0100405	0.34845	-0.564536
KHDC4	down	9.31317	-0.0944075	0.0445709	0.577491	-0.563893
TRIM59	down	8.40781	-0.430111	0.0313622	0.521954	-0.563126
LOC102723872	down	6.53499	-0.381391	0.0108922	0.359668	-0.561007
SERTAD4	down	7.14948	-0.367205	0.0165421	0.423114	-0.560991
PBX3	down	7.60008	-0.231887	0.0215179	0.462199	-0.560611
SGK2	down	7.82279	-0.37444	0.024245	0.481971	-0.560226
DAO	down	5.87624	-0.698372	0.00630583	0.281937	-0.560192
MASP1	down	8.99168	-0.27992	0.0404812	0.561773	-0.560131
LPAR4	down	7.27516	-0.397676	0.0181451	0.437176	-0.558708
HPSE2	down	6.79992	-0.465569	0.0135625	0.393609	-0.557229
CKMT2-AS1	down	7.27078	-0.176361	0.0183017	0.438531	-0.55715
ITIH5	down	8.5639	-0.236921	0.0347689	0.540176	-0.557139
LOC102724289	down	7.61789	-0.374528	0.0223015	0.469168	-0.556781
SLC25A13	down	8.64489	-0.271257	0.0360475	0.545108	-0.556686
HSPB2	down	5.84698	-0.249702	0.00641134	0.284629	-0.555318
FAM239C	down	5.24852	-1.06107	0.00342888	0.209525	-0.554267
FAM222A	down	8.49598	-0.393431	0.0348247	0.540176	-0.552182
ZNF132	down	8.15261	-0.121276	0.0307928	0.520244	-0.547834
SNORD14C	down	4.80139	-0.933066	0.00204957	0.166174	-0.547585
SDHAP2	down	8.91447	-0.211537	0.0428004	0.573882	-0.545395
LINC01877	down	6.13446	-0.540816	0.00917434	0.33281	-0.543655
TRPV3	down	7.86627	-0.20131	0.0278006	0.503085	-0.542819
LOC101928344	down	6.15849	-0.320638	0.0094874	0.338947	-0.54207
LOC100130207	down	6.48538	-0.234388	0.0122588	0.378646	-0.541843
LINC00472	down	8.86215	-0.174614	0.0429739	0.573984	-0.541308
HSPA1L	down	7.3588	-0.758746	0.0217385	0.463823	-0.540118
IL11RA	down	7.68965	-0.208103	0.0260785	0.493684	-0.539258

## Sheet: S5-4_human_ORA_cluster_top300
term_id	cluster	source	term_name	adjusted_p_value	negative_log10_of_adjusted_p_value	term_size	query_size	intersection_size	effective_domain_size	intersections
GO:0065008	46	GO:BP	regulation of biological quality	1.90186e-07	6.72082	2817	292	73	24795	SCN9A,PRLR,SOD2,RAB3B,TFRC,DHRS2,SPP1,RIMS3,XKR7,CUX2,PLXNC1,PTPRT,MEF2C,CAMK2D,TACR3,KCNH7,GRIK3,SLC17A6,RIMS2,CALB2,ARHGAP18,RELN,VGF,KCNG1,GLRA3,CPLX3,VEGFA,TUBB,ABCA4,NR2F2,EFNA5,SAA1,THBS1,SLC25A27,NEGR1,KCNK3,AKAP12,INHBA,CDH4,FSTL4,XKR4,GLRA2,SLC8A3,CYP1B1,FGF12,KCNH5,SLAMF8,ADM,HRH1,GRID2,CLOCK,UTP25,TSC1,DCN,COCH,FMN1,DCX,PLXNA2,SLC5A5,GRIP2,BMPR2,IFI30,RAP2A,HCN3,NPR3,NTSR1,BAIAP3,CDKL5…
GO:0042391	50	GO:BP	regulation of membrane potential	3.22331e-07	6.4917	449	292	25	24795	SCN9A,SOD2,RIMS3,CUX2,MEF2C,CAMK2D,KCNH7,GRIK3,RIMS2,RELN,KCNG1,GLRA3,SLC25A27,KCNK3,GLRA2,SLC8A3,FGF12,KCNH5,GRID2,DCN,HCN3,NTSR1,CACNA1G,RGS4,NOS1
GO:0048731	2	GO:BP	system development	5.37415e-07	6.26969	3839	292	87	24795	CHI3L1,PRLR,SOD2,TFRC,SPP1,FRAS1,AMOTL1,SCG2,MINAR1,CUX2,TGFBI,PLXNC1,CXCL10,LDHA,ETS2,MEF2C,GPRIN3,NRSN1,SLC17A6,FZD3,RIMS2,HECW1,RELN,VGF,NTNG1,PENK,TIMP1,HEYL,MFGE8,MEPE,VEGFA,DLX6-AS1,GAS7,SLC2A12,NR2F2,EFNA5,RPGRIP1L,GDPD5,JCAD,PCDH17,THBS1,NEGR1,ANGPTL4,INHBA,CDH4,LRRK1,FSTL4,RXFP1,SDK2,ARSG,SLC8A3,CYP1B1,FGF12,TYMP,SMARCD3,LOXL1,ADM,CNTN5,MYO9A,GRID2,CLOCK,CBLN4,TSC1,CHSY1,DCN,FMN1,CDH13,S…
GO:0048856	1	GO:BP	anatomical structure development	7.48881e-07	6.12559	5562	292	111	24795	CHI3L1,SCN9A,PRLR,SOD2,TFRC,DHRS2,SPP1,FRAS1,AMOTL1,SCG2,MINAR1,XKR7,IGFBP3,CUX2,TGFBI,PLXNC1,CXCL10,LDHA,ETS2,MEF2C,GPRIN3,SEC24D,NRSN1,SLC17A6,FZD3,RIMS2,HECW1,ARHGAP18,RELN,VGF,NTNG1,PENK,TIMP1,DIRAS3,HEYL,MFGE8,MEPE,VEGFA,DLX6-AS1,GAS7,SLC2A12,TUBB,NR2F2,EFNA5,RPGRIP1L,GDPD5,JCAD,PCDH17,THBS1,SLC25A27,NEGR1,ANGPTL4,KCNK3,INHBA,IGHM,CDH4,JAK3,LRRK1,FSTL4,XKR4,RXFP1,SDK2,ARSG,SLC8A3,CYP1B1,FGF1…
GO:0008150	26	GO:BP	biological_process	7.48881e-07	6.12559	16759	292	243	24795	TTR,CHI3L1,SLC13A4,CHI3L2,TBC1D8,PCDH11X,CNTNAP3B,CEMIP,PDK1,SCN9A,PRLR,XXYLT1,SOD2,RAB3B,TFRC,DHRS2,BEND5,SPP1,FRAS1,RIMS3,MYO1B,SPOCD1,HPR,AMOTL1,SCG2,MINAR1,XKR7,HS3ST2,IGFBP3,CUX2,TGFBI,PLXNC1,CNTNAP3,CXCL10,HILPDA,LDHA,DNAH14,NXNL2,VSTM2A,ZNF33B,PTPRT,SLC16A6,PVR,ARHGAP36,ETS2,TDP1,MEF2C,GPRIN3,SEC24D,CD163,CAMK2D,TACR3,NRSN1,KCNH7,TRIM14,RNU5E-1,GRIK3,SLC17A6,SYTL2,FZD3,ZNF470,RIMS2,FAM184A…
GO:0032501	42	GO:BP	multicellular organismal process	7.48881e-07	6.12559	6582	292	125	24795	CHI3L1,TBC1D8,CEMIP,SCN9A,PRLR,SOD2,TFRC,DHRS2,SPP1,FRAS1,AMOTL1,SCG2,MINAR1,IGFBP3,CUX2,TGFBI,PLXNC1,CXCL10,HILPDA,LDHA,NXNL2,ETS2,MEF2C,GPRIN3,SEC24D,CAMK2D,TACR3,NRSN1,SLC17A6,FZD3,RIMS2,HECW1,RELN,VGF,NTNG1,PENK,GLRA3,CPLX3,TIMP1,HEYL,MFGE8,MEPE,VEGFA,DLX6-AS1,GAS7,SLC2A12,ABCA4,NR2F2,NPTX2,EFNA5,RPGRIP1L,SLC6A20,SAA1,GDPD5,JCAD,PCDH17,THBS1,NEGR1,ANGPTL4,AKAP12,INHBA,IGHM,CDH4,JAK3,LRRK1,FST…
GO:0007154	20	GO:BP	cell communication	8.82366e-07	6.05435	5891	292	115	24795	TTR,CHI3L1,PDK1,SCN9A,PRLR,SOD2,RAB3B,TFRC,SPP1,FRAS1,RIMS3,AMOTL1,SCG2,MINAR1,IGFBP3,CUX2,PLXNC1,CXCL10,HILPDA,PTPRT,ARHGAP36,MEF2C,CAMK2D,TACR3,GRIK3,SLC17A6,FZD3,RIMS2,CALB2,HECW1,ARHGAP18,RELN,VGF,NTNG1,PENK,GLRA3,CPLX3,TIMP1,DIRAS3,HEYL,VEGFA,ABCA4,NR2F2,NPTX2,EFNA5,RPGRIP1L,JCAD,PCDH17,THBS1,NEGR1,KCNK3,AKAP12,INHBA,IGHM,FBXL2,JAK3,LRRK1,FSTL4,CXXC4,PMEPA1,PEG10,RXFP1,GLRA2,SLC8A3,CYP1B1,FG…
GO:0007268	20	GO:BP	chemical synaptic transmission	8.82366e-07	6.05435	758	292	31	24795	RAB3B,RIMS3,CUX2,MEF2C,GRIK3,SLC17A6,RIMS2,CALB2,RELN,VGF,NTNG1,PENK,GLRA3,CPLX3,NPTX2,PCDH17,KCNK3,AKAP12,GLRA2,SLC8A3,FGF12,HRH1,GRID2,CBLN4,NTSR1,BAIAP3,GAD2,CDKL5,CACNA1G,NSG1,RGS4
GO:0098916	20	GO:BP	anterograde trans-synaptic signaling	8.82366e-07	6.05435	758	292	31	24795	RAB3B,RIMS3,CUX2,MEF2C,GRIK3,SLC17A6,RIMS2,CALB2,RELN,VGF,NTNG1,PENK,GLRA3,CPLX3,NPTX2,PCDH17,KCNK3,AKAP12,GLRA2,SLC8A3,FGF12,HRH1,GRID2,CBLN4,NTSR1,BAIAP3,GAD2,CDKL5,CACNA1G,NSG1,RGS4
GO:0007275	3	GO:BP	multicellular organism development	1.13188e-06	5.9462	4470	292	94	24795	CHI3L1,SCN9A,PRLR,SOD2,TFRC,SPP1,FRAS1,AMOTL1,SCG2,MINAR1,CUX2,TGFBI,PLXNC1,CXCL10,LDHA,ETS2,MEF2C,GPRIN3,SEC24D,NRSN1,SLC17A6,FZD3,RIMS2,HECW1,RELN,VGF,NTNG1,PENK,TIMP1,HEYL,MFGE8,MEPE,VEGFA,DLX6-AS1,GAS7,SLC2A12,NR2F2,EFNA5,RPGRIP1L,GDPD5,JCAD,PCDH17,THBS1,NEGR1,ANGPTL4,INHBA,CDH4,JAK3,LRRK1,FSTL4,RXFP1,SDK2,ARSG,SLC8A3,CYP1B1,FGF12,TYMP,SMARCD3,LOXL1,SLAMF8,ADM,CNTN5,MYO9A,GRID2,CLOCK,UTP25,CB…
GO:0023052	39	GO:BP	signaling	1.84921e-06	5.73301	5868	292	113	24795	TTR,CHI3L1,PDK1,PRLR,SOD2,RAB3B,TFRC,SPP1,RIMS3,AMOTL1,SCG2,MINAR1,IGFBP3,CUX2,PLXNC1,CXCL10,HILPDA,PTPRT,ARHGAP36,MEF2C,CAMK2D,TACR3,GRIK3,SLC17A6,FZD3,RIMS2,CALB2,HECW1,ARHGAP18,RELN,VGF,NTNG1,PENK,GLRA3,CPLX3,TIMP1,DIRAS3,HEYL,VEGFA,ABCA4,NR2F2,NPTX2,EFNA5,RPGRIP1L,JCAD,PCDH17,THBS1,NEGR1,KCNK3,AKAP12,INHBA,IGHM,FBXL2,JAK3,LRRK1,FSTL4,CXXC4,PMEPA1,PEG10,RXFP1,GLRA2,SLC8A3,CYP1B1,FGF12,TYMP,SOR…
GO:0022603	38	GO:BP	regulation of anatomical structure morphogenesis	5.47354e-06	5.26173	796	292	30	24795	CHI3L1,TFRC,SPP1,MINAR1,CUX2,PLXNC1,CXCL10,MEF2C,RIMS2,HECW1,ARHGAP18,RELN,NTNG1,VEGFA,EFNA5,JCAD,THBS1,ANGPTL4,CDH4,FSTL4,CYP1B1,ADM,MYO9A,DCN,COCH,PLXNA2,BMPR2,RAP2A,CDKL5,CPNE5
GO:0010646	22	GO:BP	regulation of cell communication	1.18213e-05	4.92734	3373	292	74	24795	CHI3L1,PRLR,SOD2,TFRC,SPP1,RIMS3,SCG2,MINAR1,IGFBP3,CUX2,PTPRT,MEF2C,CAMK2D,GRIK3,RIMS2,CALB2,HECW1,ARHGAP18,RELN,VGF,NTNG1,CPLX3,TIMP1,HEYL,VEGFA,EFNA5,RPGRIP1L,JCAD,PCDH17,THBS1,NEGR1,AKAP12,INHBA,FBXL2,JAK3,LRRK1,FSTL4,PMEPA1,PEG10,GLRA2,SLC8A3,CYP1B1,FGF12,TYMP,ADM,MYO9A,MRAP2,TMEM196,HRH1,GRID2,CLOCK,FAM110C,CBLN4,TSC1,CHSY1,DCN,CDH13,SAMHD1,KCTD10,PTPRR,BMPR2,NEU3,DENND3,RAP2A,RRAGD,NTSR1,B…
GO:0003008	12	GO:BP	system process	1.31785e-05	4.88013	1899	292	50	24795	TBC1D8,CEMIP,SCN9A,SOD2,TFRC,SPP1,CUX2,TGFBI,CXCL10,NXNL2,MEF2C,CAMK2D,TACR3,RIMS2,RELN,PENK,GLRA3,CPLX3,VEGFA,ABCA4,NR2F2,NPTX2,SLC6A20,NEGR1,AKAP12,INHBA,GLRA2,PPEF1,SLC8A3,FGF12,TYMP,IGHA1,ADM,CNTN5,MYO9A,HRH1,MLIP,GRID2,TSC1,COCH,SLC5A5,GRIP2,BMPR2,SERPINA3,NPR3,NTSR1,CACNA1G,RGS4,STC1,NOS1
GO:0008015	13	GO:BP	blood circulation	7.59255e-05	4.11961	490	292	21	24795	TBC1D8,SCN9A,SOD2,CXCL10,CAMK2D,TACR3,VEGFA,NR2F2,AKAP12,SLC8A3,FGF12,ADM,HRH1,GRIP2,BMPR2,NPR3,NTSR1,CACNA1G,RGS4,STC1,NOS1
GO:0034329	19	GO:BP	cell junction assembly	8.01992e-05	4.09583	493	292	21	24795	CUX2,MEF2C,RELN,VEGFA,EFNA5,PCDH17,THBS1,NEGR1,CDH4,SDK2,CNTN5,MYO9A,GRID2,CBLN4,TSC1,FMN1,CDH13,DCX,EPHA3,RAP2A,TLN2
GO:0050804	52	GO:BP	modulation of chemical synaptic transmission	9.20695e-05	4.03588	500	292	21	24795	RIMS3,CUX2,MEF2C,GRIK3,RIMS2,CALB2,RELN,VGF,NTNG1,CPLX3,PCDH17,AKAP12,GLRA2,SLC8A3,HRH1,GRID2,CBLN4,BAIAP3,CDKL5,NSG1,RGS4
GO:0099177	52	GO:BP	regulation of trans-synaptic signaling	9.20695e-05	4.03588	501	292	21	24795	RIMS3,CUX2,MEF2C,GRIK3,RIMS2,CALB2,RELN,VGF,NTNG1,CPLX3,PCDH17,AKAP12,GLRA2,SLC8A3,HRH1,GRID2,CBLN4,BAIAP3,CDKL5,NSG1,RGS4
GO:0036293	5	GO:BP	response to decreased oxygen levels	0.00013988	3.85424	310	292	16	24795	PDK1,SOD2,TFRC,HILPDA,PENK,VEGFA,THBS1,ANGPTL4,KCNK3,INHBA,SLC8A3,ADM,TSC1,GAD2,STC1,NOS1
GO:0051716	57	GO:BP	cellular response to stimulus	0.000151951	3.8183	6662	292	116	24795	TTR,CHI3L1,PDK1,PRLR,SOD2,TFRC,DHRS2,SPP1,AMOTL1,SCG2,MINAR1,IGFBP3,CUX2,PLXNC1,CXCL10,HILPDA,PTPRT,ARHGAP36,TDP1,MEF2C,CAMK2D,TACR3,GRIK3,FZD3,RIMS2,HECW1,ARHGAP18,RELN,VGF,PENK,GLRA3,TIMP1,DIRAS3,HEYL,VEGFA,ABCA4,NR2F2,EFNA5,RPGRIP1L,SAA1,JCAD,THBS1,NEGR1,KCNK3,AKAP12,INHBA,IGHM,FBXL2,IPCEF1,JAK3,CHAF1B,LRRK1,FSTL4,CXXC4,PMEPA1,EDEM1,PEG10,RXFP1,GLRA2,SLC8A3,CYP1B1,FGF12,TYMP,SORCS1,SMARCD3,WIP…
GO:0040012	49	GO:BP	regulation of locomotion	0.000170374	3.7686	1014	292	31	24795	CEMIP,SOD2,AMOTL1,SCG2,IGFBP3,PLXNC1,CXCL10,PTPRT,MEF2C,TACR3,ARHGAP18,RELN,TCAF2,NTNG1,TIMP1,VEGFA,NR2F2,JCAD,THBS1,AKAP12,CYP1B1,SLAMF8,TMEM196,FAM110C,DCN,CDH13,PLXNA2,PTPRR,BMPR2,RAP2A,STC1
GO:0006810	17	GO:BP	transport	0.00018711	3.7279	4231	292	82	24795	SLC13A4,CEMIP,SCN9A,PRLR,RAB3B,TFRC,SPP1,FRAS1,RIMS3,MYO1B,SCG2,XKR7,CXCL10,SLC16A6,MEF2C,SEC24D,CD163,CAMK2D,KCNH7,GRIK3,SLC17A6,SYTL2,RIMS2,RELN,VGF,KCNG1,TCAF2,GLRA3,CPLX3,MFGE8,VEGFA,SLC2A12,TUBB,ABCA4,ANKRD50,EFNA5,SLC6A20,SAA1,PCDH17,THBS1,SLC25A27,NEGR1,KCNK3,INHBA,IPCEF1,EDEM1,PEG10,XKR4,GLRA2,SLC16A3,SLC8A3,FGF12,SORCS1,WIPI1,KCNH5,ADM,CEP83,GRID2,CLOCK,LTBP2,CBLN4,TSC1,CDH13,KCTD10,SLC5…
GO:0034330	29	GO:BP	cell junction organization	0.00018711	3.7279	819	292	27	24795	CUX2,PLXNC1,PTPRT,MEF2C,RELN,NTNG1,VEGFA,TUBB,EFNA5,PCDH17,THBS1,NEGR1,CDH4,SDK2,SLC8A3,CNTN5,MYO9A,GRID2,CBLN4,TSC1,FMN1,CDH13,DCX,EPHA3,RAP2A,CDKL5,TLN2
GO:2000145	33	GO:BP	regulation of cell motility	0.00018711	3.7279	970	292	30	24795	CEMIP,SOD2,AMOTL1,IGFBP3,PLXNC1,CXCL10,PTPRT,MEF2C,TACR3,ARHGAP18,RELN,TCAF2,NTNG1,TIMP1,VEGFA,NR2F2,JCAD,THBS1,AKAP12,CYP1B1,SLAMF8,TMEM196,FAM110C,DCN,CDH13,PLXNA2,PTPRR,BMPR2,RAP2A,STC1
GO:0048812	23	GO:BP	neuron projection morphogenesis	0.000267827	3.57215	643	292	23	24795	SPP1,CUX2,PLXNC1,FZD3,RIMS2,HECW1,RELN,NTNG1,VEGFA,GAS7,EFNA5,NEGR1,CDH4,FSTL4,CNTN5,MYO9A,DCX,PLXNA2,BMPR2,EPHA3,RAP2A,CDKL5,CPNE5
GO:0044057	10	GO:BP	regulation of system process	0.000355411	3.44927	518	292	20	24795	SPP1,CUX2,CAMK2D,TACR3,RIMS2,RELN,NEGR1,INHBA,SLC8A3,FGF12,TYMP,ADM,HRH1,MLIP,BMPR2,NTSR1,CACNA1G,RGS4,STC1,NOS1
GO:0010975	34	GO:BP	regulation of neuron projection development	0.000403103	3.39458	439	292	18	24795	SPP1,MINAR1,CUX2,PLXNC1,HECW1,RELN,NTNG1,VEGFA,EFNA5,NEGR1,CDH4,FSTL4,GRID2,PLXNA2,BMPR2,EPHA3,RAP2A,CDKL5
GO:0048666	34	GO:BP	neuron development	0.000403103	3.39458	1137	292	32	24795	SOD2,SPP1,MINAR1,CUX2,PLXNC1,MEF2C,GPRIN3,FZD3,RIMS2,HECW1,RELN,NTNG1,VEGFA,GAS7,EFNA5,RPGRIP1L,NEGR1,CDH4,FSTL4,ADM,CNTN5,MYO9A,GRID2,DCX,PLXNA2,BMPR2,EPHA3,RAP2A,CDKL5,TSPAN2,LHX6,CPNE5
GO:0048699	34	GO:BP	generation of neurons	0.000403103	3.39458	1478	292	38	24795	SOD2,SPP1,MINAR1,CUX2,PLXNC1,MEF2C,GPRIN3,FZD3,RIMS2,HECW1,RELN,NTNG1,HEYL,VEGFA,GAS7,NR2F2,EFNA5,RPGRIP1L,GDPD5,NEGR1,INHBA,CDH4,FSTL4,SDK2,SMARCD3,ADM,CNTN5,MYO9A,GRID2,DCX,PLXNA2,BMPR2,EPHA3,RAP2A,CDKL5,TSPAN2,LHX6,CPNE5
GO:0035725	45	GO:BP	sodium ion transmembrane transport	0.000403103	3.39458	168	292	11	24795	SLC13A4,SCN9A,CAMK2D,SLC17A6,SLC6A20,SLC8A3,FGF12,SLC5A5,HCN3,SLC9B2,NOS1
GO:0001558	4	GO:BP	regulation of cell growth	0.00125142	2.9026	394	292	16	24795	SPP1,MINAR1,IGFBP3,CAMK2D,RIMS2,VEGFA,EFNA5,INHBA,CDH4,FSTL4,TMEM196,BMPR2,CDKL5,KRT17,CPNE5,RGS4
GO:2000026	53	GO:BP	regulation of multicellular organismal development	0.00143033	2.84456	1348	292	34	24795	CHI3L1,PRLR,SPP1,MINAR1,CUX2,PLXNC1,CXCL10,MEF2C,FZD3,RELN,HEYL,VEGFA,EFNA5,JCAD,THBS1,ANGPTL4,INHBA,CDH4,JAK3,FSTL4,CYP1B1,TYMP,SMARCD3,SLAMF8,ADM,GRID2,UTP25,DCN,PLXNA2,BMPR2,CDKL5,SLC9B2,KRT17,RGS4
GO:0050772	51	GO:BP	positive regulation of axonogenesis	0.00182491	2.73876	77	292	7	24795	PLXNC1,VEGFA,EFNA5,CDH4,PLXNA2,BMPR2,CDKL5
GO:0033993	44	GO:BP	response to lipid	0.00183238	2.73699	862	292	25	24795	SOD2,TFRC,SPP1,CXCL10,MEF2C,TACR3,PENK,HEYL,NR2F2,EFNA5,THBS1,AKAP12,INHBA,PMEPA1,CYP1B1,LOXL1,ADM,CLOCK,SLC5A5,EPHA3,NTSR1,GAD2,STC1,NOS1,ASS1
GO:0016049	36	GO:BP	cell growth	0.00237994	2.62343	471	292	17	24795	SPP1,MINAR1,IGFBP3,CAMK2D,RIMS2,VEGFA,EFNA5,INHBA,CDH4,FSTL4,TMEM196,DCX,BMPR2,CDKL5,KRT17,CPNE5,RGS4
GO:0007155	21	GO:BP	cell adhesion	0.00238158	2.62313	1458	292	35	24795	PCDH11X,CNTNAP3B,PRLR,TFRC,SPP1,TGFBI,PLXNC1,CNTNAP3,PTPRT,PVR,RELN,NTNG1,MFGE8,VEGFA,EFNA5,SAA1,JCAD,PCDH17,THBS1,NEGR1,CDH4,JAK3,SDK2,CYP1B1,SMARCD3,CNTN5,GRID2,TSC1,CNTNAP3C,FMN1,CDH13,PLXNA2,EPHA3,TLN2,ASS1
GO:0071371	31	GO:BP	cellular response to gonadotropin stimulus	0.00238158	2.62313	18	292	4	24795	EFNA5,INHBA,CYP1B1,SLC5A5
GO:0007416	24	GO:BP	synapse assembly	0.0025012	2.60185	256	292	12	24795	CUX2,MEF2C,RELN,EFNA5,PCDH17,NEGR1,SDK2,CNTN5,GRID2,CBLN4,DCX,RAP2A
GO:0036294	47	GO:BP	cellular response to decreased oxygen levels	0.00252525	2.5977	145	292	9	24795	PDK1,HILPDA,VEGFA,KCNK3,INHBA,SLC8A3,TSC1,GAD2,STC1
GO:0031667	25	GO:BP	response to nutrient levels	0.00254013	2.59514	478	292	17	24795	SOD2,TFRC,SPP1,CXCL10,VGF,PENK,INHBA,CYP1B1,WIPI1,ADM,TSC1,CHSY1,BMPR2,RRAGD,GAD2,STC1,ASS1
GO:0006953	18	GO:BP	acute-phase response	0.00287623	2.54118	37	292	5	24795	TFRC,CD163,SAA1,SERPINA3,ASS1
GO:0048588	41	GO:BP	developmental cell growth	0.00287623	2.54118	222	292	11	24795	SPP1,RIMS2,VEGFA,EFNA5,CDH4,FSTL4,DCX,BMPR2,CDKL5,CPNE5,RGS4
GO:0051588	43	GO:BP	regulation of neurotransmitter transport	0.00514666	2.28847	96	292	7	24795	RAB3B,RIMS3,MEF2C,RIMS2,CPLX3,BAIAP3,NOS1
GO:1901136	15	GO:BP	carbohydrate derivative catabolic process	0.00519408	2.28449	241	292	11	24795	CHI3L1,CHI3L2,CEMIP,LDHA,NUDT10,EDEM1,NUDT4B,TYMP,SAMHD1,NEU3,GDA
GO:0003254	14	GO:BP	regulation of membrane depolarization	0.00622573	2.20581	45	292	5	24795	CAMK2D,DCN,HCN3,NTSR1,CACNA1G
GO:0097475	6	GO:BP	motor neuron migration	0.0078961	2.10259	11	292	3	24795	FZD3,RELN,VEGFA
GO:0048662	28	GO:BP	negative regulation of smooth muscle cell proliferation	0.0078961	2.10259	48	292	5	24795	SOD2,IGFBP3,MEF2C,BMPR2,OGN
GO:0071320	56	GO:BP	cellular response to cAMP	0.00896574	2.04741	50	292	5	24795	PENK,CYP1B1,SLC5A5,STC1,ASS1
GO:0007566	7	GO:BP	embryo implantation	0.00941742	2.02607	51	292	5	24795	PRLR,SPP1,TIMP1,VEGFA,STC1
GO:0086003	40	GO:BP	cardiac muscle cell contraction	0.0103913	1.98333	80	292	6	24795	SCN9A,CAMK2D,FGF12,CACNA1G,STC1,NOS1
GO:0001935	8	GO:BP	endothelial cell proliferation	0.0115777	1.93638	150	292	8	24795	SCG2,MEF2C,VEGFA,NR2F2,JCAD,THBS1,CDH13,BMPR2
GO:0001952	9	GO:BP	regulation of cell-matrix adhesion	0.0117673	1.92932	115	292	7	24795	VEGFA,EFNA5,THBS1,TSC1,FMN1,CDH13,EPHA3
GO:0040008	48	GO:BP	regulation of growth	0.014324	1.84394	580	292	17	24795	SPP1,MINAR1,IGFBP3,MEF2C,CAMK2D,RIMS2,VEGFA,EFNA5,INHBA,CDH4,FSTL4,TMEM196,BMPR2,CDKL5,KRT17,CPNE5,RGS4
GO:1903587	11	GO:BP	regulation of blood vessel endothelial cell proliferation involved in sprouting angiogenesis	0.0154277	1.8117	15	292	3	24795	VEGFA,JCAD,THBS1
GO:0043652	37	GO:BP	engulfment of apoptotic cell	0.0204772	1.68873	17	292	3	24795	XKR7,THBS1,XKR4
GO:0071543	16	GO:BP	diphosphoinositol polyphosphate metabolic process	0.0256308	1.59124	5	292	2	24795	NUDT10,NUDT4B
GO:0009306	30	GO:BP	protein secretion	0.0256308	1.59124	361	292	12	24795	RAB3B,SCG2,RIMS2,VGF,CPLX3,EFNA5,SAA1,CLOCK,LTBP2,CBLN4,BAIAP3,SLC9B2
GO:0035592	30	GO:BP	establishment of protein localization to extracellular region	0.0256308	1.59124	363	292	12	24795	RAB3B,SCG2,RIMS2,VGF,CPLX3,EFNA5,SAA1,CLOCK,LTBP2,CBLN4,BAIAP3,SLC9B2
GO:1901906	35	GO:BP	diadenosine pentaphosphate metabolic process	0.0256308	1.59124	5	292	2	24795	NUDT10,NUDT4B
GO:1901907	35	GO:BP	diadenosine pentaphosphate catabolic process	0.0256308	1.59124	5	292	2	24795	NUDT10,NUDT4B
GO:1901908	35	GO:BP	diadenosine hexaphosphate metabolic process	0.0256308	1.59124	5	292	2	24795	NUDT10,NUDT4B
GO:1901909	35	GO:BP	diadenosine hexaphosphate catabolic process	0.0256308	1.59124	5	292	2	24795	NUDT10,NUDT4B
GO:1901910	35	GO:BP	adenosine 5'-(hexahydrogen pentaphosphate) metabolic process	0.0256308	1.59124	5	292	2	24795	NUDT10,NUDT4B
GO:1901911	35	GO:BP	adenosine 5'-(hexahydrogen pentaphosphate) catabolic process	0.0256308	1.59124	5	292	2	24795	NUDT10,NUDT4B
GO:0010038	32	GO:BP	response to metal ion	0.0353029	1.45219	335	292	11	24795	SOD2,TFRC,MEF2C,CAMK2D,PENK,THBS1,KCNK3,GLRA2,CACNA1G,CPNE5,ASS1
GO:1900746	61	GO:BP	regulation of vascular endothelial growth factor signaling pathway	0.0374141	1.42696	23	292	3	24795	VEGFA,JCAD,DCN
GO:0051279	55	GO:BP	regulation of release of sequestered calcium ion into cytosol	0.0392659	1.40598	80	292	5	24795	CEMIP,CXCL10,CAMK2D,NTSR1,NOS1
GO:2000987	62	GO:BP	positive regulation of behavioral fear response	0.0414703	1.38226	7	292	2	24795	MEF2C,PENK
GO:0072577	60	GO:BP	endothelial cell apoptotic process	0.0453581	1.34334	52	292	4	24795	SCG2,THBS1,ANGPTL4,BMPR2
GO:0050927	54	GO:BP	positive regulation of positive chemotaxis	0.0473413	1.32476	26	292	3	24795	SCG2,VEGFA,CDH13
GO:0060836	58	GO:BP	lymphatic endothelial cell differentiation	0.048789	1.31168	8	292	2	24795	NR2F2,BMPR2
GO:0070782	59	GO:BP	phosphatidylserine exposure on apoptotic cell surface	0.048789	1.31168	8	292	2	24795	XKR7,XKR4
GO:0008209	27	GO:BP	androgen metabolic process	0.0495383	1.30506	27	292	3	24795	SPP1,INHBA,ADM

## Sheet: S5-5_human_ORA_cluster_btm300
term_id	cluster	source	term_name	adjusted_p_value	negative_log10_of_adjusted_p_value	term_size	query_size	intersection_size	effective_domain_size	intersections
GO:0008150	3	GO:BP	biological_process	0.00378502	2.42193	16759	277	223	24795	S100B,PREX2,ALDH1A1,SEPTIN2,CTSH,HSPA1A,ABCB1,ZFYVE16,TRIL,HSPA1B,DTX4,AQP1,ADD3,PAQR8,CDK2AP1,DAAM2,DNAJB1,CST3,TPPP3,CRYL1,PBLD,PRKG1,KLF4,CLK1,SCRG1,NTM,CRISPLD1,VCAN,USPL1,CDC42EP4,PYGM,DUSP1,ZSWIM6,GATM,PRDX6,AMOT,RBP1,CCDC80,MAP7,RNU6-2,PADI2,HIBCH,SERPINH1,KAZALD1,SNX18,TNC,SNORC,QKI,PFKFB2,C4A,SLC7A2,MOBP,ITGB5,ACSS1,PMP2,CIPC,SPHK2,PMP22,HBEGF,FOXN2,PELI2,FUT8,ANGPT1,SASH1,CD38,PRKD1,RAS…
GO:0048856	2	GO:BP	anatomical structure development	0.00535578	2.27118	5562	277	95	24795	S100B,PREX2,CTSH,HSPA1A,HSPA1B,AQP1,PAQR8,DAAM2,DNAJB1,CST3,TPPP3,PRKG1,KLF4,SCRG1,NTM,CRISPLD1,VCAN,CDC42EP4,DUSP1,ZSWIM6,AMOT,RBP1,PADI2,SERPINH1,TNC,SNORC,QKI,MOBP,ITGB5,SPHK2,PMP22,HBEGF,FOXN2,FUT8,ANGPT1,SASH1,CD38,PRKD1,BAMBI,LLGL1,RIN2,CSRP1,GPRC5B,FMNL2,FRS2,GPR37L1,CDK6,GREM1,MEGF10,CAPN3,INSIG1,CYP7B1,CLCN2,EPHB1,HS3ST3B1,ZNF24,KLF2,SCAPER,UGT8,SH3GL3,GAB1,GFRA1,COL9A2,TANC1,ASCL1,NES,J…
GO:0042127	10	GO:BP	regulation of cell population proliferation	0.00535578	2.27118	1551	277	38	24795	S100B,CTSH,HSPA1A,HSPA1B,AQP1,PRKG1,KLF4,VCAN,DUSP1,TNC,SPHK2,PMP22,HBEGF,ANGPT1,CD38,PRKD1,BAMBI,FRS2,GPR37L1,CDK6,GREM1,MEGF10,CYP7B1,EPHB1,PLPP1,ASCL1,NES,SRPX,SDC4,HES1,SS18,SOX18,SMIM22,IER5,COL18A1,SGK2,HPSE2,IL11RA
GO:0016477	15	GO:BP	cell migration	0.00535578	2.27118	1446	277	36	24795	CTSH,AQP1,DAAM2,PRKG1,KLF4,VCAN,DUSP1,AMOT,PADI2,TNC,ITGB5,HBEGF,FUT8,ANGPT1,SASH1,PRKD1,BAMBI,RIN2,FMNL2,GREM1,MEGF10,TCP11L2,CYP7B1,EPHB1,GAB1,GFRA1,ASCL1,MOSPD2,SELE,JAM3,SDC4,HES1,DDIT3,SOX18,SMIM22,WASHC1
GO:0008283	9	GO:BP	cell population proliferation	0.00591685	2.22791	1860	277	42	24795	S100B,CTSH,HSPA1A,ABCB1,HSPA1B,AQP1,PRKG1,KLF4,SCRG1,VCAN,USPL1,DUSP1,TNC,SPHK2,PMP22,HBEGF,ANGPT1,CD38,PRKD1,BAMBI,FRS2,GPR37L1,CDK6,GREM1,MEGF10,CYP7B1,EPHB1,PLPP1,ASCL1,NES,SRPX,SDC4,HES1,DDIT3,SS18,SOX18,SMIM22,IER5,COL18A1,SGK2,HPSE2,IL11RA
GO:0009987	9	GO:BP	cellular process	0.00591685	2.22791	16313	277	215	24795	S100B,PREX2,ALDH1A1,SEPTIN2,CTSH,HSPA1A,ABCB1,ZFYVE16,TRIL,HSPA1B,DTX4,AQP1,ADD3,PAQR8,CDK2AP1,DAAM2,DNAJB1,CST3,TPPP3,CRYL1,PBLD,PRKG1,KLF4,CLK1,SCRG1,NTM,VCAN,USPL1,CDC42EP4,PYGM,DUSP1,ZSWIM6,GATM,PRDX6,AMOT,RBP1,CCDC80,MAP7,RNU6-2,PADI2,HIBCH,SERPINH1,KAZALD1,SNX18,TNC,QKI,PFKFB2,C4A,SLC7A2,MOBP,ITGB5,ACSS1,PMP2,CIPC,SPHK2,PMP22,HBEGF,FOXN2,PELI2,FUT8,ANGPT1,SASH1,CD38,PRKD1,RASGRP3,BAMBI,ZNF5…
GO:0051085	5	GO:BP	chaperone cofactor-dependent protein refolding	0.00762929	2.11752	31	277	5	24795	HSPA1A,HSPA1B,DNAJB1,DNAJB4,HSPA1L
GO:0050896	11	GO:BP	response to stimulus	0.00762929	2.11752	7902	277	121	24795	S100B,PREX2,ALDH1A1,SEPTIN2,CTSH,HSPA1A,ABCB1,ZFYVE16,TRIL,HSPA1B,DTX4,AQP1,ADD3,PAQR8,DAAM2,DNAJB1,CST3,PBLD,PRKG1,KLF4,CDC42EP4,DUSP1,GATM,PRDX6,AMOT,RBP1,CCDC80,MAP7,PADI2,SERPINH1,KAZALD1,TNC,PFKFB2,C4A,ITGB5,SPHK2,HBEGF,PELI2,FUT8,ANGPT1,SASH1,CD38,PRKD1,RASGRP3,BAMBI,LLGL1,RIN2,CSRP1,ADGRA3,GPRC5B,SFPQ,FRS2,GPR37L1,CDK6,GREM1,LYPLAL1,CAPN3,C4B,TCP11L2,INSIG1,CYP7B1,CLCN2,EPHB1,KLF2,UGT8,SH3…
GO:0006665	6	GO:BP	sphingolipid metabolic process	0.0220379	1.65683	163	277	9	24795	SPHK2,PRKD1,ST6GALNAC3,UGT8,PLPP1,CERS1,ELOVL5,ABCG2,LOC100130207
GO:0061102	23	GO:BP	stomach neuroendocrine cell differentiation	0.0220379	1.65683	2	277	2	24795	ASCL1,HES1
GO:0048514	1	GO:BP	blood vessel morphogenesis	0.0241405	1.61725	600	277	18	24795	CTSH,AQP1,KLF4,AMOT,QKI,ANGPT1,SASH1,PRKD1,RIN2,GREM1,EPHB1,KLF2,GAB1,JAM3,HES1,SOX18,EMCN,COL18A1
GO:0006986	8	GO:BP	response to unfolded protein	0.0241405	1.61725	136	277	8	24795	HSPA1A,DNAJB1,SERPINH1,DDIT3,HSPB8,DNAJB4,HSPB2,HSPA1L
GO:0051495	12	GO:BP	positive regulation of cytoskeleton organization	0.0261219	1.58299	179	277	9	24795	HSPA1A,HSPA1B,ADD3,CDC42EP4,AMOT,PRKD1,PSRC1,NES,SDC4
GO:0090084	12	GO:BP	negative regulation of inclusion body assembly	0.0261219	1.58299	11	277	3	24795	HSPA1A,HSPA1B,DNAJB1
GO:0048518	21	GO:BP	positive regulation of biological process	0.0261219	1.58299	5893	277	92	24795	S100B,CTSH,HSPA1A,TRIL,HSPA1B,AQP1,ADD3,CDK2AP1,DAAM2,TPPP3,PRKG1,KLF4,VCAN,CDC42EP4,GATM,PRDX6,AMOT,CCDC80,PADI2,SNX18,TNC,QKI,PFKFB2,C4A,SPHK2,HBEGF,PELI2,ANGPT1,SASH1,CD38,PRKD1,BAMBI,RIN2,GPRC5B,SFPQ,FRS2,GPR37L1,CDK6,GREM1,LYPLAL1,MEGF10,CAPN3,C4B,CYP7B1,DHRS4,CLCN2,EPHB1,ZNF24,KLF2,PSRC1,SH3GL3,GAB1,GFRA1,NCAPD3,MPP2,UVRAG,ASCL1,MOSPD2,CERS1,NES,SELE,JAM3,ZFAND2A,SRPX,SDC4,C21ORF91,HES1,IL1…
GO:0030198	17	GO:BP	extracellular matrix organization	0.0262127	1.58149	315	277	12	24795	CST3,CCDC80,SERPINH1,KAZALD1,GREM1,COL9A2,COL11A2,ANTXR1,WASHC1,COL28A1,COL18A1,HPSE2
GO:0043062	17	GO:BP	extracellular structure organization	0.0262127	1.58149	316	277	12	24795	CST3,CCDC80,SERPINH1,KAZALD1,GREM1,COL9A2,COL11A2,ANTXR1,WASHC1,COL28A1,COL18A1,HPSE2
GO:0045229	17	GO:BP	external encapsulating structure organization	0.0262127	1.58149	317	277	12	24795	CST3,CCDC80,SERPINH1,KAZALD1,GREM1,COL9A2,COL11A2,ANTXR1,WASHC1,COL28A1,COL18A1,HPSE2
GO:0060164	22	GO:BP	regulation of timing of neuron differentiation	0.0319249	1.49587	3	277	2	24795	ASCL1,HES1
GO:0071409	24	GO:BP	cellular response to cycloheximide	0.0319249	1.49587	3	277	2	24795	KLF4,KLF2
GO:0006066	4	GO:BP	alcohol metabolic process	0.0372908	1.4284	337	277	12	24795	ALDH1A1,PRKG1,RBP1,QKI,ACSS1,SPHK2,INSIG1,CYP7B1,DHRS4,CLCN2,PLPP1,AKR7A2
GO:0016053	14	GO:BP	organic acid biosynthetic process	0.0400098	1.39783	298	277	11	24795	ALDH1A1,GATM,RBP1,QKI,ACSS1,PSAT1,INSIG1,CYP7B1,MTHFD2L,ELOVL5,GATD1
GO:0044283	14	GO:BP	small molecule biosynthetic process	0.0400098	1.39783	559	277	16	24795	ALDH1A1,PRKG1,GATM,RBP1,QKI,ACSS1,SPHK2,PSAT1,INSIG1,CYP7B1,CLCN2,MTHFD2L,ELOVL5,ADAL,GATD1,SLC25A13
GO:0046394	14	GO:BP	carboxylic acid biosynthetic process	0.0400098	1.39783	295	277	11	24795	ALDH1A1,GATM,RBP1,QKI,ACSS1,PSAT1,INSIG1,CYP7B1,MTHFD2L,ELOVL5,GATD1
GO:2000145	18	GO:BP	regulation of cell motility	0.0400098	1.39783	970	277	23	24795	CTSH,AQP1,DAAM2,PRKG1,KLF4,DUSP1,AMOT,PADI2,TNC,HBEGF,ANGPT1,SASH1,PRKD1,RIN2,CDK6,GREM1,GAB1,MOSPD2,SELE,JAM3,SDC4,SMIM22,WASHC1
GO:1900034	19	GO:BP	regulation of cellular response to heat	0.0410954	1.38621	16	277	3	24795	DNAJB1,CHORDC1,IER5
GO:0030029	16	GO:BP	actin filament-based process	0.0417299	1.37955	801	277	20	24795	AQP1,ADD3,DAAM2,PRKG1,CDC42EP4,AMOT,QKI,ITGB5,PRKD1,LLGL1,CSRP1,FMNL2,CAPN3,TESK2,SELE,JAM3,SDC4,ANTXR1,SMIM22,WASHC1
GO:0040011	7	GO:BP	locomotion	0.0441326	1.35524	1180	277	26	24795	CTSH,AQP1,DAAM2,PRKG1,KLF4,DUSP1,AMOT,PADI2,TNC,HBEGF,ANGPT1,SASH1,PRKD1,RIN2,CDK6,GREM1,CYP7B1,EPHB1,GAB1,MOSPD2,SELE,JAM3,SDC4,SMIM22,WASHC1,CMTM5
GO:0014841	13	GO:BP	skeletal muscle satellite cell proliferation	0.0442265	1.35432	17	277	3	24795	ANGPT1,MEGF10,EPHB1
GO:0097192	20	GO:BP	extrinsic apoptotic signaling pathway in absence of ligand	0.0449115	1.34764	66	277	5	24795	HSPA1A,HSPA1B,KLF4,SRPX,MKNK2

## Sheet: S5-6_human_GSEA_GOBP
NAME	NES	NOM p-val	FDR q-val	leading_edge_genes	Direction
GOBP_PROTEIN_REFOLDING	-2.37082	0	0	HSPA6, HSPA5, HSP90AA1, HSPA8, DNAJB2, HSPB1, HSPA7, HSPA2, CRYAB, HSPA1L, HSPB2, HSPD1, HSPA1B, HSPA1A	NEG
GOBP_DE_NOVO_PROTEIN_FOLDING	-2.15374	0	0.00358349	ST13, ENTPD5, TELO2, HSPA6, HSPA5, HSPA8, HSPA7, HSPA2, HSPE1, HSPA1L, PTGES3, DNAJB4, HSPD1, HSPH1, DNAJB1, HSPA1B, HSPA1A	NEG
GOBP_DE_NOVO_POST_TRANSLATIONAL_PROTEIN_FOLDING	-2.08742	0	0.00675426	ST13, ENTPD5, HSPA6, HSPA5, HSPA8, HSPA7, HSPA2, HSPE1, HSPA1L, PTGES3, DNAJB4, HSPH1, DNAJB1, HSPA1B, HSPA1A	NEG
GOBP_CHAPERONE_MEDIATED_PROTEIN_FOLDING	-2.04819	0	0.0134474	ST13, PDIA4, METTL21A, HSPA6, HSPA5, HSPA8, DNAJB2, HSPB1, HSPA7, HSPA2, FKBP4, HSPE1, HSPA1L, PTGES3, DNAJB4, CHORDC1, HSPH1, DNAJB1, HSPA1B, HSPA1A	NEG
GOBP_DORSAL_SPINAL_CORD_DEVELOPMENT	-1.96999	0	0.0428043	TAL1, PBX3, ASCL1, DAAM2	NEG
GOBP_REGULATION_OF_INCLUSION_BODY_ASSEMBLY	-1.96496	0	0.0388797	DNAJB2, SORL1, HSPA2, DNAJB1, HSPA1B, HSPA1A	NEG
GOBP_STEROL_BIOSYNTHETIC_PROCESS	-1.93651	0	0.0540459	FDPS, PAQR3, MVD, ERG28, LBR, CYP51A1, HMGCR, SQLE, MVK, NPC1L1, ERLIN2, ABCA2, IDI1, HMGCS1, NSDHL, CH25H, TM7SF2, DHCR24, MSMO1, CYB5R2, FGF1, SREBF2, CFTR, FDFT1, LSS, FAXDC2, SC5D, INSIG1, QKI	NEG
GOBP_INCLUSION_BODY_ASSEMBLY	-1.933	0	0.0510266	HSP90AA1, DNAJB2, SORL1, BAG3, HSPA2, DNAJB1, HSPA1B, HSPA1A	NEG
GOBP_NEGATIVE_REGULATION_OF_MUSCLE_CONTRACTION	-1.87612	0	0.102028	ARHGAP42, ADRB2, DOCK4, ADCY10, DOCK5, ATP1A2, IRAG1, PRKG1	NEG
GOBP_REGULATION_OF_EXTRACELLULAR_MATRIX_ASSEMBLY	-1.85388	0.0027248	0.121594	TGFBR3, NOTCH1, RGCC, SOX9, TIE1, SMAD4, ANTXR1, AGT	NEG
GOBP_WATER_TRANSPORT	-1.84556	0	0.121235	AQP7, SLC14A1, CFTR, AQP4, AQP6, AQP1	NEG
GOBP_MESODERMAL_CELL_FATE_COMMITMENT	-1.82791	0.00847458	0.140138	SFRP2, BMPR1A, EYA2, TBX6, FGFR1, DKK1, SMAD1, KLF4	NEG
GOBP_PSEUDOPODIUM_ORGANIZATION	-1.82202	0.00262467	0.137952	SRGAP2C, APC, CDC42EP1, CDC42EP2, WASHC1, CDC42EP4	NEG
GOBP_ASTROCYTE_DIFFERENTIATION	-1.81798	0	0.133508	SOX8, IL6ST, LRP1, ROR1, LAMB2, IFNGR1, SMO, TLR4, NOTCH1, NR3C1, PAX6, SOX9, POU3F2, NKX2-2, MAG, ID4, CNTN2, TAL1, PSEN1, LDLR, HES1, PLPP3, GFAP, CDK6, GPR37L1, PLP1, QKI, S100B	NEG
GOBP_NUCLEOTIDE_BINDING_OLIGOMERIZATION_DOMAIN_CONTAINING_2_SIGNALING_PATHWAY	-1.81768	0.00301205	0.124926	TLR4, LACC1, ERBIN, OTULIN, HSPA1B, HSPA1A	NEG
GOBP_RENAL_SYSTEM_VASCULATURE_DEVELOPMENT	-1.8165	0	0.118093	TEK, ANGPT2, NOTCH1, NRP1, BMP7, NOTCH2, EDN1, HES1, ANGPT1, AQP1	NEG
GOBP_FLUID_TRANSPORT	-1.80422	0	0.128809	CLDN18, SLC4A11, AHCYL1, AQP7, SLC14A1, EDN1, CFTR, AQP4, EDNRB, AQP6, AQP1	NEG
GOBP_CELL_FATE_SPECIFICATION	-1.79713	0	0.133504	DLL1, FOXA1, SFRP2, FKBP8, SOX17, BMPR1A, EYA2, NFIB, DHH, APC, ITGB1, TBX6, FGFR1, MTA2, CHD4, MTA3, TBX5, DMRTA2, DKK1, FGF2, SMO, OLIG2, APC2, MBD3, NFIA, NOTCH1, DMRT3, NRP1, PAX6, SOX9, POU3F2, NKX2-2, GLI3, SMAD4, SOX2, PSEN1, RBPJ, SOX18, ASCL1	NEG
GOBP_TRANSEPITHELIAL_TRANSPORT	-1.79422	0.00338983	0.130989	AHCYL1, CLDN19, SLC1A2, EDN1, SLC12A2, CFTR, ABCG2, EDNRB, AQP1, ABCB1	NEG
GOBP_REGULATION_OF_OLIGODENDROCYTE_DIFFERENTIATION	-1.7907	0	0.130644	MYRF, MDK, OLIG2, TNFRSF21, NOTCH1, NKX2-2, SLC45A3, ID4, PTPRZ1, OPALIN, DUSP10, CXCR4, HES1, CLCN2, QKI, DAAM2	NEG
GOBP_ALPHA_LINOLENIC_ACID_METABOLIC_PROCESS	-1.78997	0.00552486	0.125724	TMEM135, ELOVL2, HSD17B4, ELOVL1, FADS2, ELOVL5	NEG
GOBP_PROSTATE_GLAND_MORPHOGENESIS	-1.78987	0	0.120174	RARG, NOTCH1, SOX9, BMP7, AR, ID4, FGFR2, CYP7B1, FRS2, TNC	NEG
GOBP_ENSHEATHMENT_OF_NEURONS	-1.78635	0	0.119541	KEL, NCSTN, PLEC, OLIG2, FA2H, LPIN1, SERINC5, MAL, ACER3, NFASC, TNFRSF21, RARG, GALC, ABCA2, GAL3ST1, POU3F2, ACSBG1, MAG, CLDN11, ID4, CDK18, SIRT2, PTPRZ1, CNTN2, LPAR1, ERBB3, PLLP, CD9, JAM2, CXCR4, KCNJ10, BCAS1, KLK6, GPM6B, JAM3, MBP, UGT8, ZNF24, PLP1, PMP22, QKI, S100B	NEG
GOBP_LINOLEIC_ACID_METABOLIC_PROCESS	-1.7823	0.00549451	0.120309	ELOVL2, CYP2J2, ELOVL1, FADS2, ELOVL5	NEG
GOBP_POSITIVE_REGULATION_OF_TUMOR_NECROSIS_FACTOR_MEDIATED_SIGNALING_PATHWAY	-1.76781	0.00869565	0.136703	ADAM17, CASP1, HSPA1B, HSPA1A	NEG
GOBP_ESTABLISHMENT_OF_BLOOD_BRAIN_BARRIER	-1.73762	0.00537634	0.183125	ADGRA2, TTPA, LSR, NDP, MXRA8, ABCB1	NEG
GOBP_OLIGODENDROCYTE_DIFFERENTIATION	-1.73071	0	0.188842	CNTN1, SOX10, SOX8, MYRF, BOK, MDK, NCSTN, OLIG2, FA2H, MAL, TNFRSF21, SOX13, NOTCH1, ABCA2, PAX6, SOX9, NKX2-2, SLC45A3, GLI3, MAG, OLIG1, ID4, PTPRZ1, CNTN2, CDKN2C, OPALIN, DUSP10, CNP, LPAR1, CD9, CXCR4, KCNJ10, GPM6B, HES1, ASCL1, CLCN2, PLP1, QKI, DAAM2	NEG
GOBP_REGULATION_OF_NUCLEOTIDE_BINDING_DOMAIN_LEUCINE_RICH_REPEAT_CONTAINING_RECEPTOR_SIGNALING_PATHWAY	-1.7288	0.00524934	0.186167	SLC15A2, TLR4, ERBIN, HSPA1B, HSPA1A	NEG
GOBP_MESODERMAL_CELL_DIFFERENTIATION	-1.72603	0	0.184207	BMPR1A, EYA2, ITGB1, ITGA8, TBX6, FGFR1, TAF10, DKK1, FOXF1, TAL1, SMAD1, ITGA2, FGFR2, GJA1, KLF4	NEG
GOBP_REGULATION_OF_CELLULAR_RESPONSE_TO_HEAT	-1.71647	0.00273224	0.19567	SIRT1, ATM, IER5, CHORDC1, DNAJB1	NEG
GOBP_MRNA_3_END_PROCESSING	-1.71012	0	0.201012	CPSF6, PAF1, ZNF473, ZFP36L1, AHCYL1, ZC3H3, TUT1, TENT4B, SLBP, CPEB1, TENT2, YTHDC1, CSTF2T	NEG
GOBP_REGULATION_OF_GLIAL_CELL_DIFFERENTIATION	-1.69713	0	0.220829	MYRF, IL6ST, MDK, OLIG2, TNFRSF21, NOTCH1, NKX2-2, SLC45A3, MAG, ID4, PTPRZ1, CNTN2, OPALIN, DUSP10, LDLR, CXCR4, HES1, CLCN2, GPR37L1, QKI, DAAM2	NEG
GOBP_SKELETAL_MUSCLE_SATELLITE_CELL_PROLIFERATION	-1.69128	0.00887574	0.226546	MSTN, MYOG, PAXBP1, FGF2, EPHB1, MEGF10, ANGPT1	NEG
GOBP_REGULATION_OF_MITOTIC_SPINDLE_ASSEMBLY	-1.68879	0.00914634	0.225071	CHMP4A, HNRNPU, CEP97, HSPA1B, HSPA1A	NEG
GOBP_RESPONSE_TO_POTASSIUM_ION	-1.68668	0.0137741	0.222738	ATP1A2, NEK7, ABCC9, SLC12A2, KCNJ10	NEG
GOBP_REGULATION_OF_SPINDLE_ASSEMBLY	-1.67267	0.00662252	0.248123	CHMP4A, HNRNPU, GPSM2, CEP97, HSPA1B, HSPA1A	NEG
GOBP_REGULATION_OF_ODONTOGENESIS	-1.66799	0.00890208	0.252382	SP6, DMRT3, EDN1, CSF1, APCDD1, TNFRSF11B	NEG
GOBP_SPHINGOID_METABOLIC_PROCESS	-1.66241	0.0117647	0.259651	SPTLC3, SPTLC2, ACER3, ABCA2, PLPP2, NAAA, ACER2, PLPP3, PLPP1, SPHK2	NEG
GOBP_AXON_ENSHEATHMENT_IN_CENTRAL_NERVOUS_SYSTEM	-1.65751	0.00628931	0.263955	CNTN1, SOX10, MYRF, NCSTN, FA2H, MAL, ABCA2, MAG, ID4, CNTN2, KCNJ10, GPM6B, PLP1	NEG
GOBP_GLIAL_CELL_DIFFERENTIATION	-1.65355	0	0.265903	MYRF, IL6ST, BOK, LRP1, ROR1, MDK, LAMB2, IFNGR1, NCSTN, PLEC, FGF2, SMO, OLIG2, TLR4, FA2H, MAL, TNFRSF21, TUBA1A, NFIA, SOX13, NOTCH1, NR3C1, ABCA2, PAX6, SOX9, POU3F2, NKX2-2, SLC45A3, GLI3, MAG, METRN, OLIG1, SOX2, ID4, NDP, SIRT2, PTPRZ1, CNTN2, CDKN2C, OPALIN, DUSP10, PHGDH, TAL1, MXRA8, CNP, LPAR1, ERBB3, PSEN1, CD9, LDLR, CXCR4, KCNJ10, GPM6B, HES1, PLPP3, ASCL1, GFAP, CLCN2, CDK6, GPR37L…	NEG
GOBP_REGULATION_OF_SPINDLE_ORGANIZATION	-1.65217	0.00327869	0.262398	PARP3, HNRNPU, GPSM2, CEP97, PSRC1, HSPA1B, HSPA1A	NEG
GOBP_POSITIVE_REGULATION_OF_RNA_SPLICING	-1.64394	0.00341297	0.275756	TRA2A, RBMX, CIRBP, RBMXL1, TRA2B, SRSF5, PRDX6, HSPA1A	NEG
GOBP_NEGATIVE_REGULATION_OF_SIGNAL_TRANSDUCTION_IN_ABSENCE_OF_LIGAND	-1.64116	0.0162338	0.276436	EYA4, EYA2, COL2A1, CTNNA1, C8orf44-SGK3, SGK3, MCL1, UNC5B, KLF4, HSPA1B, HSPA1A	NEG
GOBP_CHAPERONE_MEDIATED_AUTOPHAGY	-1.64097	0.0160858	0.270424	CLU, SNRNP70, LAMP2, HSP90AA1, HSPA8, BAG3, GFAP	NEG
GOBP_GLIAL_CELL_DEVELOPMENT	-1.63637	0	0.275942	IL1B, DLL1, EIF2B1, ZNF488, MAP2K2, CLU, ZEB2, SKI, SH3TC2, ID2, PRDM8, TPPP, MAP2K1, LGI4, CNTN1, SOX10, ARHGEF10, MYRF, LRP1, ROR1, MDK, LAMB2, IFNGR1, NCSTN, PLEC, SMO, TLR4, FA2H, MAL, ABCA2, POU3F2, NKX2-2, MAG, OLIG1, ID4, SIRT2, CNTN2, PHGDH, MXRA8, LPAR1, ERBB3, PSEN1, CD9, LDLR, KCNJ10, GPM6B, ASCL1, GFAP, CDK6, PLP1	NEG
GOBP_OLIGODENDROCYTE_DEVELOPMENT	-1.63336	0.00735294	0.27672	EIF2B1, ZNF488, CLU, ID2, PRDM8, TPPP, CNTN1, SOX10, MYRF, NCSTN, FA2H, MAL, ABCA2, NKX2-2, MAG, OLIG1, ID4, CNTN2, LPAR1, CD9, KCNJ10, GPM6B, ASCL1, PLP1	NEG
[truncated: 554 more rows]

## Sheet: S5-7_CrossSpecies_ortholog_gene
mouse_gene	DE_score_mouse	m.value.x	p.value.x	a.value.x	ensembl_gene_id	hsapiens_homolog_ensembl_gene	hsapiens_homolog_associated_gene_name	hsapiens_homolog_orthology_type	human_gene	DE_score_human	m.value.y	p.value.y	a.value.y	mouse_deg	human_deg	both_deg	direction_concordant	deg_category
[truncated: 13,965 more rows]

[truncated: 2 more sheets: S5-8_CrossSpecies_pathway_up, S5-9_CrossSpecies_pathway_down]
